# Supplementary material for: Giant room temperature electrocaloric effect in a layered hybrid perovskite ferroelectric: [(CH3)2CHCH2NH3]2PbCl4
Source: Nat Commun. 2021 Sep 24;12:5502. doi: 10.1038/s41467-021-25644-x (PMC8463535; doi:10.1038/s41467-021-25644-x)
Supplement: Supplementary file 4 — Supplementary Data 1 [file 41467_2021_25644_MOESM4_ESM.cif]

data_x
_audit_creation_date               2020-09-19
_audit_creation_method
;
Olex2 1.3
(compiled 2020.07.31 svn.rc2a77460 for OlexSys, GUI svn.r6145)
;
_shelx_SHELXL_version_number       '2018/3'
_audit_contact_author_address      ?
_audit_contact_author_email        ?
_audit_contact_author_name         ''
_audit_contact_author_phone        ?
_publ_contact_author_id_orcid      ?
_publ_section_references
;
Dolomanov, O.V., Bourhis, L.J., Gildea, R.J, Howard, J.A.K. & Puschmann, H.
 (2009), J. Appl. Cryst. 42, 339-341.

Sheldrick, G.M. (2008). Acta Cryst. A64, 112-122.

Sheldrick, G.M. (2015). Acta Cryst. C71, 3-8.
;
_chemical_name_common              ?
_chemical_name_systematic          ?
_chemical_formula_moiety           '2(Cl2 Pb0.5), 2(C4 H12 N)'
_chemical_formula_sum              'C8 H24 Cl4 N2 Pb'
_chemical_formula_weight           497.28
_chemical_absolute_configuration   ?
_chemical_melting_point            ?
loop_
  _atom_type_symbol
  _atom_type_description
  _atom_type_scat_dispersion_real
  _atom_type_scat_dispersion_imag
  _atom_type_scat_source
 'C' 'C' 0.0033 0.0016 'International Tables Vol C Tables 4.2.6.8 and 6.1.1.4'
 'H' 'H' 0.0000 0.0000 'International Tables Vol C Tables 4.2.6.8 and 6.1.1.4'
 'Cl' 'Cl' 0.1484 0.1585 'International Tables Vol C Tables 4.2.6.8 and 6.1.1.4'
 'N' 'N' 0.0061 0.0033 'International Tables Vol C Tables 4.2.6.8 and 6.1.1.4'
 'Pb' 'Pb' -3.3944 10.1111
 'International Tables Vol C Tables 4.2.6.8 and 6.1.1.4'

_shelx_space_group_comment
;
The symmetry employed for this shelxl refinement is uniquely defined
by the following loop, which should always be used as a source of
symmetry information in preference to the above space-group names.
They are only intended as comments.
;
_space_group_crystal_system        'monoclinic'
_space_group_IT_number             6
_space_group_name_H-M_alt          'P 1 m 1'
_space_group_name_Hall             'P -2y'
loop_
  _space_group_symop_operation_xyz
 'x, y, z'
 'x, -y, z'

_cell_length_a                     7.9019(3)
_cell_length_b                     27.4789(15)
_cell_length_c                     7.9019(3)
_cell_angle_alpha                  90
_cell_angle_beta                   90.0000(10)
_cell_angle_gamma                  90
_cell_volume                       1715.78(13)
_cell_formula_units_Z              4
_cell_measurement_reflns_used      5405
_cell_measurement_temperature      285.15
_cell_measurement_theta_max        27.51
_cell_measurement_theta_min        2.98
_shelx_estimated_absorpt_T_max     0.903
_shelx_estimated_absorpt_T_min     0.680
_exptl_absorpt_coefficient_mu      10.434
_exptl_absorpt_correction_T_max    0.7456
_exptl_absorpt_correction_T_min    0.1754
_exptl_absorpt_correction_type     multi-scan
_exptl_absorpt_process_details
;
SADABS-2016/2 (Bruker,2016/2) was used for absorption correction.
wR2(int) was 0.1684 before and 0.0969 after correction.
The Ratio of minimum to maximum transmission is 0.2352.
The \l/2 correction factor is Not present.
;
_exptl_absorpt_special_details     ?
_exptl_crystal_colour              colourless
_exptl_crystal_colour_primary      colourless
_exptl_crystal_density_diffrn      1.925
_exptl_crystal_density_meas        .
_exptl_crystal_density_method      ?
_exptl_crystal_description         plate
_exptl_crystal_F_000               944
_exptl_crystal_size_max            0.04
_exptl_crystal_size_mid            0.04
_exptl_crystal_size_min            0.01
_exptl_transmission_factor_max     ?
_exptl_transmission_factor_min     ?
_diffrn_reflns_av_R_equivalents    0.0330
_diffrn_reflns_av_unetI/netI       0.0663
_diffrn_reflns_Laue_measured_fraction_full  0.824
_diffrn_reflns_Laue_measured_fraction_max  0.846
_diffrn_reflns_limit_h_max         10
_diffrn_reflns_limit_h_min         -10
_diffrn_reflns_limit_k_max         35
_diffrn_reflns_limit_k_min         -32
_diffrn_reflns_limit_l_max         10
_diffrn_reflns_limit_l_min         -10
_diffrn_reflns_number              14368
_diffrn_reflns_point_group_measured_fraction_full  0.769
_diffrn_reflns_point_group_measured_fraction_max  0.788
_diffrn_reflns_theta_full          25.242
_diffrn_reflns_theta_max           27.530
_diffrn_reflns_theta_min           2.223
_diffrn_ambient_temperature        285.15
_diffrn_detector_area_resol_mean   ?
_diffrn_measured_fraction_theta_full  0.824
_diffrn_measured_fraction_theta_max  0.846
_diffrn_measurement_device_type    'Bruker APEX-II CCD'
_diffrn_measurement_method         '\f and \w scans'
_diffrn_radiation_monochromator    graphite
_diffrn_radiation_type             MoK\a
_diffrn_radiation_wavelength       0.71073
_diffrn_source                     ?
_diffrn_source_current             1.4
_diffrn_source_power               0.07
_diffrn_source_voltage             50.0
_diffrn_standards_number           0
_reflns_Friedel_coverage           0.855
_reflns_Friedel_fraction_full      0.715
_reflns_Friedel_fraction_max       0.729
_reflns_number_gt                  5496
_reflns_number_total               6378
_reflns_special_details
;
 Reflections were merged by SHELXL according to the crystal
 class for the calculation of statistics and refinement.
 
 _reflns_Friedel_fraction is defined as the number of unique
 Friedel pairs measured divided by the number that would be
 possible theoretically, ignoring centric projections and
 systematic absences. Completness statistics refer to single and
 composite reflections containing twin component 1 only.
;
_reflns_threshold_expression       'I > 2\s(I)'
_computing_cell_refinement         'SAINT V8.38A (Bruker, 2018)'
_computing_data_collection         ?
_computing_data_reduction          'SAINT V8.38A (Bruker, 2018)'
_computing_molecular_graphics      'Olex2 1.3 (Dolomanov et al., 2009)'
_computing_publication_material    'Olex2 1.3 (Dolomanov et al., 2009)'
_computing_structure_refinement    'SHELXL 2018/3 (Sheldrick, 2015)'
_computing_structure_solution      'XS  (Sheldrick, 2008)'
_refine_diff_density_max           4.802
_refine_diff_density_min           -2.891
_refine_diff_density_rms           0.216
_refine_ls_abs_structure_details
;
 Refined as an inversion twin.
;
_refine_ls_abs_structure_Flack     0.038(14)
_refine_ls_extinction_coef         .
_refine_ls_extinction_method       none
_refine_ls_goodness_of_fit_ref     0.983
_refine_ls_hydrogen_treatment      constr
_refine_ls_matrix_type             full
_refine_ls_number_parameters       302
_refine_ls_number_reflns           6378
_refine_ls_number_restraints       2
_refine_ls_R_factor_all            0.0515
_refine_ls_R_factor_gt             0.0441
_refine_ls_restrained_S_all        0.983
_refine_ls_shift/su_max            0.000
_refine_ls_shift/su_mean           0.000
_refine_ls_structure_factor_coef   Fsqd
_refine_ls_weighting_details      
 'w=1/[\s^2^(Fo^2^)+(0.0451P)^2^] where P=(Fo^2^+2Fc^2^)/3'
_refine_ls_weighting_scheme        calc
_refine_ls_wR_factor_gt            0.0984
_refine_ls_wR_factor_ref           0.1022
_refine_special_details
;
 Refined as a 2-component inversion twin.
;
_olex2_refinement_description
;
1. Twinned data refinement
 Scales: 0.962(14)
 0.038(14)
2. Fixed Uiso
 At 1.2 times of:
  All C(H) groups, All C(H,H) groups
 At 1.5 times of:
  All C(H,H,H) groups, All N(H,H,H) groups
3.a Ternary CH refined with riding coordinates:
 C2(H2), C6(H6), C10(H10), C13(H13)
3.b Secondary CH2 refined with riding coordinates:
 C1(H1D,H1E), C5(H5A,H5B), C9(H9A,H9B), C15(H15A,H15B)
3.c Idealised Me refined as rotating group:
 N1(H1A,H1B,H1C), C3(H3A,H3B,H3C), C4(H4A,H4B,H4C), N2(H2A,H2B,H2C), C7(H7A,
 H7B,H7C), C8(H8A,H8B,H8C), N3(H3D,H3E,H3F), C11(H11A,H11B,H11C), C12(H12A,H12B,
 H12C), N4(H4D,H4E,H4F), C14(H14A,H14B,H14C), C16(H16A,H16B,H16C)
;
_atom_sites_solution_hydrogens     geom
_atom_sites_solution_primary       direct
_atom_sites_solution_secondary     ?
loop_
  _atom_site_label
  _atom_site_type_symbol
  _atom_site_fract_x
  _atom_site_fract_y
  _atom_site_fract_z
  _atom_site_U_iso_or_equiv
  _atom_site_adp_type
  _atom_site_occupancy
  _atom_site_site_symmetry_order
  _atom_site_calc_flag
  _atom_site_refinement_flags_posn
  _atom_site_refinement_flags_adp
  _atom_site_refinement_flags_occupancy
  _atom_site_disorder_assembly
  _atom_site_disorder_group
 Pb1 Pb 0.78976(8) 0.500000 0.37694(9) 0.0283(3) Uani 1 2 d S T P . .
 Pb2 Pb 0.26452(9) 0.500000 -0.12328(9) 0.0273(3) Uani 1 2 d S T P . .
 Cl1 Cl 0.4757(8) 0.500000 0.1811(8) 0.0398(14) Uani 1 2 d S T P . .
 Cl2 Cl 0.9442(8) 0.500000 0.0532(9) 0.0486(15) Uani 1 2 d S T P . .
 Cl3 Cl 1.1104(8) 0.500000 0.5497(10) 0.0458(15) Uani 1 2 d S T P . .
 Cl4 Cl 0.5814(8) 0.500000 0.6828(8) 0.0437(14) Uani 1 2 d S T P . .
 Cl5 Cl 0.2978(8) 0.3969(2) -0.1479(8) 0.0461(15) Uani 1 1 d . . . . .
 Cl6 Cl 0.7585(8) 0.6031(2) 0.3518(9) 0.0461(14) Uani 1 1 d . . . . .
 Pb3 Pb 0.34227(9) 0.000000 0.32431(9) 0.0294(3) Uani 1 2 d S T P . .
 Pb4 Pb 0.84258(9) 0.000000 0.79851(9) 0.0293(3) Uani 1 2 d S T P . .
 Cl7 Cl 0.5176(10) 0.000000 0.6431(8) 0.0443(14) Uani 1 2 d S T P . .
 Cl8 Cl 0.3154(8) 0.1035(2) 0.2937(8) 0.0482(14) Uani 1 1 d . . . . .
 Cl9 Cl 0.1484(8) 0.000000 0.0090(8) 0.0399(14) Uani 1 2 d S T P . .
 Cl10 Cl 0.6488(8) 0.000000 0.1142(8) 0.0422(14) Uani 1 2 d S T P . .
 Cl11 Cl 0.0204(8) 0.000000 0.4785(8) 0.0469(15) Uani 1 2 d S T P . .
 Cl12 Cl 0.8176(8) 0.1034(3) 0.8305(9) 0.0459(15) Uani 1 1 d . . . . .
 N1 N 0.6940(17) 0.4090(5) 0.9496(18) 0.043(4) Uani 1 1 d . . . . .
 H1A H 0.696496 0.439888 0.916324 0.065 Uiso 1 1 calc R U . . .
 H1B H 0.720621 0.407177 1.058827 0.065 Uiso 1 1 calc R U . . .
 H1C H 0.590556 0.396944 0.933745 0.065 Uiso 1 1 calc R U . . .
 C1 C 0.819(3) 0.3801(7) 0.848(3) 0.052(6) Uani 1 1 d . . . . .
 H1D H 0.932646 0.389553 0.880145 0.062 Uiso 1 1 calc R U . . .
 H1E H 0.803888 0.387311 0.729129 0.062 Uiso 1 1 calc R U . . .
 C2 C 0.796(3) 0.3238(8) 0.878(4) 0.054(7) Uani 1 1 d . . . . .
 H2 H 0.805989 0.317589 0.999800 0.065 Uiso 1 1 calc R U . . .
 C3 C 0.942(3) 0.2993(10) 0.791(4) 0.092(12) Uani 1 1 d . . . . .
 H3A H 1.044867 0.316071 0.817679 0.137 Uiso 1 1 calc R U . . .
 H3B H 0.924144 0.300077 0.670397 0.137 Uiso 1 1 calc R U . . .
 H3C H 0.949538 0.266123 0.827791 0.137 Uiso 1 1 calc R U . . .
 C4 C 0.634(3) 0.3026(10) 0.820(4) 0.093(11) Uani 1 1 d . . . . .
 H4A H 0.563497 0.327863 0.773514 0.139 Uiso 1 1 calc R U . . .
 H4B H 0.576695 0.287642 0.913594 0.139 Uiso 1 1 calc R U . . .
 H4C H 0.655589 0.278606 0.734296 0.139 Uiso 1 1 calc R U . . .
 N2 N 0.4134(16) 0.0908(5) 0.8964(16) 0.043(3) Uani 1 1 d . . . . .
 H2A H 0.409273 0.059553 0.866566 0.064 Uiso 1 1 calc R U . . .
 H2B H 0.370160 0.094282 0.999658 0.064 Uiso 1 1 calc R U . . .
 H2C H 0.520476 0.100814 0.896131 0.064 Uiso 1 1 calc R U . . .
 C5 C 0.313(2) 0.1204(7) 0.774(3) 0.050(5) Uani 1 1 d . . . . .
 H5A H 0.339667 0.109878 0.659338 0.060 Uiso 1 1 calc R U . . .
 H5B H 0.193566 0.114738 0.792628 0.060 Uiso 1 1 calc R U . . .
 C6 C 0.348(4) 0.1715(9) 0.789(4) 0.058(7) Uani 1 1 d . . . . .
 H6 H 0.470174 0.176625 0.778080 0.069 Uiso 1 1 calc R U . . .
 C7 C 0.288(4) 0.1950(10) 0.952(4) 0.080(9) Uani 1 1 d . . . . .
 H7A H 0.380437 0.211936 1.004549 0.121 Uiso 1 1 calc R U . . .
 H7B H 0.246943 0.170272 1.027927 0.121 Uiso 1 1 calc R U . . .
 H7C H 0.198462 0.217538 0.927967 0.121 Uiso 1 1 calc R U . . .
 C8 C 0.256(5) 0.1992(10) 0.643(3) 0.096(11) Uani 1 1 d . . . . .
 H8A H 0.220191 0.230500 0.682919 0.145 Uiso 1 1 calc R U . . .
 H8B H 0.159802 0.180777 0.606669 0.145 Uiso 1 1 calc R U . . .
 H8C H 0.332957 0.203323 0.549836 0.145 Uiso 1 1 calc R U . . .
 N3 N 0.9143(17) 0.0914(5) 0.2265(18) 0.043(3) Uani 1 1 d . . . . .
 H3D H 0.887698 0.060021 0.232728 0.065 Uiso 1 1 calc R U . . .
 H3E H 1.023484 0.095311 0.250903 0.065 Uiso 1 1 calc R U . . .
 H3F H 0.894217 0.102282 0.122330 0.065 Uiso 1 1 calc R U . . .
 C9 C 0.811(3) 0.1192(7) 0.349(3) 0.049(5) Uani 1 1 d . . . . .
 H9A H 0.691906 0.113193 0.326494 0.059 Uiso 1 1 calc R U . . .
 H9B H 0.835353 0.107886 0.462509 0.059 Uiso 1 1 calc R U . . .
 C10 C 0.844(4) 0.1712(9) 0.339(3) 0.059(7) Uani 1 1 d . . . . .
 H10 H 0.965507 0.176593 0.352854 0.070 Uiso 1 1 calc R U . . .
 C11 C 0.748(4) 0.2001(12) 0.476(4) 0.100(12) Uani 1 1 d . . . . .
 H11A H 0.827427 0.219440 0.539452 0.150 Uiso 1 1 calc R U . . .
 H11B H 0.692350 0.177801 0.551542 0.150 Uiso 1 1 calc R U . . .
 H11C H 0.666050 0.220880 0.424163 0.150 Uiso 1 1 calc R U . . .
 C12 C 0.786(4) 0.1963(10) 0.174(3) 0.082(8) Uani 1 1 d . . . . .
 H12A H 0.740258 0.227807 0.199625 0.123 Uiso 1 1 calc R U . . .
 H12B H 0.700578 0.176863 0.119624 0.123 Uiso 1 1 calc R U . . .
 H12C H 0.880895 0.199892 0.098844 0.123 Uiso 1 1 calc R U . . .
 N4 N 0.3625(17) 0.4087(5) 0.4454(18) 0.047(3) Uani 1 1 d . . . . .
 H4D H 0.340681 0.440336 0.436067 0.071 Uiso 1 1 calc R U . . .
 H4E H 0.465616 0.402527 0.405532 0.071 Uiso 1 1 calc R U . . .
 H4F H 0.357063 0.399961 0.553739 0.071 Uiso 1 1 calc R U . . .
 C13 C 0.254(3) 0.3234(8) 0.376(4) 0.046(5) Uani 1 1 d . . . . .
 H13 H 0.247544 0.316312 0.496983 0.056 Uiso 1 1 calc R U . . .
 C14 C 0.414(3) 0.3039(9) 0.308(5) 0.080(10) Uani 1 1 d . . . . .
 H14A H 0.507367 0.316843 0.370731 0.121 Uiso 1 1 calc R U . . .
 H14B H 0.424919 0.312961 0.190788 0.121 Uiso 1 1 calc R U . . .
 H14C H 0.413540 0.269026 0.316830 0.121 Uiso 1 1 calc R U . . .
 C15 C 0.236(2) 0.3807(7) 0.347(3) 0.052(5) Uani 1 1 d . . . . .
 H15A H 0.250078 0.387927 0.227666 0.063 Uiso 1 1 calc R U . . .
 H15B H 0.123375 0.390919 0.380086 0.063 Uiso 1 1 calc R U . . .
 C16 C 0.106(3) 0.2995(9) 0.286(4) 0.078(8) Uani 1 1 d . . . . .
 H16A H 0.048590 0.323238 0.217893 0.117 Uiso 1 1 calc R U . . .
 H16B H 0.029617 0.286310 0.367921 0.117 Uiso 1 1 calc R U . . .
 H16C H 0.147521 0.273797 0.214414 0.117 Uiso 1 1 calc R U . . .

loop_
  _atom_site_aniso_label
  _atom_site_aniso_U_11
  _atom_site_aniso_U_22
  _atom_site_aniso_U_33
  _atom_site_aniso_U_23
  _atom_site_aniso_U_13
  _atom_site_aniso_U_12
 Pb1 0.0237(6) 0.0380(7) 0.0232(4) 0.000 -0.0013(5) 0.000
 Pb2 0.0202(6) 0.0376(7) 0.0243(4) 0.000 0.0006(5) 0.000
 Cl1 0.030(3) 0.051(4) 0.038(3) 0.000 -0.007(3) 0.000
 Cl2 0.034(3) 0.064(4) 0.048(3) 0.000 0.014(3) 0.000
 Cl3 0.029(3) 0.061(4) 0.048(3) 0.000 -0.009(3) 0.000
 Cl4 0.036(3) 0.057(4) 0.038(3) 0.000 0.007(2) 0.000
 Cl5 0.040(2) 0.045(3) 0.053(3) 0.001(2) 0.003(2) -0.003(2)
 Cl6 0.036(2) 0.048(3) 0.055(3) 0.002(2) 0.002(2) -0.006(2)
 Pb3 0.0236(4) 0.0418(7) 0.0227(6) 0.000 -0.0003(5) 0.000
 Pb4 0.0250(4) 0.0407(7) 0.0221(6) 0.000 -0.0002(5) 0.000
 Cl7 0.045(3) 0.062(4) 0.026(3) 0.000 -0.013(2) 0.000
 Cl8 0.050(3) 0.055(3) 0.039(3) -0.002(2) 0.000(2) 0.002(2)
 Cl9 0.041(3) 0.051(4) 0.028(3) 0.000 -0.007(3) 0.000
 Cl10 0.037(3) 0.058(4) 0.032(3) 0.000 0.009(2) 0.000
 Cl11 0.044(3) 0.063(4) 0.033(3) 0.000 0.019(3) 0.000
 Cl12 0.048(3) 0.052(3) 0.037(2) 0.004(2) 0.005(2) -0.001(2)
 N1 0.040(7) 0.042(9) 0.048(8) 0.004(7) 0.001(7) 0.007(7)
 C1 0.045(10) 0.061(14) 0.050(11) 0.010(11) 0.016(10) 0.003(11)
 C2 0.055(13) 0.043(12) 0.063(12) -0.005(11) -0.004(11) 0.039(11)
 C3 0.076(18) 0.060(16) 0.14(3) -0.043(17) 0.05(2) -0.002(12)
 C4 0.084(18) 0.063(17) 0.13(3) -0.009(16) 0.06(2) 0.010(13)
 N2 0.042(7) 0.048(8) 0.038(7) 0.006(6) 0.002(6) 0.006(6)
 C5 0.049(10) 0.038(10) 0.063(13) -0.008(10) -0.016(10) 0.006(8)
 C6 0.067(13) 0.053(14) 0.053(13) 0.008(12) 0.015(11) -0.002(12)
 C7 0.09(2) 0.071(18) 0.080(18) -0.011(14) 0.023(17) 0.013(15)
 C8 0.17(3) 0.064(17) 0.055(14) 0.015(11) 0.029(19) 0.042(18)
 N3 0.039(7) 0.052(10) 0.039(7) -0.004(7) -0.006(6) -0.004(7)
 C9 0.052(11) 0.051(12) 0.044(10) -0.001(10) 0.014(10) 0.005(10)
 C10 0.062(13) 0.062(15) 0.052(13) 0.004(12) -0.016(11) -0.014(13)
 C11 0.11(3) 0.10(2) 0.09(2) -0.020(17) 0.05(2) 0.006(18)
 C12 0.11(2) 0.079(19) 0.053(13) 0.014(12) -0.005(15) 0.007(16)
 N4 0.046(8) 0.047(9) 0.050(8) 0.002(7) 0.018(7) 0.001(7)
 C13 0.041(10) 0.037(11) 0.061(11) -0.004(10) 0.004(9) -0.005(9)
 C14 0.059(13) 0.041(13) 0.14(3) -0.013(14) 0.035(18) 0.011(11)
 C15 0.045(10) 0.055(12) 0.056(12) -0.007(9) -0.014(10) -0.007(10)
 C16 0.048(11) 0.060(15) 0.12(2) -0.032(14) 0.016(14) -0.020(10)

_geom_special_details
;
 All esds (except the esd in the dihedral angle between two l.s. planes)
 are estimated using the full covariance matrix.  The cell esds are taken
 into account individually in the estimation of esds in distances, angles
 and torsion angles; correlations between esds in cell parameters are only
 used when they are defined by crystal symmetry.  An approximate (isotropic)
 treatment of cell esds is used for estimating esds involving l.s. planes.
;
loop_
  _geom_bond_atom_site_label_1
  _geom_bond_atom_site_label_2
  _geom_bond_distance
  _geom_bond_site_symmetry_2
  _geom_bond_publ_flag
 Pb1 Cl1 2.925(7) . ?
 Pb1 Cl2 2.834(6) . ?
 Pb1 Cl3 2.878(8) . ?
 Pb1 Cl4 2.924(6) . ?
 Pb1 Cl6 2.851(6) 2_565 ?
 Pb1 Cl6 2.851(6) . ?
 Pb2 Cl1 2.928(7) . ?
 Pb2 Cl2 2.890(6) 1_455 ?
 Pb2 Cl3 2.857(9) 1_454 ?
 Pb2 Cl4 2.935(6) 1_554 ?
 Pb2 Cl5 2.852(6) 2_565 ?
 Pb2 Cl5 2.852(6) . ?
 Pb3 Cl7 2.875(7) . ?
 Pb3 Cl8 2.861(7) 2 ?
 Pb3 Cl8 2.862(7) . ?
 Pb3 Cl9 2.924(7) . ?
 Pb3 Cl10 2.937(5) . ?
 Pb3 Cl11 2.820(6) . ?
 Pb4 Cl7 2.846(8) . ?
 Pb4 Cl9 2.934(7) 1_656 ?
 Pb4 Cl10 2.927(5) 1_556 ?
 Pb4 Cl11 2.893(5) 1_655 ?
 Pb4 Cl12 2.859(7) . ?
 Pb4 Cl12 2.859(7) 2 ?
 N1 H1A 0.8900 . ?
 N1 H1B 0.8900 . ?
 N1 H1C 0.8900 . ?
 N1 C1 1.50(2) . ?
 C1 H1D 0.9700 . ?
 C1 H1E 0.9700 . ?
 C1 C2 1.57(3) . ?
 C2 H2 0.9800 . ?
 C2 C3 1.51(3) . ?
 C2 C4 1.48(4) . ?
 C3 H3A 0.9600 . ?
 C3 H3B 0.9600 . ?
 C3 H3C 0.9600 . ?
 C4 H4A 0.9600 . ?
 C4 H4B 0.9600 . ?
 C4 H4C 0.9600 . ?
 N2 H2A 0.8900 . ?
 N2 H2B 0.8900 . ?
 N2 H2C 0.8900 . ?
 N2 C5 1.49(2) . ?
 C5 H5A 0.9700 . ?
 C5 H5B 0.9700 . ?
 C5 C6 1.44(3) . ?
 C6 H6 0.9800 . ?
 C6 C7 1.52(3) . ?
 C6 C8 1.56(4) . ?
 C7 H7A 0.9600 . ?
 C7 H7B 0.9600 . ?
 C7 H7C 0.9600 . ?
 C8 H8A 0.9600 . ?
 C8 H8B 0.9600 . ?
 C8 H8C 0.9600 . ?
 N3 H3D 0.8900 . ?
 N3 H3E 0.8900 . ?
 N3 H3F 0.8900 . ?
 N3 C9 1.48(2) . ?
 C9 H9A 0.9700 . ?
 C9 H9B 0.9700 . ?
 C9 C10 1.45(3) . ?
 C10 H10 0.9800 . ?
 C10 C11 1.54(3) . ?
 C10 C12 1.55(4) . ?
 C11 H11A 0.9600 . ?
 C11 H11B 0.9600 . ?
 C11 H11C 0.9600 . ?
 C12 H12A 0.9600 . ?
 C12 H12B 0.9600 . ?
 C12 H12C 0.9600 . ?
 N4 H4D 0.8900 . ?
 N4 H4E 0.8900 . ?
 N4 H4F 0.8900 . ?
 N4 C15 1.48(2) . ?
 C13 H13 0.9800 . ?
 C13 C14 1.47(3) . ?
 C13 C15 1.60(3) . ?
 C13 C16 1.52(4) . ?
 C14 H14A 0.9600 . ?
 C14 H14B 0.9600 . ?
 C14 H14C 0.9600 . ?
 C15 H15A 0.9700 . ?
 C15 H15B 0.9700 . ?
 C16 H16A 0.9600 . ?
 C16 H16B 0.9600 . ?
 C16 H16C 0.9600 . ?

loop_
  _geom_angle_atom_site_label_1
  _geom_angle_atom_site_label_2
  _geom_angle_atom_site_label_3
  _geom_angle
  _geom_angle_site_symmetry_1
  _geom_angle_site_symmetry_3
  _geom_angle_publ_flag
 Cl2 Pb1 Cl1 83.57(19) . . ?
 Cl2 Pb1 Cl3 92.8(2) . . ?
 Cl2 Pb1 Cl4 171.2(2) . . ?
 Cl2 Pb1 Cl6 88.53(13) . . ?
 Cl2 Pb1 Cl6 88.53(13) . 2_565 ?
 Cl3 Pb1 Cl1 176.4(2) . . ?
 Cl3 Pb1 Cl4 95.9(2) . . ?
 Cl4 Pb1 Cl1 87.67(18) . . ?
 Cl6 Pb1 Cl1 83.67(14) 2_565 . ?
 Cl6 Pb1 Cl1 83.67(14) . . ?
 Cl6 Pb1 Cl3 96.27(14) 2_565 . ?
 Cl6 Pb1 Cl3 96.27(14) . . ?
 Cl6 Pb1 Cl4 90.51(13) 2_565 . ?
 Cl6 Pb1 Cl4 90.51(13) . . ?
 Cl6 Pb1 Cl6 167.2(3) 2_565 . ?
 Cl1 Pb2 Cl4 86.73(18) . 1_554 ?
 Cl2 Pb2 Cl1 95.89(19) 1_455 . ?
 Cl2 Pb2 Cl4 177.4(2) 1_455 1_554 ?
 Cl3 Pb2 Cl1 170.50(17) 1_454 . ?
 Cl3 Pb2 Cl2 93.6(2) 1_454 1_455 ?
 Cl3 Pb2 Cl4 83.77(18) 1_454 1_554 ?
 Cl5 Pb2 Cl1 90.21(14) 2_565 . ?
 Cl5 Pb2 Cl1 90.21(14) . . ?
 Cl5 Pb2 Cl2 96.52(13) 2_565 1_455 ?
 Cl5 Pb2 Cl2 96.52(13) . 1_455 ?
 Cl5 Pb2 Cl3 88.71(14) 2_565 1_454 ?
 Cl5 Pb2 Cl3 88.71(14) . 1_454 ?
 Cl5 Pb2 Cl4 83.44(13) . 1_554 ?
 Cl5 Pb2 Cl4 83.44(13) 2_565 1_554 ?
 Cl5 Pb2 Cl5 166.8(3) 2_565 . ?
 Pb1 Cl1 Pb2 156.7(2) . . ?
 Pb1 Cl2 Pb2 144.4(3) . 1_655 ?
 Pb2 Cl3 Pb1 143.6(2) 1_656 . ?
 Pb1 Cl4 Pb2 155.7(3) . 1_556 ?
 Cl7 Pb3 Cl9 177.23(19) . . ?
 Cl7 Pb3 Cl10 95.6(2) . . ?
 Cl8 Pb3 Cl7 96.30(14) 2 . ?
 Cl8 Pb3 Cl7 96.30(14) . . ?
 Cl8 Pb3 Cl8 167.1(3) 2 . ?
 Cl8 Pb3 Cl9 83.64(14) 2 . ?
 Cl8 Pb3 Cl9 83.64(14) . . ?
 Cl8 Pb3 Cl10 90.77(13) 2 . ?
 Cl8 Pb3 Cl10 90.77(13) . . ?
 Cl9 Pb3 Cl10 87.15(18) . . ?
 Cl11 Pb3 Cl7 93.2(2) . . ?
 Cl11 Pb3 Cl8 88.26(13) . . ?
 Cl11 Pb3 Cl8 88.26(13) . 2 ?
 Cl11 Pb3 Cl9 84.01(19) . . ?
 Cl11 Pb3 Cl10 171.17(19) . . ?
 Cl7 Pb4 Cl9 171.01(17) . 1_656 ?
 Cl7 Pb4 Cl10 84.01(18) . 1_556 ?
 Cl7 Pb4 Cl11 93.5(2) . 1_655 ?
 Cl7 Pb4 Cl12 88.62(14) . . ?
 Cl7 Pb4 Cl12 88.62(14) . 2 ?
 Cl10 Pb4 Cl9 87.00(18) 1_556 1_656 ?
 Cl11 Pb4 Cl9 95.48(19) 1_655 1_656 ?
 Cl11 Pb4 Cl10 177.5(2) 1_655 1_556 ?
 Cl12 Pb4 Cl9 90.38(14) . 1_656 ?
 Cl12 Pb4 Cl9 90.38(14) 2 1_656 ?
 Cl12 Pb4 Cl10 83.59(13) . 1_556 ?
 Cl12 Pb4 Cl10 83.59(13) 2 1_556 ?
 Cl12 Pb4 Cl11 96.37(13) 2 1_655 ?
 Cl12 Pb4 Cl11 96.37(13) . 1_655 ?
 Cl12 Pb4 Cl12 167.1(3) . 2 ?
 Pb4 Cl7 Pb3 144.4(3) . . ?
 Pb3 Cl9 Pb4 156.1(2) . 1_454 ?
 Pb4 Cl10 Pb3 156.0(3) 1_554 . ?
 Pb3 Cl11 Pb4 144.7(3) . 1_455 ?
 H1A N1 H1B 109.5 . . ?
 H1A N1 H1C 109.5 . . ?
 H1B N1 H1C 109.5 . . ?
 C1 N1 H1A 109.5 . . ?
 C1 N1 H1B 109.5 . . ?
 C1 N1 H1C 109.5 . . ?
 N1 C1 H1D 109.4 . . ?
 N1 C1 H1E 109.4 . . ?
 N1 C1 C2 111.4(16) . . ?
 H1D C1 H1E 108.0 . . ?
 C2 C1 H1D 109.4 . . ?
 C2 C1 H1E 109.4 . . ?
 C1 C2 H2 108.0 . . ?
 C3 C2 C1 106(2) . . ?
 C3 C2 H2 108.0 . . ?
 C4 C2 C1 116(2) . . ?
 C4 C2 H2 108.0 . . ?
 C4 C2 C3 110(2) . . ?
 C2 C3 H3A 109.5 . . ?
 C2 C3 H3B 109.5 . . ?
 C2 C3 H3C 109.5 . . ?
 H3A C3 H3B 109.5 . . ?
 H3A C3 H3C 109.5 . . ?
 H3B C3 H3C 109.5 . . ?
 C2 C4 H4A 109.5 . . ?
 C2 C4 H4B 109.5 . . ?
 C2 C4 H4C 109.5 . . ?
 H4A C4 H4B 109.5 . . ?
 H4A C4 H4C 109.5 . . ?
 H4B C4 H4C 109.5 . . ?
 H2A N2 H2B 109.5 . . ?
 H2A N2 H2C 109.5 . . ?
 H2B N2 H2C 109.5 . . ?
 C5 N2 H2A 109.5 . . ?
 C5 N2 H2B 109.5 . . ?
 C5 N2 H2C 109.5 . . ?
 N2 C5 H5A 109.2 . . ?
 N2 C5 H5B 109.2 . . ?
 H5A C5 H5B 107.9 . . ?
 C6 C5 N2 112(2) . . ?
 C6 C5 H5A 109.2 . . ?
 C6 C5 H5B 109.2 . . ?
 C5 C6 H6 108.8 . . ?
 C5 C6 C7 115(2) . . ?
 C5 C6 C8 109(3) . . ?
 C7 C6 H6 108.8 . . ?
 C7 C6 C8 106(2) . . ?
 C8 C6 H6 108.8 . . ?
 C6 C7 H7A 109.5 . . ?
 C6 C7 H7B 109.5 . . ?
 C6 C7 H7C 109.5 . . ?
 H7A C7 H7B 109.5 . . ?
 H7A C7 H7C 109.5 . . ?
 H7B C7 H7C 109.5 . . ?
 C6 C8 H8A 109.5 . . ?
 C6 C8 H8B 109.5 . . ?
 C6 C8 H8C 109.5 . . ?
 H8A C8 H8B 109.5 . . ?
 H8A C8 H8C 109.5 . . ?
 H8B C8 H8C 109.5 . . ?
 H3D N3 H3E 109.5 . . ?
 H3D N3 H3F 109.5 . . ?
 H3E N3 H3F 109.5 . . ?
 C9 N3 H3D 109.5 . . ?
 C9 N3 H3E 109.5 . . ?
 C9 N3 H3F 109.5 . . ?
 N3 C9 H9A 109.3 . . ?
 N3 C9 H9B 109.3 . . ?
 H9A C9 H9B 107.9 . . ?
 C10 C9 N3 111.8(19) . . ?
 C10 C9 H9A 109.3 . . ?
 C10 C9 H9B 109.3 . . ?
 C9 C10 H10 108.6 . . ?
 C9 C10 C11 112(2) . . ?
 C9 C10 C12 116(2) . . ?
 C11 C10 H10 108.6 . . ?
 C11 C10 C12 103(2) . . ?
 C12 C10 H10 108.6 . . ?
 C10 C11 H11A 109.5 . . ?
 C10 C11 H11B 109.5 . . ?
 C10 C11 H11C 109.5 . . ?
 H11A C11 H11B 109.5 . . ?
 H11A C11 H11C 109.5 . . ?
 H11B C11 H11C 109.5 . . ?
 C10 C12 H12A 109.5 . . ?
 C10 C12 H12B 109.5 . . ?
 C10 C12 H12C 109.5 . . ?
 H12A C12 H12B 109.5 . . ?
 H12A C12 H12C 109.5 . . ?
 H12B C12 H12C 109.5 . . ?
 H4D N4 H4E 109.5 . . ?
 H4D N4 H4F 109.5 . . ?
 H4E N4 H4F 109.5 . . ?
 C15 N4 H4D 109.5 . . ?
 C15 N4 H4E 109.5 . . ?
 C15 N4 H4F 109.5 . . ?
 C14 C13 H13 109.3 . . ?
 C14 C13 C15 113(2) . . ?
 C14 C13 C16 109(2) . . ?
 C15 C13 H13 109.3 . . ?
 C16 C13 H13 109.3 . . ?
 C16 C13 C15 107(2) . . ?
 C13 C14 H14A 109.5 . . ?
 C13 C14 H14B 109.5 . . ?
 C13 C14 H14C 109.5 . . ?
 H14A C14 H14B 109.5 . . ?
 H14A C14 H14C 109.5 . . ?
 H14B C14 H14C 109.5 . . ?
 N4 C15 C13 112.1(18) . . ?
 N4 C15 H15A 109.2 . . ?
 N4 C15 H15B 109.2 . . ?
 C13 C15 H15A 109.2 . . ?
 C13 C15 H15B 109.2 . . ?
 H15A C15 H15B 107.9 . . ?
 C13 C16 H16A 109.5 . . ?
 C13 C16 H16B 109.5 . . ?
 C13 C16 H16C 109.5 . . ?
 H16A C16 H16B 109.5 . . ?
 H16A C16 H16C 109.5 . . ?
 H16B C16 H16C 109.5 . . ?

loop_
  _geom_hbond_atom_site_label_D
  _geom_hbond_atom_site_label_H
  _geom_hbond_atom_site_label_A
  _geom_hbond_distance_DH
  _geom_hbond_distance_HA
  _geom_hbond_distance_DA
  _geom_hbond_angle_DHA
  _geom_hbond_site_symmetry_A
  _geom_hbond_publ_flag
 N1 H1A Cl2 0.89 2.78 3.293(15) 117.9 1_556 yes
 N1 H1A Cl4 0.89 2.64 3.390(15) 142.8 . yes
 N1 H1B Cl6 0.89 2.35 3.236(17) 172.6 2_566 yes
 N1 H1C Cl5 0.89 2.40 3.241(16) 157.3 1_556 yes
 C1 H1D Cl5 0.97 2.90 3.81(2) 157.2 1_656 yes
 N2 H2A Cl7 0.89 2.55 3.302(14) 142.0 . yes
 N2 H2A Cl9 0.89 2.86 3.376(13) 118.2 1_556 yes
 N2 H2B Cl8 0.89 2.38 3.253(14) 167.9 1_556 yes
 N2 H2C Cl12 0.89 2.41 3.254(14) 159.6 . yes
 C5 H5A Cl8 0.97 2.90 3.82(2) 158.5 . yes
 N3 H3D Cl10 0.89 2.68 3.392(14) 138.2 . yes
 N3 H3D Cl11 0.89 2.76 3.314(15) 122.0 1_655 yes
 N3 H3E Cl8 0.89 2.34 3.230(16) 175.6 1_655 yes
 N3 H3F Cl12 0.89 2.38 3.238(16) 160.8 1_554 yes
 C9 H9B Cl12 0.97 2.91 3.83(2) 158.1 . yes
 N4 H4D Cl1 0.89 2.81 3.385(13) 123.8 . yes
 N4 H4D Cl3 0.89 2.61 3.308(13) 136.1 1_455 yes
 N4 H4E Cl6 0.89 2.36 3.232(14) 167.2 2_565 yes
 N4 H4F Cl5 0.89 2.41 3.270(15) 164.1 1_556 yes
 C15 H15B Cl6 0.97 2.90 3.80(2) 155.5 2_465 yes

loop_
  _geom_torsion_atom_site_label_1
  _geom_torsion_atom_site_label_2
  _geom_torsion_atom_site_label_3
  _geom_torsion_atom_site_label_4
  _geom_torsion
  _geom_torsion_site_symmetry_1
  _geom_torsion_site_symmetry_2
  _geom_torsion_site_symmetry_3
  _geom_torsion_site_symmetry_4
  _geom_torsion_publ_flag
 N1 C1 C2 C3 -172(2) . . . . ?
 N1 C1 C2 C4 65(3) . . . . ?
 N2 C5 C6 C7 -68(3) . . . . ?
 N2 C5 C6 C8 173.1(19) . . . . ?
 N3 C9 C10 C11 -175(2) . . . . ?
 N3 C9 C10 C12 68(3) . . . . ?
 C14 C13 C15 N4 -66(3) . . . . ?
 C16 C13 C15 N4 173.5(18) . . . . ?

_olex2_submission_special_instructions  'No special instructions were received'
loop_
  _twin_individual_id
  _twin_individual_mass_fraction_refined
 1 0.962(14)
 2 0.038(14)
