# Supplementary material for: Giant room temperature electrocaloric effect in a layered hybrid perovskite ferroelectric: [(CH3)2CHCH2NH3]2PbCl4
Source: Nat Commun. 2021 Sep 24;12:5502. doi: 10.1038/s41467-021-25644-x (PMC8463535; doi:10.1038/s41467-021-25644-x)
Supplement: Supplementary file 5 — Supplementary Data 2 [file 41467_2021_25644_MOESM5_ESM.cif]

data_x1
_audit_creation_date               2020-05-28
_audit_creation_method
;
Olex2 1.3
(compiled 2020.02.04 svn.rd84adfe8 for OlexSys, GUI svn.r6032)
;
_shelx_SHELXL_version_number       '2018/3'
_audit_contact_author_address      ?
_audit_contact_author_email        ?
_audit_contact_author_name         ''
_audit_contact_author_phone        ?
_publ_contact_author_id_orcid      ?
_publ_section_references
;
Dolomanov, O.V., Bourhis, L.J., Gildea, R.J, Howard, J.A.K. & Puschmann, H.
 (2009), J. Appl. Cryst. 42, 339-341.

Sheldrick, G.M. (2008). Acta Cryst. A64, 112-122.

Sheldrick, G.M. (2015). Acta Cryst. C71, 3-8.
;
_chemical_name_common              ?
_chemical_name_systematic          ?
_chemical_formula_moiety           'Cl4 Pb, 2(C4 H12 N)'
_chemical_formula_sum              'C8 H24 Cl4 N2 Pb'
_chemical_formula_weight           497.28
_chemical_melting_point            ?
loop_
  _atom_type_symbol
  _atom_type_description
  _atom_type_scat_dispersion_real
  _atom_type_scat_dispersion_imag
  _atom_type_scat_source
 'C' 'C' 0.0033 0.0016 'International Tables Vol C Tables 4.2.6.8 and 6.1.1.4'
 'H' 'H' 0.0000 0.0000 'International Tables Vol C Tables 4.2.6.8 and 6.1.1.4'
 'Cl' 'Cl' 0.1484 0.1585 'International Tables Vol C Tables 4.2.6.8 and 6.1.1.4'
 'N' 'N' 0.0061 0.0033 'International Tables Vol C Tables 4.2.6.8 and 6.1.1.4'
 'Pb' 'Pb' -3.3944 10.1111
 'International Tables Vol C Tables 4.2.6.8 and 6.1.1.4'

_shelx_space_group_comment
;
The symmetry employed for this shelxl refinement is uniquely defined
by the following loop, which should always be used as a source of
symmetry information in preference to the above space-group names.
They are only intended as comments.
;
_space_group_crystal_system        'orthorhombic'
_space_group_IT_number             62
_space_group_name_H-M_alt          'P n m a'
_space_group_name_Hall             '-P 2ac 2n'
loop_
  _space_group_symop_operation_xyz
 'x, y, z'
 'x+1/2, -y+1/2, -z+1/2'
 '-x, y+1/2, -z'
 '-x+1/2, -y, z+1/2'
 '-x, -y, -z'
 '-x-1/2, y-1/2, z-1/2'
 'x, -y-1/2, z'
 'x-1/2, y, -z-1/2'

_cell_length_a                     7.8750(9)
_cell_length_b                     28.227(3)
_cell_length_c                     7.9651(8)
_cell_angle_alpha                  90
_cell_angle_beta                   90
_cell_angle_gamma                  90
_cell_volume                       1770.6(3)
_cell_formula_units_Z              4
_cell_measurement_reflns_used      4232
_cell_measurement_temperature      317.99
_cell_measurement_theta_max        27.50
_cell_measurement_theta_min        2.89
_shelx_estimated_absorpt_T_max     ?
_shelx_estimated_absorpt_T_min     ?
_exptl_absorpt_coefficient_mu      10.112
_exptl_absorpt_correction_T_max    0.7456
_exptl_absorpt_correction_T_min    0.1864
_exptl_absorpt_correction_type     multi-scan
_exptl_absorpt_process_details
;
SADABS-2016/2 (Bruker,2016/2) was used for absorption correction.
wR2(int) was 0.1557 before and 0.0629 after correction.
The Ratio of minimum to maximum transmission is 0.2500.
The \l/2 correction factor is Not present.
;
_exptl_absorpt_special_details     ?
_exptl_crystal_colour              colourless
_exptl_crystal_colour_primary      colourless
_exptl_crystal_density_diffrn      1.866
_exptl_crystal_density_meas        ?
_exptl_crystal_density_method      ?
_exptl_crystal_description         plate
_exptl_crystal_F_000               944
_exptl_crystal_size_max            ?
_exptl_crystal_size_mid            ?
_exptl_crystal_size_min            ?
_exptl_transmission_factor_max     ?
_exptl_transmission_factor_min     ?
_diffrn_reflns_av_R_equivalents    0.0456
_diffrn_reflns_av_unetI/netI       0.0446
_diffrn_reflns_Laue_measured_fraction_full  0.955
_diffrn_reflns_Laue_measured_fraction_max  0.955
_diffrn_reflns_limit_h_max         9
_diffrn_reflns_limit_h_min         -9
_diffrn_reflns_limit_k_max         30
_diffrn_reflns_limit_k_min         -33
_diffrn_reflns_limit_l_max         7
_diffrn_reflns_limit_l_min         -9
_diffrn_reflns_number              7470
_diffrn_reflns_point_group_measured_fraction_full  0.955
_diffrn_reflns_point_group_measured_fraction_max  0.955
_diffrn_reflns_theta_full          25.000
_diffrn_reflns_theta_max           25.000
_diffrn_reflns_theta_min           3.351
_diffrn_ambient_temperature        317.99
_diffrn_detector                   'Bruker APEX2 area detector'
_diffrn_detector_area_resol_mean   7.9
_diffrn_detector_type              'CCD area detector'
_diffrn_measured_fraction_theta_full  0.955
_diffrn_measured_fraction_theta_max  0.955
_diffrn_measurement_device         'three-circle diffractometer'
_diffrn_measurement_device_type    'Bruker APEX-II CCD'
_diffrn_measurement_method         '\f and \w scans'
_diffrn_radiation_monochromator    'mirror optics'
_diffrn_radiation_probe            x-ray
_diffrn_radiation_type             MoK\a
_diffrn_radiation_wavelength       0.71073
_diffrn_source                     'microfocus sealed X-ray tube'
_diffrn_source_current             1.4
_diffrn_source_power               0.07
_diffrn_source_type                'Incoatec I\ms'
_diffrn_source_voltage             50.0
_diffrn_standards_number           0
_reflns_Friedel_coverage           0.000
_reflns_Friedel_fraction_full      .
_reflns_Friedel_fraction_max       .
_reflns_number_gt                  1373
_reflns_number_total               1519
_reflns_special_details
;
 Reflections were merged by SHELXL according to the crystal
 class for the calculation of statistics and refinement.
 
 _reflns_Friedel_fraction is defined as the number of unique
 Friedel pairs measured divided by the number that would be
 possible theoretically, ignoring centric projections and
 systematic absences.
;
_reflns_threshold_expression       'I > 2\s(I)'
_computing_cell_refinement         'SAINT V8.38A (Bruker, 2018)'
_computing_data_collection         ?
_computing_data_reduction          'SAINT V8.38A (Bruker, 2018)'
_computing_molecular_graphics      'Olex2 1.3 (Dolomanov et al., 2009)'
_computing_publication_material    'Olex2 1.3 (Dolomanov et al., 2009)'
_computing_structure_refinement    'SHELXL 2018/3 (Sheldrick, 2015)'
_computing_structure_solution      'XS  (Sheldrick, 2008)'
_refine_diff_density_max           10.832
_refine_diff_density_min           -3.534
_refine_diff_density_rms           0.890
_refine_ls_extinction_coef         0.089(14)
_refine_ls_extinction_expression  
 'Fc^*^=kFc[1+0.001xFc^2^\l^3^/sin(2\q)]^-1/4^'
_refine_ls_extinction_method       'SHELXL-2018/3 (Sheldrick 2018)'
_refine_ls_goodness_of_fit_ref     1.766
_refine_ls_hydrogen_treatment      constr
_refine_ls_matrix_type             full
_refine_ls_number_parameters       108
_refine_ls_number_reflns           1519
_refine_ls_number_restraints       140
_refine_ls_R_factor_all            0.1353
_refine_ls_R_factor_gt             0.1316
_refine_ls_restrained_S_all        1.690
_refine_ls_shift/su_max            0.000
_refine_ls_shift/su_mean           0.000
_refine_ls_structure_factor_coef   Fsqd
_refine_ls_weighting_details      
 'w=1/[\s^2^(Fo^2^)+(0.2000P)^2^] where P=(Fo^2^+2Fc^2^)/3'
_refine_ls_weighting_scheme        calc
_refine_ls_wR_factor_gt            0.3703
_refine_ls_wR_factor_ref           0.3739
_refine_special_details            ?
_olex2_refinement_description
;
1. Fixed Uiso
 At 1.2 times of:
  All C(H) groups, All C(H,H,H,H) groups, All N(H,H,H) groups
 At 1.5 times of:
  All C(H,H,H) groups
2. Restrained distances
 C11A-C10A
 2.4 with sigma of 0.02
 C10-C11
 2.4 with sigma of 0.02
 C7-C11 = C7-C10 = C7-C5
 1.53 with sigma of 0.02
 C7A-C11A
 1.53 with sigma of 0.02
 C7A-C5 = C7A-C10A
 1.53 with sigma of 0.02
3. Uiso/Uaniso restraints and constraints
C5 \\sim C7 \\sim C11 \\sim C10 \\sim C10A \\sim C11A \\sim C7A \\sim N4:
within 2A with sigma of 0.01 and sigma for terminal atoms of 0.02 within 2A
Uanis(N4) \\sim Ueq, Uanis(C5) \\sim Ueq, Uanis(C7) \\sim Ueq, Uanis(C11) \\sim
Ueq, Uanis(C10) \\sim Ueq, Uanis(C10A) \\sim Ueq, Uanis(C11A) \\sim Ueq,
Uanis(C7A) \\sim Ueq: with sigma of 0.01 and sigma for terminal atoms of 0.02
4. Others
 Sof(C10A)=Sof(H10D)=Sof(H10E)=Sof(H10F)=1-FVAR(1)
 Sof(C10)=Sof(H10A)=Sof(H10B)=Sof(H10C)=FVAR(1)
 Sof(H5BC)=Sof(H5BD)=Sof(C11A)=Sof(H11D)=Sof(H11E)=Sof(H11F)=Sof(C7A)=Sof(H7A)=
 1-FVAR(2)
 Sof(H5AA)=Sof(H5AB)=Sof(C7)=Sof(H7)=Sof(C11)=Sof(H11A)=Sof(H11B)=Sof(H11C)=
 FVAR(2)
5.a Ternary CH refined with riding coordinates:
 C7(H7), C7A(H7A)
5.b Secondary CH2 refined with riding coordinates:
 C5(H5AA,H5AB), C5(H5BC,H5BD)
5.c Idealised Me refined as rotating group:
 N4(H4A,H4B,H4C), C11(H11A,H11B,H11C), C10(H10A,H10B,H10C), C10A(H10D,H10E,
 H10F), C11A(H11D,H11E,H11F)
;
_atom_sites_solution_hydrogens     geom
_atom_sites_solution_primary       direct
_atom_sites_solution_secondary     ?
loop_
  _atom_site_label
  _atom_site_type_symbol
  _atom_site_fract_x
  _atom_site_fract_y
  _atom_site_fract_z
  _atom_site_U_iso_or_equiv
  _atom_site_adp_type
  _atom_site_occupancy
  _atom_site_site_symmetry_order
  _atom_site_calc_flag
  _atom_site_refinement_flags_posn
  _atom_site_refinement_flags_adp
  _atom_site_refinement_flags_occupancy
  _atom_site_disorder_assembly
  _atom_site_disorder_group
 Pb01 Pb 0.70343(15) 0.750000 0.99121(13) 0.0412(10) Uani 1 2 d S T P . .
 Cl03 Cl 0.5305(9) 0.750000 0.6771(11) 0.072(3) Uani 1 2 d S T P . .
 Cl1 Cl 0.8982(8) 0.750000 1.2974(8) 0.058(2) Uani 1 2 d S T P . .
 Cl0A Cl 0.7253(13) 0.8501(4) 1.0183(7) 0.062(2) Uani 1 1 d . . . . .
 N4 N 1.124(3) 0.6596(8) 1.066(4) 0.094(6) Uani 1 1 d . U . . .
 H4A H 1.181911 0.683878 1.108672 0.112 Uiso 1 1 calc R U . . .
 H4B H 1.074481 0.643619 1.149371 0.112 Uiso 1 1 calc R U . . .
 H4C H 1.044636 0.670430 0.996414 0.112 Uiso 1 1 calc R U . . .
 C5 C 1.237(6) 0.6288(13) 0.977(3) 0.085(6) Uani 1 1 d D U . . .
 H5AA H 1.351006 0.641583 0.990169 0.103 Uiso 0.70(4) 1 calc R U P A 1
 H5AB H 1.209340 0.631337 0.858617 0.103 Uiso 0.70(4) 1 calc R U P A 1
 H5BC H 1.348944 0.637015 1.019680 0.103 Uiso 0.30(4) 1 calc R U P A 2
 H5BD H 1.234833 0.640609 0.862498 0.103 Uiso 0.30(4) 1 calc R U P A 2
 C7 C 1.247(7) 0.5759(13) 1.019(5) 0.086(6) Uani 0.70(4) 1 d D U P A 1
 H7 H 1.305500 0.567819 1.123465 0.103 Uiso 0.70(4) 1 calc R U P A 1
 C11 C 1.062(7) 0.559(3) 1.006(4) 0.083(8) Uani 0.70(4) 1 d D U P A 1
 H11A H 1.007757 0.562162 1.113611 0.124 Uiso 0.70(4) 1 calc R U P A 1
 H11B H 1.058768 0.526805 0.970457 0.124 Uiso 0.70(4) 1 calc R U P A 1
 H11C H 1.002353 0.578541 0.925623 0.124 Uiso 0.70(4) 1 calc R U P A 1
 C10 C 1.326(7) 0.556(2) 0.858(6) 0.087(9) Uani 0.41(5) 1 d D U P A 1
 H10A H 1.238829 0.551158 0.775663 0.131 Uiso 0.41(5) 1 calc R U P A 1
 H10B H 1.382169 0.526896 0.881776 0.131 Uiso 0.41(5) 1 calc R U P A 1
 H10C H 1.407181 0.578656 0.814855 0.131 Uiso 0.41(5) 1 calc R U P A 1
 C10A C 1.423(8) 0.555(3) 0.985(5) 0.086(9) Uani 0.59(5) 1 d D U P A 2
 H10D H 1.489272 0.576947 1.047368 0.129 Uiso 0.59(5) 1 calc R U P A 2
 H10E H 1.475522 0.548660 0.878539 0.129 Uiso 0.59(5) 1 calc R U P A 2
 H10F H 1.414673 0.525457 1.046933 0.129 Uiso 0.59(5) 1 calc R U P A 2
 C11A C 1.147(8) 0.559(3) 1.114(10) 0.085(9) Uani 0.30(4) 1 d D U P A 2
 H11D H 1.179855 0.578407 1.207313 0.127 Uiso 0.30(4) 1 calc R U P A 2
 H11E H 1.174024 0.526444 1.138085 0.127 Uiso 0.30(4) 1 calc R U P A 2
 H11F H 1.027378 0.561977 1.094970 0.127 Uiso 0.30(4) 1 calc R U P A 2
 C7A C 1.244(9) 0.5747(15) 0.957(8) 0.086(7) Uani 0.30(4) 1 d D U P A 2
 H7A H 1.191392 0.563654 0.852373 0.103 Uiso 0.30(4) 1 calc R U P A 2

loop_
  _atom_site_aniso_label
  _atom_site_aniso_U_11
  _atom_site_aniso_U_22
  _atom_site_aniso_U_33
  _atom_site_aniso_U_23
  _atom_site_aniso_U_13
  _atom_site_aniso_U_12
 Pb01 0.0376(12) 0.0531(14) 0.0328(12) 0.000 -0.0007(2) 0.000
 Cl03 0.055(4) 0.081(5) 0.079(6) 0.000 -0.042(4) 0.000
 Cl1 0.052(4) 0.076(4) 0.045(4) 0.000 -0.022(3) 0.000
 Cl0A 0.065(5) 0.054(4) 0.067(5) 0.005(2) -0.001(2) 0.001(3)
 N4 0.095(11) 0.074(10) 0.111(12) 0.000(11) -0.025(11) 0.005(9)
 C5 0.085(8) 0.083(8) 0.089(8) -0.004(6) 0.000(6) -0.003(6)
 C7 0.084(8) 0.086(8) 0.088(8) 0.000(6) 0.004(6) -0.002(6)
 C11 0.078(12) 0.084(12) 0.087(12) 0.003(9) 0.003(9) -0.005(11)
 C10 0.088(12) 0.087(12) 0.088(13) -0.003(11) 0.005(10) -0.003(11)
 C10A 0.082(12) 0.086(12) 0.090(13) 0.000(10) 0.005(10) 0.000(11)
 C11A 0.083(12) 0.084(13) 0.087(13) 0.003(11) 0.003(11) -0.004(11)
 C7A 0.084(8) 0.085(9) 0.088(9) -0.001(6) 0.002(6) -0.003(6)

_geom_special_details
;
 All esds (except the esd in the dihedral angle between two l.s. planes)
 are estimated using the full covariance matrix.  The cell esds are taken
 into account individually in the estimation of esds in distances, angles
 and torsion angles; correlations between esds in cell parameters are only
 used when they are defined by crystal symmetry.  An approximate (isotropic)
 treatment of cell esds is used for estimating esds involving l.s. planes.
;
loop_
  _geom_bond_atom_site_label_1
  _geom_bond_atom_site_label_2
  _geom_bond_distance
  _geom_bond_site_symmetry_2
  _geom_bond_publ_flag
 Pb01 Cl03 2.848(7) . ?
 Pb01 Cl03 2.904(6) 2_566 ?
 Pb01 Cl1 2.935(5) 2_467 ?
 Pb01 Cl1 2.881(5) . ?
 Pb01 Cl0A 2.839(10) . ?
 Pb01 Cl0A 2.839(10) 7_575 ?
 N4 H4A 0.8900 . ?
 N4 H4B 0.8900 . ?
 N4 H4C 0.8900 . ?
 N4 C5 1.44(5) . ?
 C5 H5AA 0.9700 . ?
 C5 H5AB 0.9700 . ?
 C5 H5BC 0.9700 . ?
 C5 H5BD 0.9700 . ?
 C5 C7 1.53(2) . ?
 C5 C7A 1.54(2) . ?
 C7 H7 0.9800 . ?
 C7 C11 1.53(2) . ?
 C7 C10 1.53(2) . ?
 C11 H11A 0.9600 . ?
 C11 H11B 0.9600 . ?
 C11 H11C 0.9600 . ?
 C10 H10A 0.9600 . ?
 C10 H10B 0.9600 . ?
 C10 H10C 0.9600 . ?
 C10A H10D 0.9600 . ?
 C10A H10E 0.9600 . ?
 C10A H10F 0.9600 . ?
 C10A C7A 1.54(2) . ?
 C11A H11D 0.9600 . ?
 C11A H11E 0.9600 . ?
 C11A H11F 0.9600 . ?
 C11A C7A 1.53(2) . ?
 C7A H7A 0.9800 . ?

loop_
  _geom_angle_atom_site_label_1
  _geom_angle_atom_site_label_2
  _geom_angle_atom_site_label_3
  _geom_angle
  _geom_angle_site_symmetry_1
  _geom_angle_site_symmetry_3
  _geom_angle_publ_flag
 Cl03 Pb01 Cl03 91.06(7) . 2_566 ?
 Cl03 Pb01 Cl1 176.4(2) . . ?
 Cl03 Pb01 Cl1 172.5(2) 2_566 2_467 ?
 Cl03 Pb01 Cl1 96.5(2) . 2_467 ?
 Cl1 Pb01 Cl03 85.3(2) . 2_566 ?
 Cl1 Pb01 Cl1 87.16(5) . 2_467 ?
 Cl0A Pb01 Cl03 95.50(17) . . ?
 Cl0A Pb01 Cl03 88.92(18) . 2_566 ?
 Cl0A Pb01 Cl03 95.50(17) 7_575 . ?
 Cl0A Pb01 Cl03 88.92(18) 7_575 2_566 ?
 Cl0A Pb01 Cl1 84.45(17) . . ?
 Cl0A Pb01 Cl1 84.44(17) 7_575 . ?
 Cl0A Pb01 Cl1 90.35(17) . 2_467 ?
 Cl0A Pb01 Cl1 90.35(17) 7_575 2_467 ?
 Cl0A Pb01 Cl0A 168.8(4) 7_575 . ?
 Pb01 Cl03 Pb01 146.1(4) . 2_466 ?
 Pb01 Cl1 Pb01 157.2(3) . 2_567 ?
 H4A N4 H4B 109.5 . . ?
 H4A N4 H4C 109.5 . . ?
 H4B N4 H4C 109.5 . . ?
 C5 N4 H4A 109.5 . . ?
 C5 N4 H4B 109.5 . . ?
 C5 N4 H4C 109.5 . . ?
 N4 C5 H5AA 107.1 . . ?
 N4 C5 H5AB 107.1 . . ?
 N4 C5 H5BC 104.2 . . ?
 N4 C5 H5BD 104.2 . . ?
 N4 C5 C7 121(3) . . ?
 N4 C5 C7A 132(4) . . ?
 H5AA C5 H5AB 106.8 . . ?
 H5BC C5 H5BD 105.5 . . ?
 C7 C5 H5AA 107.1 . . ?
 C7 C5 H5AB 107.1 . . ?
 C7A C5 H5BC 104.2 . . ?
 C7A C5 H5BD 104.2 . . ?
 C5 C7 H7 115.8 . . ?
 C5 C7 C11 104(5) . . ?
 C11 C7 H7 115.8 . . ?
 C10 C7 C5 101(4) . . ?
 C10 C7 H7 115.8 . . ?
 C10 C7 C11 102.8(17) . . ?
 C7 C11 H11A 109.5 . . ?
 C7 C11 H11B 109.5 . . ?
 C7 C11 H11C 109.5 . . ?
 H11A C11 H11B 109.5 . . ?
 H11A C11 H11C 109.5 . . ?
 H11B C11 H11C 109.5 . . ?
 C7 C10 H10A 109.5 . . ?
 C7 C10 H10B 109.5 . . ?
 C7 C10 H10C 109.5 . . ?
 H10A C10 H10B 109.5 . . ?
 H10A C10 H10C 109.5 . . ?
 H10B C10 H10C 109.5 . . ?
 H10D C10A H10E 109.5 . . ?
 H10D C10A H10F 109.5 . . ?
 H10E C10A H10F 109.5 . . ?
 C7A C10A H10D 109.5 . . ?
 C7A C10A H10E 109.5 . . ?
 C7A C10A H10F 109.5 . . ?
 H11D C11A H11E 109.5 . . ?
 H11D C11A H11F 109.5 . . ?
 H11E C11A H11F 109.5 . . ?
 C7A C11A H11D 109.5 . . ?
 C7A C11A H11E 109.5 . . ?
 C7A C11A H11F 109.5 . . ?
 C5 C7A H7A 113.1 . . ?
 C10A C7A C5 113(6) . . ?
 C10A C7A H7A 113.1 . . ?
 C11A C7A C5 101(5) . . ?
 C11A C7A C10A 103.1(18) . . ?
 C11A C7A H7A 113.1 . . ?

loop_
  _geom_torsion_atom_site_label_1
  _geom_torsion_atom_site_label_2
  _geom_torsion_atom_site_label_3
  _geom_torsion_atom_site_label_4
  _geom_torsion
  _geom_torsion_site_symmetry_1
  _geom_torsion_site_symmetry_2
  _geom_torsion_site_symmetry_3
  _geom_torsion_site_symmetry_4
  _geom_torsion_publ_flag
 N4 C5 C7 C11 54(4) . . . . ?
 N4 C5 C7 C10 160(3) . . . . ?
 N4 C5 C7A C10A -133(5) . . . . ?
 N4 C5 C7A C11A -24(6) . . . . ?

loop_
  _diffrn_refln_index_h
  _diffrn_refln_index_k
  _diffrn_refln_index_l
  _diffrn_refln_intensity_net
  _diffrn_refln_intensity_u
 -1 0 0 0.5 0.4
 -3 0 0 1 1.4
 3 0 0 0.9 1.3
 4 0 0 1496.65 97.99
 -4 0 0 1508.55 98.09
 5 0 0 2.5 2.2
 -5 0 0 6.7 2.9
 -7 0 0 1.2 3.9
 7 0 0 -0.6 1.1
 7 0 0 -0.9 2.8
 8 0 0 134.29 11.5
 9 0 0 -0.2 4.6
 10 0 0 185.58 16.5
 -1 0 -1 96.29 6.7
 1 0 1 101.39 6.8
 -2 0 -1 43.3 3.6
 2 0 1 44.1 3.6
 2 0 -1 40.8 3.4
 3 0 1 1864.71 123.09
 -3 0 -1 1917.41 123.19
 3 0 -1 1905.71 122.99
 4 0 1 42.9 4.5
 4 0 -1 41.8 4.4
 -4 0 -1 42.7 4.7
 5 0 1 1488.75 98.79
 -5 0 -1 1526.65 98.79
 6 0 1 20.5 3.1
 -6 0 -1 12.8 3.7
 6 0 -1 14.5 3.4
 6 0 1 11.9 3.4
 7 0 1 784.02 51.29
 7 0 -1 750.42 52.09
 7 0 -1 800.12 51.39
 -7 0 -1 753.02 52.39
 8 0 -1 1.2 4.6
 8 0 1 0.9 3.7
 8 0 -1 1.3 3.7
 -8 0 -1 3.9 4.5
 9 0 -1 143.09 13.1
 9 0 1 148.89 13.3
 10 0 1 -5.7 5.4
 10 0 -1 3.1 5.9
 1 0 2 26.8 2.7
 -1 0 -2 32.3 2.6
 1 0 2 30.2 2.1
 -3 0 -2 42.7 4.3
 3 0 2 45.5 4.4
 3 0 2 44.4 3.5
 3 0 -2 42.5 4
 4 0 2 1286.47 85.39
 4 0 2 1301.87 84.69
 -4 0 -2 1355.76 87.09
 4 0 -2 1272.57 85.09
 5 0 -2 39.9 5.3
 5 0 2 53.29 5.7
 -5 0 -2 40.6 5.6
 5 0 2 44.7 4.4
 6 0 2 188.28 15
 6 0 2 192.78 13.8
 7 0 -2 8.3 3.7
 -7 0 -2 12.2 4.6
 7 0 2 5.3 2.2
 7 0 -2 12 3.7
 7 0 2 8.7 3.5
 -8 0 -2 227.18 19.4
 8 0 -2 265.07 19.4
 8 0 2 250.47 19.7
 8 0 -2 213.18 17.9
 8 0 2 232.38 17.8
 -9 0 -2 8.3 6.4
 9 0 -2 7.2 5.4
 9 0 2 6.8 5
 10 0 -2 88.49 11.7
 10 0 2 104.09 11.8
 1 0 3 633.04 41
 2 0 3 67.39 5.8
 2 0 3 64.39 4.7
 -2 0 -3 70.69 5.5
 3 0 3 955.5 62.29
 -3 0 -3 956.1 62.09
 3 0 3 927.81 61.49
 4 0 3 39.9 3.8
 4 0 -3 47.6 4.6
 4 0 3 42.9 5.3
 -4 0 -3 36.3 4.9
 5 0 3 1860.01 122.09
 5 0 3 1862.91 123.09
 -5 0 -3 1885.71 122.89
 5 0 -3 1907.11 122.59
 -6 0 -3 38.1 5.8
 6 0 -3 42.9 5.6
 6 0 3 36.5 6
 6 0 3 41.5 5
 6 0 -3 64.09 6.5
 7 0 -3 555.34 36.3
 -7 0 -3 533.25 37.3
 7 0 3 523.25 36.1
 7 0 -3 524.15 36.9
 8 0 -3 -1.7 4.1
 8 0 3 2.6 4
 8 0 -3 3 4.8
 8 0 3 1.8 5
 -8 0 -3 2.5 4.8
 9 0 -3 73.79 10.1
 9 0 3 63.49 9.1
 -9 0 -3 92.19 12.1
 -1 0 -4 19.1 2.8
 2 0 4 2066.29 133.29
 -2 0 -4 2165.58 133.89
 2 0 4 1953.6 134.29
 -3 0 -4 13.9 2.9
 3 0 4 16.4 3.6
 3 0 4 14.1 2.1
 4 0 4 500.25 34.7
 4 0 -4 513.35 33.7
 4 0 4 502.95 33.3
 -4 0 -4 500.45 34.1
 5 0 4 19.6 4.5
 5 0 -4 11.4 3.3
 5 0 -4 15.2 3.2
 5 0 4 21.8 3.1
 -5 0 -4 13.9 3.8
 6 0 4 80.09 9.7
 6 0 4 82.89 7.5
 6 0 -4 83.99 7.9
 -6 0 -4 84.19 9.2
 6 0 -4 91.19 8.7
 7 0 -4 59.59 8.1
 7 0 4 61.69 7.4
 -7 0 -4 59.29 8.2
 7 0 -4 67.69 7.5
 8 0 -4 119.89 12.3
 8 0 -4 123.39 11.3
 8 0 4 93.79 14
 -8 0 -4 115.39 13
 8 0 4 134.79 11.1
 9 0 4 4.9 5.5
 -9 0 -4 -7.2 5.7
 9 0 -4 0.6 5.6
 2 0 -5 13.4 1.8
 -2 0 -5 10.6 2.6
 3 0 5 1239.28 80.69
 3 0 5 1127.69 81.69
 3 0 -5 1328.97 80.29
 -3 0 -5 1240.68 81.49
 4 0 -5 70.69 5.8
 4 0 5 65.79 7.9
 4 0 5 66.69 5.6
 -4 0 -5 64.39 7
 5 0 5 505.75 36.6
 -5 0 -5 505.15 35.6
 5 0 -5 539.65 35.2
 5 0 5 533.55 34.6
 5 0 -5 512.55 34.7
 6 0 5 12.8 5.5
 6 0 -5 20.9 4.4
 6 0 5 16.2 4
 -6 0 -5 17.2 5.1
 6 0 -5 21.7 4.6
 -7 0 -5 452.25 32.8
 7 0 -5 447.76 31.8
 7 0 -5 448.16 31.1
 7 0 5 450.15 30.9
 -8 0 -5 14.3 6.2
 8 0 -5 13.9 5.6
 8 0 -5 16.6 5.9
 8 0 5 18.6 5.6
 -2 0 -6 630.34 41.2
 2 0 -6 608.54 40.3
 3 0 -6 14 2.6
 3 0 6 10.3 1.9
 -3 0 -6 15.5 3.6
 4 0 6 237.78 16.4
 -4 0 -6 242.68 17.7
 4 0 -6 237.18 16.5
 -5 0 -6 4.9 4.2
 5 0 6 7.7 3.1
 5 0 -6 6.8 3.2
 5 0 -6 7.6 3.6
 6 0 -6 26.4 5.2
 6 0 6 29.7 4.9
 6 0 6 21 7.1
 6 0 -6 26.2 6.6
 -6 0 -6 21 5.7
 7 0 6 25.7 6.2
 7 0 -6 7.7 4.6
 7 0 6 9.4 4.6
 7 0 -6 3.6 4.8
 -7 0 -6 11 5.5
 8 0 6 47.4 14.7
 8 0 -6 82.89 9.7
 -8 0 -6 69.29 10.6
 8 0 6 84.59 9.6
 -2 0 -7 67.89 7
 -3 0 -7 429.46 28.3
 3 0 -7 389.66 27
 -4 0 -7 38.6 6.1
 4 0 -7 41.1 4.9
 5 0 -7 515.25 31.5
 -5 0 -7 475.25 32.7
 5 0 7 407.26 30.9
 6 0 -7 38.9 8.8
 -6 0 -7 38.4 7.4
 6 0 7 20.1 7.7
 6 0 7 43.9 5.7
 7 0 -7 135.99 12
 7 0 7 115.09 16
 7 0 7 136.79 11.5
 7 0 -7 121.79 12.5
 -7 0 -7 139.39 14
 -2 0 -8 400.06 27.7
 -3 0 -8 50.39 6.9
 4 0 -8 85.49 7.4
 -4 0 -8 88.59 9.7
 5 0 -8 12.7 4.1
 -5 0 -8 6.1 5.1
 6 0 -8 9.4 5
 -6 0 -8 30.8 7.3
 -2 0 -9 17.1 4.9
 -3 0 -9 122.99 11.7
 -4 0 -9 56.99 8.2
 -5 0 -9 140.99 14.3
 -2 0 -10 100.89 10.6
 -1 1 0 3.6 0.7
 -1 -1 0 4.7 0.7
 1 -1 0 6.7 0.7
 -2 -1 0 1394.66 89.69
 -2 1 0 1399.46 89.69
 2 1 0 1365.56 89.59
 2 -1 0 1368.26 89.69
 -3 1 0 3.5 1.5
 3 1 0 4.6 1.4
 3 -1 0 3.6 1.5
 -3 -1 0 3.2 1.5
 4 -1 0 2048.79 134.99
 -4 -1 0 2070.09 134.99
 4 1 0 2067.99 134.99
 -4 1 0 2118.49 135.09
 5 1 0 2.3 2.3
 5 -1 0 6.4 4.7
 -5 -1 0 0.7 2.4
 -5 1 0 2.4 2.5
 5 -1 0 1.1 2.2
 -6 -1 0 1557.44 100.59
 6 -1 0 1493.75 100.39
 -6 1 0 1557.54 100.49
 6 -1 0 1545.45 99.69
 6 1 0 1484.85 100.29
 7 -1 0 3.6 2.9
 -7 -1 0 6.1 4.1
 7 1 0 8.4 3.7
 8 -1 0 172.78 14.4
 8 1 0 198.48 14.8
 9 -1 0 -1.9 4.4
 9 1 0 0.8 4.8
 10 -1 0 44.5 8.1
 10 1 0 45.5 8.6
 2 1 1 33.3 3
 2 -1 -1 30.7 3
 -2 -1 1 33.2 2.9
 -2 1 -1 33.6 3
 2 1 -1 32.5 2.8
 2 -1 1 35 2.5
 2 -1 1 33.8 3
 -2 -1 -1 34.7 3.1
 3 -1 -1 3273.67 210.88
 -3 1 -1 3268.17 210.88
 3 1 1 3258.37 210.88
 -3 -1 1 3256.47 210.78
 3 -1 1 3247.48 210.88
 3 1 -1 3195.88 210.68
 -3 -1 -1 3236.88 210.88
 3 -1 1 3316.67 210.48
 4 1 1 206.98 14.5
 4 -1 -1 202.68 14.4
 -4 1 -1 202.98 14.5
 -4 -1 1 207.48 14.5
 -4 -1 -1 200.98 14.5
 4 -1 1 196.68 14.5
 4 -1 1 212.28 13.9
 4 1 -1 198.98 14.3
 5 -1 1 619.44 41.3
 -6 1 -1 30 5.1
 6 1 1 31.1 5.2
 6 -1 -1 37.5 5.4
 6 -1 -1 48.1 5.3
 6 -1 1 40.9 4.9
 -6 -1 -1 39 5.7
 6 -1 1 40.8 5.9
 6 1 -1 35.2 5.1
 7 1 1 236.48 18.6
 -7 1 -1 280.67 20.1
 7 -1 -1 242.38 18.8
 7 -1 -1 302.77 20.1
 7 -1 1 255.37 18.7
 7 1 -1 250.77 18.9
 -7 -1 -1 269.07 20.2
 8 -1 -1 3.5 3.9
 -8 1 -1 -1.2 4.6
 8 -1 -1 3.9 5
 8 1 1 1.1 3.7
 8 1 -1 5 4.2
 8 -1 1 3.2 3.9
 8 1 -1 -2.5 4.3
 -8 -1 -1 -1.1 4.5
 9 1 1 219.28 18.7
 9 -1 -1 257.57 19.2
 9 -1 1 239.38 18.7
 -9 -1 -1 284.57 21.5
 9 1 -1 222.88 18.9
 10 -1 -1 5.4 6.2
 10 1 1 1 5.6
 10 -1 1 2.7 6.4
 10 1 -1 1.4 5.9
 -1 1 -2 54.99 3.9
 1 1 2 49.7 4.3
 1 -1 2 52.29 3.7
 1 -1 2 54.19 4.1
 -1 -1 -2 54.19 4.2
 -2 1 -2 2150.78 139.29
 2 1 2 2163.08 139.49
 2 -1 2 2102.29 138.89
 -2 -1 -2 2164.28 139.39
 2 -1 2 2165.58 139.39
 2 1 -2 2153.68 139.09
 3 -1 -2 92.29 6.9
 3 1 2 93.19 7
 -3 1 -2 87.79 6.9
 3 -1 2 91.49 7
 3 -1 2 80.59 6.2
 3 1 -2 86.29 6.6
 -3 -1 -2 86.19 6.9
 4 -1 -2 1777.92 112.09
 4 1 2 1711.73 112.29
 4 -1 2 1678.63 111.49
 4 1 -2 1726.03 111.89
 4 -1 2 1705.03 112.29
 -5 1 -2 22.5 3.7
 5 -1 -2 22.8 4.1
 5 -1 -2 21 3.5
 5 1 2 23.6 4.3
 5 1 -2 18.6 3.4
 5 -1 2 26.8 4.3
 -5 -1 -2 22 4
 5 -1 2 33.4 3.5
 6 1 2 860.71 56.69
 -6 1 -2 876.11 57.59
 6 1 2 851.81 57.69
 6 -1 -2 943.01 56.89
 6 -1 -2 845.92 57.39
 6 -1 2 847.22 56.69
 6 1 -2 832.32 57.19
 6 -1 2 852.21 57.69
 -6 -1 -2 840.62 57.59
 -7 1 -2 1.3 3.9
 7 -1 -2 5.1 3.7
 7 1 2 3.3 3.2
 7 -1 -2 3.2 3.6
 7 1 2 -2.8 2
 7 1 -2 8 3.8
 7 1 -2 1.3 3.6
 -7 -1 -2 -0.3 4
 7 -1 2 -3.6 2.2
 7 -1 2 1.8 3
 8 -1 -2 416.76 29
 8 1 2 411.26 28.7
 8 -1 -2 399.46 29.9
 8 1 2 399.76 30.2
 -8 1 -2 410.96 30.1
 -8 -1 -2 394.16 30.2
 8 -1 2 398.66 28.7
 8 -1 2 419.06 30.5
 8 1 -2 439.06 29.1
 8 1 -2 427.46 30
 -9 1 -2 -5.1 5.4
 9 -1 -2 3.4 5.4
 9 1 2 -2.9 4.7
 -9 -1 -2 -2.6 5.5
 9 1 -2 1.6 5.1
 9 -1 2 -0.8 4.6
 10 -1 -2 10.9 6.9
 10 1 2 18.9 7.3
 10 1 -2 21.6 7.4
 10 -1 2 19.3 6.8
 -10 -1 -2 21.1 9.1
 1 -1 -3 4101.29 262.47
 -1 1 -3 4233.78 262.87
 -1 -1 -3 4153.48 263.07
 1 -1 3 3786.82 262.57
 2 1 3 24.9 3.8
 -2 1 -3 34.7 3.4
 2 1 3 33.8 2.6
 -2 -1 -3 34.8 3.6
 2 -1 3 34.3 3.7
 2 -1 3 34.7 2.7
 3 1 3 786.82 51.29
 3 1 3 784.52 50.39
 -3 1 -3 786.12 50.99
 3 -1 3 793.72 51.29
 3 -1 3 772.92 50.49
 -3 -1 -3 786.32 51.09
 3 1 -3 710.33 51.59
 4 1 3 5.3 2.8
 4 1 3 4.7 1.7
 4 -1 -3 7.2 2.4
 -4 1 -3 3.9 2.4
 -4 -1 -3 4.1 2.4
 4 -1 3 6.9 1.8
 4 -1 3 5 2.6
 4 1 -3 4.6 2.1
 5 1 3 348.47 24.7
 -5 1 -3 346.47 24.4
 5 -1 -3 335.67 23.6
 5 -1 -3 345.77 24.2
 5 1 3 341.97 23.4
 5 -1 3 351.56 23.6
 5 -1 3 343.27 24.6
 5 1 -3 349.37 24
 -5 -1 -3 371.06 24.6
 6 1 3 4 3.6
 6 -1 -3 5.8 3.4
 -6 1 -3 3.1 3.5
 6 -1 -3 7.1 3.2
 6 1 3 10.5 2.9
 6 -1 3 9.6 3.8
 -6 -1 -3 7.2 4.1
 6 -1 3 7.5 3
 6 1 -3 6.5 3.2
 -7 1 -3 131.79 12.5
 7 1 3 118.29 10.8
 7 -1 -3 141.99 11.2
 7 -1 -3 137.49 12.3
 7 1 -3 126.79 11.1
 7 -1 3 130.09 10.8
 7 1 -3 143.09 12
 -7 -1 -3 142.99 12.8
 8 -1 -3 14.9 5.1
 -8 1 -3 15.2 5.9
 8 1 3 19.7 6.4
 8 1 3 23 5.2
 8 -1 -3 7.9 4.9
 -8 -1 -3 12.9 5.9
 8 1 -3 13.1 5.1
 8 -1 3 7.5 5.8
 8 1 -3 17.8 5.6
 8 -1 3 22.4 5.3
 9 1 3 129.69 13.3
 9 -1 -3 154.58 14
 -9 1 -3 158.48 15.6
 9 -1 3 146.89 13.5
 -9 -1 -3 162.38 15.7
 9 1 -3 160.88 14
 1 -1 -4 273.97 18.2
 -1 1 -4 282.27 18.7
 -1 -1 -4 282.07 18.9
 2 -1 -4 844.52 52.09
 2 1 4 726.03 53.09
 2 1 4 768.72 51.99
 -2 1 -4 864.31 52.69
 -2 -1 -4 898.21 52.89
 2 -1 4 713.73 52.09
 3 -1 -4 22.7 2.6
 -3 1 -4 13.9 3.2
 3 1 4 20.8 3.9
 3 1 4 24.7 2.8
 3 -1 4 13.7 3.5
 -3 -1 -4 18.3 3.4
 3 -1 4 21.8 2.6
 4 -1 -4 1529.75 102.19
 -4 1 -4 1553.44 102.79
 4 -1 -4 1613.34 102.59
 4 1 4 1578.94 103.39
 4 1 4 1564.44 102.09
 4 1 -4 1559.14 102.39
 -4 -1 -4 1554.74 102.89
 4 -1 4 1612.54 102.09
 4 -1 4 1586.24 103.29
 -5 1 -4 10.3 3.7
 5 -1 -4 7.7 3.3
 5 1 4 11 2.8
 5 1 4 10.1 4.1
 5 -1 -4 16.1 3.2
 5 1 -4 10.4 3.2
 -5 -1 -4 8.5 3.5
 5 -1 4 7.4 4.1
 5 -1 4 11.9 2.8
 6 1 4 764.02 51.69
 -6 1 -4 702.73 50.99
 6 1 4 768.62 50.09
 6 -1 -4 775.12 50.29
 6 -1 -4 790.02 50.89
 -6 -1 -4 728.23 51.09
 6 1 -4 764.52 50.69
 6 -1 4 749.92 51.69
 6 -1 4 766.42 50.09
 7 -1 -4 9.5 4.4
 7 1 4 6.9 3.6
 7 -1 -4 5 4.1
 -7 1 -4 9.3 4.6
 7 1 -4 14.5 4.5
 -7 -1 -4 4.7 4.5
 7 1 -4 8.8 4.5
 7 -1 4 7.3 3.7
 8 -1 -4 213.08 17.2
 8 1 4 179.58 21.7
 8 -1 -4 224.48 18.3
 -8 1 -4 221.58 18.5
 8 1 4 214.58 16.9
 8 1 -4 223.18 17.2
 8 -1 4 230.58 16.9
 8 -1 4 205.88 20.4
 8 1 -4 226.38 18.1
 -8 -1 -4 235.18 18.9
 -9 1 -4 4.8 5.9
 9 -1 -4 6.8 5.7
 9 1 4 8.3 5.3
 9 1 -4 5.2 5.7
 9 -1 4 7.4 5.7
 -9 -1 -4 5.8 6.8
 -1 1 -5 1311.97 86.89
 -1 -1 -5 1362.06 87.19
 2 -1 -5 82.99 6.1
 -2 1 -5 90.09 7.1
 -2 -1 -5 89.69 7.3
 3 1 5 721.23 49.7
 3 -1 -5 805.72 49.7
 3 1 5 718.13 51.19
 -3 1 -5 779.62 50.59
 3 -1 5 779.72 50.49
 4 1 5 1.6 1.9
 -4 1 -5 0.7 2.9
 4 1 5 2.8 3.4
 4 -1 -5 2.4 2.3
 4 -1 5 2.4 2.1
 4 -1 5 2.2 3.3
 -4 -1 -5 4.7 3.3
 5 -1 -5 28.3 4.4
 5 1 5 24.8 4.2
 5 1 5 21.8 5.7
 -5 1 -5 22.1 4.8
 5 -1 -5 27.7 4.7
 -5 -1 -5 30.1 5.2
 5 1 -5 46.8 5
 5 1 -5 27.7 4.3
 5 -1 5 25.9 4
 5 -1 5 20.1 5.9
 6 -1 -5 6.4 3.5
 6 -1 -5 20 4.4
 6 1 5 6.4 5.3
 6 1 5 32.1 4.5
 -6 1 -5 19.4 4.8
 -6 -1 -5 17.1 5.3
 6 -1 5 17.1 4.1
 6 1 -5 11.8 4.1
 6 -1 5 25.4 6.4
 6 1 -5 13.9 4
 7 -1 -5 89.09 10.2
 -7 1 -5 86.59 11
 7 1 5 80.99 8.8
 7 -1 -5 107.29 9.7
 -7 -1 -5 91.19 12.6
 7 1 -5 101.29 10.2
 7 -1 5 92.29 9
 7 1 -5 97.19 9.4
 -8 1 -5 12.2 6.5
 8 -1 -5 11.4 5.5
 8 1 5 17.6 5.4
 8 -1 -5 11.8 5.8
 8 -1 5 3 9.2
 8 1 -5 13.6 5.8
 8 -1 5 11.6 5.4
 8 1 -5 14.9 5.8
 -8 -1 -5 9.5 6.2
 -1 -1 -6 7.1 2.7
 2 -1 -6 385.06 27
 -2 1 -6 431.86 27.9
 -2 -1 -6 442.96 28.1
 2 1 -6 397.26 27
 -3 1 -6 41.2 5.3
 3 1 6 31.8 3.2
 3 -1 -6 37.4 3.8
 3 1 -6 32.3 3.6
 -3 -1 -6 43.6 5.5
 4 1 6 554.04 36.9
 -4 1 -6 582.04 38
 4 -1 -6 565.24 37
 4 1 6 502.35 39.1
 4 1 -6 563.54 37
 -4 -1 -6 599.34 38.2
 4 -1 6 543.25 36.9
 5 -1 -6 57.99 6.2
 -5 1 -6 63.39 7.8
 5 -1 -6 60.29 9.9
 5 1 6 66.09 5.9
 -5 -1 -6 56.59 7.8
 5 -1 6 57.79 5.9
 5 1 -6 61.39 6.3
 5 -1 6 53.49 10.9
 6 1 6 538.85 41.8
 -6 1 -6 563.84 40.4
 6 -1 -6 619.94 40.1
 6 -1 -6 560.84 40
 6 1 6 599.74 39.2
 6 -1 6 618.94 39.2
 6 1 -6 599.34 39.8
 6 -1 6 546.85 41.9
 -6 -1 -6 591.74 40.7
 7 1 6 13.3 5.2
 7 -1 -6 24.9 5.9
 7 1 6 9.6 5.4
 -7 1 -6 31.2 7
 7 -1 -6 27.1 6
 7 -1 6 37.2 7.2
 7 1 -6 21.1 5.6
 7 -1 6 25.1 5.7
 -7 -1 -6 23.8 6.5
 7 1 -6 23.3 5.5
 -8 1 -6 96.89 12.6
 8 -1 -6 114.19 11.1
 8 1 6 84.39 10.2
 8 1 -6 103.39 11.1
 8 -1 6 106.29 10.5
 8 -1 6 100.09 18.2
 -8 -1 -6 99.89 13
 -1 -1 -7 798.02 52.69
 -2 1 -7 20 3.9
 -2 -1 -7 23.2 4.2
 -3 1 -7 214.18 15.5
 3 -1 -7 194.38 14.1
 3 1 -7 204.18 14.1
 -3 -1 -7 210.98 15.6
 4 1 7 16.2 3.5
 4 -1 -7 31.7 4.1
 -4 1 -7 28.9 5.2
 4 1 -7 37.2 4.5
 -4 -1 -7 26 5.7
 5 -1 -7 20 4.4
 -5 1 -7 37.8 6.3
 5 1 7 27.6 4.4
 5 -1 7 35.6 4.5
 5 1 -7 24.1 4.8
 -5 -1 -7 35.8 6.3
 6 1 7 13.8 7.4
 6 1 7 17.6 4.4
 6 -1 -7 22 5.1
 -6 1 -7 16.6 5.7
 6 -1 -7 28.6 7.6
 6 -1 7 21.8 4.7
 6 -1 7 2.7 6.2
 6 1 -7 14.9 4.6
 -6 -1 -7 21.8 6.4
 6 1 -7 12.5 5.2
 7 1 7 21.1 9
 7 1 7 15.3 5.9
 7 -1 -7 25.2 7.1
 7 -1 -7 23.1 5.7
 -7 1 -7 24.2 7.2
 -7 -1 -7 15.5 6.5
 7 1 -7 19.5 5.7
 7 -1 7 29.7 5.9
 7 -1 7 11 8.2
 7 1 -7 19.5 5.8
 -2 1 -8 221.38 16.7
 -2 -1 -8 232.88 17.1
 -3 1 -8 52.49 7.3
 -3 -1 -8 52.59 7.5
 4 -1 -8 240.98 17.2
 -4 1 -8 236.28 18.7
 4 1 -8 245.28 17.2
 -4 -1 -8 268.37 19.2
 -5 1 -8 28.3 6.7
 5 -1 -8 29.7 5.4
 -5 -1 -8 35.3 7
 5 1 -8 31.8 5.1
 6 1 8 108.09 11.8
 6 -1 -8 136.49 13.5
 -6 1 -8 133.89 13.2
 6 1 -8 116.89 11
 -6 -1 -8 139.09 13.5
 -2 1 -9 46 6.3
 -2 -1 -9 45.2 6.6
 -3 1 -9 112.99 11
 -3 -1 -9 117.89 11.5
 -4 1 -9 6.9 5.1
 -4 -1 -9 3 4.7
 -5 1 -9 24.3 7.4
 5 1 -9 23 5.7
 -2 1 -10 21.8 5.9
 -2 -1 -10 29.7 6.7
 1 -2 0 0.4 0.7
 1 2 0 0 0.2
 -1 -2 0 0.7 0.5
 -2 2 0 1917.01 123.29
 2 2 0 1867.91 123.19
 2 -2 0 1887.01 122.99
 -2 -2 0 1915.71 123.19
 2 -2 0 1923.51 123.29
 3 2 0 1 1.3
 3 -2 0 0.9 1.3
 -3 -2 0 0.3 1.4
 3 -2 0 0.9 0.9
 -3 2 0 1.2 1.4
 4 2 0 983.5 64.09
 4 -2 0 966.1 64.29
 -4 -2 0 982.5 64.29
 -5 2 0 0 2.4
 5 2 0 1.6 2.2
 5 -2 0 1.3 2.2
 -5 -2 0 -0.9 2.5
 7 2 0 0.8 1.1
 7 -2 0 -1.7 1.1
 7 -2 0 -0.3 2.9
 -7 -2 0 2.9 4.3
 8 2 0 190.88 14.9
 8 -2 0 183.18 14.9
 -8 -2 0 199.48 16.9
 9 -2 0 -5.8 4.4
 9 2 0 -0.3 4.6
 10 -2 0 203.18 17.3
 10 2 0 197.08 17.3
 0 -2 -1 0.2 0.4
 0 2 1 0.8 0.4
 1 -2 -1 225.78 15.1
 1 2 1 239.08 15.5
 -1 2 -1 239.68 15.3
 1 -2 1 219.38 15.1
 1 -2 1 239.28 15.3
 1 2 -1 223.88 15.1
 -1 -2 -1 236.48 15.5
 -2 2 -1 241.28 16.3
 2 -2 -1 231.28 16
 2 2 1 248.18 16.4
 -2 -2 1 252.47 16.2
 2 2 -1 238.78 16.1
 -2 -2 -1 250.17 16.4
 2 -2 1 243.48 16.4
 2 -2 1 239.88 16
 3 -2 -1 1749.12 110.09
 -3 -2 1 1744.93 109.99
 3 2 1 1667.73 110.09
 -3 2 -1 1701.03 109.99
 3 -2 -1 1679.03 109.59
 3 -2 1 1692.03 109.59
 -3 -2 -1 1684.43 110.09
 3 2 -1 1629.94 109.79
 3 -2 1 1687.13 110.09
 4 -2 -1 36.6 4.4
 4 2 1 41.1 4.4
 -4 -2 1 41.7 4.6
 4 -2 -1 38.8 3.6
 -4 2 -1 39.2 4.5
 4 2 -1 39.6 4.1
 -4 -2 -1 39.4 4.5
 4 -2 1 39.6 3.5
 4 -2 1 39.4 4.5
 5 -2 -1 1494.95 86.79
 -5 2 -1 1240.98 86.59
 5 2 1 1230.68 86.59
 5 -2 -1 1477.15 87.79
 -5 -2 -1 1255.67 86.69
 5 -2 1 1245.48 86.69
 -6 -2 1 22.9 4.5
 6 -2 1 18.8 3.4
 7 -2 -1 638.04 41.3
 -7 2 -1 606.54 42.2
 7 2 1 642.84 41.4
 7 -2 -1 608.04 42.3
 7 -2 1 618.84 41.2
 7 2 -1 597.24 41.9
 -7 -2 -1 592.74 42.4
 8 -2 -1 7.9 4.7
 8 -2 -1 5.8 4.2
 8 2 1 4.9 4.2
 -8 -2 -1 2.7 5
 8 -2 1 0.6 3.9
 8 2 -1 4.6 4.6
 8 2 -1 6 4.5
 9 -2 -1 102.59 10.9
 9 2 1 101.59 10.9
 9 -2 1 108.79 10.8
 9 2 -1 114.49 11.3
 -9 -2 -1 96.69 13.1
 10 -2 -1 0.5 6.1
 10 2 1 5.8 5.8
 10 2 -1 -2.1 6.1
 10 -2 1 -0.5 6.2
 1 2 2 129.59 9.8
 1 -2 -2 152.48 9.3
 -1 2 -2 144.59 9.4
 -1 -2 -2 131.59 9.8
 1 -2 2 129.49 9.3
 1 -2 2 149.88 9.5
 -2 2 -2 3878.41 254.17
 2 -2 -2 3877.31 253.87
 2 2 2 4031.5 254.47
 2 -2 2 3895.01 253.87
 2 2 -2 3909.11 253.87
 -2 -2 -2 3983.9 254.37
 2 -2 2 3948.1 254.27
 3 2 2 4.4 2
 3 -2 -2 1.2 1.7
 3 -2 -2 3.3 1.3
 -3 2 -2 1.5 1.6
 -3 -2 -2 1.7 1.8
 3 2 -2 1.5 1.3
 3 -2 2 3.3 1.8
 3 -2 2 0.3 1.1
 4 -2 -2 792.02 51.39
 4 2 2 786.02 52.09
 4 -2 -2 790.52 51.99
 4 -2 2 802.22 51.39
 4 2 -2 759.42 51.69
 4 -2 2 790.72 52.19
 5 -2 -2 14.6 5.6
 5 -2 -2 34.8 4
 5 2 2 23.2 4.1
 -5 2 -2 21.9 4.2
 5 2 -2 22.2 3.7
 -5 -2 -2 30.6 4.8
 5 -2 2 22 4.1
 5 -2 2 27.9 4.3
 6 2 2 150.78 12.9
 -6 2 -2 163.08 13
 6 -2 -2 144.29 11.8
 6 -2 2 162.68 11.8
 -6 -2 -2 172.28 13.3
 6 2 -2 158.38 12.5
 6 -2 2 164.48 13.2
 7 2 2 12.9 4
 7 -2 -2 16.4 4.4
 -7 2 -2 16.7 4.7
 7 2 2 7.2 2.6
 7 -2 -2 14.1 3.9
 -7 -2 -2 10.4 4.8
 7 -2 2 17.3 4
 7 2 -2 13.6 4.2
 8 2 2 259.87 20.8
 8 2 2 238.98 19.1
 8 -2 -2 268.57 20.6
 -8 2 -2 275.47 20.8
 8 -2 -2 261.77 19.4
 8 -2 2 270.77 21.4
 -8 -2 -2 254.37 21
 8 2 -2 243.08 19.4
 8 -2 2 234.28 19
 8 2 -2 293.77 20.5
 9 2 2 11.2 5.4
 9 -2 -2 11.5 5.8
 9 2 -2 8 6
 9 -2 2 9.3 5.7
 -9 -2 -2 4.1 6.3
 10 -2 -2 130.19 13.1
 10 2 2 109.39 12.6
 10 2 -2 111.39 12.8
 -10 -2 -2 132.49 15.8
 10 -2 2 109.99 12.4
 1 -2 -3 727.23 48.9
 -1 2 -3 800.02 49.2
 -1 -2 -3 739.83 49.6
 -2 2 -3 2.7 1.5
 2 -2 -3 2 1
 2 2 3 2.9 1.9
 2 -2 3 2.1 1.1
 -2 -2 -3 1.9 1.7
 2 -2 3 4.5 1.7
 3 -2 -3 866.61 56.29
 3 2 3 860.11 57.19
 -3 2 -3 850.51 56.79
 3 -2 3 892.21 57.09
 -3 -2 -3 885.41 56.99
 3 -2 3 836.42 56.29
 4 -2 -3 57.29 4.9
 -4 2 -3 51.69 5.6
 4 -2 -3 57.49 5.8
 4 2 3 60.69 6.1
 -4 -2 -3 56.79 6
 4 2 -3 58.59 5.2
 4 -2 3 52.89 6
 4 -2 3 58.39 4.8
 5 -2 -3 1736.33 106.09
 -5 2 -3 1666.03 106.69
 5 2 3 1714.73 107.09
 5 -2 -3 1367.46 106.99
 5 2 3 1721.73 105.99
 -5 -2 -3 1661.03 106.89
 5 -2 3 1699.53 107.09
 5 -2 3 1422.26 106.39
 5 2 -3 1659.13 106.29
 6 -2 -3 38.3 5.9
 6 2 3 45.3 5.3
 -6 2 -3 42.5 6.3
 6 -2 -3 39.8 5
 6 2 3 33.9 6
 6 -2 3 42 4.9
 6 -2 3 48.4 6.9
 -6 -2 -3 35.8 6
 6 2 -3 39.7 5.4
 7 -2 -3 478.05 31.7
 7 2 3 428.96 30.4
 -7 2 -3 427.16 31.5
 7 -2 -3 462.85 30.7
 7 -2 3 437.56 30.4
 7 2 -3 440.76 31.2
 -7 -2 -3 443.46 31.8
 8 -2 -3 4.7 5
 -8 2 -3 6.3 5
 8 -2 -3 4.1 4.5
 8 2 3 0.7 4.9
 8 2 3 1.4 4
 -8 -2 -3 5.8 5.6
 8 -2 3 4.1 4.1
 8 2 -3 11.7 4.8
 8 -2 3 -4.4 4.6
 8 2 -3 5.7 4.8
 9 2 3 48.5 8.4
 9 -2 -3 57.29 8.6
 -9 2 -3 62.79 10.2
 9 -2 3 58.69 8.5
 9 2 -3 62.79 9.2
 -9 -2 -3 56.19 9.6
 -1 2 -4 46.7 4
 -1 -2 -4 49.4 4.7
 -2 2 -4 1456.35 92.49
 2 -2 -4 1462.85 92.09
 2 2 4 1335.47 93.19
 2 2 4 1395.76 91.99
 -2 -2 -4 1479.65 92.89
 2 -2 4 1402.86 92.19
 3 2 4 47.3 4
 -3 2 -4 49.1 4.9
 3 -2 -4 53.29 4.1
 3 2 4 41.4 5.6
 3 -2 4 47 4.1
 3 -2 4 50.99 5.6
 -3 -2 -4 45.3 5.3
 -4 2 -4 245.78 18.2
 4 2 4 244.28 17.3
 4 2 4 254.87 19
 4 -2 -4 267.87 17.5
 4 -2 -4 277.77 18.3
 4 2 -4 251.07 17.6
 -4 -2 -4 256.87 18.5
 4 -2 4 249.68 18.7
 4 -2 4 261.77 17.4
 5 -2 -4 17.8 3.3
 5 -2 -4 20.1 4.9
 5 2 4 23.5 5.1
 5 2 4 26.7 3.5
 -5 2 -4 30 4.9
 5 -2 4 24.5 5
 -5 -2 -4 17.5 4.3
 5 2 -4 14.5 3.4
 5 -2 4 31.4 4.2
 6 -2 -4 55.79 6.5
 6 2 4 48.1 7.9
 -6 2 -4 61.79 7.8
 6 2 4 65.99 6.2
 6 -2 -4 77.49 8.1
 6 -2 4 43.6 7.8
 6 -2 4 59.59 6.3
 -6 -2 -4 70.39 8.3
 6 2 -4 57.79 7.2
 -7 2 -4 59.39 8.5
 7 2 4 78.59 7.9
 7 -2 -4 58.39 7.9
 7 -2 -4 47.6 6.8
 -7 -2 -4 55.29 8.8
 7 -2 4 60.99 7.3
 7 2 -4 63.09 7.9
 7 2 -4 59.79 7.5
 8 -2 -4 145.29 12.4
 -8 2 -4 132.49 13.7
 8 -2 -4 137.19 13.4
 8 2 4 137.99 12
 8 2 4 119.89 19.5
 -8 -2 -4 132.19 14.1
 8 2 -4 124.49 13.2
 8 -2 4 110.29 15.5
 8 2 -4 163.08 12.7
 8 -2 4 144.89 12
 9 2 4 7.2 5.4
 9 -2 -4 -2.2 5.5
 -9 2 -4 -2.4 5.1
 9 -2 4 5.9 5.4
 9 2 -4 4.1 5.6
 -9 -2 -4 1.7 6.1
 2 -2 -5 17.4 2.1
 -2 2 -5 13.3 2.8
 -2 -2 -5 21.9 3.3
 3 -2 -5 1220.38 75.89
 3 2 5 1161.68 75.79
 3 2 5 1127.89 77.49
 -3 2 -5 1161.68 76.59
 -3 -2 -5 1236.88 79.29
 3 -2 5 1106.09 75.89
 4 2 5 76.69 5.9
 4 2 5 63.59 8.2
 4 -2 -5 74.69 6.2
 -4 2 -5 69.29 7.2
 4 -2 5 76.49 8.2
 -4 -2 -5 77.19 7.7
 4 -2 5 73.99 6
 5 -2 -5 458.75 31.1
 5 2 5 482.85 31
 -5 2 -5 432.06 31.9
 5 2 5 487.05 33.2
 5 -2 5 448.26 33
 -5 -2 -5 461.55 32.3
 5 2 -5 483.85 31.4
 5 -2 5 453.45 31.2
 6 2 5 28.7 4.7
 6 -2 -5 22 5.1
 6 2 5 19.4 6.1
 -6 2 -5 33.3 6.2
 6 -2 -5 24.2 4.7
 6 2 -5 21.6 5
 6 -2 5 30.2 5
 -6 -2 -5 24.2 5.8
 6 2 -5 25 4.6
 6 -2 5 23.5 6.7
 7 -2 -5 400.36 28
 -7 2 -5 382.76 29.7
 7 2 5 419.56 27.8
 7 -2 -5 422.06 28.9
 -7 -2 -5 397.56 31.4
 7 2 -5 390.56 28.4
 7 -2 5 407.16 27.8
 7 2 -5 378.46 27.9
 -8 2 -5 25.3 6.7
 8 -2 -5 20.1 6.9
 8 -2 -5 14.5 5.5
 8 2 5 11.5 5.1
 -8 -2 -5 15.5 7.1
 8 2 -5 24.4 6.3
 8 -2 5 23.9 6.4
 8 2 -5 21.7 6.2
 8 -2 5 9.5 9.1
 -1 -2 -6 154.98 11.7
 -2 2 -6 450.25 30.1
 2 -2 -6 441.46 29.4
 -2 -2 -6 453.45 30.5
 3 -2 -6 7.5 2.3
 3 2 6 7.6 2
 -3 2 -6 14.9 3.4
 -3 -2 -6 13.9 3.8
 4 -2 -6 163.18 11.1
 4 2 6 141.79 10.8
 -4 2 -6 160.98 12.2
 4 2 6 134.19 13.8
 -4 -2 -6 150.88 12.6
 4 -2 6 152.28 10.9
 5 2 6 7.3 3
 -5 2 -6 5.2 3.9
 5 2 6 -6 5
 5 -2 -6 5.2 3.3
 5 -2 -6 14.7 4.6
 5 2 -6 5.1 3.2
 5 -2 6 7.7 3.2
 5 -2 6 5.3 5
 -5 -2 -6 3.2 4.2
 5 2 -6 6.2 3
 6 2 6 19.4 7.2
 -6 2 -6 35.4 6.5
 6 2 6 35.2 5.1
 6 -2 -6 23.8 5.6
 6 -2 -6 38.9 6.1
 6 -2 6 30.1 7.9
 6 -2 6 31.6 5.2
 -6 -2 -6 25.4 6.4
 6 2 -6 28 5.1
 7 2 6 -3.1 4
 7 -2 -6 7.7 4.6
 -7 2 -6 13.1 5.9
 7 -2 -6 9.1 4.6
 7 2 6 7.9 4.4
 7 2 -6 2 4.4
 7 2 -6 4.1 4.6
 -7 -2 -6 10.1 5.6
 7 -2 6 12.3 4.6
 7 -2 6 25.6 6.2
 8 2 6 85.19 9.5
 -8 2 -6 70.39 10
 8 -2 -6 69.19 9
 -8 -2 -6 64.49 10.3
 8 -2 6 51.89 12.4
 8 -2 6 76.39 9.4
 8 2 -6 72.59 9.6
 -2 2 -7 69.99 6.8
 -2 -2 -7 73.39 8.8
 -3 2 -7 380.26 25.3
 3 -2 -7 352.96 24.3
 3 2 -7 360.76 24.2
 -3 -2 -7 362.56 25.6
 -4 2 -7 53.79 7.1
 4 -2 -7 42.8 5.4
 -4 -2 -7 52.69 7.4
 4 2 -7 50.79 5.5
 5 -2 -7 422.26 28.3
 -5 2 -7 412.06 29.5
 5 2 7 392.36 28
 -5 -2 -7 437.96 29.9
 5 2 -7 432.86 28.4
 5 -2 7 403.86 28
 6 2 7 54.69 6.3
 6 2 7 28.4 8.9
 6 -2 -7 47.9 7
 -6 2 -7 46.8 7.9
 6 2 -7 46.4 6.4
 -6 -2 -7 47.9 10
 6 -2 7 26.3 8.5
 6 2 -7 72.09 7.7
 6 -2 7 55.99 6.3
 7 2 7 118.49 13.5
 7 -2 -7 119.39 11.5
 7 -2 -7 126.19 18
 7 2 7 152.88 15.9
 -7 2 -7 126.79 13.4
 7 2 -7 132.89 12.3
 7 2 -7 117.29 11.7
 7 -2 7 133.79 11.1
 7 -2 7 109.79 15.8
 -7 -2 -7 117.69 13.8
 -2 2 -8 378.26 26.2
 -2 -2 -8 379.66 26.5
 -3 2 -8 74.19 7.9
 -3 -2 -8 73.99 8.7
 -4 2 -8 97.49 9.4
 4 -2 -8 73.79 7.1
 -4 -2 -8 79.49 9.8
 4 2 -8 75.49 7
 5 -2 -8 4 4
 -5 2 -8 3.8 4.7
 -5 -2 -8 3.4 4.9
 5 2 -8 3.9 3.9
 -6 2 -8 22.9 6.8
 6 -2 -8 1.5 6.7
 6 -2 -8 13.6 5.1
 6 2 8 13.4 4.3
 6 2 -8 11.9 5.4
 -6 -2 -8 23.3 7
 -2 2 -9 14.8 4.5
 -2 -2 -9 18.5 5.2
 -3 2 -9 100.99 10.5
 -3 -2 -9 111.99 11.1
 -4 2 -9 58.99 8.2
 -4 -2 -9 67.19 9.2
 5 -2 -9 124.69 12.3
 5 2 -9 130.19 10.8
 -2 -2 -10 112.59 11.7
 1 -3 0 1.9 0.6
 -1 -3 0 1.6 0.8
 1 3 0 1.5 0.6
 2 3 0 361.26 24.3
 -2 -3 0 361.46 24.4
 2 -3 0 385.76 24.5
 2 -3 0 363.06 24
 3 3 0 70.59 5.5
 3 -3 0 72.59 5.1
 3 -3 0 65.69 5.7
 -3 -3 0 68.29 5.7
 -4 -3 0 1309.77 85.79
 4 3 0 1298.87 85.69
 4 -3 0 1336.17 85.99
 4 -3 0 1302.57 85.29
 -5 -3 0 11.4 3
 5 3 0 10.6 2.5
 5 -3 0 5.2 3.2
 5 -3 0 10.8 3
 6 -3 0 1132.69 72.19
 -6 -3 0 1124.19 73.09
 6 3 0 1060.39 72.69
 6 -3 0 1085.09 73.09
 7 -3 0 11 3.3
 -7 -3 0 13.6 4.6
 8 -3 0 105.79 9.3
 8 3 0 105.69 9.7
 -8 -3 0 96.89 11.6
 8 3 0 77.09 9.9
 9 3 0 6.9 4.8
 9 -3 0 3.4 4.1
 10 -3 0 10.4 7
 10 3 0 20.2 7.2
 0 -3 -1 5.3 1
 0 3 -1 5.3 0.9
 0 3 1 6.7 1.1
 1 3 1 5411.16 346.57
 -1 -3 -1 5317.17 346.57
 -2 3 -1 68.79 5.4
 2 -3 -1 74.59 5
 -2 -3 1 70.29 5.2
 2 3 1 75.69 5.6
 2 3 -1 74.59 5.2
 2 -3 1 70.59 5
 2 -3 1 70.29 5.5
 -2 -3 -1 68.79 5.6
 -3 3 -1 1858.61 120.59
 3 -3 -1 1909.41 120.19
 3 -3 -1 1874.71 120.79
 -3 -3 1 1824.52 120.49
 3 3 1 1828.72 120.69
 3 3 -1 1816.12 120.39
 -3 -3 -1 1843.22 120.79
 3 -3 1 1885.51 120.19
 3 -3 1 1869.41 120.69
 4 -3 -1 166.28 12.5
 -4 3 -1 166.88 12.3
 -4 -3 1 175.68 12.4
 4 -3 -1 169.28 11.7
 4 3 1 171.28 12.3
 4 3 -1 161.18 12
 4 -3 1 171.48 11.7
 4 -3 1 171.18 12.5
 -4 -3 -1 169.38 12.5
 5 -3 -1 62.89 6
 -6 3 -1 31.9 5.1
 6 3 1 34.9 5.2
 -6 -3 1 33.7 5.6
 6 -3 -1 31.9 4.3
 6 -3 -1 24.2 4.8
 6 3 -1 30.4 4.8
 6 -3 1 24.5 4.8
 -6 -3 -1 29.5 5.2
 6 -3 1 30.6 4.1
 7 -3 -1 213.98 18.2
 7 -3 -1 281.07 19.8
 -7 -3 1 245.68 19.9
 -7 3 -1 257.87 19.5
 7 -3 1 242.28 18.2
 -7 -3 -1 258.07 19.9
 7 3 -1 287.57 19.4
 8 -3 -1 0.8 4.2
 8 -3 -1 7 4.4
 8 3 1 5.9 4.1
 8 3 -1 -6.1 4
 -8 -3 -1 1.1 4.9
 8 -3 1 5.6 4
 9 -3 -1 214.68 17.4
 9 3 1 230.28 17.7
 9 3 -1 203.88 17.4
 9 -3 1 226.88 17.4
 -9 -3 -1 213.08 19.8
 10 3 1 2.5 5.9
 10 -3 -1 0.7 5.9
 10 3 -1 -2.4 5.8
 10 -3 1 2.9 5.6
 0 -3 -2 58.39 4.7
 0 3 2 67.59 4.3
 1 -3 -2 192.18 12.9
 1 3 2 191.38 13.7
 -1 3 -2 198.28 13.1
 -1 -3 -2 189.08 13.6
 1 -3 2 204.58 13
 1 -3 2 204.08 13.2
 2 3 2 923.91 71.39
 2 -3 -2 1099.29 69.39
 -2 3 -2 1107.09 69.69
 2 3 -2 1068.89 69.39
 2 -3 2 1097.29 69.79
 -2 -3 -2 1119.29 69.99
 2 -3 2 1065.49 69.39
 -3 3 -2 77.69 6
 3 3 2 73.79 6.3
 3 -3 -2 72.79 5.4
 3 -3 2 70.79 6.1
 3 -3 2 73.69 5.4
 3 3 -2 74.59 5.6
 -3 -3 -2 73.39 6.3
 4 -3 -2 1159.28 73.99
 4 3 2 1117.19 73.99
 -4 3 -2 1029.4 75.29
 4 -3 -2 1159.98 73.29
 -4 -3 -2 1242.58 74.59
 4 3 -2 1074.29 73.49
 4 -3 2 1108.79 73.99
 4 -3 2 1114.09 73.29
 -5 3 -2 86.99 7.9
 5 3 2 82.29 7.9
 5 -3 -2 94.09 10
 5 -3 -2 81.99 6.9
 5 3 -2 88.49 7.6
 5 -3 2 85.09 8.1
 -5 -3 -2 90.49 8.2
 6 -3 -2 603.84 38.3
 6 -3 -2 558.04 39.2
 -6 3 -2 586.24 39.1
 6 3 2 578.44 39.2
 6 -3 2 565.04 39.4
 6 -3 2 569.84 38.2
 6 3 -2 554.54 38.7
 -6 -3 -2 570.34 39.3
 7 -3 -2 16.7 4.2
 7 -3 -2 12.2 4.6
 7 3 2 17.5 4
 -7 3 -2 19.1 4.8
 -7 -3 -2 18.2 5.3
 7 3 -2 15.2 4.2
 7 -3 2 16.6 4.1
 -8 3 -2 292.07 23.3
 8 3 2 292.57 23.4
 8 -3 -2 320.87 22.2
 8 -3 -2 287.37 23.3
 8 3 2 311.97 22
 8 3 -2 308.17 22.9
 8 -3 2 313.47 24.2
 8 -3 2 298.17 21.8
 -8 -3 -2 302.57 23.8
 9 -3 -2 8.2 4.8
 9 3 2 7.2 4.9
 9 -3 2 2.4 4
 -9 -3 -2 2.5 6.2
 9 3 -2 3.4 5.3
 -1 3 -3 2656.93 168.38
 1 -3 -3 2622.44 168.28
 -1 -3 -3 2535.35 168.88
 2 3 3 60.89 8.6
 -2 3 -3 74.09 5.7
 2 -3 -3 77.39 5.3
 -2 -3 -3 73.99 6.2
 2 -3 3 73.69 5.3
 2 -3 3 74.29 5.9
 3 3 3 394.66 27.1
 -3 3 -3 393.76 26.5
 3 -3 -3 403.16 26.1
 -3 -3 -3 402.56 26.9
 3 -3 3 396.56 26.8
 3 -3 3 380.96 26
 4 3 3 12.1 3.3
 4 -3 -3 7.3 2.8
 4 -3 -3 9.7 2.1
 -4 3 -3 10.3 2.9
 4 -3 3 9.2 2.3
 4 -3 3 10.6 3
 4 3 -3 10.5 2.2
 -4 -3 -3 9 3
 5 -3 -3 225.38 17.4
 -5 3 -3 252.67 18.2
 5 3 3 265.37 18.7
 5 3 -3 259.17 17.8
 -5 -3 -3 259.87 18.7
 5 -3 3 251.47 18.7
 -6 3 -3 22.2 4.5
 6 3 3 19.2 5
 6 3 3 23.7 4.1
 6 -3 -3 15.3 4.4
 6 -3 -3 24 4.1
 6 -3 3 19.8 4.8
 6 3 -3 21.8 4
 6 -3 3 21.3 3.7
 -6 -3 -3 23.1 4.8
 7 -3 -3 138.49 13
 -7 3 -3 144.79 13
 7 3 3 144.49 11.6
 7 -3 -3 143.49 11.9
 7 -3 3 130.29 11.5
 7 3 -3 152.68 12.7
 -7 -3 -3 161.18 13.6
 -8 3 -3 10.5 5.2
 8 -3 -3 7.5 4.5
 8 3 3 9.3 5.7
 8 3 3 7.2 4.3
 8 -3 -3 8.7 5.5
 8 -3 3 10.1 4.5
 -8 -3 -3 11.6 5.7
 8 3 -3 6.2 5.2
 8 -3 3 3.7 5.5
 8 3 -3 14 5.1
 9 3 3 131.79 13.3
 -9 3 -3 132.19 15
 9 -3 -3 156.78 13.9
 -9 -3 -3 161.68 15.8
 9 -3 3 156.48 13.5
 9 3 -3 155.98 14
 -1 3 -4 220.58 15
 -1 -3 -4 228.18 15.7
 -2 3 -4 585.64 35.6
 2 3 4 500.05 36.3
 2 3 4 531.05 35
 2 -3 -4 570.24 35.2
 -2 -3 -4 586.14 36.1
 2 -3 4 458.65 35.2
 3 -3 -4 39.9 3.4
 3 3 4 36.1 5.2
 -3 3 -4 30.8 4.2
 -3 -3 -4 37.7 4.8
 3 -3 4 31.5 3.4
 3 -3 4 34 4.7
 -4 3 -4 1149.89 75.59
 4 3 4 1151.88 74.89
 4 -3 -4 1180.08 74.99
 4 3 4 1131.59 76.19
 4 -3 4 1159.78 74.99
 -4 -3 -4 1152.98 75.89
 4 -3 4 1180.98 76.09
 4 3 -4 1097.69 74.99
 5 -3 -4 97.79 12.6
 -5 3 -4 48.4 6.4
 5 3 4 43.5 5
 5 -3 -4 58.09 5.5
 5 3 4 54.19 7.4
 -5 -3 -4 54.09 7
 5 -3 4 53.99 7.2
 5 3 -4 56.79 5.8
 6 -3 -4 539.65 36.7
 6 3 4 534.75 37.3
 6 3 4 552.44 35.7
 -6 3 -4 521.35 36.6
 6 -3 -4 540.15 35.8
 -6 -3 -4 518.95 36.9
 6 -3 4 547.05 35.7
 6 -3 4 507.35 37.2
 6 3 -4 518.65 36
 7 -3 -4 39 6.1
 7 -3 -4 36 6.3
 -7 3 -4 29.1 6.1
 7 3 4 37 5.4
 7 3 -4 42.4 6.2
 7 -3 4 32.5 5.5
 -7 -3 -4 28.6 6.5
 -8 3 -4 173.28 15.8
 8 -3 -4 182.58 14.5
 8 -3 -4 190.08 15.8
 8 3 4 173.78 14.2
 8 3 -4 159.98 14.9
 8 3 -4 160.08 14.4
 -8 -3 -4 170.38 16.4
 8 -3 4 156.78 17.7
 8 -3 4 192.48 14.3
 9 3 4 18.1 6
 9 -3 -4 18.4 5.8
 -9 3 -4 10.7 6.5
 9 3 -4 11.7 6.7
 9 -3 4 6.7 5.7
 -9 -3 -4 10.2 7
 -1 -3 -5 894.31 58.89
 -2 3 -5 197.18 13.6
 2 -3 -5 186.58 13
 -2 -3 -5 197.28 14.2
 3 -3 -5 664.53 41.8
 3 3 5 582.34 43.5
 -3 3 -5 644.64 42.6
 3 3 5 589.54 41.7
 3 -3 5 658.73 41.9
 3 -3 5 664.93 45.4
 -3 -3 -5 668.23 43.1
 4 3 5 16.4 5
 -4 3 -5 17.1 3.8
 4 3 5 26.6 3.2
 4 -3 -5 15.1 3
 -4 -3 -5 17.3 4.2
 4 -3 5 32 3.8
 4 -3 5 17.7 4.5
 5 -3 -5 12.4 4.7
 -5 3 -5 12.1 4
 5 3 5 19.2 5.4
 5 3 5 17.2 3.4
 5 -3 -5 17.7 3.4
 5 -3 5 17.4 5.5
 5 3 -5 19.3 3.5
 -5 -3 -5 14.3 4.7
 5 -3 5 14.1 4.1
 6 3 5 16.3 5.7
 6 -3 -5 11.2 4.5
 -6 3 -5 26.6 5.3
 6 -3 -5 11.8 4.1
 6 3 5 27.1 4.4
 -6 -3 -5 22.6 5.7
 6 -3 5 26.8 4.8
 6 3 -5 20.6 4.1
 6 -3 5 19.6 6.1
 7 -3 -5 129.09 11.9
 7 -3 -5 123.19 10.5
 7 3 5 97.89 9.7
 -7 3 -5 108.69 12.4
 7 3 -5 101.69 10.7
 7 3 -5 113.69 10.7
 -7 -3 -5 90.89 16.7
 7 -3 5 118.59 10.1
 -8 3 -5 11.7 6.2
 8 -3 -5 10 5.3
 8 3 5 7.2 4.7
 8 -3 -5 -4.1 6.5
 -8 -3 -5 16.5 7
 8 -3 5 4 9.2
 8 3 -5 10.9 5.1
 8 -3 5 13.4 5.6
 8 3 -5 9.3 5.6
 -1 -3 -6 7.5 3.2
 2 -3 -6 308.87 23.6
 -2 3 -6 375.86 24.4
 -2 -3 -6 401.56 25.1
 -3 3 -6 76.89 7.4
 3 -3 -6 80.79 6.3
 -3 -3 -6 83.59 8
 4 3 6 463.35 30.2
 4 -3 -6 449.86 30.4
 -4 3 -6 473.75 31.4
 4 -3 6 438.56 30.4
 -4 -3 -6 458.85 31.8
 5 -3 -6 110.79 9
 5 3 6 97.89 12
 5 -3 -6 116.09 10.2
 -5 3 -6 118.69 10.3
 5 3 6 114.19 8.7
 5 -3 6 106.69 9.1
 5 -3 6 84.79 11.4
 -5 -3 -6 120.49 10.9
 6 3 6 491.85 31.4
 6 -3 -6 450.75 32.7
 6 3 6 436.56 34.3
 -6 3 -6 456.75 32.7
 6 -3 -6 480.45 32.6
 -6 -3 -6 456.95 33.2
 6 3 -6 476.25 31.8
 6 3 -6 442.66 32.3
 6 -3 6 481.75 31.5
 6 -3 6 431.46 34.2
 7 -3 -6 50.19 7.6
 7 3 6 43.7 6.7
 7 -3 -6 44.4 7.1
 -7 3 -6 41.6 7.7
 7 -3 6 42.1 6.6
 7 3 -6 31 6.4
 7 -3 6 42.2 8.4
 7 3 -6 45.4 6.9
 -7 -3 -6 42.6 8.3
 8 -3 -6 98.09 10.2
 -8 3 -6 87.49 11.7
 8 3 6 89.09 10.1
 8 -3 6 84.09 14.4
 8 3 -6 65.79 9.8
 8 -3 6 82.79 9.5
 -8 -3 -6 64.79 10.7
 -2 3 -7 54.79 5.9
 -2 -3 -7 52.39 8.3
 -3 3 -7 189.88 13.8
 3 -3 -7 176.38 12.6
 3 3 -7 166.38 12.5
 -3 -3 -7 192.98 14.5
 -4 3 -7 61.99 7.6
 4 -3 -7 62.39 6.1
 4 3 -7 63.89 6
 -4 -3 -7 71.69 8.5
 -5 3 -7 31.2 5.9
 5 -3 -7 21.8 4.6
 5 3 7 21.3 4
 5 -3 7 35.1 4.5
 -5 -3 -7 35.3 6.6
 5 3 -7 18.6 4.5
 -6 3 -7 17.9 5.9
 6 -3 -7 14.7 4.9
 6 3 7 5.1 7.1
 6 3 7 13.5 4.2
 6 -3 7 16 4.3
 6 -3 7 -5.7 6.2
 6 3 -7 6.8 4.3
 6 3 -7 8.4 4.2
 7 -3 -7 10.7 7.2
 7 3 7 25 8.2
 -7 3 -7 35.3 7.5
 7 -3 -7 27.6 6.3
 7 3 -7 15.8 6
 7 -3 7 25.5 5.5
 -7 -3 -7 25.9 7.6
 7 -3 7 27 9
 7 3 -7 21.2 5.8
 -2 3 -8 198.98 15.2
 -2 -3 -8 212.98 16
 -3 3 -8 81.99 8.7
 3 3 -8 83.99 6.7
 -3 -3 -8 94.39 9.6
 -4 3 -8 233.18 17.4
 4 -3 -8 222.68 15.8
 -4 -3 -8 218.98 17.9
 4 3 -8 224.58 15.9
 5 -3 -8 57.69 6.7
 -5 3 -8 51.69 7.9
 -5 -3 -8 56.49 8.6
 5 3 -8 55.39 6.9
 -6 3 -8 121.09 12.6
 6 3 8 106.19 9.4
 6 3 -8 120.19 10.6
 -6 -3 -8 108.39 12.8
 -2 3 -9 76.69 8.2
 -2 -3 -9 74.89 9.3
 -3 3 -9 106.79 10.6
 -3 -3 -9 112.89 11.6
 -4 3 -9 10.9 5.2
 -4 -3 -9 2.1 5.4
 -2 -3 -10 19.7 6.2
 1 4 0 0.8 0.7
 1 -4 0 1.3 0.7
 -1 -4 0 1 0.8
 -2 -4 0 170.58 11.9
 2 -4 0 169.18 11.5
 2 -4 0 174.48 12.1
 2 4 0 172.78 11.8
 3 4 0 0.4 1.3
 3 -4 0 2.7 1.8
 -3 -4 0 -1 1.5
 3 -4 0 0.9 1
 4 -4 0 384.66 25.5
 5 -4 0 1 1.8
 5 4 0 -1.5 2.1
 5 -4 0 0.8 2.3
 -5 -4 0 -0.9 2.4
 6 -4 0 293.07 20.2
 -7 -4 0 1.9 4.2
 7 -4 0 -0.1 3.1
 7 4 0 -0.9 1.1
 -8 -4 0 256.17 20
 8 -4 0 236.48 17.7
 8 4 0 223.58 18.5
 9 4 0 -2.1 4.7
 -9 -4 0 1.4 6.8
 9 -4 0 -0.1 4.7
 10 4 0 218.18 18
 10 -4 0 202.28 17.8
 0 -4 -1 -0.5 0.6
 0 4 1 0.6 0.8
 0 4 -1 0.5 0.6
 0 -4 1 0.2 0.7
 1 -4 -1 299.37 19.9
 -1 -4 1 320.77 19.9
 1 4 1 296.87 20.4
 1 -4 1 297.77 19.9
 -1 -4 -1 275.07 20.4
 1 -4 1 326.97 20.2
 1 4 -1 306.47 19.9
 -2 4 -1 292.37 19
 2 -4 -1 280.67 18.7
 -2 -4 1 280.07 18.8
 2 -4 1 275.67 18.7
 2 -4 1 290.47 19.2
 -2 -4 -1 283.87 19.2
 2 4 -1 281.47 18.8
 -3 4 -1 1541.15 97.19
 3 -4 -1 1538.45 97.49
 3 -4 -1 1459.45 96.69
 -3 -4 1 1468.05 96.99
 3 4 1 1522.85 97.19
 3 -4 1 1484.25 96.69
 3 4 -1 1421.06 96.89
 -3 -4 -1 1496.55 97.29
 3 -4 1 1498.45 97.29
 4 -4 -1 69.29 6.6
 4 4 1 69.19 6.3
 -4 4 -1 70.79 6.3
 -4 -4 1 73.79 6.4
 4 -4 -1 69.79 5.6
 4 -4 1 72.59 5.6
 4 4 -1 76.69 6.1
 4 -4 1 72.59 6.6
 -4 -4 -1 72.79 6.6
 5 -4 -1 808.02 54.79
 -5 4 -1 794.02 54.49
 5 -4 -1 809.12 53.89
 -5 -4 1 874.01 55.59
 5 4 1 784.02 54.49
 5 -4 1 782.72 54.79
 5 4 -1 912.61 54.99
 5 -4 1 868.21 54.29
 -5 -4 -1 771.82 54.69
 6 -4 -1 83.69 7.3
 7 -4 -1 340.57 26.2
 7 -4 -1 374.46 25
 -7 -4 1 356.66 26.4
 7 -4 1 371.36 24.9
 -7 -4 -1 346.37 26.3
 7 4 -1 364.46 25.7
 8 -4 -1 11.1 4.5
 8 -4 -1 13 4.8
 8 4 -1 10.2 4.4
 -8 -4 -1 3.7 5
 8 -4 1 9.8 4.4
 9 4 1 80.59 9.1
 9 -4 -1 67.99 9.5
 9 4 -1 70.69 9.8
 9 -4 1 50.79 7.2
 -9 -4 -1 60.09 10.3
 10 -4 -1 2.3 5.6
 10 4 1 -2.5 5.7
 10 -4 1 9.5 6.5
 -10 -4 -1 6.8 8.1
 10 4 -1 4.6 6.6
 0 4 2 211.28 12.6
 0 -4 -2 157.48 12.5
 1 -4 -2 208.98 14
 -1 4 -2 225.08 14.2
 1 4 2 203.38 14.7
 -1 -4 -2 209.28 14.8
 1 -4 2 202.48 14.3
 1 -4 2 224.18 14.2
 2 4 2 1147.69 74.09
 -2 4 -2 1145.39 73.49
 2 -4 -2 1132.09 73.29
 2 -4 2 1141.59 73.29
 2 -4 2 1142.89 73.69
 -2 -4 -2 1082.89 73.89
 2 4 -2 1117.29 73.19
 3 4 2 74.09 6.2
 3 -4 -2 71.99 5.2
 -3 4 -2 69.49 5.8
 3 -4 2 68.99 5.2
 3 -4 2 67.09 5.9
 3 4 -2 66.99 5.4
 -3 -4 -2 69.99 6.2
 4 4 2 239.98 17.5
 -4 -4 2 225.18 17.2
 4 -4 -2 248.08 16.7
 4 -4 -2 236.98 17.6
 -4 -4 -2 252.87 17.7
 4 -4 2 247.58 16.7
 4 -4 2 265.07 17.7
 4 4 -2 254.77 17
 -5 4 -2 8.7 3
 5 -4 -2 11.7 3.4
 5 -4 -2 4 2.3
 5 4 2 2.7 2.6
 -5 -4 -2 3.7 2.9
 5 -4 2 7.5 3.1
 5 4 -2 7.2 3.1
 5 -4 2 2.2 2.1
 6 -4 -2 181.38 13.1
 -6 4 -2 170.98 14
 6 -4 -2 165.18 14.3
 6 4 2 192.38 14.3
 6 4 -2 186.68 13.8
 -6 -4 -2 179.88 14.5
 6 -4 2 182.28 14.6
 6 -4 2 169.38 13
 -7 4 -2 17.9 5
 7 -4 -2 30.6 4.8
 7 -4 -2 14 4.4
 7 -4 2 14.9 3.7
 7 4 -2 15.6 4.4
 -7 -4 -2 13.1 4.8
 8 -4 -2 323.07 22.5
 8 4 2 292.47 23.8
 8 4 2 308.57 22.4
 8 -4 -2 320.77 24.1
 -8 -4 -2 306.37 24.3
 8 -4 2 293.07 22.2
 8 4 -2 321.57 23.4
 8 -4 2 310.87 24.5
 9 4 2 6.2 5.5
 9 -4 -2 7 5.7
 -9 -4 -2 15.4 7.2
 9 -4 2 11 5.7
 9 4 -2 6.5 5.4
 0 -4 -3 1.3 1.2
 1 -4 -3 506.35 34.2
 -1 -4 -3 545.15 35.1
 -2 4 -3 30.5 3.1
 2 4 3 23.4 3.8
 2 -4 -3 31.8 2.6
 -2 -4 -3 27.1 3.9
 2 -4 3 23.4 2.6
 2 -4 3 32.7 3.4
 3 -4 -3 559.34 36
 -3 4 -3 543.85 36.4
 3 4 3 539.55 37
 3 4 -3 566.94 36.4
 -3 -4 -3 538.95 36.9
 3 -4 3 552.64 36.7
 3 -4 3 542.15 36
 -4 4 -3 137.49 10.8
 4 -4 -3 142.69 10.2
 4 4 3 140.49 11.3
 4 -4 3 141.69 11.2
 4 4 -3 138.69 10.3
 -4 -4 -3 153.08 11.4
 4 -4 3 146.59 10.2
 5 -4 -3 1335.97 84.19
 5 -4 -3 1349.16 85.39
 5 4 3 1302.37 85.19
 -5 4 -3 1272.57 84.79
 5 -4 3 1285.67 85.19
 5 -4 3 1284.57 84.49
 -5 -4 -3 1249.38 85.09
 5 4 -3 1237.38 84.29
 6 4 3 47.1 6.7
 6 -4 -3 51.19 6.8
 -6 4 -3 51.79 6.9
 6 -4 -3 51.69 6
 6 -4 3 51.39 7.3
 6 -4 3 47.9 5.5
 6 4 -3 51.29 6.2
 -6 -4 -3 45.2 6.9
 -7 4 -3 308.17 22.9
 7 4 3 311.87 21.9
 7 -4 -3 302.77 23.2
 7 -4 -3 302.67 21.9
 -7 -4 -3 311.47 23.5
 7 -4 3 307.07 21.8
 7 4 -3 317.37 22.5
 8 -4 -3 5.3 4.9
 8 4 3 21.3 7.7
 8 -4 -3 3.5 4.5
 -8 4 -3 10.6 5.1
 8 4 3 9.2 4.3
 -8 -4 -3 17.7 6
 8 -4 3 1.9 5.8
 8 4 -3 7.3 4.7
 8 -4 3 20.2 5.1
 9 -4 -3 28 6.4
 9 4 3 27.4 6.8
 -9 -4 -3 44.6 9.2
 9 -4 3 39.3 7.5
 9 4 -3 32.4 7.2
 -1 4 -4 172.98 12.1
 1 -4 -4 184.28 11.9
 -1 -4 -4 181.48 13.1
 -2 4 -4 569.54 36.9
 2 -4 -4 588.54 36.6
 2 4 4 465.75 38.9
 -2 -4 -4 601.24 37.6
 3 4 4 218.08 16.6
 -3 4 -4 223.58 15.6
 3 -4 -4 227.68 15
 3 -4 4 228.78 16.1
 3 -4 4 217.18 15.1
 -3 -4 -4 218.98 16.2
 4 4 4 60.59 7.5
 4 -4 -4 58.29 5.4
 -4 4 -4 61.59 6.3
 4 -4 4 59.49 5.5
 4 4 -4 69.89 5.7
 -4 -4 -4 66.49 7.1
 4 -4 4 57.29 7
 -5 4 -4 68.49 7.5
 5 4 4 75.79 8.4
 5 -4 -4 74.59 8
 5 -4 -4 76.69 6.6
 -5 -4 -4 75.29 8.3
 5 4 -4 72.89 6.8
 5 -4 4 71.49 6.9
 5 -4 4 76.79 8.2
 6 -4 -4 61.49 6.6
 6 -4 -4 59.39 8.2
 6 4 4 61.09 6.2
 6 4 4 50.29 7.8
 -6 4 -4 59.49 7.8
 6 -4 4 65.59 6.6
 6 4 -4 70.59 7.2
 6 -4 4 55.59 8.2
 -6 -4 -4 71.19 8.6
 7 4 4 42.9 6.1
 7 -4 -4 33.5 5.6
 -7 4 -4 35.9 6.4
 7 -4 -4 44.2 7.1
 -7 -4 -4 35.2 7.1
 7 -4 4 53.69 6.4
 7 4 -4 40.4 6.2
 8 -4 -4 145.49 14.3
 -8 4 -4 137.49 13.9
 8 -4 -4 145.59 12.8
 8 4 4 158.58 12.6
 8 4 -4 136.49 13.4
 -8 -4 -4 144.79 14.8
 8 -4 4 131.19 17.5
 8 -4 4 161.98 12.8
 9 -4 -4 3.8 6.2
 9 4 4 7.5 5.3
 -9 4 -4 2.9 6.1
 9 -4 4 -1.5 5.4
 9 4 -4 3.2 5.9
 -9 -4 -4 -4.3 6
 -1 -4 -5 300.87 21
 2 -4 -5 34.6 3.3
 -2 4 -5 35.8 4
 -2 -4 -5 42.2 5.3
 3 4 5 837.72 54.89
 3 4 5 802.12 56.49
 3 -4 -5 851.51 54.79
 -3 4 -5 798.32 55.79
 3 -4 5 818.22 54.89
 -3 -4 -5 933.31 56.09
 4 4 5 122.99 11.9
 4 4 5 140.29 9.6
 -4 4 -5 132.09 10.7
 4 -4 -5 136.09 9.9
 -4 -4 -5 137.69 11.5
 4 -4 5 133.29 11.7
 4 -4 5 135.19 9.9
 4 4 -5 136.19 9.9
 -5 4 -5 359.26 25.5
 5 4 5 359.76 24.5
 5 4 5 357.06 26.6
 5 -4 -5 366.26 24.7
 5 -4 -5 358.46 25.7
 5 -4 5 381.66 26.1
 -5 -4 -5 365.66 26.1
 5 4 -5 364.36 24.8
 5 -4 5 354.86 26.5
 6 4 5 55.49 5.9
 6 4 5 39.4 7.7
 6 -4 -5 37.7 6.6
 6 -4 -5 42.4 5.9
 -6 4 -5 54.09 7.4
 6 -4 5 49.8 6.1
 6 -4 5 32.1 7.4
 6 4 -5 43.1 5.7
 -6 -4 -5 50.99 8
 7 -4 -5 330.17 25.4
 7 -4 -5 316.87 24.2
 7 4 5 355.36 24.1
 -7 4 -5 333.97 27.6
 7 4 -5 338.37 24.8
 7 -4 5 371.26 24.2
 8 -4 -5 23.8 6.4
 -8 4 -5 28 7
 8 4 5 28.1 6.2
 8 -4 5 22.4 11.6
 8 4 -5 34.4 6.9
 -8 -4 -5 29.6 8
 8 -4 5 55.49 7.7
 8 4 -5 53.09 7.6
 -1 -4 -6 363.56 25.3
 -2 4 -6 290.67 20.8
 -2 -4 -6 322.37 21.8
 -3 4 -6 60.89 6.1
 3 -4 -6 50.99 4.9
 -3 -4 -6 54.59 6.9
 -4 4 -6 77.99 7.8
 4 4 6 72.19 9.8
 4 4 6 79.89 6.2
 4 -4 -6 71.29 6.6
 -4 -4 -6 82.79 8.9
 4 -4 6 75.99 6.4
 5 -4 -6 21.4 4.3
 5 4 6 11.8 5.7
 5 4 6 26.2 4
 5 -4 -6 28.4 5.3
 -5 4 -6 28.7 5.4
 -5 -4 -6 27.8 5.9
 5 4 -6 19.7 3.8
 5 -4 6 18.3 6.4
 6 -4 -6 53.39 7.6
 6 -4 -6 47 7.9
 6 4 6 28.5 8
 -6 4 -6 57.89 7.9
 6 4 6 44.3 6
 -6 -4 -6 54.69 8.6
 6 4 -6 54.39 7.1
 6 -4 6 34.2 9
 6 -4 6 57.49 6.5
 7 -4 -6 20.2 6.9
 7 4 6 15.8 5
 -7 4 -6 16.6 5.6
 7 -4 -6 6.2 5
 7 -4 6 24.6 5.9
 -7 -4 -6 3.7 5.6
 7 4 -6 8.1 4.6
 7 4 -6 5.6 4.5
 7 -4 6 25.3 7.2
 8 4 6 77.29 9.2
 8 -4 -6 78.79 10
 -8 4 -6 69.99 10.4
 8 -4 6 98.79 10.3
 8 4 -6 74.09 10.1
 8 -4 6 60.89 13.8
 8 4 -6 69.59 15.1
 -8 -4 -6 74.99 11.4
 -2 4 -7 69.19 6.8
 -2 -4 -7 74.39 8
 3 -4 -7 251.87 18.3
 -3 4 -7 273.37 19.3
 -3 -4 -7 291.17 20.2
 4 -4 -7 61.79 6.1
 -4 4 -7 60.89 7.4
 -4 -4 -7 57.69 7.9
 5 -4 -7 400.96 27.2
 5 4 7 345.07 25.6
 -5 4 -7 398.76 27.3
 5 -4 -7 388.46 26.1
 -5 -4 -7 393.86 28
 5 4 -7 361.16 26
 6 -4 -7 81.99 9.3
 -6 4 -7 76.79 10
 6 4 7 65.79 6.9
 6 4 7 53.29 10.7
 6 -4 -7 106.19 12.4
 6 -4 7 48 9.9
 6 4 -7 71.49 8
 6 -4 7 63.59 7
 6 4 -7 68.99 7.7
 -6 -4 -7 70.99 14
 7 4 7 115.89 12.8
 7 -4 -7 119.49 12.1
 7 4 7 109.69 14.1
 -7 4 -7 99.69 12.3
 7 -4 -7 108.09 10.9
 7 4 -7 114.69 10.9
 7 -4 7 106.09 10
 -7 -4 -7 112.89 13.3
 7 4 -7 107.89 10.8
 7 -4 7 106.49 15.4
 -1 -4 -8 158.68 13.3
 -2 4 -8 308.87 23.1
 -2 -4 -8 360.56 24.2
 -3 4 -8 121.39 10.4
 3 4 -8 115.69 8.8
 -3 -4 -8 121.99 11.7
 4 -4 -8 60.59 6.5
 -4 4 -8 78.79 8.6
 4 4 -8 63.39 6.6
 -4 -4 -8 79.79 9.9
 5 -4 -8 5.3 4.3
 -5 4 -8 6 5
 5 4 -8 1.5 3.9
 -5 -4 -8 6.1 5.5
 6 -4 -8 7.8 5.5
 6 4 8 20 4.3
 -6 4 -8 20.1 6.5
 -6 -4 -8 20.8 7.3
 6 4 -8 24.2 5.7
 -2 4 -9 12.9 4.3
 -2 -4 -9 15.6 5.3
 -3 4 -9 90.99 9.6
 -3 -4 -9 92.59 10.8
 -4 4 -9 77.69 9.4
 4 4 -9 67.99 6.6
 -4 -4 -9 69.79 10.1
 -2 -4 -10 115.89 12.4
 0 -5 0 1.1 0.9
 0 5 0 2.3 0.9
 1 -5 0 24.9 2.2
 1 5 0 29.9 2.7
 -1 -5 0 27.2 2.8
 -2 -5 0 97.49 7.2
 2 5 0 88.29 7.4
 2 -5 0 101.09 6.7
 -3 -5 0 152.28 11.2
 3 5 0 152.08 10.9
 3 -5 0 158.68 10.6
 3 -5 0 153.38 11.4
 4 -5 0 824.12 53.59
 4 5 0 786.92 53.09
 4 -5 0 807.02 52.69
 -4 -5 0 808.02 53.39
 -6 -5 0 943.21 63.69
 6 -5 0 968.4 63.89
 6 5 0 943.21 63.29
 6 -5 0 959 62.69
 7 5 0 -1.9 0.9
 8 -5 0 72.49 8.2
 -8 -5 0 83.19 10.9
 8 5 0 72.49 9
 9 -5 0 2.2 4.8
 -9 -5 0 10.5 7.2
 9 5 0 5.8 5.6
 10 -5 0 12.2 6.7
 10 5 0 11.5 7
 0 5 -1 72.09 5.3
 0 -5 1 74.09 5.4
 0 -5 -1 67.09 5.4
 0 5 1 73.89 5.6
 -1 -5 1 1125.59 72.49
 1 -5 -1 1106.89 72.39
 1 5 1 1086.29 72.89
 1 -5 1 1234.68 72.79
 1 -5 1 1091.99 72.69
 -1 -5 -1 1021.7 72.99
 1 5 -1 1145.59 72.49
 1 -5 1 1120.49 72.39
 -2 -5 1 39 3.1
 2 5 1 29.3 3.4
 2 -5 -1 31.5 2.7
 2 5 -1 32.5 2.9
 -2 -5 -1 29.2 3.5
 2 -5 1 30.1 2.7
 -3 -5 1 1051.69 68.39
 -3 5 -1 1048.2 68.49
 3 5 1 1039.4 68.49
 3 5 -1 1039.1 68.29
 3 -5 1 1066.59 68.69
 3 -5 1 1054.09 67.99
 -3 -5 -1 1026.7 68.69
 -4 -5 1 132.39 10.1
 4 -5 -1 130.29 10.5
 4 -5 -1 132.99 9.4
 4 5 1 137.89 10.1
 -4 5 -1 136.99 11
 4 -5 1 132.39 9.4
 4 -5 1 136.99 10.4
 4 5 -1 126.09 9.7
 -4 -5 -1 124.19 10.5
 5 5 1 185.28 12.7
 5 -5 -1 166.08 11.8
 5 -5 1 160.68 11.8
 -5 -5 -1 181.98 13.1
 5 5 -1 136.59 12.1
 6 -5 -1 27 4
 6 5 1 25.4 5.1
 6 -5 -1 33.4 5.7
 -6 -5 1 29.1 5.4
 6 -5 1 33.4 4.3
 6 -5 1 30 5.4
 -6 -5 -1 29.2 5.4
 6 5 -1 31.6 4.7
 7 -5 -1 219.18 17.5
 7 -5 -1 265.77 19.3
 -7 -5 1 234.18 19.3
 7 5 -1 244.18 18.4
 -7 -5 -1 260.17 19.5
 7 -5 1 241.28 17.5
 8 -5 -1 -0.6 4.8
 -8 -5 1 -1.3 5.3
 8 -5 -1 3.7 4.1
 8 -5 1 7.4 4.7
 8 5 -1 5.5 4.7
 -8 -5 -1 6.6 5.8
 9 -5 -1 222.68 16.9
 9 5 1 197.38 16.7
 9 -5 1 197.08 16.6
 -9 -5 -1 210.78 19.7
 10 5 1 -0.5 6.2
 10 -5 -1 1 6.2
 10 5 -1 8.3 6.5
 -10 -5 -1 3.2 7.3
 10 -5 1 1.6 6.5
 0 5 -2 19.5 2.1
 0 5 2 25.1 2.6
 -1 5 -2 100.89 6.8
 1 5 2 91.29 7.4
 1 -5 -2 98.99 6.6
 1 -5 2 97.99 6.8
 -1 -5 -2 92.49 7.6
 1 -5 2 92.29 7
 2 -5 -2 827.32 52.69
 2 5 2 812.22 53.49
 -2 5 -2 840.02 52.99
 2 5 -2 823.32 52.79
 -2 -5 -2 795.22 53.49
 2 -5 2 758.52 53.59
 2 -5 2 817.92 52.79
 -3 5 -2 84.29 7
 3 5 2 86.39 7.4
 3 -5 -2 94.59 6.5
 -3 -5 2 93.79 6.9
 -3 -5 -2 86.99 7.5
 3 -5 2 86.29 7.2
 3 -5 2 87.19 6.5
 3 5 -2 90.79 6.6
 4 -5 -2 876.11 57.59
 4 5 2 854.61 57.29
 -4 5 -2 861.91 57.09
 -4 -5 2 885.61 57.09
 4 -5 -2 878.21 56.59
 4 -5 2 870.51 57.39
 -4 -5 -2 852.11 57.49
 4 5 -2 841.42 56.79
 4 -5 2 871.21 56.59
 5 -5 -2 104.59 8.9
 5 -5 -2 123.39 10.4
 -5 5 -2 126.69 9.8
 -5 -5 2 115.49 10
 5 5 2 119.89 10
 -5 -5 -2 127.09 10.5
 5 -5 2 120.99 10.2
 5 -5 2 115.79 8.9
 6 -5 -2 514.05 33.7
 6 -5 -2 481.05 32.3
 6 5 2 478.65 33.3
 -6 5 -2 468.65 33
 -6 -5 -2 452.05 33.4
 6 -5 2 489.05 33.7
 6 5 -2 478.45 32.7
 6 -5 2 478.15 32.2
 7 -5 -2 30.5 6
 7 -5 -2 30.6 4.6
 -7 5 -2 32.3 5.9
 -7 -5 -2 35 6.7
 7 5 -2 30.5 5.3
 7 -5 2 39.2 5.6
 8 -5 -2 236.18 17.5
 8 -5 -2 241.38 19.3
 8 5 2 215.98 19
 8 -5 2 221.48 19.6
 8 -5 2 240.78 17.4
 -8 -5 -2 198.48 19.3
 8 5 -2 238.48 18.3
 9 5 2 3.3 4.9
 9 -5 -2 3.7 5.7
 -9 -5 -2 0.3 6.2
 9 -5 2 3.9 5.2
 0 -5 -3 302.27 23.5
 0 5 3 405.86 23.5
 -1 5 -3 1743.63 110.79
 1 -5 -3 1725.83 110.69
 -1 -5 -3 1662.43 111.59
 2 -5 -3 104.09 7.2
 2 5 3 104.39 8.6
 -2 5 -3 110.09 7.6
 2 -5 3 101.09 7.8
 2 -5 3 100.19 7.3
 -2 -5 -3 98.89 8.4
 3 -5 -3 183.58 12.9
 -3 5 -3 194.38 13.4
 3 5 3 199.78 14.2
 3 -5 3 192.18 13.7
 3 5 -3 179.78 12.9
 3 -5 3 190.68 13
 -3 -5 -3 191.78 14.1
 4 -5 -3 3.4 1.8
 -4 5 -3 5.7 2.5
 4 5 3 7.5 3.1
 4 -5 3 14 2.4
 -4 -5 -3 5.9 3.1
 4 -5 3 12.6 3.3
 4 5 -3 6.4 2.1
 5 5 3 156.78 13
 5 -5 -3 135.89 11.5
 5 -5 -3 156.98 13.2
 -5 5 -3 158.08 12.5
 5 -5 3 156.18 13.1
 -5 -5 -3 169.38 13.2
 5 5 -3 168.78 12.2
 5 -5 3 168.48 11.7
 6 -5 -3 16.3 4.6
 6 -5 -3 12.3 3.4
 -6 5 -3 19.3 4.4
 6 5 3 19.2 4.8
 6 -5 3 23 3.9
 6 -5 3 20.2 4.9
 6 5 -3 13.4 3.7
 -6 -5 -3 21.9 5.1
 7 -5 -3 153.58 12.7
 -7 5 -3 150.88 13.7
 7 -5 -3 156.58 14.4
 7 -5 3 170.98 12.6
 7 5 -3 167.98 13.5
 -7 -5 -3 158.48 14.5
 8 5 3 14 4.8
 8 -5 -3 8.7 5.4
 8 -5 -3 14.7 5
 -8 5 -3 7.1 5.3
 8 5 -3 9.8 5.2
 -8 -5 -3 9.7 6
 8 -5 3 3.2 4.3
 8 -5 3 5.4 5.8
 9 5 3 143.39 13.6
 9 -5 -3 154.78 13.9
 9 -5 3 165.18 13.8
 -9 -5 -3 156.08 16.5
 9 5 -3 137.29 14.1
 -1 5 -4 177.38 12.2
 -1 -5 -4 180.98 13.2
 2 -5 -4 498.55 32.1
 -2 5 -4 519.75 32.5
 2 5 4 414.46 33.3
 -2 -5 -4 523.95 33.4
 3 5 4 27 4.8
 3 -5 -4 25.3 3.1
 -3 5 -4 29.9 3.9
 3 -5 4 26.3 3.1
 -3 -5 -4 24.6 6.4
 3 -5 4 30.5 4.4
 -4 5 -4 980.7 64.49
 4 5 4 969.8 65.39
 4 -5 -4 969.7 63.99
 4 5 -4 952.7 63.99
 4 -5 4 967.5 65.09
 -4 -5 -4 983.1 65.09
 4 -5 4 1029.1 63.99
 5 5 4 55.99 7.9
 -5 5 -4 72.39 7.1
 5 -5 -4 77.79 6.2
 5 -5 -4 58.89 7.6
 5 5 -4 59.69 6.2
 5 -5 4 57.19 7.8
 5 -5 4 71.19 6
 -5 -5 -4 52.49 7.6
 6 5 4 428.36 30.1
 -6 5 -4 414.16 29.3
 6 -5 -4 399.36 28.4
 6 -5 -4 425.16 29.8
 6 5 -4 418.26 28.7
 -6 -5 -4 410.16 30
 6 -5 4 417.36 30.3
 6 -5 4 426.16 28.4
 7 -5 -4 64.79 8.9
 7 -5 -4 62.89 7.3
 7 5 4 55.69 6.8
 -7 5 -4 52.49 7.7
 7 -5 4 58.89 7
 -7 -5 -4 59.39 8.8
 7 5 -4 62.79 7.8
 8 -5 -4 136.99 12.2
 8 5 4 129.89 11.8
 8 -5 -4 137.89 15
 -8 5 -4 132.09 13.4
 8 -5 4 117.39 19.1
 -8 -5 -4 147.89 14.6
 8 -5 4 123.19 11.9
 8 5 -4 130.39 12.9
 9 -5 -4 10.9 6.2
 9 5 4 19.1 6.7
 9 -5 4 10.5 6.3
 -9 -5 -4 11.2 7.2
 9 5 -4 12.9 6.8
 0 -5 -5 163.98 12.2
 -1 5 -5 504.95 34.5
 -1 -5 -5 550.24 35.7
 2 -5 -5 264.07 18.3
 -2 5 -5 279.37 18.8
 -2 -5 -5 285.47 19.8
 3 -5 -5 456.45 29
 -3 5 -5 364.76 31.3
 -3 -5 -5 457.75 30.5
 3 -5 5 462.65 29.1
 -4 5 -5 33.5 4.7
 4 5 5 20.5 5.5
 4 -5 -5 26.4 3.7
 4 5 5 34 3.6
 -4 -5 -5 31.1 5.6
 4 -5 5 19.2 4.8
 4 -5 5 29 3.8
 5 5 5 4.6 2.8
 -5 5 -5 10.7 3.8
 5 5 5 2.4 4.1
 5 -5 -5 8.4 3.3
 5 -5 -5 8.5 4.3
 5 -5 5 4.9 4.6
 5 -5 5 9.7 3.4
 -5 -5 -5 15 4.8
 5 5 -5 13.4 3.2
 -6 5 -5 22.7 5
 6 -5 -5 15.4 5
 6 5 5 29.5 4.4
 6 5 5 35.1 6.8
 6 -5 -5 12.7 4.1
 -6 -5 -5 23.6 6
 6 -5 5 26 6.5
 6 -5 5 33.5 5.1
 6 5 -5 16.6 4.1
 7 5 5 123.59 10.3
 7 -5 -5 126.19 10.8
 -7 5 -5 105.19 17.7
 7 -5 -5 110.99 12.2
 -7 -5 -5 104.99 14.7
 7 -5 5 125.89 10.4
 7 5 -5 105.39 10.9
 8 -5 -5 7.5 5.7
 8 5 5 11.3 5.3
 -8 5 -5 12.3 5.8
 8 5 -5 17.6 5.6
 8 -5 5 14.3 5.4
 8 5 -5 9.1 6.3
 -8 -5 -5 8.4 6.9
 8 -5 5 14.7 9.5
 -1 -5 -6 9.2 3.7
 -2 5 -6 337.87 23.4
 -2 -5 -6 354.86 24.7
 -3 5 -6 80.39 7.1
 3 5 6 70.79 5.6
 3 -5 -6 77.29 6.2
 -3 -5 -6 82.49 8.4
 4 -5 -6 387.86 25.6
 -4 5 -6 401.36 26.5
 4 5 6 386.96 25.3
 4 5 6 335.77 27.9
 -4 -5 -6 396.86 27.4
 4 -5 6 366.96 25.6
 5 -5 -6 123.69 9.8
 5 5 6 130.59 9.3
 5 5 6 107.59 12.8
 -5 5 -6 131.79 11
 -5 -5 -6 112.29 11.7
 5 -5 6 127.59 9.9
 5 5 -6 121.09 9.8
 5 -5 6 94.29 12.1
 6 -5 -6 400.56 27.8
 6 5 6 389.06 26.1
 6 5 6 359.26 29
 -6 5 -6 370.66 27.4
 6 -5 6 380.66 26.2
 6 -5 6 331.07 29
 -6 -5 -6 398.16 28.5
 6 5 -6 398.36 26.7
 7 -5 -6 49.9 7.4
 -7 5 -6 52.49 8.2
 7 5 6 61.39 7.5
 7 -5 6 56.69 7.4
 -7 -5 -6 48.2 9.1
 7 -5 6 71.49 10.5
 7 5 -6 56.79 7.6
 8 -5 -6 55.29 8.7
 8 5 6 71.29 9
 -8 5 -6 61.89 10.3
 8 -5 6 39.5 12.6
 -8 -5 -6 60.29 10.2
 8 5 -6 49.4 8.5
 8 -5 6 73.39 8.8
 0 -5 -7 274.17 20
 -1 -5 -7 496.85 34.2
 -2 5 -7 105.99 8.7
 -2 -5 -7 106.39 10.1
 3 -5 -7 148.59 10.9
 -3 5 -7 153.18 12
 -3 -5 -7 154.28 13.1
 -4 5 -7 90.69 8.9
 4 -5 -7 84.29 7.6
 -4 -5 -7 90.09 10.1
 -5 5 -7 40.7 6.4
 5 -5 -7 34.4 5.4
 -5 -5 -7 37.5 7.1
 6 -5 -7 16.4 7.4
 6 5 7 14.2 7.1
 6 5 7 13.9 4.1
 6 -5 -7 7.7 5.1
 -6 5 -7 17 6.9
 6 5 -7 13.7 4.4
 -6 -5 -7 9.9 6.4
 6 -5 7 13.7 4.1
 6 5 -7 10.6 4.8
 -7 5 -7 23.6 7
 7 -5 -7 28.9 7.2
 7 5 7 17 7
 7 5 7 18.3 6.1
 7 -5 -7 27.7 6.9
 7 -5 7 36.7 6.1
 -7 -5 -7 28.8 7.9
 7 -5 7 21.8 9.2
 7 5 -7 28 6.3
 7 5 -7 34.4 6.1
 -2 5 -8 186.48 14.4
 -2 -5 -8 205.68 15.9
 -3 5 -8 100.59 9.1
 3 5 -8 91.09 7.3
 -3 -5 -8 92.69 10.3
 -4 5 -8 218.18 16.6
 4 -5 -8 217.68 15
 -4 -5 -8 217.88 17.6
 4 5 -8 190.08 14.9
 -5 5 -8 49.2 7.9
 5 -5 -8 58.19 7.1
 5 5 -8 62.99 7
 -5 -5 -8 69.39 10
 6 -5 -8 92.79 11.2
 -6 5 -8 99.09 11.3
 6 -5 -8 111.09 12.7
 6 5 8 80.29 8.3
 -6 -5 -8 94.69 12.5
 6 5 -8 101.79 9.6
 -2 5 -9 88.99 8.7
 -2 -5 -9 83.59 10.1
 -3 5 -9 105.19 10.4
 -3 -5 -9 101.29 11.7
 -4 5 -9 15.9 5.7
 -4 -5 -9 18.4 6.9
 4 5 -9 5.6 3.2
 -2 -5 -10 23.9 7.3
 0 -6 0 3422.56 234.98
 0 6 0 3840.32 234.98
 1 -6 0 0.6 1
 -1 -6 0 -0.6 1.1
 1 6 0 -0.2 1
 1 -6 0 0.2 0.7
 -2 -6 0 556.44 37.9
 2 6 0 586.44 37.8
 3 6 0 0.6 1.6
 3 -6 0 1 1.9
 3 -6 0 -0.5 1.1
 -3 -6 0 0.8 1.7
 -4 -6 0 507.85 33.9
 4 6 0 483.25 33.5
 4 -6 0 513.45 33.1
 -5 -6 0 -0.9 2.6
 5 -6 0 0.4 2.6
 5 6 0 2.2 2.4
 5 -6 0 1.4 2.1
 -7 -6 0 1 4.6
 7 -6 0 -0.9 2.6
 8 6 0 219.38 18
 8 -6 0 211.28 17
 -8 -6 0 253.97 19.7
 -9 -6 0 3.5 7.1
 9 -6 0 2 4.9
 10 6 0 177.18 16.5
 10 -6 0 189.58 16.6
 0 -6 -1 -0.1 0.9
 0 6 1 0.9 1.1
 0 -6 1 1 1
 0 6 -1 -0.1 0.9
 1 6 1 253.37 17.4
 1 -6 -1 260.17 17.1
 -1 -6 1 255.07 17
 1 -6 -1 262.47 16.7
 1 6 -1 252.57 16.9
 -1 -6 -1 235.78 17.5
 1 -6 1 246.28 17.1
 -2 -6 1 262.17 17.9
 2 6 1 270.17 18.2
 2 6 -1 256.77 17.7
 -2 -6 -1 255.97 18.3
 2 -6 1 278.67 18.3
 3 6 1 1377.86 86.79
 3 -6 -1 1338.67 86.19
 -3 -6 1 1308.57 86.59
 3 -6 1 1346.07 86.99
 -3 -6 -1 1311.17 86.99
 3 6 -1 1317.37 86.39
 3 -6 1 1295.07 86.19
 -4 -6 1 38 4.9
 4 -6 -1 41 3.8
 4 6 1 43.8 4.7
 4 -6 -1 39.2 5.4
 4 -6 1 42.2 3.9
 4 6 -1 34.9 4.2
 4 -6 1 43.7 5.2
 5 -6 -1 686.43 44.4
 -5 -6 1 668.03 45.2
 5 -6 -1 694.23 45.6
 5 6 1 667.83 45
 5 -6 1 662.73 45.5
 5 6 -1 657.33 44.8
 -5 -6 -1 665.53 45.4
 5 -6 1 680.93 44.4
 7 -6 -1 325.67 22.1
 -7 -6 1 331.07 23.9
 7 -6 -1 302.47 23.6
 -7 -6 -1 309.27 23.7
 7 -6 1 324.97 22
 7 6 -1 286.47 22.6
 -8 -6 1 8.5 5.9
 8 -6 -1 8.1 5
 8 -6 -1 11 4.3
 -8 -6 -1 10.8 5.8
 8 -6 1 8.6 4.6
 8 6 -1 5.5 4.1
 8 -6 1 -3.6 6.4
 9 -6 -1 63.99 8.6
 9 -6 1 64.49 9
 -9 -6 -1 58.39 10.7
 10 6 1 0.4 6.1
 10 -6 -1 -2.3 6
 10 -6 1 0 6.3
 10 6 -1 -4.1 5.5
 -10 -6 -1 10.6 8.1
 0 6 -2 469.45 31.1
 0 6 2 518.65 31.6
 0 -6 -2 429.36 31.3
 1 6 2 127.39 10.3
 1 -6 -2 142.39 10
 1 -6 -2 141.59 9.6
 1 6 -2 143.49 9.6
 1 -6 2 129.19 9.9
 -1 -6 -2 139.59 10.6
 1 -6 2 162.18 9.9
 -2 6 -2 1639.24 101.69
 2 6 2 1590.64 102.29
 -2 -6 -2 1514.45 102.29
 2 -6 2 1576.44 102.29
 2 6 -2 1575.94 101.49
 2 -6 2 1492.45 102.09
 3 6 2 91.49 7.4
 -3 6 -2 88.79 7
 -3 -6 2 89.29 6.8
 3 -6 -2 85.29 6.4
 3 6 -2 87.09 6.6
 3 -6 2 88.09 7.3
 3 -6 2 87.29 6.5
 -3 -6 -2 81.69 7.6
 4 -6 -2 352.06 24.1
 4 6 2 356.96 25
 -4 -6 2 357.16 24.7
 -4 6 -2 352.26 24.7
 4 6 -2 367.66 24.4
 4 -6 2 380.56 25.3
 -4 -6 -2 373.66 25.4
 4 -6 2 355.36 24.1
 5 6 2 10.4 3.3
 -5 -6 2 12 3.6
 -5 6 -2 9.8 3.1
 5 -6 -2 10.6 3.8
 5 -6 -2 10.3 2.4
 -5 -6 -2 10.2 4
 5 6 -2 11 3.1
 5 -6 2 10.1 2.6
 5 -6 2 8.5 3.4
 6 -6 -2 140.99 11.8
 6 -6 -2 160.08 13.6
 6 6 2 160.08 13
 -6 6 -2 160.18 12.8
 -6 -6 2 155.68 13.4
 6 6 -2 152.58 12.3
 6 -6 2 160.38 13.6
 -6 -6 -2 158.88 13.6
 6 -6 2 165.98 11.9
 7 -6 -2 24.4 4.8
 7 -6 -2 17.1 5.2
 7 6 -2 13.9 4.3
 -7 -6 -2 13.7 5.1
 7 -6 2 14.8 4
 8 -6 -2 281.17 19.9
 8 6 2 226.28 23
 8 -6 -2 277.97 21.7
 8 6 -2 273.57 20.7
 8 -6 2 255.87 19.6
 8 -6 2 272.27 22.2
 -8 -6 -2 266.27 23
 9 -6 -2 8.1 5.4
 9 6 2 7.2 5.1
 9 -6 2 -1.7 5.2
 -9 -6 -2 19.4 8.5
 0 -6 -3 3.4 1.6
 1 -6 -3 462.45 29.2
 1 6 3 392.06 29.5
 -1 -6 -3 458.75 29.8
 2 6 3 61.29 6.1
 -2 6 -3 60.99 4.9
 -2 -6 -3 56.79 6
 2 -6 3 51.09 4.6
 2 -6 3 58.89 5.1
 3 -6 -3 453.35 29.2
 -3 6 -3 453.45 29.7
 3 6 3 426.96 30.3
 3 6 -3 432.66 29.2
 3 -6 3 447.16 30
 3 -6 3 439.16 29.3
 -3 -6 -3 445.26 30.4
 -4 6 -3 157.18 11.7
 4 -6 -3 150.18 11
 4 6 3 155.08 12.3
 4 -6 3 164.58 12.2
 -4 -6 -3 157.28 12.5
 4 6 -3 153.28 11.2
 4 -6 3 151.88 11
 5 6 3 1166.28 74.89
 5 -6 -3 1162.88 73.79
 -5 6 -3 1112.79 74.29
 5 -6 -3 1157.88 74.99
 5 6 -3 996.3 75.39
 5 -6 3 1162.38 74.99
 5 -6 3 1136.09 73.69
 -5 -6 -3 1117.49 74.99
 6 -6 -3 46.9 5.9
 6 6 3 46.8 6.8
 -6 6 -3 45.3 6.6
 6 -6 -3 43.5 7
 6 -6 3 47.6 7.2
 -6 -6 -3 51.59 7.2
 6 -6 3 56.49 6
 6 6 -3 44.3 5.8
 -7 6 -3 263.47 21.1
 7 -6 -3 296.57 20.3
 7 -6 -3 294.57 21.9
 7 -6 3 275.17 20
 -7 -6 -3 264.47 21.9
 7 6 -3 287.57 20.8
 8 6 3 12.1 5
 8 -6 -3 9 4.7
 8 -6 -3 8.2 5
 8 -6 3 5.4 4.6
 -8 -6 -3 7.6 6.1
 8 -6 3 11.5 7.6
 8 6 -3 7 4.9
 9 6 3 21.9 6.6
 9 -6 -3 41.2 7.9
 -9 -6 -3 37.7 9.8
 9 -6 3 32.8 7.1
 0 -6 -4 829.02 54.69
 -1 6 -4 103.99 7.3
 1 -6 -4 95.39 8
 -1 -6 -4 105.49 8.8
 -2 6 -4 740.23 47.7
 2 6 4 668.83 48.7
 2 -6 -4 728.73 47.8
 -2 -6 -4 769.12 48.8
 3 -6 -4 208.08 14.2
 -3 6 -4 208.48 14.7
 3 6 4 200.68 15.8
 -3 -6 -4 208.78 15.8
 3 -6 4 204.88 14.2
 3 -6 4 211.58 15.1
 -4 6 -4 84.59 7.7
 4 -6 -4 92.49 6.9
 4 6 4 76.89 8.9
 4 6 -4 85.89 6.9
 4 -6 4 79.59 6.8
 -4 -6 -4 78.39 8.6
 4 -6 4 84.09 8.4
 5 -6 -4 76.79 6.9
 5 -6 -4 89.99 9
 5 6 4 71.89 8.8
 -5 6 -4 79.59 7.9
 5 6 -4 74.99 7.4
 -5 -6 -4 75.79 8.8
 5 -6 4 78.99 8.7
 5 -6 4 82.49 6.9
 -6 6 -4 55.99 7.5
 6 -6 -4 53.99 6.3
 6 6 4 58.29 8.2
 6 -6 -4 38.4 6.9
 6 -6 4 47.8 8.1
 6 -6 4 57.19 6.3
 6 6 -4 58.99 6.7
 -6 -6 -4 49.4 8
 7 -6 -4 44.1 6.4
 7 6 4 49 6.4
 7 -6 -4 38.9 7.2
 -7 6 -4 33.3 6.5
 7 -6 4 37.7 6.2
 -7 -6 -4 43.5 8.3
 7 6 -4 44.4 6.4
 -8 6 -4 119.49 13.3
 8 6 4 149.49 12.1
 8 -6 -4 148.19 12.5
 -8 -6 -4 135.09 14.6
 8 6 -4 127.19 12.6
 8 -6 4 129.79 12
 9 -6 -4 7.2 6.3
 9 6 4 6.7 5.5
 9 6 -4 1.8 6.4
 -9 -6 -4 0.6 7.2
 9 -6 4 7 6
 0 -6 -5 1.4 2.3
 1 -6 -5 194.28 16.2
 -1 6 -5 246.68 15.6
 -1 -6 -5 246.38 17
 -2 6 -5 53.89 4.8
 2 -6 -5 48.5 4.2
 2 6 5 37 6.3
 -2 -6 -5 52.29 6.7
 3 -6 -5 761.72 50.79
 3 6 5 745.13 52.59
 -3 6 -5 767.62 52.19
 -3 -6 -5 830.82 52.29
 4 -6 -5 144.79 10.8
 -4 6 -5 145.19 11.5
 4 6 5 148.19 13.2
 4 -6 5 150.58 10.8
 4 -6 5 150.28 12.5
 4 6 -5 146.69 10.7
 -4 -6 -5 144.29 12.5
 5 -6 -5 334.37 23.8
 5 6 5 341.47 26
 -5 6 -5 346.37 24.6
 5 -6 5 363.96 26
 -5 -6 -5 361.86 25.6
 5 6 -5 321.27 23.9
 5 -6 5 377.76 23.9
 6 -6 -5 40.3 7
 6 6 5 38.8 7.6
 6 6 5 46.1 5.6
 6 -6 -5 37.1 5.9
 -6 6 -5 44.6 6.7
 6 -6 5 56.89 6.6
 6 6 -5 43.2 5.8
 6 -6 5 48.7 8.5
 -6 -6 -5 35.3 7.4
 -7 6 -5 267.77 27.1
 7 -6 -5 326.97 22.8
 7 -6 -5 282.47 26
 7 6 5 338.87 22.6
 -7 -6 -5 325.57 25.2
 7 -6 5 337.07 22.7
 7 6 -5 312.97 23
 -8 6 -5 36.2 7.8
 8 -6 -5 37.6 7.2
 8 6 5 24.1 6.3
 -8 -6 -5 33.7 8.7
 8 6 -5 32.1 6.8
 8 -6 5 35.4 6.7
 0 -6 -6 1081.19 71.49
 -1 -6 -6 286.57 20.8
 -2 6 -6 303.57 20.2
 -2 -6 -6 277.07 24.9
 3 6 6 40.9 3.7
 3 -6 -6 43.3 4.5
 -3 6 -6 46.4 5.5
 -3 -6 -6 53.59 7.1
 4 6 6 70.39 6
 4 6 6 61.49 9.1
 -4 6 -6 75.69 7.7
 4 -6 -6 78.09 6.7
 -4 -6 -6 69.39 9
 5 6 6 33.4 4.2
 -5 6 -6 25.4 5.1
 5 6 6 15.9 6.2
 5 -6 -6 22.5 4.5
 5 -6 6 27.3 7
 5 6 -6 18.9 3.9
 -5 -6 -6 23.7 5.9
 5 -6 6 22.7 4.1
 6 -6 -6 44.3 7.3
 6 6 6 31.8 8.2
 -6 6 -6 47.7 7.5
 6 6 6 54.09 6.2
 6 -6 6 25.9 8.3
 6 6 -6 49.9 6.8
 -6 -6 -6 39.2 8.3
 6 -6 6 41.3 6.1
 -7 6 -6 12.8 5.6
 7 -6 -6 9.1 5.5
 7 6 6 18.6 5.2
 7 -6 -6 1.5 5.2
 7 -6 6 24.8 7.5
 7 6 -6 8.7 4.7
 -7 -6 -6 8.9 6.6
 7 -6 6 16.5 5
 8 -6 -6 79.79 10
 -8 6 -6 53.89 9.1
 8 6 6 70.19 9.1
 8 6 -6 63.69 9.4
 8 -6 6 47.5 14.3
 8 -6 6 79.29 9.4
 -8 -6 -6 63.89 10.8
 -2 6 -7 82.99 7.6
 -2 -6 -7 93.89 9.6
 -3 6 -7 267.67 18.3
 3 -6 -7 233.38 17.3
 -3 -6 -7 266.17 19.6
 -4 6 -7 62.69 7.6
 4 -6 -7 58.29 6.2
 -4 -6 -7 69.29 9.2
 5 -6 -7 375.16 25.2
 5 6 7 334.67 24.6
 -5 6 -7 379.06 26.3
 -5 -6 -7 374.86 27.4
 6 -6 -7 75.49 9.5
 6 6 7 61.89 7
 6 -6 -7 86.69 9.4
 6 6 7 73.99 11.4
 6 6 -7 70.09 8
 -6 -6 -7 81.19 10.7
 6 -6 7 64.39 7.2
 7 -6 -7 101.09 10.7
 7 -6 -7 97.29 11.9
 -7 6 -7 104.89 12.3
 7 6 7 98.09 10.4
 7 6 -7 118.99 10.8
 7 -6 7 83.39 13.5
 -7 -6 -7 107.29 13.5
 7 -6 7 122.59 9.9
 7 6 -7 87.49 10.5
 -1 -6 -8 135.99 12.7
 -2 6 -8 330.77 23.4
 -2 -6 -8 340.67 24.8
 -3 6 -8 109.69 10
 -3 -6 -8 107.49 11.4
 4 -6 -8 49.99 6
 -4 6 -8 75.79 8.4
 -4 -6 -8 47.1 8.3
 -5 6 -8 1.6 4.5
 5 -6 -8 5.6 4.3
 5 6 -8 5.1 3.9
 -5 -6 -8 6.1 5.9
 6 -6 -8 4.9 5.9
 6 6 8 14.2 4.2
 -6 6 -8 21.5 6.4
 6 -6 -8 14.7 6.4
 -6 -6 -8 11.7 7.2
 6 6 -8 15.9 5.6
 -1 -6 -9 53.79 8.3
 -2 6 -9 16.9 4.8
 -2 -6 -9 19.8 6.4
 -3 6 -9 92.39 9.6
 -3 -6 -9 83.19 11.1
 -4 6 -9 65.59 9
 4 6 -9 61.99 6.7
 -4 -6 -9 79.09 10.5
 0 7 0 1 1.2
 0 -7 0 2.7 1.2
 1 -7 0 11.5 2
 1 7 0 12.2 2.1
 -1 -7 0 12.1 2.4
 -2 -7 0 243.78 17.2
 2 7 0 245.88 16.9
 2 -7 0 251.97 16.5
 3 7 0 108.59 8.5
 3 -7 0 116.99 9.3
 3 -7 0 114.09 8
 -3 -7 0 111.49 8.9
 4 -7 0 1174.78 75.99
 4 -7 0 1191.38 77.19
 -4 -7 0 1114.79 76.79
 4 7 0 1186.48 76.49
 -5 -7 0 11.5 3.3
 5 -7 0 16.1 3.7
 6 -7 0 1115.09 70.19
 -6 -7 0 1048.3 71.29
 6 -7 0 1027 71.59
 6 7 0 1081.69 70.79
 -7 -7 0 17.9 5.1
 7 -7 0 12.1 3.9
 -8 -7 0 108.69 12.8
 8 7 0 92.69 10.6
 8 -7 0 101.79 9.9
 -9 -7 0 5.9 7
 9 -7 0 4.1 5.2
 10 7 0 15 6.6
 10 -7 0 20 7.7
 -10 -7 0 10.6 9.3
 0 7 1 27.9 3.2
 0 -7 -1 28.3 3.1
 0 -7 1 26.4 3
 0 7 -1 25.7 2.9
 1 -7 -1 2662.63 169.08
 -1 -7 1 2622.94 169.08
 1 7 1 2665.53 169.28
 1 -7 1 2575.24 168.98
 -1 -7 -1 2518.85 169.58
 1 7 -1 2601.64 168.88
 2 7 1 58.49 5.4
 2 -7 -1 65.39 4.8
 -2 -7 1 74.79 5.4
 2 -7 1 62.19 4.8
 -2 -7 -1 62.89 5.9
 2 7 -1 48.6 5.1
 2 -7 1 71.79 5.8
 3 -7 -1 1011.9 67.29
 3 7 1 1032.8 67.99
 -3 -7 1 1066.29 67.89
 3 -7 1 1078.19 68.29
 3 -7 1 1029.2 67.39
 -3 -7 -1 1001.2 68.19
 3 7 -1 1025 67.59
 4 7 1 102.49 8
 4 -7 -1 97.79 8.6
 4 -7 -1 93.99 7.1
 -4 -7 1 95.59 8
 4 7 -1 90.19 7.5
 4 -7 1 91.99 7.1
 4 -7 1 85.09 8.2
 -4 -7 -1 90.69 8.3
 5 7 1 184.48 13.6
 5 -7 -1 161.68 12.6
 5 -7 1 188.58 12.8
 6 -7 -1 23.7 5.4
 -6 -7 1 35.1 5.9
 6 -7 -1 29.2 4.5
 6 7 1 35 5.2
 -6 -7 -1 31 6.2
 6 7 -1 30.1 4.9
 6 -7 1 23 5.2
 6 -7 1 34.9 4.7
 7 -7 -1 183.88 16.1
 7 -7 -1 262.87 18.6
 -7 -7 1 236.68 18.6
 7 -7 1 207.78 16.2
 7 7 -1 224.08 17
 -7 -7 -1 222.08 18.3
 8 -7 -1 0.7 3.9
 -8 -7 1 -1.6 5.6
 8 -7 -1 2.9 4.9
 -8 -7 -1 1.2 5.3
 8 -7 1 -0.6 5.3
 8 -7 1 2.9 4.3
 8 7 -1 3.8 4.1
 9 -7 -1 187.98 16.1
 -9 -7 -1 199.98 19.3
 9 -7 1 194.38 16.2
 0 7 2 59.19 5
 0 -7 -2 43.5 4.6
 0 7 -2 54.59 4.4
 1 -7 -2 207.28 14
 1 7 2 174.78 14.8
 -1 -7 -2 193.78 14.6
 1 -7 2 192.48 13.9
 1 -7 2 217.88 13.9
 1 7 -2 210.18 13.6
 2 7 2 896.71 59.89
 2 -7 -2 916.31 58.99
 2 -7 2 932.51 59.59
 2 -7 2 896.31 59.09
 2 7 -2 930.31 59.09
 -2 -7 -2 868.51 60.09
 3 -7 -2 29.5 3.1
 3 7 2 28.5 4.1
 -3 -7 2 28 3.5
 -3 -7 -2 34 4.9
 3 7 -2 29 3.2
 3 -7 2 30.3 4.2
 3 -7 2 29.4 3.1
 4 -7 -2 1051.59 67.79
 4 7 2 1048.8 68.69
 -4 -7 2 1046.6 68.29
 -4 7 -2 1061.89 68.39
 4 7 -2 1012.3 67.99
 -4 -7 -2 1017.5 68.89
 4 -7 2 1022.2 67.79
 4 -7 2 1050.89 68.89
 5 -7 -2 68.09 6.3
 5 7 2 73.29 7.6
 5 -7 -2 70.89 8.2
 -5 -7 2 77.09 7.7
 5 7 -2 62.29 6.7
 5 -7 2 81.39 8.1
 -5 -7 -2 85.29 8.3
 5 -7 2 77.99 6.4
 6 -7 -2 555.64 37.4
 6 -7 -2 572.44 39.1
 6 7 2 561.24 38.4
 -6 -7 2 582.44 38.7
 6 7 -2 551.44 37.8
 6 -7 2 578.94 37.4
 6 -7 2 526.65 38.9
 -6 -7 -2 543.85 38.9
 7 -7 -2 18.5 5.9
 7 -7 -2 20.2 4.7
 -7 -7 2 17 5.8
 7 7 -2 19.4 4.7
 -7 -7 -2 12.2 5.7
 7 -7 2 21.8 4.4
 8 -7 -2 242.18 21.3
 8 -7 -2 271.17 19.2
 -8 -7 -2 186.88 26
 8 -7 2 273.57 19
 8 -7 2 219.88 22.8
 8 7 -2 280.17 19.9
 9 -7 -2 -4.8 5.3
 -9 -7 -2 -2.9 6.6
 9 -7 2 2.2 5.4
 0 -7 -3 245.58 18.8
 0 7 3 294.47 18.9
 0 7 -3 279.07 18.4
 1 -7 -3 1623.14 95.09
 1 7 3 1235.98 95.39
 -1 -7 -3 1510.35 95.69
 -2 7 -3 69.09 5.6
 2 7 3 65.09 6.6
 2 -7 -3 67.59 5.2
 -2 -7 -3 68.79 6.8
 2 7 -3 68.29 5.1
 2 -7 3 67.89 5.8
 -3 7 -3 212.18 14.3
 3 -7 -3 212.48 13.8
 3 7 3 196.68 15.1
 3 -7 3 202.68 13.9
 3 7 -3 196.08 13.8
 3 -7 3 193.38 14.6
 -3 -7 -3 195.28 15.4
 4 7 3 5.3 3.8
 -4 7 -3 4.7 2.5
 4 -7 -3 3.3 2.1
 4 -7 3 4.2 3.1
 4 7 -3 4.7 2.3
 -4 -7 -3 3.5 3.3
 4 -7 3 5.2 2.3
 5 -7 -3 163.08 12.7
 -5 7 -3 179.48 13.5
 5 -7 -3 177.88 14.6
 5 7 3 171.48 14.1
 5 -7 3 192.38 12.7
 5 7 -3 137.29 13.4
 5 -7 3 178.38 14.4
 -5 -7 -3 202.18 14.8
 6 -7 -3 9.1 3.5
 -6 7 -3 8 4.1
 6 7 3 10.5 4.5
 6 -7 -3 10.4 4.6
 6 -7 3 11.7 4.7
 6 -7 3 12.7 3.5
 6 7 -3 8.7 3.5
 -6 -7 -3 8.4 4.6
 7 -7 -3 146.49 13.8
 7 -7 -3 130.19 11.5
 -7 -7 -3 127.19 13.6
 7 7 -3 151.48 12.3
 7 -7 3 137.29 11.4
 8 -7 -3 13.1 5.6
 8 -7 -3 23.7 10.4
 8 7 -3 11.8 4.8
 -8 -7 -3 13.8 6.4
 8 -7 3 4.9 4.7
 9 -7 -3 127.49 13.3
 9 7 3 134.49 12.9
 -9 -7 -3 141.39 16.4
 9 -7 3 147.89 13.1
 1 -7 -4 112.19 9.2
 -1 7 -4 120.09 8.5
 -1 -7 -4 124.99 10.1
 -2 7 -4 571.84 34.1
 2 -7 -4 449.86 33.7
 2 7 4 481.75 35
 -2 -7 -4 548.25 35.3
 -3 7 -4 10.5 2.8
 3 -7 -4 12.4 2.5
 3 7 4 7.6 3.7
 3 -7 4 8.8 3
 -3 -7 -4 14 4.2
 3 -7 4 9 2.2
 3 7 -4 11 2
 4 7 4 825.52 70.49
 -4 7 -4 1049.89 66.69
 4 -7 -4 1061.69 66.09
 4 -7 4 1063.49 67.39
 4 -7 4 1026.3 66.09
 4 7 -4 987.9 66.09
 -4 -7 -4 1026.5 67.49
 -5 7 -4 39.5 5.7
 5 7 4 45.6 7.1
 5 -7 -4 48.3 5.4
 5 -7 4 43.9 6.8
 -5 -7 -4 47.1 7.1
 5 -7 4 44.8 5.2
 6 -7 -4 437.36 32.5
 -6 7 -4 450.65 31.7
 6 7 4 459.25 32.5
 6 -7 -4 451.65 30.9
 6 -7 4 454.45 30.8
 -6 -7 -4 452.25 32.7
 6 -7 4 477.25 33.1
 6 7 -4 453.25 31.1
 7 -7 -4 30.9 6.9
 7 -7 -4 32 5.9
 -7 7 -4 39.4 7
 7 7 -4 32.3 5.7
 -7 -7 -4 33.7 7.5
 7 -7 4 25 5.2
 8 7 4 148.19 13.1
 8 -7 -4 163.08 13.6
 8 7 -4 147.29 13.9
 8 -7 4 164.88 13.2
 -8 -7 -4 147.19 15.8
 9 7 4 10.1 6
 9 -7 -4 1.7 6
 9 -7 4 9.1 5.8
 -9 -7 -4 7.6 7.3
 0 -7 -5 91.19 8.2
 1 -7 -5 548.45 39.4
 -1 7 -5 601.14 38.8
 -1 -7 -5 621.94 40.2
 2 7 5 148.09 14.1
 2 -7 -5 204.38 13.7
 -2 7 -5 184.38 13
 -2 -7 -5 191.88 14.6
 -3 7 -5 511.65 34.1
 3 -7 -5 517.15 33.5
 3 7 5 474.75 35.4
 3 -7 5 486.35 34
 -3 -7 -5 529.55 35.3
 3 -7 5 525.35 35.4
 -4 7 -5 18.1 3.9
 4 7 5 12.7 5
 4 -7 -5 9.9 3.1
 4 -7 5 13.9 3.1
 4 -7 5 13 4.4
 -4 -7 -5 12.3 4.5
 -5 7 -5 12 4.1
 5 -7 -5 21.9 4.1
 5 7 5 8.7 4.9
 5 -7 5 14.2 3.5
 5 -7 5 10.1 5.2
 5 7 -5 16.1 5
 -5 -7 -5 10.6 5.3
 6 7 5 27.7 4.5
 6 -7 -5 9 5
 -6 7 -5 23.9 5.4
 6 7 5 13.7 5.7
 6 7 -5 12.4 4
 6 -7 5 19.9 4.5
 6 -7 5 19.4 6.6
 -6 -7 -5 9.6 5.5
 7 -7 -5 119.49 10.3
 -7 7 -5 103.19 12.1
 7 7 5 93.89 9.5
 7 -7 -5 115.59 15.8
 7 -7 5 103.19 9.8
 -7 -7 -5 96.69 12.5
 7 7 -5 96.29 10.1
 8 -7 -5 9.4 6
 8 7 5 11.2 5.1
 8 -7 5 6.2 5.1
 -8 -7 -5 15.7 7.1
 8 7 -5 10.5 5.8
 1 -7 -6 5.9 3.3
 -1 -7 -6 6.7 4.1
 -2 7 -6 368.26 25.7
 -2 -7 -6 394.86 27.3
 -3 7 -6 59.69 6.1
 3 7 6 48.9 4.4
 3 -7 -6 53.59 5.1
 -3 -7 -6 70.89 8.2
 4 -7 -6 410.96 27.3
 -4 7 -6 413.56 28
 4 7 6 403.16 26.9
 4 7 6 375.96 29.6
 -4 -7 -6 416.56 29.2
 5 7 6 92.79 11.2
 -5 7 -6 75.39 8.7
 5 7 6 76.69 7
 5 -7 -6 89.39 7.7
 5 -7 6 92.19 7.4
 -5 -7 -6 87.79 10.3
 5 7 -6 64.89 9.6
 5 -7 6 75.69 10.7
 6 7 6 412.26 26.5
 6 -7 -6 387.96 27.4
 -6 7 -6 391.96 27.8
 6 7 6 379.46 29.6
 6 -7 -6 385.36 28.3
 -6 -7 -6 382.16 28.9
 6 7 -6 374.76 26.8
 6 -7 6 379.86 26.6
 6 -7 6 363.16 29.8
 7 -7 -6 34.9 7.6
 -7 7 -6 32.9 6.8
 7 7 6 36.8 6.2
 7 -7 -6 38.8 7
 7 -7 6 46.6 8.7
 -7 -7 -6 26.3 7.9
 7 -7 6 37.8 6.2
 7 7 -6 29.6 5.9
 -8 7 -6 63.59 9.9
 8 7 6 77.69 9.1
 8 -7 -6 79.39 10.1
 8 -7 6 75.39 9.3
 8 -7 6 33 15.2
 -8 -7 -6 57.09 10.9
 0 -7 -7 185.88 15.1
 -1 -7 -7 600.04 42.7
 -2 7 -7 61.39 6.4
 -2 -7 -7 63.19 8.6
 -3 7 -7 157.88 13.2
 3 -7 -7 192.08 14.4
 -3 -7 -7 172.58 14.9
 4 7 7 48.4 4.9
 -4 7 -7 61.59 7.5
 4 -7 -7 71.09 6.2
 -4 -7 -7 64.49 8.8
 5 7 7 32.4 4.5
 -5 7 -7 30.8 6.1
 5 -7 -7 32.1 5.4
 5 7 7 25.3 8
 -5 -7 -7 22.9 7
 6 7 7 12.2 4
 6 7 7 0.5 6.4
 6 -7 -7 6 5
 -6 7 -7 3.3 8.7
 6 -7 -7 17.4 5.5
 -6 -7 -7 10 6.6
 6 7 -7 10 4.3
 6 -7 7 10.6 5
 7 -7 -7 26.9 7.5
 -7 7 -7 31.2 6.9
 7 7 7 22.2 5.7
 7 -7 -7 32.9 7.3
 7 -7 7 31.5 5.8
 7 -7 7 14.9 9.6
 7 7 -7 29 6.6
 -7 -7 -7 9 7.3
 0 -7 -8 10.7 5.8
 -1 -7 -8 16.1 5.8
 -2 7 -8 202.38 14.9
 -2 -7 -8 194.98 16.8
 -3 7 -8 73.59 8.1
 -3 -7 -8 71.49 9.8
 -4 7 -8 209.68 16.4
 -4 -7 -8 209.78 18.1
 -5 7 -8 38.8 7.1
 5 -7 -8 37.5 6.1
 -5 -7 -8 53.49 11.3
 -6 7 -8 93.69 11
 6 7 8 67.39 8.4
 6 -7 -8 100.79 9.7
 6 -7 -8 81.49 11.1
 6 7 -8 77.39 9.1
 -6 -7 -8 96.99 12.6
 -1 -7 -9 257.27 20.7
 -2 7 -9 72.49 8.2
 -2 -7 -9 74.19 10.3
 -3 7 -9 98.69 10
 -3 -7 -9 87.39 11.6
 -4 7 -9 4 4.9
 4 7 -9 7.6 3.8
 -4 -7 -9 8 6.4
 0 8 0 4284.97 260.67
 0 -8 0 3763.72 260.57
 -1 -8 0 2.7 1.8
 1 -8 0 0.2 1.3
 1 8 0 0.5 2.5
 2 -8 0 1805.02 114.99
 2 8 0 1778.92 115.39
 -2 -8 0 1737.53 115.79
 -3 -8 0 -1.4 1.9
 3 8 0 -0.3 1.6
 3 -8 0 3.9 2.3
 3 -8 0 0.4 2.1
 4 -8 0 995.5 66.19
 4 -8 0 1013.8 67.59
 4 8 0 990.8 66.69
 -4 -8 0 1060.19 67.49
 5 -8 0 0.6 2.1
 -5 -8 0 2.8 3.3
 5 -8 0 -4 2.8
 5 8 0 1.5 2.4
 -7 -8 0 0.2 4.6
 7 -8 0 4.5 3.5
 7 8 0 0.7 1.4
 8 -8 0 161.38 12.8
 -8 -8 0 153.88 15.7
 8 8 0 136.69 13.9
 -9 -8 0 9.7 7.6
 9 -8 0 -5.2 4.6
 0 -8 1 0.1 1.3
 0 -8 -1 -1.1 1.2
 0 8 -1 1.5 1.3
 0 8 1 2.2 1.6
 1 -8 -1 303.27 20.4
 -1 -8 1 305.47 20.7
 1 8 1 308.97 20.7
 1 8 -1 302.57 20.3
 -1 -8 -1 287.07 21
 1 -8 1 290.37 20.4
 2 8 1 231.98 16
 2 -8 -1 235.78 15.2
 -2 -8 1 219.08 15.7
 -2 -8 -1 204.68 16.3
 2 -8 1 223.38 16.2
 2 -8 1 238.28 15.3
 2 8 -1 226.58 15.5
 -3 -8 1 1505.25 98.09
 3 8 1 1526.45 98.19
 3 -8 -1 1523.95 97.59
 3 8 -1 1500.45 97.89
 3 -8 1 1507.95 97.59
 -3 -8 -1 1438.76 98.59
 3 -8 1 1515.05 98.69
 4 -8 -1 15.8 2.8
 -4 -8 1 19.7 3.7
 4 8 1 15.9 3.4
 4 -8 -1 18.7 4.3
 4 -8 1 18.7 3.8
 4 -8 1 14.3 2.7
 -4 -8 -1 13.7 3.8
 4 8 -1 18.4 3.3
 5 8 1 931.41 61.79
 5 -8 -1 922.91 62.59
 5 -8 -1 924.21 60.99
 -5 -8 1 933.11 62.09
 -5 -8 -1 935.91 62.39
 5 8 -1 921.31 61.49
 5 -8 1 937.21 61.09
 5 -8 1 945.11 62.59
 6 -8 -1 8.5 3.8
 6 -8 -1 10.9 3.2
 6 8 1 8.7 2.7
 -6 -8 1 11.7 4.2
 6 8 -1 11.4 3.3
 6 -8 1 15.4 3.2
 6 -8 1 5.4 3.8
 -6 -8 -1 16.7 4.9
 7 -8 -1 444.16 31.2
 7 -8 -1 453.25 33.2
 -7 -8 1 465.25 33.2
 -7 -8 -1 454.35 33.1
 7 -8 1 456.65 31.1
 7 8 -1 463.45 31.9
 8 -8 -1 4.1 5.7
 -8 -8 1 2.8 6.2
 8 -8 -1 -0.4 4.2
 -8 -8 -1 2.4 5.6
 8 8 -1 5.7 4.3
 8 -8 1 7.2 7
 8 -8 1 4.9 4.3
 -9 -8 1 72.79 13.2
 9 -8 -1 113.79 11.2
 9 -8 1 98.39 10.8
 -9 -8 -1 91.19 13.8
 0 -8 -2 1455.45 103.79
 0 -8 2 1753.72 103.89
 0 8 -2 1622.44 103.59
 0 8 2 1536.35 104.09
 1 8 2 71.09 5.8
 1 -8 -2 57.09 5.3
 1 8 -2 58.19 4.9
 -1 -8 -2 55.49 6
 2 8 2 3229.58 209.18
 2 -8 -2 3299.37 208.28
 -2 -8 2 3295.57 208.38
 2 -8 2 3271.67 208.38
 2 -8 2 3176.78 208.78
 2 -8 2 3305.67 208.98
 -2 -8 -2 3039.6 209.48
 2 8 -2 3150.28 208.68
 3 -8 -2 4.9 1.7
 3 8 2 1.3 2.1
 -3 -8 2 3.5 2
 -3 -8 -2 4 2.9
 3 -8 2 3.1 1.7
 3 8 -2 3.1 1.6
 3 -8 2 4 2.4
 4 -8 -2 746.83 49.7
 -4 -8 2 771.02 50.19
 4 8 2 761.22 51.69
 -4 -8 -2 742.93 50.99
 4 -8 2 779.12 50.89
 4 8 -2 734.83 49.9
 4 -8 2 765.12 49.7
 -5 -8 2 16.2 4.1
 5 -8 -2 12.7 4.2
 5 -8 -2 16.6 3.2
 5 8 2 11.6 3.5
 5 8 -2 13.1 3.2
 5 -8 2 11 3.9
 5 -8 2 15.6 3.2
 -5 -8 -2 14.6 4.4
 -6 -8 2 107.29 11.6
 6 -8 -2 97.29 9.7
 6 8 2 137.79 11.2
 -6 -8 -2 136.09 12.2
 6 -8 2 129.79 9.8
 -7 -8 2 9.8 5.2
 7 -8 -2 7.7 3.9
 7 -8 -2 10.3 5
 7 -8 2 5.2 3.6
 7 8 -2 10.4 4
 -7 -8 -2 7.3 4.9
 7 -8 2 6.2 2.9
 8 -8 -2 184.18 23.6
 8 -8 -2 207.38 16.4
 -8 -8 -2 232.38 24.6
 8 -8 2 202.48 16.1
 8 8 -2 209.68 17
 9 -8 -2 4.6 5.5
 9 -8 2 11 5.6
 -9 -8 -2 11.3 7.7
 0 8 3 -0.9 1.6
 0 8 -3 1.6 1.4
 0 -8 -3 1.6 1.8
 1 8 3 561.24 38.5
 1 -8 -3 593.94 38.2
 1 8 -3 566.04 37.5
 -1 -8 -3 562.94 38.7
 2 8 3 16.2 3.5
 2 -8 -3 21.2 2.6
 2 -8 3 11.8 2.6
 2 -8 3 14.8 2.8
 -2 -8 -3 12.7 3.6
 2 8 -3 15.4 2.3
 -3 8 -3 731.23 47.7
 3 8 3 718.53 48.4
 3 -8 -3 724.43 47.2
 3 -8 3 739.53 48.1
 3 -8 3 706.33 47.3
 3 8 -3 729.03 47.3
 -3 -8 -3 694.23 49.9
 4 -8 -3 52.99 4.9
 -4 8 -3 55.19 5.8
 4 8 3 51.29 7.1
 -4 -8 -3 48.5 6.7
 4 8 -3 50.39 5.1
 4 -8 3 54.59 6.3
 4 -8 3 55.09 5
 5 8 3 1353.56 88.29
 -5 8 -3 1346.07 87.79
 5 -8 -3 1350.26 87.09
 5 -8 -3 1335.47 88.79
 5 8 -3 1289.27 87.29
 -5 -8 -3 1280.17 88.59
 5 -8 3 1366.46 87.19
 5 -8 3 1356.36 88.69
 6 -8 -3 32.3 4.7
 6 -8 -3 21.8 5.8
 6 8 3 24.2 5.4
 -6 -8 -3 21.8 6.1
 6 -8 3 20.8 4.3
 6 8 -3 27.3 4.7
 6 -8 3 24.3 5.9
 7 -8 -3 339.77 27.7
 7 -8 -3 375.36 25.7
 7 8 -3 370.86 26.2
 -7 -8 -3 371.16 27.8
 7 -8 3 372.86 25.6
 8 -8 -3 6 5
 8 8 -3 5.2 4.4
 -8 -8 -3 9.4 6.3
 8 -8 3 11 5
 9 8 3 44.8 8.4
 9 -8 -3 46.7 8.5
 9 -8 3 54.19 8
 -9 -8 -3 49.9 11.4
 0 -8 -4 1450.55 95.09
 1 -8 -4 3.5 2.5
 1 8 4 2 2.8
 -1 -8 -4 10.5 3.5
 -2 8 -4 1261.67 81.69
 2 8 4 1093.59 82.69
 2 -8 -4 1325.57 81.49
 2 -8 4 1283.47 81.89
 -2 -8 -4 1297.27 83.09
 -3 8 -4 31.6 6.8
 3 8 4 36.3 5.8
 3 -8 -4 38.8 4
 3 -8 4 33.9 4.9
 3 -8 4 33.7 3.7
 -3 -8 -4 43.8 6.2
 3 -8 4 39.3 5.1
 3 8 -4 39.7 3.9
 4 -8 -4 208.38 14.9
 -4 8 -4 220.68 15.5
 4 8 4 210.28 16.8
 -4 -8 -4 212.68 16.8
 4 -8 4 209.58 14.9
 4 8 -4 216.88 14.9
 4 -8 4 203.48 16.3
 -5 8 -4 22.8 4.5
 5 8 4 17.6 5
 5 -8 -4 11.9 3.5
 5 -8 4 20 5.1
 -5 -8 -4 23.1 5.5
 5 8 -4 11.1 3.5
 5 -8 4 19.7 3.7
 6 -8 -4 31.8 5.9
 -6 8 -4 57.19 7.4
 6 8 4 34.2 6.6
 6 -8 -4 30.1 6.7
 -6 -8 -4 39.7 7.1
 6 -8 4 30.6 7
 6 8 -4 53.89 6.5
 6 -8 4 56.39 6.2
 7 -8 -4 46.8 7
 7 8 -4 54.59 7.1
 -7 -8 -4 48.1 9.2
 7 -8 4 56.29 7.3
 8 -8 -4 122.09 11.3
 8 8 4 101.59 10.7
 8 -8 4 103.29 10.5
 -8 -8 -4 100.99 13.9
 8 8 -4 111.39 11.6
 9 -8 -4 4.6 6.7
 9 8 4 2.3 5.4
 -9 -8 -4 -0.8 6.3
 9 -8 4 9.4 6
 0 -8 -5 0.3 2.7
 -1 8 -5 357.16 23.3
 -1 -8 -5 334.87 24.9
 -2 8 -5 21.8 3.2
 2 8 5 10.9 3.7
 2 -8 -5 21.5 4
 3 8 5 894.41 62.29
 -3 8 -5 954.1 60.89
 3 -8 -5 885.71 60.39
 -3 -8 -5 964.3 62.19
 -4 8 -5 72.49 7.1
 4 8 5 81.29 13.5
 4 -8 -5 69.49 6.2
 4 -8 5 72.49 6.2
 -4 -8 -5 63.59 8.5
 4 -8 5 53.89 7.8
 -5 8 -5 419.06 28.5
 5 -8 -5 407.36 27.7
 5 8 5 390.76 29.8
 5 -8 5 407.06 27.7
 5 -8 5 410.46 29.8
 5 8 -5 417.06 28.4
 -5 -8 -5 404.06 29.7
 -6 8 -5 16.9 4.9
 6 8 5 20.4 6.2
 6 -8 -5 20.3 7.6
 6 -8 -5 18.1 5.7
 6 -8 5 8.4 6
 6 -8 5 24 4.7
 -6 -8 -5 22.2 6.6
 6 8 -5 22.2 4.5
 7 -8 -5 329.47 23.4
 7 8 5 293.37 26.5
 7 -8 -5 309.17 25.3
 -7 8 -5 352.76 24.7
 7 8 5 327.57 23.2
 -7 -8 -5 307.17 25.7
 7 -8 5 340.07 23.2
 7 8 -5 328.97 23.6
 8 -8 -5 16.3 6.6
 8 8 5 15.9 6
 8 -8 5 19.9 5.7
 -8 -8 -5 14.8 7.2
 0 -8 -6 1096.49 72.79
 1 -8 -6 75.69 8.2
 -1 -8 -6 94.19 9.4
 -2 8 -6 393.46 27.2
 2 -8 -6 419.06 28.2
 -2 -8 -6 399.46 28.9
 -3 8 -6 3.5 3
 3 -8 -6 4 2.6
 3 8 6 0.4 3.9
 -3 -8 -6 7.6 4.5
 -4 8 -6 115.89 9.9
 4 8 6 94.39 11.8
 4 -8 -6 119.09 8.9
 -4 -8 -6 101.09 11.4
 5 8 6 3.3 2.8
 5 -8 -6 1.3 3.4
 -5 8 -6 4.2 4
 5 8 6 0.1 5
 5 -8 6 4.9 3.2
 -5 -8 -6 2.8 5
 5 8 -6 2.9 3.8
 5 -8 6 -2.1 5.1
 5 -8 6 1.3 3.8
 6 -8 -6 18.7 6.1
 6 -8 -6 22.1 5.2
 -6 8 -6 30.1 5.9
 6 8 6 17.9 4.5
 6 8 6 16.4 6.6
 -6 -8 -6 17.8 6.8
 6 -8 6 12.2 7.2
 6 8 -6 28.7 4.9
 6 -8 6 28.3 5.1
 7 -8 -6 14.1 6.1
 7 8 6 5.7 4.2
 -7 8 -6 11.3 5.7
 7 -8 -6 0.1 5
 7 8 6 -3.5 6.5
 7 -8 6 4.7 4.6
 7 8 -6 5.9 4.2
 -7 -8 -6 -1 6.1
 8 8 6 56.59 8.5
 8 -8 -6 56.89 9.5
 8 -8 6 69.09 8.6
 -8 -8 -6 47.7 10.1
 0 -8 -7 4.6 4.5
 -2 8 -7 55.69 7.8
 -2 -8 -7 61.59 8.4
 -3 8 -7 312.27 21.6
 3 -8 -7 303.67 22.5
 -3 -8 -7 293.77 23
 4 -8 -7 41.9 5.4
 -4 8 -7 48.3 6.5
 4 8 7 35 4.1
 -4 -8 -7 46.7 7.9
 5 8 7 341.77 28.3
 5 -8 -7 376.76 25.3
 -5 8 -7 372.76 26.4
 5 8 7 352.76 24.7
 -5 -8 -7 377.06 27.8
 6 8 7 46 5.9
 6 -8 -7 45.9 7.1
 6 -8 -7 38.7 7.4
 6 8 7 25.9 8.6
 -6 8 -7 50.19 8.7
 -6 -8 -7 43.4 8.9
 6 -8 7 18 8.1
 6 8 -7 40.2 6
 7 8 7 98.69 9.9
 7 -8 -7 110.39 11.1
 -7 8 -7 114.79 12.6
 7 -8 -7 106.59 13.6
 7 -8 7 99.59 11.5
 7 -8 7 111.99 10
 -7 -8 -7 114.99 14.4
 7 8 -7 105.09 15
 7 -8 7 105.09 15.1
 0 -8 -8 266.07 21.8
 -1 -8 -8 48.9 8.3
 -2 8 -8 325.27 23.2
 -2 -8 -8 337.57 25.1
 -3 8 -8 55.59 7.2
 -3 -8 -8 51.49 8.7
 -4 8 -8 68.59 8.7
 -4 -8 -8 66.29 9.8
 -5 8 -8 5.5 4.8
 5 -8 -8 2.6 4.3
 -5 -8 -8 13.7 10.9
 6 8 8 14.9 6.8
 6 -8 -8 -2.9 9.4
 -6 8 -8 13.7 6.2
 6 -8 -8 7.4 5.5
 -6 -8 -8 10.5 7.6
 -1 -8 -9 64.29 9.8
 -2 8 -9 10.5 4.3
 -2 -8 -9 3.4 6
 -3 8 -9 96.99 9.8
 -3 -8 -9 78.59 11.6
 -4 8 -9 52.29 7.9
 -4 -8 -9 64.89 10.6
 -1 -8 -10 62.99 10
 0 9 0 3.7 2.4
 0 -9 0 5.6 1.9
 -1 -9 0 -0.4 2
 1 9 0 0.5 1.4
 1 -9 0 2.9 1.5
 2 9 0 594.04 39.1
 -2 -9 0 547.75 39.6
 2 -9 0 621.74 38.6
 3 -9 0 13.4 2.1
 -3 -9 0 16.1 3.2
 3 9 0 12.3 2.4
 4 9 0 1442.86 92.69
 4 -9 0 1386.46 93.69
 4 -9 0 1417.06 92.09
 -5 -9 0 1.7 3.4
 5 9 0 1.6 2.4
 5 -9 0 5.3 3.4
 5 -9 0 1.9 3.4
 6 9 0 1149.98 76.39
 -6 -9 0 1148.09 77.29
 6 -9 0 1168.58 75.79
 -7 -9 0 6.1 5
 7 -9 0 2.8 3.4
 7 9 0 0.3 1.2
 -8 -9 0 151.58 16.4
 8 -9 0 170.18 13.6
 -9 -9 0 -0.8 6.7
 9 -9 0 -3.9 4.8
 0 -9 -1 0.1 1.5
 0 -9 1 1.1 1.6
 0 9 1 0.6 1.7
 -1 -9 1 3832.82 244.18
 1 -9 -1 3846.72 243.88
 1 9 1 3797.02 244.08
 1 -9 1 3603.34 243.78
 -1 -9 -1 3558.24 244.38
 1 9 -1 3944.71 244.08
 2 9 1 19.7 3.1
 -2 -9 1 25.4 3.5
 2 -9 -1 19.4 2.5
 2 9 -1 19.3 2.8
 2 -9 1 22.4 2.5
 -2 -9 -1 22.5 4.1
 -3 -9 1 2406.16 152.58
 3 9 1 2327.97 152.48
 3 -9 -1 2362.96 151.78
 3 -9 1 2452.65 153.18
 -3 -9 -1 2210.28 152.88
 3 -9 1 2279.77 151.78
 3 9 -1 2367.16 152.18
 -4 -9 1 114.19 9.4
 4 9 1 107.19 10.2
 4 -9 -1 108.39 8.2
 -4 -9 -1 98.59 9.6
 4 -9 1 114.79 9.9
 4 -9 1 109.89 8.2
 4 9 -1 109.59 8.6
 5 -9 -1 322.67 23.1
 -5 -9 1 350.56 24.5
 5 9 1 328.57 24
 -5 -9 -1 344.07 24.8
 5 -9 1 364.16 25.2
 5 -9 1 340.37 23.1
 6 -9 -1 26.7 6
 6 -9 -1 29.6 4.7
 -6 -9 1 24.9 5.9
 6 9 -1 22.4 4.3
 -6 -9 -1 14.4 5.3
 6 -9 1 27.6 4.6
 6 -9 1 26.5 6
 7 -9 -1 203.18 17.1
 -7 -9 1 194.98 17.2
 7 -9 -1 170.58 14.5
 -7 -9 -1 210.68 17.3
 7 -9 1 176.28 14.5
 7 9 -1 198.98 15.5
 -8 -9 1 -0.9 5.7
 8 -9 -1 -0.1 4.5
 -8 -9 -1 3.1 5.9
 8 9 -1 8.6 5.1
 8 -9 1 3.6 4.4
 -9 -9 1 151.38 18.9
 9 -9 -1 203.68 15.7
 9 -9 1 180.98 15.4
 -9 -9 -1 185.08 19.2
 0 -9 2 138.09 10.1
 0 -9 -2 123.69 10
 0 9 2 115.49 10.2
 0 9 -2 142.19 10.4
 1 9 2 60.89 5.8
 -1 -9 2 58.69 5.2
 1 -9 -2 63.29 5.6
 1 -9 2 63.69 5.6
 1 9 -2 59.79 5.2
 1 -9 2 51.09 5.1
 -1 -9 -2 62.79 6.3
 -2 -9 2 1118.69 71.99
 2 9 2 1157.98 72.79
 2 -9 -2 1098.79 71.69
 2 -9 2 1155.68 72.69
 -2 -9 -2 1042.1 73.09
 2 -9 2 1046.8 72.19
 2 9 -2 1096.39 71.89
 3 -9 -2 36.8 3.7
 3 9 2 35.7 4.8
 -3 -9 2 37.8 4.4
 3 -9 2 39.5 3.7
 3 -9 2 34.9 5
 3 9 -2 33.3 4
 -3 -9 -2 37.8 5.6
 4 -9 -2 1220.98 78.69
 4 9 2 1284.87 79.89
 -4 -9 2 1190.98 79.19
 -4 -9 -2 1170.38 80.09
 4 -9 2 1204.08 78.69
 4 9 -2 1170.18 78.89
 4 -9 2 1204.48 79.99
 5 9 2 17.5 4.1
 5 -9 -2 21.1 3.5
 5 -9 -2 23.4 5.1
 -5 -9 2 18 4.3
 -5 -9 -2 16.4 4.6
 5 -9 2 23.1 4.8
 5 -9 2 23.8 3.5
 5 9 -2 22.3 3.8
 6 -9 -2 694.63 44.6
 6 9 2 669.73 45.6
 6 -9 -2 668.73 46.6
 -6 -9 2 672.13 46
 6 -9 2 666.93 44.5
 6 -9 2 658.03 46.5
 -6 -9 -2 651.33 46.3
 6 9 -2 669.43 45
 7 -9 -2 11.2 4.1
 -7 -9 2 4 5
 7 -9 -2 5.7 5.7
 7 -9 2 3.7 3.7
 -7 -9 -2 2.8 5
 7 9 -2 5 3.6
 8 -9 -2 354.96 24.4
 -8 -9 -2 340.27 27.8
 8 9 -2 325.67 25.2
 8 -9 2 323.37 24
 9 -9 -2 2.5 5.8
 9 -9 2 -2.1 5.3
 -9 -9 -2 9.5 8
 0 -9 -3 41.5 5.1
 0 9 3 58.89 8.2
 0 9 -3 54.69 5.4
 1 -9 -3 2971.2 185.48
 1 9 3 2710.03 185.78
 1 -9 3 2508.35 185.08
 -1 -9 -3 2719.33 185.98
 1 -9 3 3147.29 184.98
 1 9 -3 3069.79 184.98
 2 9 3 17.3 3.8
 2 -9 -3 25.6 3.1
 2 9 -3 25.5 3
 -2 -9 -3 24.8 4.8
 2 -9 3 22.1 3.4
 2 -9 3 31.1 3.9
 3 -9 -3 686.43 44.7
 3 9 3 686.43 46
 3 -9 3 679.53 44.8
 3 -9 3 696.53 45.7
 -3 -9 -3 657.03 46.3
 3 9 -3 681.13 44.8
 4 -9 -3 5.7 2.6
 4 9 3 5.6 3.4
 4 -9 3 7.7 3.5
 4 -9 3 9.1 2.8
 4 9 -3 6.1 2.4
 -4 -9 -3 4.9 4
 5 -9 -3 271.27 19.6
 5 9 3 281.77 21
 5 9 -3 275.17 19.8
 -5 -9 -3 300.87 21.8
 5 -9 3 277.07 21.4
 5 -9 3 291.57 19.6
 6 9 3 10.5 4.1
 6 -9 -3 5.1 4.6
 6 -9 -3 11.8 4.1
 -6 -9 -3 5.1 4.7
 6 9 -3 2.1 3.1
 6 -9 3 8.4 4.7
 6 -9 3 11.4 3.5
 7 -9 -3 118.29 10.2
 7 9 -3 113.59 10.5
 7 -9 3 91.89 9.5
 -7 -9 -3 102.19 12.5
 8 -9 -3 9.7 5.8
 8 -9 3 2.9 4.4
 -8 -9 -3 5 6.1
 8 9 -3 6.5 5.3
 9 -9 -3 130.89 13.1
 -9 -9 -3 117.19 15.8
 9 -9 3 123.39 12.2
 1 9 4 109.89 10.2
 1 -9 -4 129.79 10
 -1 -9 -4 135.29 11
 2 -9 -4 583.64 36.9
 2 9 4 533.85 37.6
 2 -9 -4 494.75 36
 -2 -9 -4 584.74 38.1
 3 -9 -4 16.5 2.9
 -3 9 -4 14.1 3.4
 3 9 4 9.7 4.1
 -3 -9 -4 10.1 4.4
 3 -9 4 8.2 3.3
 3 9 -4 11.1 2.5
 3 -9 4 9.7 3.1
 4 -9 -4 1125.79 73.89
 4 9 4 1131.99 75.49
 -4 9 -4 1139.79 74.49
 4 9 -4 1108.39 73.99
 4 -9 4 1158.28 75.29
 4 -9 4 1134.89 73.99
 -4 -9 -4 1122.19 75.59
 -5 9 -4 12 3.8
 5 9 4 14 4.8
 5 -9 -4 15.1 3.8
 5 9 -4 13 3.3
 -5 -9 -4 14.8 5.5
 5 -9 4 10.5 4.7
 5 -9 4 15.9 3.7
 6 -9 -4 549.74 38.9
 6 9 4 563.44 38.6
 6 -9 4 549.95 39.2
 6 -9 4 528.15 37
 6 9 -4 557.54 37.2
 -6 -9 -4 538.65 39
 7 9 4 4.2 5.8
 7 -9 -4 5.2 4.7
 7 -9 -4 11.3 5.9
 -7 -9 -4 22.9 9.8
 7 -9 4 9.6 4.5
 7 9 -4 10.5 4.4
 8 -9 -4 196.08 15.4
 8 -9 4 179.88 14.9
 8 9 -4 172.18 20.3
 -8 -9 -4 173.28 18
 9 -9 -4 5.7 7
 9 9 4 2.2 5.4
 9 -9 4 3.5 5.9
 -9 -9 -4 3.1 7.5
 0 -9 -5 10.7 3.7
 1 -9 -5 874.11 62.49
 -1 -9 -5 1019.5 63.49
 -2 9 -5 71.99 6
 2 -9 -5 63.69 7.1
 2 9 5 60.39 7.6
 -2 -9 -5 58.09 8.2
 3 -9 -5 677.53 43.8
 -3 9 -5 696.13 44.3
 3 9 5 631.44 45.7
 -3 -9 -5 648.24 45.7
 -4 9 -5 5.5 3.2
 4 -9 -5 3.9 2.9
 4 9 5 2.7 4.2
 4 9 -5 4.2 2.4
 4 -9 5 0.7 3.2
 4 -9 5 3.8 4
 -4 -9 -5 -2 4
 -5 9 -5 30.5 5.2
 5 -9 -5 23.1 4.5
 5 9 5 22.3 6.1
 5 -9 5 16.6 5.7
 5 -9 5 26.1 4.5
 5 9 -5 24.9 4.2
 -5 -9 -5 25.5 6.5
 -6 9 -5 15 4.7
 6 -9 -5 4.9 4.2
 6 -9 -5 0.1 4.6
 6 9 5 13.1 5.1
 -6 -9 -5 24.6 7
 6 -9 5 7.4 4.9
 6 9 -5 6.6 3.8
 6 -9 5 16.4 6.3
 7 -9 -5 74.69 10.6
 7 9 5 62.29 10.7
 7 -9 -5 86.99 9
 -7 -9 -5 50.99 10
 7 9 -5 69.19 8.6
 7 -9 5 81.59 8.4
 8 9 5 8.5 4.9
 8 -9 -5 5.1 6.1
 -8 -9 -5 10.1 7.8
 8 -9 5 7.5 5.5
 1 -9 -6 0.9 3.5
 -1 -9 -6 12.2 8.4
 2 -9 -6 350.36 26.1
 -2 9 -6 366.66 25.1
 -2 -9 -6 394.16 27.2
 -3 9 -6 36 5
 3 -9 -6 46.5 4.8
 3 -9 -6 33.6 5.7
 3 9 6 29.9 6.7
 -3 -9 -6 33.1 6.8
 4 9 6 407.66 34.5
 -4 9 -6 444.26 30.1
 4 -9 -6 418.96 29.4
 -4 -9 -6 472.65 31.8
 5 9 6 53.29 8.9
 5 -9 -6 67.69 7
 -5 9 -6 52.89 7.1
 5 -9 6 53.99 7
 5 9 -6 52.49 6.3
 5 -9 6 46.4 9.7
 -5 -9 -6 62.29 9.1
 6 -9 -6 408.26 29.4
 -6 9 -6 451.65 30.6
 6 -9 -6 410.46 31.2
 6 9 6 422.56 29.1
 6 9 6 440.26 32.5
 -6 -9 -6 440.06 35.8
 6 -9 6 401.76 32.4
 6 9 -6 434.16 29.5
 7 9 6 34 8
 7 -9 -6 7.3 5.7
 7 -9 -6 35.4 7.8
 7 9 6 15 4.9
 7 -9 6 22.6 6.8
 7 -9 6 14.5 4.9
 7 9 -6 19 5.8
 -7 -9 -6 21.4 8
 0 -9 -7 105.19 11.4
 1 -9 -7 565.24 41.4
 -1 -9 -7 646.24 42.3
 -2 9 -7 13.1 3.9
 2 -9 -7 16.8 5.1
 -2 -9 -7 20.4 6.3
 3 -9 -7 180.98 16.9
 -3 9 -7 177.08 13.6
 -3 -9 -7 167.48 15.7
 4 -9 -7 32.8 6.4
 4 -9 -7 31.9 4.9
 4 9 7 26.4 3.6
 -4 9 -7 27.2 5.3
 -4 -9 -7 27.7 6.9
 5 9 7 12.5 3.7
 5 9 7 26.3 7.5
 5 -9 -7 20.6 5.1
 -5 9 -7 24.6 5.6
 -5 -9 -7 20.6 7.5
 6 -9 -7 18.5 5.6
 6 -9 -7 12.6 6.1
 6 9 7 9 4
 6 9 7 14.5 7.1
 -6 9 -7 8.6 5.3
 -6 -9 -7 17.1 7.4
 6 9 -7 12.2 4.6
 6 -9 7 0.7 7
 7 9 7 19.6 5.4
 7 -9 -7 9.8 6.5
 -7 -9 -7 10.5 8.3
 7 -9 7 16.6 6
 7 -9 7 18.4 9.4
 7 9 -7 9.2 8.9
 -1 -9 -8 -1.7 5.6
 -2 9 -8 199.28 15.5
 -2 -9 -8 218.78 18.3
 3 -9 -8 48 8.4
 -3 9 -8 55.89 7
 -3 -9 -8 51.49 8.7
 4 -9 -8 223.38 18.3
 -4 9 -8 202.78 16.6
 -4 -9 -8 206.48 18.4
 -5 9 -8 32.3 6.7
 5 -9 -8 22.2 5.4
 5 -9 -8 22.3 7.3
 -5 -9 -8 26.9 7.8
 0 -9 -9 100.39 12.9
 -1 -9 -9 247.08 20.9
 -2 -9 -9 35.2 8.1
 -3 9 -9 97.49 10.3
 -3 -9 -9 89.09 12.1
 -4 9 -9 0.7 5
 0 -10 0 9999 646.24
 -1 -10 0 1.6 2.2
 1 10 0 1.7 1.7
 1 -10 0 0.9 1.5
 -1 10 0 1.1 1.9
 2 10 0 2781.02 178.68
 2 -10 0 2760.02 178.68
 -2 -10 0 2716.23 179.38
 -3 -10 0 0.3 2.4
 3 -10 0 -0.5 1.6
 3 10 0 1.8 1.9
 -4 -10 0 873.71 59.99
 4 10 0 971.8 60.49
 4 -10 0 852.41 58.79
 -5 -10 0 3.8 3.7
 5 10 0 2.4 2.5
 5 -10 0 0.9 2.3
 5 -10 0 -2.3 3.2
 -7 -10 0 -1.1 5.1
 7 -10 0 0.6 3.7
 8 -10 0 96.79 10.4
 -8 -10 0 123.59 14.2
 -9 -10 0 9.6 8
 9 -10 0 -4.2 5.3
 0 -10 1 -0.2 1.7
 0 10 -1 1 1.6
 0 -10 -1 0.9 1.7
 0 10 1 -1.7 1.5
 1 10 1 148.79 11.2
 1 -10 -1 147.49 11.1
 -1 10 -1 152.28 11.6
 -1 -10 1 153.18 11.7
 -1 -10 -1 150.58 11.9
 1 -10 1 138.69 10.9
 1 10 -1 147.19 10.8
 2 -10 -1 32.5 3.3
 2 10 1 36.8 4.5
 -2 -10 1 31.2 4.5
 2 -10 -1 35.2 4.2
 2 -10 1 32.3 3.2
 2 -10 1 34.4 4.1
 -2 -10 -1 42.3 5.8
 2 10 -1 32.9 3.9
 3 -10 -1 1438.16 91.39
 3 10 1 1410.86 92.09
 -3 -10 1 1364.46 92.19
 -3 -10 -1 1373.36 92.79
 3 10 -1 1452.95 91.79
 3 -10 1 1360.56 92.79
 3 -10 1 1433.36 91.39
 4 10 1 32.9 4.9
 4 -10 -1 30.3 3.8
 -4 -10 1 37.1 5.4
 4 -10 1 32.7 4.1
 4 10 -1 36.5 4.6
 -4 -10 -1 38.6 5.9
 5 -10 -1 1068.29 72.19
 -5 -10 1 1091.19 71.49
 5 10 1 1068.59 70.99
 5 -10 -1 1082.99 70.19
 5 -10 1 1088.99 70.19
 -5 -10 -1 1022.4 71.69
 5 10 -1 1076.29 70.69
 5 -10 1 1072.69 71.99
 6 -10 -1 6 3.3
 -6 -10 1 13.6 4.9
 6 -10 -1 4.4 4.5
 6 -10 1 5.2 3.2
 6 -10 1 12.1 4.6
 -6 -10 -1 8 4.6
 6 10 -1 6.7 3.3
 -7 -10 1 503.05 36.9
 7 -10 -1 521.55 34.8
 -7 -10 -1 507.15 37
 7 10 -1 505.15 35.5
 7 -10 1 518.65 34.7
 8 -10 -1 4.2 4.8
 -8 -10 1 3.4 6.6
 8 -10 1 -5.1 4.2
 -8 -10 -1 2.2 6.2
 -9 -10 1 91.19 18.4
 9 -10 -1 104.09 11.3
 -9 -10 -1 86.69 14
 9 -10 1 106.89 11.1
 0 -10 2 2576.34 167.68
 0 10 2 2363.36 167.78
 0 10 -2 2816.72 167.38
 0 -10 -2 2544.65 167.58
 -1 10 -2 20.1 3.6
 1 -10 -2 16.1 3.1
 -1 -10 2 21.8 3.3
 1 10 2 19.8 3.7
 -1 -10 -2 15.9 3.8
 1 -10 2 17.7 2.9
 1 10 -2 20.7 2.9
 2 -10 -2 3180.98 201.08
 -2 -10 2 3128.09 201.48
 2 10 2 3142.19 202.08
 2 -10 -2 3184.68 201.68
 2 10 -2 2991.1 201.28
 2 -10 2 3016.1 201.58
 2 -10 2 3218.88 202.18
 -2 -10 -2 3001.6 202.58
 3 10 2 15.1 3.5
 -3 -10 2 16.5 3.2
 3 -10 -2 17.6 2.7
 3 10 -2 12.5 2.7
 3 -10 2 14.7 2.6
 -3 -10 -2 13.2 4
 3 -10 2 15.5 3.7
 4 -10 -2 700.83 48.6
 4 10 2 705.43 49.5
 -4 -10 2 781.62 49.4
 -4 -10 -2 724.23 50.19
 4 10 -2 734.03 48.9
 4 -10 2 815.52 54.49
 4 -10 2 734.23 48.7
 5 -10 -2 19.1 5.5
 5 10 2 25.6 4.8
 5 -10 -2 43.6 4.9
 5 -10 2 30.8 4.3
 5 -10 2 25.8 5.5
 5 10 -2 31.8 4.7
 -5 -10 -2 27.7 5.9
 -6 -10 2 121.09 12.2
 6 10 2 121.09 11.4
 6 -10 -2 132.29 11
 7 -10 -2 6.2 4
 -7 -10 2 6 5.4
 7 -10 -2 3.4 6.2
 -7 -10 -2 0.2 5.1
 7 -10 2 5.5 3.4
 7 10 -2 6.4 3.9
 8 -10 -2 179.28 14.4
 -8 -10 2 145.79 17.3
 -8 -10 -2 182.28 17.4
 8 -10 2 169.28 14
 9 -10 -2 9.9 6.4
 9 -10 2 4.4 5.4
 -9 -10 -2 -7 6.7
 0 10 3 -0.9 2.2
 0 -10 -3 -1.5 2
 0 10 -3 -2.6 1.6
 1 10 3 608.64 35.4
 1 -10 -3 495.75 34.6
 -1 -10 -3 474.25 35.2
 1 -10 3 476.95 34.3
 1 10 -3 513.35 34.1
 2 -10 -3 31.3 3.4
 2 -10 -3 24.6 3.9
 2 10 3 23.7 4.5
 -2 -10 -3 25 5.2
 2 10 -3 24.5 3.4
 2 -10 3 23.5 3.6
 2 -10 3 37.1 4.5
 3 10 3 798.22 50.29
 3 -10 -3 741.43 48.8
 3 10 -3 748.23 49
 3 -10 3 722.93 49.4
 3 -10 3 770.52 49.99
 -3 -10 -3 711.63 50.49
 3 -10 3 722.53 48.9
 4 10 3 30.7 5.2
 4 -10 -3 33.3 4.2
 4 -10 3 35.2 4.8
 4 10 -3 28.6 4.2
 4 -10 3 31.5 5.7
 -4 -10 -3 20.4 5.1
 5 10 3 1301.07 87.49
 5 -10 -3 1322.57 86.29
 5 10 -3 1306.27 86.59
 5 -10 3 1305.57 88.09
 5 -10 3 1343.27 86.39
 -5 -10 -3 1348.47 88.29
 6 10 3 25.9 5.3
 6 -10 -3 23.3 5.9
 6 -10 3 21.6 5.9
 -6 -10 -3 17.6 6.2
 6 10 -3 32.9 5.2
 6 -10 3 27.9 6.5
 7 10 3 374.36 29.3
 7 -10 -3 380.16 28.9
 7 -10 -3 367.76 26.1
 -7 -10 -3 367.06 28.7
 7 -10 3 378.16 26.1
 7 10 -3 367.76 26.6
 8 -10 -3 2.8 5.2
 -8 -10 -3 7.9 6.9
 8 -10 3 -1.4 4.4
 9 -10 -3 52.39 9.4
 9 -10 3 58.89 8.9
 -9 -10 -3 71.89 13.2
 0 -10 -4 1428.96 98.99
 0 10 -4 1582.94 98.49
 1 -10 -4 9.5 3
 1 10 4 10.7 3.3
 -1 -10 -4 14.2 4.1
 2 -10 -4 1308.57 80.29
 2 10 4 1144.49 80.89
 2 10 -4 1254.37 79.49
 -2 -10 -4 1373.06 85.19
 2 -10 4 1059.59 79.79
 3 -10 -4 9.6 2.7
 3 10 4 11.7 4.3
 3 10 -4 9.1 2.4
 3 -10 4 9.4 3.2
 -3 -10 -4 12.6 4.7
 3 -10 4 15 3.7
 4 -10 -4 261.67 20.7
 4 10 4 288.87 21.5
 4 10 -4 298.27 19.7
 4 -10 4 282.17 21.2
 -4 -10 -4 282.57 21.8
 5 10 4 7.4 4.4
 5 -10 -4 6.4 3.1
 5 -10 4 10.5 5.1
 -5 -10 -4 6.7 4.6
 5 -10 4 7.3 3.2
 5 10 -4 4.9 3
 6 10 4 66.99 8.2
 6 -10 4 44 8.2
 6 10 -4 56.99 7.1
 -6 -10 -4 43.4 8.3
 7 10 4 47 8
 7 -10 -4 34.2 8.3
 7 -10 -4 41.8 7
 -7 -10 -4 44.4 12.3
 7 10 -4 39.4 6.4
 7 -10 4 53.59 6.8
 8 -10 -4 93.99 10.7
 8 -10 4 102.49 10.1
 -8 -10 -4 80.19 13.4
 9 10 4 9.2 5.8
 9 -10 -4 -2.3 6.6
 9 -10 4 -0.8 5.5
 0 -10 -5 -3.9 2.9
 1 -10 -5 293.07 23.1
 -1 -10 -5 373.96 24.7
 2 10 5 7.5 3.9
 2 -10 -5 2.2 3.3
 -2 -10 -5 6.3 4.3
 3 10 5 927.71 63.09
 3 -10 -5 897.91 61.09
 -3 -10 -5 981 63.39
 4 -10 -5 59.19 9.6
 4 10 5 55.29 7.8
 4 10 -5 44.3 5.2
 4 -10 5 42.2 6.1
 4 -10 5 38.2 6.7
 -4 -10 -5 47.2 7.7
 5 -10 -5 388.46 26.8
 5 10 5 424.86 29.3
 5 -10 5 395.36 29.2
 -5 -10 -5 357.06 28.9
 5 -10 5 406.46 26.8
 5 10 -5 382.86 26.9
 6 10 5 22.3 5.3
 6 -10 -5 15.6 5.7
 6 -10 -5 16.3 4.8
 6 10 -5 14.3 4.2
 6 -10 5 2.1 5.8
 -6 -10 -5 12.1 6.1
 6 -10 5 4.6 4.2
 7 10 5 288.47 24.6
 7 -10 -5 311.97 22.5
 7 -10 -5 277.17 24.6
 7 10 -5 316.07 23.1
 7 -10 5 335.57 22.3
 -7 -10 -5 319.67 25.5
 8 10 5 13.6 5.9
 8 -10 -5 12 6.4
 -8 -10 -5 10.5 7.2
 8 -10 5 14.3 6
 0 -10 -6 1016.4 68.09
 1 -10 -6 53.59 7
 -1 -10 -6 53.19 7.9
 2 -10 -6 462.35 32.4
 -2 -10 -6 468.95 33.5
 3 10 6 6.9 5.2
 -3 10 -6 7 3.3
 -3 -10 -6 -0.3 4.9
 4 -10 -6 136.69 14.6
 4 10 6 148.49 15.5
 -4 10 -6 179.98 13.1
 -4 -10 -6 157.28 15.1
 5 10 6 0.7 5.2
 5 -10 -6 3.8 3.9
 -5 10 -6 1.1 3.8
 5 -10 6 4.1 4.1
 -5 -10 -6 7.3 5.8
 5 10 -6 2.9 3.3
 5 -10 6 8.6 8.2
 6 10 6 30.3 6.9
 6 -10 -6 24.1 5.6
 6 -10 6 18.8 4.9
 -6 -10 -6 22.9 9.4
 6 -10 6 21.3 5.9
 6 -10 6 9.3 7.7
 6 10 -6 16.5 4.6
 7 -10 -6 9.6 6.3
 7 10 6 11.2 5
 7 -10 -6 13.8 6.1
 7 10 6 18.1 6.7
 -7 -10 -6 7.3 7.6
 7 -10 6 11.1 5
 7 -10 6 14.9 5.9
 0 -10 -7 1.6 5.1
 1 -10 -7 50.89 8.5
 2 -10 -7 46.7 8.5
 -2 -10 -7 57.79 8.9
 -3 10 -7 325.27 23.2
 3 -10 -7 333.17 24.5
 -3 -10 -7 327.27 25.3
 -4 10 -7 24.8 5.5
 4 10 7 29.3 3.6
 4 -10 -7 21.6 6.1
 -4 -10 -7 26.9 7.1
 5 10 7 342.57 27.6
 5 -10 -7 342.07 24.2
 -5 10 -7 362.26 25.5
 5 10 7 324.47 23.7
 -5 -10 -7 382.76 27.6
 6 10 7 26.5 5
 6 -10 -7 24.6 6.1
 6 10 7 20 8
 -6 -10 -7 19.2 8
 6 10 -7 26 5.2
 7 -10 7 92.39 10.7
 0 -10 -8 265.07 21.5
 1 -10 -8 25.7 7.4
 -1 -10 -8 28.4 7.5
 2 -10 -8 311.17 24.5
 -2 -10 -8 328.97 25.2
 3 -10 -8 35 7.7
 -3 -10 -8 32.5 8
 -4 10 -8 80.39 9.2
 4 -10 -8 63.19 9.8
 -4 -10 -8 59.69 10.1
 5 -10 -8 4.5 6.6
 -5 -10 -8 0.4 6.8
 0 -10 -9 0.4 7
 1 -10 -9 53.89 9.8
 -1 -10 -9 64.39 10.3
 2 -10 -9 13.7 7.6
 -2 -10 -9 1.9 6.4
 -3 -10 -9 77.49 11.4
 -4 -10 -9 39.9 9.2
 0 11 0 6.1 2.8
 0 -11 0 9.2 2.7
 1 11 0 1.7 1.8
 -1 11 0 2.9 2.3
 1 -11 0 2.1 1.7
 -1 -11 0 5.2 2.8
 -2 -11 0 702.13 49.5
 2 11 0 744.43 48.7
 2 -11 0 751.22 48.6
 -3 -11 0 0 2.6
 3 -11 0 2.7 1.7
 3 11 0 2.2 2.1
 4 -11 0 1118.89 79.49
 -4 -11 0 1163.78 78.99
 4 11 0 1281.77 78.39
 -5 -11 0 -3 3.2
 5 11 0 2 2.7
 5 -11 0 0.6 3.4
 5 -11 0 1.7 2.5
 -6 -11 0 893.71 58.69
 6 11 0 826.22 57.39
 7 -11 0 3.5 3.9
 7 11 0 -1.4 2.8
 -7 -11 0 -0.3 5.2
 8 -11 0 122.49 11.3
 -8 -11 0 116.49 14.6
 9 -11 0 3.5 5.6
 -9 -11 0 -7 7.3
 0 -11 -1 10.5 2.9
 0 11 1 15.2 3.2
 0 -11 1 9.9 2.8
 0 11 -1 12.2 2.8
 1 -11 -1 2374.16 151.48
 1 11 1 2354.26 151.58
 -1 11 -1 2391.66 151.98
 -1 -11 1 2479.85 152.18
 1 -11 1 2194.68 151.28
 -1 -11 -1 2109.99 152.08
 1 11 -1 2388.46 151.28
 2 11 1 16.5 3.4
 2 -11 -1 17 2.5
 2 -11 -1 16.7 3.1
 -2 -11 1 16.3 3.9
 2 11 -1 16.3 2.9
 -2 -11 -1 13.2 3.8
 2 -11 1 11.7 2.8
 3 11 1 2094.99 133.09
 -3 -11 1 2117.99 133.39
 3 -11 -1 2072.49 132.29
 3 11 -1 2064.69 132.69
 3 -11 1 2067.59 132.29
 3 -11 1 2085.49 133.99
 -3 -11 -1 1736.13 136.49
 4 11 1 93.69 8.6
 -4 -11 1 106.59 10.6
 4 -11 1 98.39 9.8
 -4 -11 -1 102.09 9.7
 4 11 -1 102.69 10.7
 4 -11 1 93.59 9.1
 5 11 1 298.87 22.4
 -5 -11 1 368.86 23.6
 5 -11 -1 275.27 21.4
 -5 -11 -1 316.17 23.6
 5 11 -1 326.37 22.2
 5 -11 1 310.67 21.5
 -6 -11 1 18.5 6
 6 -11 -1 28.7 6.1
 -6 -11 -1 26.6 6.2
 6 -11 1 23.8 6.1
 6 11 -1 21 4.6
 -7 -11 1 169.38 16.3
 7 -11 -1 182.68 13.6
 -7 -11 -1 194.88 16.8
 7 -11 1 143.49 13.1
 8 -11 -1 2.8 4.7
 -8 -11 1 1.4 6.4
 -8 -11 -1 -1 6.9
 8 -11 1 -0.5 4.4
 9 -11 -1 159.88 14.7
 -9 -11 -1 167.18 18.9
 9 -11 1 158.08 14.1
 0 -11 2 156.58 12.6
 0 -11 -2 172.68 12.6
 0 11 2 160.18 12.9
 1 -11 -2 13.3 2.9
 -1 11 -2 13.9 3.3
 -1 -11 2 11.7 3
 1 11 2 11.7 3
 1 -11 2 9.8 2.5
 -1 -11 -2 8.6 3.5
 1 11 -2 12.2 2.5
 2 -11 -2 1228.78 77.19
 2 -11 -2 1199.18 77.89
 -2 -11 2 1162.78 77.79
 2 11 2 1218.18 78.29
 2 11 -2 1154.98 77.49
 2 -11 2 1238.38 78.59
 2 -11 2 1145.09 77.79
 -2 -11 -2 1139.49 78.99
 -3 -11 2 53.49 5.9
 3 -11 -2 61.09 5
 3 11 2 58.79 6.4
 -3 -11 -2 55.19 7.4
 3 -11 2 60.89 5
 3 -11 2 54.99 6.8
 3 11 -2 55.79 5.5
 4 11 2 1087.19 69.89
 -4 -11 2 1054.59 69.69
 4 -11 -2 904.11 69.89
 4 11 -2 1054.79 69.19
 4 -11 2 1092.29 70.89
 4 -11 2 1127.09 69.19
 -4 -11 -2 1036.4 70.59
 -5 -11 2 9.3 4.3
 5 -11 -2 11.4 3.1
 5 11 2 15.5 3.8
 5 -11 2 8.7 4.5
 -5 -11 -2 12.3 4.7
 5 -11 2 14 3
 5 11 -2 7.9 3
 -6 -11 2 550.74 38
 6 -11 -2 524.05 38.7
 6 -11 -2 553.34 37.3
 6 11 2 519.75 37.2
 6 -11 2 529.95 38.7
 -6 -11 -2 541.45 38.6
 6 11 -2 555.74 36.8
 7 -11 -2 2.3 4
 -7 -11 2 -6.2 4.9
 7 -11 -2 5.5 5.2
 7 -11 2 0.3 3.7
 7 11 -2 -0.8 4
 -7 -11 -2 4.2 5.3
 -8 -11 2 261.87 23.2
 8 -11 -2 295.37 20.1
 -8 -11 -2 249.97 23
 8 -11 2 245.48 19.6
 9 -11 -2 -3.1 5.7
 -9 -11 -2 -5.9 7
 9 -11 2 0.8 5.2
 0 -11 -3 2.9 2.5
 0 11 -3 5.6 2.3
 0 11 3 0.4 2.5
 1 -11 -3 2565.14 167.18
 1 11 3 2712.63 167.78
 1 11 -3 2538.75 166.58
 1 -11 3 2774.02 166.98
 -1 -11 -3 2270.57 167.68
 1 -11 3 2545.65 166.98
 2 -11 -3 10.7 3.1
 2 11 3 19 3.9
 2 -11 3 13 3.1
 2 11 -3 11.8 2.5
 2 -11 3 23.9 3.9
 -2 -11 -3 12.7 4.9
 3 11 3 604.24 39.4
 3 -11 -3 589.74 37.9
 3 -11 3 552.24 38.6
 3 -11 3 590.74 39.2
 -3 -11 -3 543.75 39.8
 3 11 -3 558.74 38.1
 4 11 3 6.1 3.3
 4 -11 -3 2.1 2.7
 4 -11 3 -1 2.3
 -4 -11 -3 5.3 4.1
 4 11 -3 4 2.5
 4 -11 3 5.3 6.2
 5 -11 -3 198.68 16
 5 11 3 209.38 17.6
 5 -11 3 234.48 18.7
 5 -11 3 225.38 16.1
 5 11 -3 242.48 16.6
 -5 -11 -3 248.68 19
 6 -11 -3 10.6 5
 6 11 3 6.3 3.4
 6 -11 -3 1 3.3
 -6 -11 -3 2.7 5
 6 11 -3 0.9 3.2
 6 -11 3 1.4 4.4
 6 -11 3 -0.1 3.4
 7 11 3 56.49 9.2
 7 -11 -3 71.89 11
 7 -11 -3 87.89 8.9
 7 -11 3 88.89 8.5
 7 11 -3 86.89 9.7
 -7 -11 -3 96.79 12.5
 8 -11 -3 14.7 6
 8 -11 3 11.1 5.4
 -8 -11 -3 10.6 7
 9 -11 -3 119.19 12
 -9 -11 -3 101.99 15.1
 9 -11 3 93.19 11.2
 1 11 4 123.59 11.4
 1 -11 -4 130.19 10.7
 -1 -11 -4 134.39 11.9
 1 11 -4 138.09 9.8
 2 -11 -4 520.05 34.4
 2 11 4 530.25 35.3
 2 11 -4 472.25 33.5
 -2 -11 -4 520.25 35.8
 2 -11 4 489.25 34.4
 3 -11 -4 15.5 3.1
 3 11 4 18.6 4.8
 -3 -11 -4 13.8 5.1
 3 -11 4 14.4 3.6
 3 11 -4 16.3 3
 3 -11 4 20.6 4.5
 4 -11 -4 986.3 66.59
 4 11 4 1032.5 68.19
 -4 -11 -4 1015.4 68.59
 4 11 -4 1004.9 66.59
 4 -11 4 1011.7 68.09
 4 -11 4 1034.9 67.19
 4 -11 4 1020.3 66.59
 5 11 4 9.8 4.5
 5 -11 -4 6.8 3.6
 5 -11 4 6.6 3.3
 -5 -11 -4 11 5.1
 5 -11 4 7.4 4.9
 5 11 -4 10.2 3.4
 6 -11 -4 479.95 33.2
 6 -11 -4 456.45 35.5
 -6 -11 -4 501.45 35.8
 6 11 -4 495.35 33.5
 6 -11 4 511.05 33.2
 6 -11 4 484.05 35.8
 7 -11 -4 -2.6 5.6
 7 11 4 1.4 5.2
 7 -11 -4 10.9 4.9
 7 11 -4 1 4.6
 -7 -11 -4 9.7 6.4
 7 -11 4 7.4 4.2
 8 -11 -4 157.18 13.9
 8 -11 4 148.39 13.3
 -8 -11 -4 164.78 17.6
 0 -11 -5 4 3.8
 0 11 -5 5.8 3
 1 -11 -5 829.82 59.49
 -1 -11 -5 969.5 62.19
 2 -11 -5 49 6.9
 2 11 5 42.7 6.8
 -2 -11 -5 48.1 7.7
 3 11 5 523.55 38.9
 3 -11 -5 559.74 36.9
 3 -11 -5 585.54 38.8
 -3 -11 -5 554.74 39.4
 4 11 5 4.3 4.5
 4 -11 -5 -1.4 2.8
 4 11 -5 4 2.7
 4 -11 5 3.4 3.3
 4 -11 5 3.1 3.9
 -4 -11 -5 7.1 5
 5 11 5 15.9 5.8
 5 -11 -5 17.2 4.5
 5 -11 5 17.6 4.8
 5 -11 5 18.1 4.1
 5 11 -5 27.6 4.4
 5 -11 5 13.3 6
 -5 -11 -5 20.7 6.6
 6 11 5 6.4 3.8
 6 -11 -5 8.6 4.7
 6 11 -5 3.8 3.8
 -6 -11 -5 13.7 6
 6 -11 5 16.8 4.4
 6 -11 5 19.7 6.7
 7 -11 -5 65.79 10
 7 -11 -5 54.59 7.8
 7 11 5 63.19 9.9
 -7 -11 -5 43.3 9.8
 7 -11 5 43.9 7.1
 8 -11 -5 2.5 6.1
 8 -11 5 4.7 4.9
 -8 -11 -5 7.1 7.7
 1 -11 -6 3.9 4.2
 -1 -11 -6 4.9 4.9
 2 -11 -6 245.48 22.1
 -2 -11 -6 320.67 22.7
 3 -11 -6 24.5 5.8
 3 11 6 29.9 7.1
 -3 -11 -6 34.8 7.5
 4 11 6 387.86 29
 4 -11 -6 410.96 27.7
 4 -11 -6 346.87 26.2
 -4 -11 -6 411.66 29.1
 4 11 -6 377.56 26.3
 5 11 6 49.5 9.1
 5 -11 -6 59.09 6.5
 -5 -11 -6 57.89 9.2
 5 -11 6 47.1 6.7
 5 11 -6 44.9 6.3
 6 11 6 340.57 28.8
 6 -11 -6 405.56 27.2
 6 -11 6 376.26 30.6
 6 -11 6 387.96 28.1
 -6 -11 -6 413.36 30.3
 6 11 -6 403.96 27.4
 7 11 6 18.5 5.2
 7 11 6 12.9 6.7
 7 -11 -6 18.8 6.3
 -7 -11 -6 16.4 8.1
 7 -11 6 9.6 7.4
 7 -11 6 9.7 5.1
 7 11 -6 22.1 5.6
 0 -11 -7 73.29 10.5
 1 -11 -7 542.45 39.7
 -1 -11 -7 592.34 40.5
 2 -11 -7 15.7 5.4
 -2 -11 -7 20.6 7
 3 -11 -7 157.48 14.4
 -3 -11 -7 150.98 15.3
 4 11 7 15.8 7.3
 4 11 7 19.6 3.2
 4 -11 -7 18.2 6.2
 -4 -11 -7 13.2 6.8
 5 11 7 19 7.7
 5 -11 -7 18 5
 5 11 7 13.8 3.8
 -5 -11 -7 14.1 7.7
 6 11 7 9.6 4.2
 6 11 7 28.8 7.8
 6 -11 -7 15.2 5.6
 6 11 -7 13.2 4.8
 6 -11 7 13.1 5
 -6 -11 -7 9.8 7.4
 0 -11 -8 12 6.6
 1 -11 -8 -3.9 6.1
 -1 -11 -8 1.2 6.3
 2 -11 -8 170.28 16.4
 -2 -11 -8 171.18 17
 3 -11 -8 55.89 8.8
 -3 -11 -8 44.1 9.2
 4 -11 -8 224.48 18.5
 -4 -11 -8 177.38 18.2
 5 11 8 23.4 3.7
 5 -11 -8 22.7 7.6
 -5 -11 -8 23.2 8.4
 0 -11 -9 95.09 12.7
 1 -11 -9 244.88 20.6
 -1 -11 -9 211.18 20.5
 2 -11 -9 29.3 9
 -2 -11 -9 24.1 8.2
 3 -11 -9 85.49 11.9
 -3 -11 -9 81.89 11.8
 4 -11 -9 -5.7 7
 0 12 0 5706.03 352.16
 0 -12 0 5160.18 351.96
 -1 -12 0 2.8 2.6
 1 -12 0 1.2 2.1
 1 12 0 2 1.9
 -1 12 0 2.2 2.5
 -2 -12 0 1270.97 83.79
 2 -12 0 1231.98 82.69
 2 12 0 1279.87 82.79
 3 12 0 -0.8 2
 -3 -12 0 -0.3 2.8
 3 -12 0 0.5 1.7
 -4 -12 0 489.85 32.8
 4 -12 0 456.15 33.2
 4 -12 0 453.25 30.9
 4 12 0 454.25 31.6
 5 -12 0 0.2 2.6
 5 12 0 1.6 2.8
 -5 -12 0 -5.7 3.5
 5 -12 0 -2.7 3.6
 6 -12 0 96.49 8.8
 -7 -12 0 3.8 5.8
 7 12 0 4.1 3.1
 7 -12 0 1.3 3.4
 -8 -12 0 136.69 15.5
 8 -12 0 119.09 11.4
 9 -12 0 -1.5 4.9
 -9 -12 0 -5.8 7.5
 0 12 -1 0.7 2
 0 12 1 1 2.2
 0 -12 1 -1.1 2
 0 -12 -1 0.2 2.1
 1 12 1 79.29 7.2
 -1 12 -1 74.69 7.5
 -1 -12 1 84.09 8.2
 1 -12 -1 75.79 7
 -1 -12 -1 73.29 8
 1 -12 1 75.29 6.8
 1 12 -1 79.09 6.7
 2 -12 -1 70.99 6.8
 -2 -12 1 80.39 7.7
 2 12 1 75.19 6.8
 2 12 -1 75.09 6.6
 2 -12 1 71.79 6.7
 -2 -12 -1 75.29 8.1
 3 12 1 858.51 56.19
 -3 -12 1 825.72 56.59
 3 -12 -1 889.91 55.29
 -3 -12 -1 781.72 57.09
 3 12 -1 860.61 55.79
 3 -12 1 796.72 57.09
 3 -12 1 883.81 55.29
 4 -12 -1 22 3.4
 -4 -12 1 19.3 4.7
 4 12 1 20.3 3.8
 4 -12 1 20.4 4.8
 -4 -12 -1 21.8 5
 4 -12 1 22.9 3.4
 4 12 -1 33.6 4.5
 -5 -12 1 733.33 50.99
 5 12 1 742.23 50.29
 5 -12 -1 777.72 49.5
 5 -12 -1 734.03 51.79
 5 -12 1 740.43 51.79
 -5 -12 -1 723.43 51.39
 5 -12 1 764.42 49.4
 5 12 -1 761.52 49.99
 -6 -12 1 19.5 5.6
 6 -12 -1 14.2 3.8
 6 -12 1 12 3.6
 6 12 -1 14.5 4.1
 6 -12 1 11.4 4.9
 -6 -12 -1 17.6 5.5
 7 -12 -1 406.26 28.2
 -7 -12 1 370.46 30.6
 -7 -12 -1 386.86 31
 7 12 -1 452.75 29.9
 7 -12 1 414.26 28.2
 8 -12 -1 0.9 4.4
 -8 -12 1 1.2 6.5
 8 -12 1 2.4 4.3
 -9 -12 1 59.99 14.9
 9 -12 -1 53.89 8.6
 -9 -12 -1 61.79 12.6
 9 -12 1 70.89 9.3
 0 -12 -2 1439.56 91.99
 0 -12 2 1219.28 91.79
 0 12 2 1366.96 92.29
 0 12 -2 1558.04 91.69
 -1 -12 2 108.49 9.1
 -1 12 -2 95.79 8.8
 1 12 2 99.59 8.8
 1 -12 -2 110.49 8.6
 1 12 -2 98.29 7.9
 -1 -12 -2 87.99 9.3
 1 -12 2 100.29 8.2
 -2 -12 2 1920.31 127.99
 2 -12 -2 1987.6 127.89
 2 12 2 2065.29 128.39
 2 -12 2 1916.51 127.79
 2 -12 2 2000.1 128.69
 2 12 -2 1887.21 127.49
 -2 -12 -2 1948.31 129.29
 3 12 2 4.3 2.8
 3 -12 -2 2.5 2
 -3 -12 2 0.9 2.6
 3 12 -2 3.6 2.3
 3 -12 2 5.3 3.6
 3 -12 2 3 2.1
 3 -12 2 3 2.6
 -3 -12 -2 1.9 3.4
 -4 -12 2 475.95 30
 4 12 2 398.76 29.8
 4 -12 -2 415.56 28.7
 4 -12 2 402.46 28.7
 -4 -12 -2 434.86 31
 4 -12 2 453.55 31
 5 -12 -2 10 3.4
 -5 -12 2 5.1 4.1
 5 12 2 16.8 4.3
 5 -12 2 10.3 3.1
 -5 -12 -2 9.4 4.8
 5 12 -2 5.7 3.2
 5 -12 2 7.6 4.8
 6 -12 -2 89.99 8.8
 -6 -12 2 101.59 11.2
 6 -12 -2 107.49 12.2
 6 12 2 85.79 9.2
 -6 -12 -2 116.49 12.4
 6 12 -2 105.19 9.5
 6 -12 2 109.69 12
 6 -12 2 92.89 8.7
 -7 -12 2 12.1 6.3
 7 -12 -2 22 7
 7 12 2 14.8 5.7
 7 -12 -2 10.9 4.4
 -7 -12 -2 9.2 6.6
 7 12 -2 14.3 6.3
 7 -12 2 6.3 4.2
 -8 -12 2 158.48 17.6
 8 -12 -2 153.98 13.8
 8 -12 2 170.18 13.8
 -8 -12 -2 166.38 17.7
 9 -12 -2 -3.4 5.5
 9 -12 2 5.2 6
 -9 -12 -2 9.1 8.2
 0 -12 -3 0.9 2.7
 0 12 3 0.3 2.6
 0 12 -3 -1.2 2
 1 -12 -3 293.57 22.8
 1 -12 3 360.76 22.9
 1 12 -3 325.07 22.2
 1 -12 3 357.26 25.3
 -1 -12 -3 290.97 23.7
 2 -12 -3 2.3 2.7
 2 12 3 3.4 2.9
 -2 -12 -3 0.2 3.8
 2 12 -3 6 2.2
 2 -12 3 0.2 2.2
 2 -12 3 2.5 2.7
 3 12 3 487.55 35
 3 -12 -3 487.15 32.1
 3 -12 3 490.75 33.7
 3 12 -3 482.35 32.4
 -3 -12 -3 517.35 34.6
 3 -12 3 435.26 33.4
 4 12 3 48.8 7.1
 4 -12 -3 44.3 5
 4 12 -3 39.7 5.3
 -4 -12 -3 45.3 7.3
 4 -12 3 41.5 6.7
 4 -12 3 37.8 4.6
 5 12 3 983.1 65.99
 5 -12 -3 1001 64.69
 5 12 -3 1017.3 64.99
 5 -12 3 966.5 66.89
 -5 -12 -3 934.51 66.79
 5 -12 3 989.6 64.59
 6 -12 -3 40.1 5.6
 -6 -12 3 36.7 9.4
 6 -12 -3 32.2 7.1
 6 12 -3 41 6
 6 -12 3 27.3 7.4
 6 -12 3 39.9 5.6
 -6 -12 -3 24.5 7.7
 7 12 3 273.07 22.2
 7 -12 -3 274.97 20.7
 7 -12 -3 275.27 23.8
 7 -12 3 298.47 20.6
 -7 -12 -3 272.07 23.9
 7 12 -3 323.37 24.3
 8 -12 -3 1.6 5.2
 8 -12 3 3.8 5
 -8 -12 -3 -2.3 7.4
 9 -12 -3 43.4 8.5
 -9 -12 -3 20.2 9.6
 9 -12 3 39 7.6
 0 12 -4 1200.38 75.39
 0 -12 -4 1086.09 75.99
 1 -12 -4 50.39 6.4
 1 12 4 46.8 7
 1 12 -4 56.29 5.3
 2 -12 -4 936.31 57.59
 2 12 4 835.12 58.09
 -2 -12 -4 866.51 58.69
 2 12 -4 879.61 56.59
 2 -12 4 839.92 57.09
 2 -12 4 809.62 56.89
 3 -12 -4 44.1 4.6
 3 -12 -4 46.9 5.9
 3 -12 4 42.7 6.1
 -3 -12 -4 41.6 7.4
 3 -12 4 38 5.6
 3 12 -4 42.8 5
 4 12 4 168.88 14.4
 4 -12 -4 159.98 12.1
 4 12 -4 168.48 12.4
 4 -12 4 141.69 16
 -4 -12 -4 166.18 15.2
 4 -12 4 165.28 13.1
 5 12 4 7.2 4.6
 5 -12 -4 13.3 3.7
 -5 -12 -4 11.6 5.6
 5 -12 4 14.7 3.6
 5 12 -4 11.6 3.4
 5 -12 4 13.5 5.5
 6 -12 -4 35.3 5.9
 6 -12 -4 26.2 7.3
 -6 -12 -4 27.8 7.6
 6 12 -4 51.49 6.7
 6 -12 4 27.2 5.1
 6 -12 4 33.3 7.6
 7 -12 -4 22.8 7.4
 7 12 4 17.9 6.1
 7 -12 -4 28.8 6.1
 7 -12 4 27 5.6
 -7 -12 -4 42.6 9.6
 7 12 -4 21.2 7.3
 8 -12 -4 90.09 10.7
 8 -12 4 100.79 10
 -8 -12 -4 80.49 13.4
 0 12 -5 1.3 2.9
 0 -12 -5 -0.5 5.4
 1 -12 -5 249.38 18.8
 1 12 5 229.58 18.9
 -1 -12 -5 273.67 20.2
 2 12 5 8.8 5
 -2 -12 -5 2.4 4.7
 3 -12 -5 746.53 49.8
 3 12 5 749.13 51.29
 3 12 -5 710.33 48.8
 -3 -12 -5 757.12 51.39
 4 -12 -5 50.39 5.8
 4 12 5 57.39 8.3
 -4 -12 -5 63.69 8.9
 4 12 -5 45.7 6
 4 -12 5 55.79 7.9
 4 -12 5 57.49 6.9
 5 -12 -5 281.57 20.4
 5 12 5 310.27 22.8
 5 -12 5 283.77 21.3
 5 -12 5 296.47 23.1
 -5 -12 -5 296.47 23.5
 5 12 -5 280.27 20.6
 6 -12 -5 21.6 5.2
 6 -12 5 19.9 4.7
 6 -12 5 4.1 6.6
 6 12 -5 16.3 4.7
 -6 -12 -5 22.1 7.7
 7 12 5 227.18 21.1
 7 -12 -5 259.77 18.6
 7 -12 -5 223.68 25.1
 -7 -12 -5 258.07 22
 7 -12 5 244.68 18
 7 12 -5 232.08 19.1
 8 -12 -5 11.5 6.6
 8 -12 5 9.4 5.9
 -8 -12 -5 7.2 7.9
 0 -12 -6 746.93 51.29
 1 -12 -6 126.29 12.2
 -1 -12 -6 138.89 13.4
 2 -12 -6 325.87 24.1
 -2 -12 -6 326.97 25.4
 3 -12 -6 13.7 5
 3 12 6 -8.1 4.9
 -3 -12 -6 14.3 6.2
 4 -12 -6 113.29 11.4
 4 12 6 100.69 12.6
 4 -12 -6 107.39 9.1
 -4 -12 -6 111.69 12.9
 5 12 6 9.8 5.7
 5 -12 -6 6.3 4.2
 -5 -12 -6 4.8 6.3
 5 -12 6 1.1 7.5
 5 12 -6 0.5 3.3
 5 -12 6 5.3 4.3
 6 -12 -6 18.3 5.7
 6 -12 6 8.7 7.5
 6 -12 6 26.3 6.1
 -6 -12 -6 14 7.6
 6 12 -6 15.3 4.7
 7 -12 -6 7.3 5.6
 7 12 6 10 6.9
 7 -12 6 5 4.3
 -7 -12 -6 7.9 7.4
 7 -12 6 -2.9 7.2
 7 12 -6 6.9 4.6
 7 -12 6 -4.7 4.8
 0 -12 -7 5 5.8
 2 -12 -7 60.99 8.5
 -2 -12 -7 55.29 9.7
 3 -12 -7 265.67 21
 -3 -12 -7 259.87 22.1
 4 12 7 16.3 14.3
 4 -12 -7 40.2 7.4
 -4 -12 -7 32.9 8.6
 5 -12 -7 288.17 19.8
 5 -12 -7 279.87 21.9
 5 12 7 281.87 23.4
 5 12 7 246.78 21
 6 12 7 42 7.8
 6 12 7 26.4 5.3
 6 -12 -7 35.7 6.7
 -6 -12 -7 30.5 9.3
 0 -12 -8 242.28 21
 1 -12 -8 49 9.7
 -1 -12 -8 67.29 10.4
 2 -12 -8 290.47 22.9
 -2 -12 -8 264.97 23.4
 3 -12 -8 77.99 10.4
 -3 -12 -8 68.19 11
 4 -12 -8 58.29 9.9
 -4 -12 -8 67.69 10.9
 5 -12 -8 1 6.4
 5 12 8 4.7 2.9
 -5 -12 -8 -0.4 7.3
 0 -12 -9 11.6 8.4
 1 -12 -9 57.09 10.5
 -1 -12 -9 30.6 9.7
 2 -12 -9 5.3 8.7
 -2 -12 -9 14.5 8.5
 3 -12 -9 96.49 12.6
 -3 -12 -9 74.69 11.7
 0 13 0 3.1 2.6
 0 -13 0 3.2 2.7
 1 -13 0 -0.7 1.8
 -1 -13 0 -3.2 2.2
 -1 13 0 1.4 2.5
 1 13 0 0.4 1.9
 2 -13 0 365.66 24.8
 -2 -13 0 351.06 26.1
 2 13 0 357.06 24.8
 3 -13 0 9.6 2.3
 3 13 0 12.8 2.9
 -3 -13 0 10.7 4.9
 3 -13 0 12.3 2.9
 4 -13 0 778.12 48.9
 4 13 0 756.32 49.6
 -4 -13 0 686.33 50.59
 5 13 0 8 3.1
 5 -13 0 7.2 4.4
 -5 -13 0 3 3.9
 5 -13 0 6.8 2.8
 -6 -13 0 548.75 39.7
 6 -13 0 559.24 37.3
 7 -13 0 7.3 3.8
 7 13 0 5.2 3.5
 -7 -13 0 8 5.9
 8 -13 0 64.29 8.3
 -8 -13 0 65.69 12.3
 -9 -13 0 4.1 8.1
 9 -13 0 0 5.5
 0 -13 -1 1.4 2.2
 0 13 -1 1.4 2.2
 0 13 1 -0.6 2.2
 0 -13 1 -0.7 2.3
 1 -13 -1 1469.65 95.29
 1 13 1 1501.75 95.49
 -1 -13 1 1580.34 96.39
 -1 13 -1 1452.85 95.89
 1 -13 1 1370.76 95.09
 1 13 -1 1505.75 95.09
 -1 13 1 1420.96 95.99
 -1 -13 -1 1321.17 95.99
 -2 -13 1 9.9 3.8
 2 -13 -1 6 2.6
 2 13 1 11.3 3
 2 -13 1 8.8 2.8
 -2 -13 -1 19.6 4.6
 2 13 -1 11.2 2.9
 3 13 1 755.92 55.49
 -3 -13 1 878.11 55.49
 3 -13 -1 827.22 53.69
 -3 -13 -1 846.92 55.99
 3 -13 1 793.22 53.69
 3 13 -1 818.92 54.29
 3 -13 1 818.42 54.39
 4 -13 -1 82.99 6.6
 -4 -13 1 66.59 8.6
 4 13 1 73.69 7.6
 4 13 -1 84.29 7.4
 -4 -13 -1 82.39 9.3
 4 -13 1 84.79 6.7
 4 -13 1 67.09 9.3
 5 13 1 148.09 11.8
 5 -13 -1 135.69 10.7
 5 -13 1 135.49 10.6
 6 -13 -1 16 4.4
 -6 -13 1 8.7 5.5
 6 13 -1 14.8 4.2
 -6 -13 -1 15.3 6
 6 -13 1 23.7 6.1
 6 -13 1 20.1 4.2
 -7 -13 1 155.18 16
 7 -13 -1 143.09 12.7
 7 13 -1 173.48 13.8
 -7 -13 -1 143.49 16.2
 7 -13 1 159.58 12.6
 8 -13 -1 -3.6 4.6
 -8 -13 1 10.3 7.8
 8 -13 1 1.8 4.9
 -8 -13 -1 2.9 7
 -9 -13 1 130.19 19.1
 9 -13 -1 156.28 14
 9 -13 1 153.68 13.9
 -9 -13 -1 147.39 18.9
 0 13 -2 128.19 9.4
 0 -13 -2 95.79 9.5
 0 13 2 105.19 10
 1 -13 -2 34.5 4.9
 -1 -13 2 39.9 5.8
 1 13 2 35.3 5.3
 -1 13 -2 43.9 5.8
 -1 -13 -2 35.2 6.3
 1 13 -2 29.7 4.2
 1 -13 2 37.6 4.8
 2 -13 -2 675.13 43.5
 2 13 2 664.43 43.8
 -2 -13 2 635.94 43.8
 2 -13 2 637.24 44.4
 2 13 -2 652.93 43.1
 -2 -13 -2 614.04 45.1
 2 -13 2 645.54 43.3
 -3 -13 2 48.5 6.2
 3 13 2 48.3 6.8
 3 -13 -2 35.2 4.3
 3 -13 -2 46.3 5.7
 3 -13 2 43.6 5.4
 3 13 -2 39.1 4.9
 -3 -13 -2 42.5 7
 3 -13 2 51.49 7.1
 4 13 2 664.43 43.2
 4 -13 -2 657.93 42.1
 -4 -13 2 613.74 43.2
 4 -13 2 653.53 42.1
 -4 -13 -2 601.44 44.2
 4 -13 2 612.44 44.2
 4 13 -2 636.74 42.5
 -5 -13 2 34.5 6.1
 5 13 2 36.8 5.8
 5 -13 -2 33.3 4.8
 5 -13 2 40.4 7.3
 -5 -13 -2 29.8 6.6
 5 -13 2 30.6 4.4
 5 13 -2 42.5 5.6
 -6 -13 2 301.37 23.8
 6 -13 -2 324.57 21.8
 6 -13 -2 262.07 24.3
 -6 -13 -2 292.87 24.4
 6 -13 2 326.27 24.6
 6 13 -2 333.57 22.4
 6 -13 2 311.67 21.7
 7 -13 -2 5.3 4.3
 7 13 2 8.9 5
 -7 -13 2 7.3 6.4
 7 -13 -2 15.1 6.5
 -7 -13 -2 9.5 6.9
 7 -13 2 7.7 4.1
 7 -13 2 3.4 5.6
 7 13 -2 3.9 4.3
 8 -13 -2 145.49 13.6
 -8 -13 2 158.48 17.9
 -8 -13 -2 159.58 17.5
 8 -13 2 160.78 13.3
 -9 -13 2 -8.1 8.6
 9 -13 -2 -0.6 5.8
 9 -13 2 7.1 5.9
 -9 -13 -2 11.4 8.3
 0 -13 3 58.79 6.3
 0 13 3 49.9 7
 0 -13 -3 64.69 7.2
 0 13 -3 67.19 6.3
 0 -13 3 60.39 6.9
 1 13 3 1396.46 81.29
 -1 13 -3 1183.38 80.59
 1 -13 -3 1104.69 80.09
 1 -13 3 1317.07 80.39
 1 -13 3 1212.38 80.29
 1 13 -3 1100.79 79.59
 2 -13 -3 33.9 6.2
 2 13 3 44.7 6.4
 2 -13 3 33.5 4.7
 -2 -13 -3 35.3 6.5
 2 -13 3 40.1 5.7
 2 13 -3 39.3 4.7
 3 -13 -3 208.58 13.9
 3 13 3 212.78 15.6
 3 -13 -3 193.88 14.9
 3 -13 3 191.68 15.8
 3 13 -3 188.88 14.2
 -3 -13 -3 195.68 16.7
 3 -13 3 186.08 14.6
 4 -13 -3 7.8 3
 4 13 3 8.1 3.9
 -4 -13 -3 13.7 5.1
 4 13 -3 6.3 3
 4 -13 3 0.9 4.1
 4 -13 3 5.8 2.6
 4 -13 3 5.9 3.3
 5 -13 -3 123.19 9.9
 5 13 3 128.09 11.6
 5 13 -3 117.19 10.3
 5 -13 3 125.49 13
 -5 -13 -3 135.99 13.6
 5 -13 3 103.69 9.6
 6 -13 -3 19.7 6.1
 6 -13 -3 9.8 4.1
 6 -13 3 11 5
 6 -13 3 8.6 3.6
 -6 -13 -3 3.6 5.4
 6 13 -3 8.6 4
 7 -13 -3 77.49 8.7
 7 13 3 82.59 10.3
 7 -13 -3 69.69 11.4
 7 -13 3 76.09 12.7
 7 13 -3 70.39 8.8
 7 -13 3 86.69 8.4
 -7 -13 -3 50.09 17.2
 8 -13 -3 4.7 5.4
 -8 -13 -3 6.6 7.9
 8 -13 3 7.2 5.2
 9 -13 -3 81.79 11.2
 -9 -13 -3 68.89 13.2
 9 -13 3 108.09 10.7
 0 -13 -4 129.89 15.5
 1 13 4 117.09 10.8
 1 -13 -4 103.89 9.6
 -1 -13 -4 86.19 10.4
 1 13 -4 103.89 8.3
 2 13 4 377.36 24.1
 2 -13 -4 291.67 23.5
 2 -13 4 343.67 22.8
 2 13 -4 311.27 22
 2 -13 4 279.27 22.2
 -2 -13 -4 329.27 24.6
 3 13 4 29.3 6.1
 3 -13 -4 34.4 5.5
 3 13 -4 37.7 4.6
 3 -13 4 35.4 7.7
 -3 -13 -4 44.5 8.1
 3 -13 4 32.5 5.8
 4 13 4 726.93 47.6
 4 -13 -4 647.04 45.6
 -4 -13 -4 691.93 48.4
 4 -13 4 703.93 49
 4 13 -4 703.93 47.4
 4 -13 4 675.63 46.4
 5 -13 -4 35.9 5.3
 5 13 4 35.2 6.4
 5 13 -4 24.3 4.5
 -5 -13 -4 29.5 7
 5 -13 4 24.3 7.1
 5 -13 4 33.9 5.1
 5 -13 4 34.6 5.9
 6 -13 -4 318.27 22.4
 -6 -13 -4 310.87 25.6
 6 -13 4 299.07 25.2
 6 -13 4 338.87 22.2
 6 13 -4 306.87 22.7
 7 -13 -4 14.8 5.6
 7 -13 -4 12.7 6.7
 7 13 4 11.7 6.6
 7 13 -4 14 5
 -7 -13 -4 20.6 7.9
 7 -13 4 16.2 8.5
 7 -13 4 17.8 4.7
 8 -13 -4 101.19 11.7
 8 -13 4 100.39 10.4
 -8 -13 -4 103.89 15.3
 0 -13 -5 43.4 7.1
 0 13 -5 45.7 6.2
 1 -13 -5 507.15 34.4
 -1 -13 -5 500.45 35.4
 1 13 -5 473.25 33.1
 2 13 5 106.99 11.6
 2 -13 -5 111.69 10.5
 2 13 -5 102.79 8.7
 -2 -13 -5 111.59 12
 3 -13 -5 361.96 25.7
 3 13 5 395.66 27.6
 3 -13 5 320.97 24.7
 3 13 -5 363.86 24.5
 -3 -13 -5 350.46 27.4
 4 -13 -5 9.5 3.5
 4 13 5 10.1 5
 4 -13 -5 12 4.8
 4 -13 5 10 5.2
 4 -13 5 15.3 4.2
 -4 -13 -5 17.4 6.4
 5 -13 -5 2.8 3.9
 5 13 5 11.1 5.1
 -5 -13 -5 3.8 5.7
 5 13 -5 13.6 4
 5 -13 5 0.3 5.6
 5 -13 5 8.2 4.2
 6 -13 -5 5.2 4.6
 6 -13 5 19.5 4.5
 6 13 -5 10.1 4.3
 6 -13 5 13.1 5.2
 -6 -13 -5 41.4 14.9
 6 -13 5 16.9 7.4
 7 -13 -5 83.89 9.1
 7 13 -5 61.59 8.5
 7 -13 5 67.09 8
 -7 -13 -5 49.6 10.8
 8 -13 -5 0.6 6
 -8 -13 -5 -4.6 7.6
 8 -13 5 16 5.6
 1 -13 -6 4.2 4.7
 -1 -13 -6 4.5 5.4
 2 13 6 135.49 15
 2 -13 -6 176.78 14.7
 -2 -13 -6 199.98 16.7
 3 -13 -6 50.29 7.7
 3 13 6 51.69 9.4
 -3 -13 -6 48.2 9.3
 4 -13 -6 277.77 22
 4 13 6 284.07 23.3
 -4 -13 -6 315.17 23.9
 5 13 6 63.19 10
 5 -13 -6 66.39 7.4
 5 -13 6 77.19 8.5
 5 13 -6 70.79 7.7
 -5 -13 -6 72.49 10.8
 5 -13 6 60.19 11.1
 6 -13 -6 285.67 20.9
 -6 -13 -6 288.17 24.8
 6 13 -6 297.67 21.3
 6 -13 6 261.87 24.5
 6 -13 6 295.57 21.8
 7 -13 -6 18 6
 7 13 -6 13 5.2
 -7 -13 -6 19.6 8.8
 7 -13 6 19.2 6.3
 0 -13 -7 114.19 13.4
 1 -13 -7 450.65 32.1
 -1 -13 -7 416.16 32.6
 2 -13 -7 40.3 7.8
 -2 -13 -7 36.5 8.8
 3 -13 -7 117.89 12.5
 -3 -13 -7 96.59 13.7
 4 -13 -7 40.8 7.8
 4 13 7 31.9 8.9
 -4 -13 -7 34.3 9
 5 -13 -7 5.3 6.3
 5 13 7 9.8 7.5
 -5 -13 -7 15.5 8.1
 6 -13 -7 4.8 6.4
 6 13 7 13.4 4.5
 6 13 7 -4.3 5.3
 6 -13 -7 8.7 5.4
 6 13 -7 16.6 5
 -6 -13 -7 12.8 8.2
 0 -13 -8 16.7 7.8
 1 -13 -8 7.1 7.6
 -1 -13 -8 10 7.4
 2 -13 -8 150.78 15.7
 -2 -13 -8 124.59 16
 3 -13 -8 56.19 9.3
 -3 -13 -8 50.09 10.4
 4 -13 -8 156.18 16.5
 -4 -13 -8 183.48 26
 5 13 8 25.1 4.2
 5 -13 -8 26.5 8.3
 -5 -13 -8 25.6 8.8
 0 -13 -9 124.79 15.9
 1 -13 -9 205.68 19.6
 -1 -13 -9 171.18 19.2
 2 -13 -9 60.89 12.1
 -2 -13 -9 57.19 11.1
 3 -13 -9 83.29 12.4
 -3 -13 -9 69.49 14.6
 0 -14 0 1568.74 108.09
 0 14 0 1720.93 108.19
 -1 -14 0 -1.1 2.9
 1 14 0 -1.1 1.8
 1 -14 0 1.3 2.2
 -1 14 0 -2.3 2.2
 2 14 0 270.97 19.2
 -2 -14 0 269.97 20.8
 3 -14 0 -0.6 1.8
 -3 -14 0 5.5 4.3
 3 -14 0 0 2.4
 4 -14 0 232.38 15.3
 4 14 0 184.18 15.4
 -4 -14 0 211.28 17.2
 -5 -14 0 -1.3 4.3
 5 -14 0 4.3 4.3
 5 14 0 -2.2 2.6
 5 -14 0 1.3 2.6
 -6 -14 0 177.68 16
 6 -14 0 141.39 12
 -7 -14 0 4.8 6.1
 7 14 0 6.5 3.9
 7 -14 0 0.3 4.2
 -8 -14 0 126.79 15.9
 8 -14 0 121.79 11.5
 9 -14 0 3.2 6
 -9 -14 0 0.3 8.3
 0 14 1 3.5 2.8
 0 14 -1 -0.7 2.1
 0 -14 -1 -1.8 2.3
 0 -14 1 1.9 3
 -1 14 -1 97.69 9
 1 -14 -1 88.19 8.1
 -1 -14 1 87.19 9.4
 1 14 1 99.69 8.3
 -1 -14 -1 71.79 9.2
 1 -14 1 89.29 8
 1 14 -1 90.59 7.7
 -1 14 1 100.19 9.2
 -2 -14 1 101.59 9.9
 2 14 1 98.69 8.4
 2 -14 -1 72.49 10.7
 -2 -14 -1 91.89 10.5
 2 -14 1 93.79 9.2
 2 14 -1 95.59 7.9
 3 -14 -1 668.53 41.7
 -3 -14 1 590.94 43.6
 3 14 1 643.94 42.7
 3 -14 -1 626.54 42.4
 3 -14 1 644.84 42.4
 -3 -14 -1 627.24 44.1
 3 14 -1 610.54 42.3
 -4 -14 1 28 5.4
 4 -14 -1 18.7 3.2
 4 14 1 21.5 4.4
 4 -14 1 21.6 3.3
 -4 -14 -1 30.3 6
 4 -14 1 30.8 6.3
 4 14 -1 19.8 3.7
 5 -14 -1 389.86 31.7
 5 -14 -1 451.65 29.1
 -5 -14 1 428.86 31.2
 5 14 -1 449.16 29.8
 -5 -14 -1 419.66 31.6
 5 -14 1 441.96 29
 5 -14 1 404.46 31.8
 -6 -14 1 19.6 5.9
 6 -14 -1 18.4 4
 -6 -14 -1 19.9 6.3
 7 -14 -1 178.78 18.9
 7 -14 -1 221.88 15.9
 -7 -14 1 233.98 19.7
 7 -14 1 184.88 19.4
 7 -14 1 215.58 15.7
 7 14 -1 205.38 16.7
 -7 -14 -1 196.48 19.5
 8 -14 -1 5.4 5
 -8 -14 1 0.6 7.2
 8 -14 1 5.1 4.9
 -8 -14 -1 1.3 6.9
 9 -14 -1 31.7 8
 -9 -14 1 33.3 11.8
 9 -14 1 52.89 8.2
 -9 -14 -1 27.2 10.9
 0 -14 2 344.97 27.4
 0 14 -2 411.86 27.1
 0 -14 -2 410.16 27.6
 0 14 2 388.06 27.9
 -1 -14 2 87.59 9
 -1 14 -2 77.69 8.3
 1 -14 -2 89.59 8
 1 14 2 98.69 8.6
 1 14 -2 82.99 7.3
 -1 -14 -2 75.99 13
 1 -14 2 89.79 7.9
 2 14 2 759.12 48
 -2 -14 2 681.23 48
 2 -14 -2 726.83 47.8
 -2 -14 -2 708.53 49.1
 2 14 -2 699.73 47.1
 2 -14 2 680.83 47.3
 3 -14 -2 19 3.3
 -3 -14 2 19.3 4.7
 3 -14 -2 20.6 4.2
 3 14 2 27.5 4.8
 3 -14 2 27.3 4.3
 3 14 -2 21.9 4
 3 -14 2 18.2 5.1
 -3 -14 -2 13.2 5.1
 4 14 2 142.39 11.6
 -4 -14 2 155.58 12.7
 4 -14 -2 115.09 10
 -4 -14 -2 132.39 13.2
 4 14 -2 133.19 10.7
 4 -14 2 150.28 13.2
 4 -14 2 137.89 11.2
 4 -14 2 115.89 10
 5 14 2 5.9 3.6
 5 -14 -2 0.9 3
 -5 -14 2 0.7 4.2
 5 -14 2 -2.9 4.1
 -5 -14 -2 1.6 5.2
 5 14 -2 4.7 3.2
 5 -14 2 3.4 3
 -6 -14 2 91.79 11.6
 6 -14 -2 90.69 12.2
 6 -14 -2 97.49 8.8
 6 -14 2 97.09 8.7
 6 14 -2 94.99 9.4
 6 -14 2 84.29 10.9
 -6 -14 -2 117.69 12.8
 7 14 2 4 4.7
 -7 -14 2 15.4 7.1
 7 -14 -2 13.1 6.8
 7 -14 -2 14.1 4.9
 -7 -14 -2 3.5 6.7
 7 -14 2 11.4 4.4
 7 14 -2 11.4 4.8
 7 -14 2 2.4 6.1
 8 -14 -2 158.98 13.9
 -8 -14 2 163.08 18.4
 8 -14 2 145.89 13.3
 -8 -14 -2 163.88 18.4
 -9 -14 2 4.2 9.4
 9 -14 -2 12.6 7.3
 9 -14 2 3.3 5.6
 -9 -14 -2 14.4 9.1
 0 -14 3 1.4 3.1
 0 14 3 1.5 3.2
 0 14 -3 0.1 2.6
 -1 -14 3 254.77 19.3
 -1 14 -3 271.47 20.1
 1 -14 3 281.37 20
 1 14 -3 235.58 18.7
 1 -14 3 307.47 19.9
 2 14 3 5 3.4
 2 -14 -3 2.7 3.1
 2 -14 3 5.8 2.8
 2 -14 3 6.7 3.8
 -2 -14 -3 8.5 4.7
 2 14 -3 7.7 2.7
 3 -14 -3 323.57 23
 3 14 3 323.97 23.6
 3 -14 3 329.87 22.9
 -3 -14 -3 346.37 25.2
 3 -14 3 306.27 24.1
 3 14 -3 320.37 22.5
 4 14 3 60.99 7.8
 4 -14 -3 61.49 5.8
 4 -14 3 60.79 7
 4 -14 3 70.89 9.1
 -4 -14 -3 68.39 9.6
 4 14 -3 48.7 6.3
 5 -14 -3 647.44 42.8
 5 14 3 642.44 44.2
 -5 -14 3 633.34 44
 5 -14 3 607.44 45.5
 5 14 -3 654.23 43.3
 -5 -14 -3 652.43 45.8
 5 -14 3 655.43 42.8
 6 -14 -3 20.2 7.4
 -6 -14 3 37.6 7.3
 6 -14 -3 32.5 5.4
 6 -14 3 34.3 5.1
 -6 -14 -3 23.6 8.2
 6 14 -3 30.3 5.5
 6 -14 3 36.6 7
 7 -14 -3 151.88 16.5
 7 14 3 145.29 17.4
 -7 -14 3 152.38 16.2
 7 -14 -3 175.68 13.5
 7 -14 3 186.98 13.2
 -7 -14 -3 175.78 17.9
 7 -14 3 145.49 16.9
 7 14 -3 154.28 13.8
 8 -14 -3 5.2 5.6
 8 -14 3 10 5.1
 -8 -14 -3 -9.1 6.5
 0 14 4 468.25 38.2
 0 -14 -4 570.14 38.6
 0 14 -4 612.64 37.8
 1 -14 -4 97.39 9.3
 1 14 4 98.39 10.7
 -1 -14 -4 86.89 10.3
 1 14 -4 89.89 7.9
 2 -14 -4 380.96 26.2
 2 14 4 382.96 27.1
 2 14 -4 366.56 25.1
 -2 -14 -4 358.26 27.7
 2 -14 4 369.46 25.6
 2 -14 4 344.27 25.8
 3 14 4 94.99 10
 3 -14 -4 105.89 9.6
 3 -14 4 92.39 8.7
 -3 -14 -4 95.89 11.5
 3 -14 4 90.59 9.7
 3 14 -4 94.99 8.3
 4 -14 -4 44.2 5.3
 4 -14 4 37.2 5.7
 4 14 -4 35.1 5.2
 -4 -14 -4 39 8.3
 4 -14 4 34.1 7.1
 5 14 4 36.1 6.5
 5 -14 -4 28 5
 5 -14 4 37.8 7.8
 -5 -14 -4 30.9 8.1
 5 14 -4 25.2 4.9
 5 -14 4 35.4 6
 5 -14 4 29.7 4.7
 6 -14 -4 23.6 5.5
 -6 -14 -4 28 8.9
 6 -14 4 44.4 6
 6 14 -4 22.6 5.3
 6 -14 4 28.4 8
 7 -14 -4 15.9 5.7
 7 -14 4 6.6 7.3
 7 14 -4 17.5 5.2
 7 -14 4 18.9 5.3
 -7 -14 -4 14.9 7.7
 8 -14 -4 102.09 11.1
 -8 -14 -4 101.79 15.6
 8 -14 4 90.09 10.1
 0 -14 -5 -3.3 4.1
 0 14 -5 2.4 3.4
 1 -14 -5 142.89 13.3
 1 14 5 127.89 13.7
 1 14 -5 178.28 12
 -1 -14 -5 149.59 14.8
 2 -14 -5 14.4 4.8
 2 14 5 14.8 6
 -2 -14 -5 16 6.8
 2 14 -5 16.8 3.6
 3 -14 -5 513.35 35
 3 14 5 545.25 36.2
 3 14 -5 488.65 33.8
 3 -14 5 458.05 34
 3 -14 5 470.55 34.8
 -3 -14 -5 546.65 37
 4 14 5 68.19 9.6
 4 -14 -5 68.49 6.7
 4 -14 -5 63.19 8.7
 4 -14 5 59.69 9.1
 -4 -14 -5 92.49 12
 4 14 -5 64.69 7.1
 4 -14 5 69.39 7.7
 5 14 5 198.78 17.6
 5 -14 -5 209.38 15.3
 5 -14 5 210.98 18.5
 -5 -14 -5 216.18 19.1
 5 -14 5 198.68 16.2
 5 14 -5 211.08 15.7
 6 -14 -5 34.2 6
 6 -14 5 25 6.1
 -6 -14 -5 28.8 8.6
 6 14 -5 38.9 6.3
 6 -14 5 22 7.8
 7 -14 -5 190.98 15.3
 7 14 -5 187.88 15.4
 7 -14 5 199.48 14.9
 7 -14 5 182.38 16.2
 7 -14 5 135.19 21
 -7 -14 -5 194.98 19.5
 8 -14 -5 15.4 6.9
 -8 -14 -5 16.9 10.2
 8 -14 5 23.6 6.1
 0 -14 -6 543.05 40.2
 0 14 -6 583.34 39.1
 1 -14 -6 204.08 16.8
 -1 -14 -6 187.08 17.6
 2 14 6 146.89 15.7
 2 -14 -6 178.38 14.7
 -2 -14 -6 173.18 16.6
 3 14 6 29.3 11.6
 3 -14 -6 33.8 6.5
 -3 -14 -6 21.5 7.9
 4 14 6 59.69 9.9
 4 -14 -6 56.39 8.4
 -4 -14 -6 59.89 10.4
 4 14 -6 55.39 7
 5 -14 -6 18.1 5.9
 5 -14 -6 10.4 4.6
 5 14 6 2 5.6
 5 14 -6 14.2 4.4
 -5 -14 -6 10.9 6.9
 5 -14 6 2.5 6
 5 -14 6 12.3 4.6
 6 -14 -6 20.3 5.7
 6 14 -6 29.3 5.5
 6 -14 6 22.4 6.1
 -6 -14 -6 10.5 8.2
 6 -14 6 6.1 7.7
 7 -14 -6 9 5.9
 7 -14 6 12.7 5.9
 -7 -14 -6 3.4 8.4
 7 14 -6 5.3 4.7
 0 -14 -7 -2.3 6.3
 1 -14 -7 35.5 8.3
 2 -14 -7 52.29 8.7
 -2 -14 -7 51.39 10.2
 3 -14 -7 181.08 15.9
 3 14 7 144.29 16.5
 -3 -14 -7 178.78 17.5
 4 -14 -7 44.4 8.2
 4 14 7 41.7 9.6
 -4 -14 -7 35.6 9.3
 5 -14 -7 247.68 20
 5 14 7 203.58 21.1
 -5 -14 -7 222.88 21.5
 5 14 -7 251.87 18.1
 6 -14 -7 36.2 8.6
 6 -14 -7 47.1 7.2
 6 14 -7 50.89 7.6
 -6 -14 -7 31.2 9.9
 0 -14 -8 200.48 19.6
 1 -14 -8 103.99 14.7
 -1 -14 -8 97.99 14.3
 2 -14 -8 250.07 21.3
 -2 -14 -8 221.38 21.8
 3 -14 -8 99.09 12.1
 -3 -14 -8 77.19 12.5
 4 -14 -8 41.7 9
 -4 -14 -8 35.3 9.9
 5 -14 -8 -0.1 6.7
 5 14 8 2.7 3.1
 -5 -14 -8 0 7.1
 0 -14 -9 11.1 8.7
 1 -14 -9 51.69 11.3
 -1 -14 -9 41.4 11.3
 2 -14 -9 -15.6 9
 -2 -14 -9 4.7 8.5
 3 -14 -9 85.09 12.5
 -3 -14 -9 43.5 12
 0 15 0 4.4 3
 0 -15 0 -9.4 4
 1 -15 0 5.3 2.5
 -1 15 0 4.9 3.5
 1 15 0 10.1 2.9
 -1 -15 0 7.4 3.8
 -2 -15 0 142.19 15
 2 -15 0 117.19 10
 2 15 0 117.19 9.9
 3 15 0 43.7 5.7
 -3 -15 0 60.29 8.3
 3 -15 0 38.4 5.6
 4 15 0 445.66 30.8
 4 -15 0 452.35 29.9
 -4 -15 0 438.66 32.5
 5 -15 0 6.7 2.9
 -5 -15 0 4.9 5.1
 5 15 0 14.2 3.5
 5 -15 0 14.2 4.5
 6 -15 0 459.95 30
 -6 -15 0 413.06 33
 -7 -15 0 8.4 6.9
 7 15 0 3 3.4
 7 -15 0 4.6 4
 -8 -15 0 20.7 16.1
 8 -15 0 42.7 6.7
 9 -15 0 -2.7 5.3
 -9 -15 0 1.5 8.7
 0 15 -1 30.8 4.9
 0 15 1 34.7 5.9
 0 -15 1 26.9 5.2
 0 -15 -1 26.1 4.9
 1 15 1 751.12 46.7
 -1 -15 1 702.93 47.7
 -1 15 -1 637.74 46.9
 1 -15 1 699.93 46.3
 -1 15 1 659.83 47.2
 1 15 -1 683.13 46.1
 -2 -15 1 12.3 4.7
 2 -15 -1 4.4 2.8
 2 15 1 9.9 3.2
 2 -15 1 5.6 2.8
 2 15 -1 10.2 2.9
 -2 -15 -1 5.6 4
 3 -15 -1 455.35 30.6
 -3 -15 1 411.56 32.2
 3 15 1 459.75 30.9
 3 -15 1 439.06 30.6
 -3 -15 -1 485.15 32.9
 3 15 -1 424.96 30.5
 4 -15 -1 60.49 5.7
 -4 -15 1 60.89 8.6
 4 15 1 49.5 6.7
 4 -15 1 60.59 5.8
 4 -15 1 60.69 8.8
 -4 -15 -1 71.69 9.2
 4 15 -1 65.79 6.7
 4 -15 1 64.09 7
 -5 -15 1 102.89 11.3
 5 -15 1 76.59 7.5
 -5 -15 -1 79.19 11.2
 5 15 -1 87.09 8.5
 -6 -15 1 7.5 6.2
 6 -15 -1 13.8 4.3
 6 -15 1 7.3 3.9
 -6 -15 -1 11.3 6.7
 6 15 -1 10.1 4
 -7 -15 1 152.88 16
 7 -15 -1 112.19 11.2
 7 -15 -1 157.48 16
 7 15 -1 122.59 12.1
 7 -15 1 123.69 15.9
 7 -15 1 129.79 11.2
 -7 -15 -1 138.49 16
 8 -15 -1 -1.2 4.7
 -8 -15 1 5.5 7.9
 -8 -15 -1 7.9 7.7
 8 -15 1 1.4 4.8
 9 -15 -1 129.39 12.5
 -9 -15 1 105.79 17.5
 -9 -15 -1 103.59 16.6
 9 -15 1 125.29 12.1
 0 -15 2 29.7 5.7
 0 15 2 51.29 7.2
 0 -15 -2 38.2 6.4
 0 15 -2 50.89 6.1
 1 15 2 32.8 5.7
 -1 -15 2 23 5.5
 1 -15 -2 27.3 4.7
 -1 15 -2 21.4 4.7
 1 15 -2 26.8 4.1
 1 -15 2 25.6 4.4
 -1 -15 -2 19.6 5.7
 2 15 2 357.26 27.2
 2 -15 -2 408.26 26.1
 -2 -15 2 371.76 26.8
 2 -15 2 352.66 26.3
 -2 -15 -2 350.16 27.6
 2 15 -2 368.36 25.4
 3 15 2 52.79 6.4
 3 -15 -2 44.7 6.3
 -3 -15 2 46.2 7
 3 -15 2 51.89 6.1
 -3 -15 -2 48.8 8.3
 4 -15 -2 414.76 27.9
 -4 -15 2 414.56 30.6
 4 15 2 417.76 29.2
 4 -15 2 421.26 28.8
 4 -15 2 429.96 28
 4 15 -2 428.66 28.6
 4 -15 2 369.86 30.5
 -4 -15 -2 411.66 30.9
 -5 -15 2 67.49 8.8
 5 -15 -2 38.9 5.5
 5 15 2 55.99 7.3
 5 -15 2 54.79 5.7
 5 15 -2 55.99 6.5
 -5 -15 -2 40.7 7.8
 5 -15 2 39.2 7.6
 6 -15 -2 227.48 21.2
 -6 -15 2 227.28 19.9
 6 -15 -2 242.48 17.4
 6 15 -2 243.68 18
 6 -15 2 242.98 17.2
 -6 -15 -2 237.58 20.9
 7 -15 -2 19 5.2
 -7 -15 2 12.6 6.6
 7 -15 -2 20 8.3
 7 15 2 10.9 7.3
 7 -15 2 19 4.7
 -7 -15 -2 6.6 7
 7 15 -2 8.6 4.4
 7 -15 2 8.8 6.9
 8 -15 -2 132.59 11.7
 -8 -15 2 98.09 15.2
 -8 -15 -2 116.89 16.6
 8 -15 2 104.09 10.9
 9 -15 -2 1.7 6.2
 -9 -15 2 9.9 10.3
 9 -15 2 -4.8 5.5
 -9 -15 -2 -3.6 7.9
 0 -15 -3 186.88 14.3
 0 15 -3 190.98 13.5
 0 15 3 140.19 14.1
 0 -15 3 152.68 13.9
 -1 -15 3 726.13 49.3
 1 -15 -3 757.92 49.2
 -1 15 -3 785.12 49.8
 1 -15 3 685.93 49.4
 -1 -15 -3 697.93 50.19
 1 15 -3 713.83 48.4
 2 -15 -3 64.39 7.2
 -2 -15 3 61.69 6.7
 2 15 3 70.69 12
 -2 -15 -3 67.79 9.2
 2 -15 3 62.29 6.6
 2 -15 3 54.19 7.7
 2 15 -3 61.89 6.2
 3 15 3 134.59 11.2
 3 -15 -3 141.79 11
 -3 -15 -3 126.89 13.2
 3 -15 3 111.69 10.2
 3 15 -3 99.69 10.6
 3 -15 3 119.69 12
 4 -15 -3 6.1 3
 -4 -15 3 11.5 4.1
 4 -15 -3 8.6 4
 4 15 3 9.4 3.8
 4 -15 3 5.9 3.5
 4 -15 3 5 4.6
 -4 -15 -3 8.9 6
 4 15 -3 6.1 3.2
 5 15 3 69.79 8.8
 -5 -15 3 72.49 9.3
 5 -15 -3 53.89 6.7
 5 15 -3 70.49 7.6
 5 -15 3 52.29 9
 -5 -15 -3 52.99 9.7
 5 -15 3 73.79 8.4
 5 -15 3 63.39 7.2
 6 -15 -3 3.5 9.7
 6 -15 -3 12.4 4.5
 -6 -15 3 9.9 5.9
 6 -15 3 8.1 4.4
 -6 -15 -3 9.6 6.5
 6 -15 3 14.5 4.2
 6 15 -3 8.2 4
 7 -15 -3 82.49 9.1
 -7 -15 3 65.49 11
 -7 -15 -3 84.79 12.8
 7 15 -3 80.39 9.4
 7 -15 3 72.99 12.6
 7 -15 3 86.29 8.6
 8 -15 -3 10 5.9
 -8 -15 -3 4.5 8.2
 8 -15 3 6.4 5.1
 0 -15 -4 130.79 12
 0 15 4 100.09 11.3
 1 -15 -4 84.59 9.1
 1 15 4 100.19 10.9
 1 15 -4 88.19 7.8
 -1 -15 -4 71.89 10.1
 2 -15 -4 216.18 17.6
 -2 -15 -4 224.68 19.5
 2 -15 4 256.07 17.8
 2 15 -4 213.38 16.5
 2 -15 4 239.58 17.2
 3 15 4 32.4 6.1
 3 -15 -4 27 5.4
 3 -15 4 28 4.8
 -3 -15 -4 15.9 6.5
 3 -15 4 27 5.9
 3 15 -4 30.8 4.6
 4 -15 -4 482.85 33.5
 4 15 4 516.05 34.4
 4 -15 -4 459.95 32.3
 4 15 -4 472.35 32.8
 4 -15 4 498.95 35.1
 4 -15 4 479.25 33.3
 -4 -15 -4 467.55 35.7
 5 -15 -4 46.1 6.2
 5 15 4 44.1 7.1
 -5 -15 -4 32 8.5
 5 15 -4 39.4 5.7
 5 -15 4 29.6 7.6
 5 -15 4 34.8 5.9
 6 -15 -4 198.08 16.3
 6 -15 4 218.08 16.1
 6 15 -4 219.98 16.9
 -6 -15 -4 222.18 20.6
 6 -15 4 242.48 17.8
 6 -15 4 216.28 19.7
 7 -15 -4 18 6
 7 -15 4 18.8 8.8
 7 15 -4 28.2 5.8
 7 -15 4 26.1 5.4
 -7 -15 -4 12.7 8.2
 8 -15 -4 83.19 10.3
 8 -15 4 76.49 9.6
 -8 -15 -4 61.49 13.4
 0 15 -5 105.39 10
 0 -15 -5 102.59 11.8
 1 -15 -5 330.87 22.2
 1 15 5 227.18 22.2
 1 15 -5 297.17 20.4
 -1 -15 -5 290.47 23.1
 2 -15 -5 144.59 13.1
 2 15 5 182.48 15.8
 2 15 -5 140.19 11.5
 -2 -15 -5 145.09 15.1
 3 15 5 243.08 19.6
 3 -15 -5 246.38 18.6
 3 15 -5 235.88 17.1
 -3 -15 -5 233.58 20.8
 3 -15 5 247.98 18.3
 3 -15 5 190.18 17.9
 4 15 5 25.1 6.5
 4 -15 -5 16.5 5.4
 4 -15 5 16.7 4.7
 -4 -15 -5 34.3 8.5
 4 -15 5 20.7 7.1
 4 15 -5 26.9 4.5
 5 -15 -5 6.6 5.1
 5 15 5 9.1 4.9
 5 15 -5 6.7 3.9
 5 -15 5 2.1 4.2
 -5 -15 -5 1.3 7
 5 -15 5 2.2 5.7
 6 -15 -5 4.7 4.6
 6 15 5 13.1 6.6
 6 -15 5 11.2 6.5
 6 15 -5 2.2 3.9
 -6 -15 -5 10.6 7.3
 6 -15 5 12.8 5.4
 7 -15 -5 75.99 9.3
 7 -15 5 73.39 8
 7 -15 5 56.49 10.9
 7 -15 5 57.49 12.4
 7 15 -5 66.29 8.6
 -7 -15 -5 44.6 11.8
 1 -15 -6 2.7 5.1
 1 15 -6 -2.1 3.6
 -1 -15 -6 0.2 5.8
 2 -15 -6 162.58 15.2
 2 15 6 181.28 17.3
 -2 -15 -6 184.28 17.4
 3 -15 -6 55.79 8.4
 3 15 6 52.99 10
 3 15 -6 47.2 6.7
 -3 -15 -6 53.29 10.1
 4 15 6 246.08 20
 4 -15 -6 227.48 18.4
 -4 -15 -6 224.18 20.5
 4 15 -6 209.88 16.7
 5 -15 -6 68.09 9.4
 5 15 6 69.09 10.4
 5 -15 6 65.19 8.4
 5 15 -6 75.29 8.1
 5 -15 6 63.19 10.7
 6 -15 -6 199.68 15.6
 6 -15 -6 212.78 18
 6 15 6 204.18 20
 -6 -15 -6 202.38 20.4
 6 -15 6 170.88 19.4
 6 -15 6 205.18 16.7
 6 15 -6 200.68 16
 7 -15 -6 27.8 7
 7 15 -6 26.1 7.2
 -7 -15 -6 32.2 10.6
 7 -15 6 20.4 6.5
 0 -15 -7 173.18 17.6
 1 -15 -7 333.77 25.9
 -1 -15 -7 304.77 26.3
 2 -15 -7 90.09 11.1
 -2 -15 -7 69.19 11.9
 3 15 7 68.59 11.6
 3 -15 -7 77.59 10.6
 -3 -15 -7 99.19 13.4
 4 15 7 62.19 11.7
 4 -15 -7 55.39 9.1
 -4 -15 -7 57.29 11
 5 -15 -7 16.6 7.2
 5 15 7 18.9 8.4
 5 15 -7 15 5.2
 -5 -15 -7 14.9 8.3
 6 -15 -7 8.8 6.7
 -6 -15 -7 11.2 8.7
 6 15 -7 2.5 4.7
 0 -15 -8 3.6 8.3
 1 -15 -8 14 8.7
 -1 -15 -8 19.7 8.9
 2 -15 -8 106.29 13.7
 -2 -15 -8 89.19 13.7
 3 -15 -8 61.79 10.9
 -3 -15 -8 69.09 12.1
 4 -15 -8 128.09 14.6
 -4 -15 -8 101.99 14.6
 0 -15 -9 131.99 17.2
 1 -15 -9 162.88 19.1
 -1 -15 -9 149.59 18.7
 2 -15 -9 64.39 12.7
 -2 -15 -9 56.59 11.7
 0 16 0 2367.36 155.08
 1 -16 0 -1.5 2.4
 -1 -16 0 4.3 6
 -1 16 0 -0.6 2.8
 1 16 0 -0.1 2.2
 2 -16 0 383.96 26.4
 -2 -16 0 370.36 28.3
 3 -16 0 -0.1 2.6
 -3 -16 0 -0.4 4.2
 3 16 0 -1.6 2.4
 -4 -16 0 209.58 17
 4 16 0 186.18 14.3
 4 -16 0 157.28 13.1
 4 -16 0 195.38 14.4
 5 16 0 5.9 2.9
 5 -16 0 -0.1 2.9
 -5 -16 0 0 5.2
 5 -16 0 -3.5 3.4
 -7 -16 0 11.3 7.2
 7 -16 0 -2.7 3.7
 7 16 0 -5.4 4.1
 8 -16 0 84.79 9.8
 -8 -16 0 104.09 16.9
 -9 -16 0 -2.7 9.7
 9 -16 0 -3.1 5.7
 0 -16 -1 -1.3 3.1
 0 16 1 -2.8 2.7
 0 16 -1 2.9 2.9
 0 -16 1 1.9 3.4
 1 16 1 93.99 8.8
 1 -16 -1 88.09 8.4
 -1 -16 1 66.99 10
 -1 16 -1 76.59 9
 -1 16 1 92.19 9.5
 1 16 -1 96.89 8
 -1 -16 -1 81.29 11.1
 -2 -16 1 56.19 10.1
 2 16 1 60.79 6.7
 2 -16 -1 63.09 6.7
 2 16 -1 58.09 6.4
 -2 -16 -1 67.29 9.3
 2 -16 1 56.39 6.4
 3 16 1 526.05 36.4
 3 -16 -1 543.25 36.3
 -3 -16 1 528.75 38
 3 -16 1 543.55 36.3
 -3 -16 -1 523.85 38.5
 3 16 -1 523.65 36.1
 4 -16 -1 15.2 4.1
 4 -16 -1 10.4 3
 4 16 1 12.2 3.6
 -4 -16 1 7.7 5.2
 -4 -16 -1 13.4 5.4
 4 -16 1 6.4 4.9
 4 -16 1 5.1 2.7
 4 16 -1 8.1 3.4
 4 -16 1 10.3 3.8
 5 -16 -1 246.28 21.6
 -5 -16 1 308.07 23.9
 5 -16 1 291.27 24.3
 5 -16 1 297.57 22.7
 5 16 -1 335.17 21.8
 -5 -16 -1 303.97 24.3
 -6 -16 1 18 6.8
 6 -16 -1 9.1 3.8
 -6 -16 -1 17.6 6.6
 6 16 -1 9 3.8
 6 -16 1 11.4 3.6
 -7 -16 1 149.09 16.8
 7 -16 -1 156.48 12.4
 7 -16 1 157.28 12.2
 7 16 -1 147.49 13.2
 7 -16 1 112.29 16.9
 -7 -16 -1 139.69 17.1
 8 -16 -1 5.9 5
 -8 -16 1 -0.8 7.9
 8 -16 1 7.1 5
 -8 -16 -1 7.9 8.5
 9 -16 -1 40.4 7.9
 -9 -16 1 11.6 10.8
 -9 -16 -1 7.4 10.3
 9 -16 1 26.9 7.6
 0 -16 -2 522.05 36.7
 0 16 -2 528.65 36.2
 0 16 2 530.95 37.3
 0 -16 2 524.35 37
 1 16 2 54.59 6.8
 -1 16 -2 38.3 6.1
 1 -16 -2 40.7 5.7
 -1 -16 2 42.1 7.2
 -1 -16 -2 41.8 7.3
 1 -16 2 41.4 5.9
 1 16 -2 39.7 5.1
 -2 -16 2 640.54 44.9
 2 16 2 674.33 44.1
 2 -16 -2 658.83 43.9
 2 -16 2 619.14 43.5
 -2 -16 -2 636.34 45.7
 2 16 -2 650.93 43.4
 -3 -16 2 18.9 5.2
 3 16 2 18.1 4.3
 3 -16 -2 20.5 4.6
 3 16 -2 18.4 3.8
 -3 -16 -2 14.3 5.7
 3 -16 2 11.2 4.9
 3 -16 2 15.9 3.9
 -4 -16 2 140.79 13.7
 4 -16 -2 134.39 11.2
 4 -16 -2 162.08 12.7
 4 16 2 161.18 13
 4 -16 2 146.79 12.4
 -4 -16 -2 181.38 15.7
 4 16 -2 140.69 12
 4 -16 2 153.18 14.8
 5 16 2 5.7 3.4
 5 -16 -2 1 4.4
 -5 -16 2 0.3 4.8
 5 -16 2 6.2 5
 -5 -16 -2 4.2 5.2
 5 -16 2 1.4 4.9
 5 -16 2 4.5 3.9
 5 16 -2 3.4 3.2
 -6 -16 2 59.79 9.7
 6 -16 -2 30.3 10
 6 -16 -2 54.79 6.9
 6 16 -2 64.29 7.7
 -6 -16 -2 51.19 9.7
 6 -16 2 56.39 6.5
 -7 -16 2 2.4 6.7
 7 -16 -2 5.8 4.6
 7 16 -2 6.4 4.1
 7 -16 2 5 6.6
 7 -16 2 3.1 4.1
 8 -16 -2 127.19 12.2
 -8 -16 2 124.19 17.6
 -8 -16 -2 124.79 17.7
 8 -16 2 122.59 11.6
 0 -16 3 -2 3.6
 0 16 -3 2.1 3.2
 0 -16 -3 3.6 3.7
 0 16 3 -5.7 3.6
 -1 -16 3 213.48 16.2
 -1 16 -3 197.98 16.5
 1 -16 -3 168.08 15.3
 1 16 -3 202.68 14.7
 1 -16 3 216.88 16.3
 -1 -16 -3 178.88 16.7
 2 16 3 14.2 4.3
 -2 -16 3 12.9 4.2
 2 -16 -3 6.1 3.6
 2 -16 3 13.1 3.8
 -2 -16 -3 16.3 6.1
 2 16 -3 10.7 3.2
 2 -16 3 3.6 4.1
 3 -16 -3 233.48 17.6
 -3 -16 3 212.28 17.3
 3 16 3 251.37 18
 3 -16 3 237.88 17.3
 -3 -16 -3 234.28 20.1
 3 16 -3 225.68 16.9
 4 16 3 51.79 7.5
 4 -16 -3 44.8 5.4
 4 -16 -3 51.79 7.4
 -4 -16 3 56.99 7.5
 4 -16 3 53.09 8.8
 4 16 -3 49.5 6.4
 4 -16 3 56.49 7
 -4 -16 -3 69.69 10.6
 5 16 3 446.06 34
 5 -16 3 466.35 36.2
 -5 -16 -3 475.05 36.4
 5 -16 3 517.25 33.8
 5 -16 3 490.45 32.8
 5 16 -3 504.45 33.4
 6 -16 -3 16.7 4.9
 -6 -16 3 25.9 7
 -6 -16 -3 20.5 8
 6 -16 3 22 4.7
 6 16 -3 24.5 5.3
 7 -16 -3 133.39 11.8
 -7 -16 3 103.99 14.9
 -7 -16 -3 134.99 16.8
 7 16 -3 133.29 12.2
 7 -16 3 139.29 11.3
 7 -16 3 127.99 16
 8 -16 -3 -5.3 5.3
 -8 -16 -3 -5.8 7.7
 8 -16 3 8 5.1
 0 -16 -4 603.64 42.6
 0 16 -4 611.94 41.6
 1 -16 -4 49.6 7.1
 1 16 4 53.99 8.8
 1 16 -4 49.1 5.9
 -1 -16 -4 39.1 7.8
 2 -16 -4 353.36 25.9
 2 16 4 388.06 27.1
 2 16 -4 337.07 24.8
 -2 -16 -4 345.47 27.8
 2 -16 4 310.37 25.9
 2 -16 4 425.26 25.8
 3 -16 -4 67.19 8.6
 3 16 4 70.09 8.9
 3 -16 4 64.99 7.3
 -3 -16 -4 89.29 11.6
 3 -16 4 64.39 9.2
 3 16 -4 65.49 7.1
 4 -16 -4 49.6 7.1
 4 16 4 41.4 7.1
 -4 -16 -4 36.6 9.1
 4 -16 4 45.2 6.5
 4 16 -4 49.7 6.6
 4 -16 4 38.9 8.4
 5 16 4 9 3.5
 5 -16 -4 20.8 4.8
 5 16 -4 14.2 4.3
 5 -16 4 23.1 5.3
 5 -16 4 22.7 6.8
 -5 -16 -4 31.2 8.5
 6 16 4 24.5 6.8
 6 -16 -4 23.6 5.2
 6 -16 4 32.8 7.1
 6 -16 4 25.1 5.2
 6 -16 4 16 5.5
 -6 -16 -4 24.1 16.1
 6 16 -4 19.2 5
 7 -16 -4 14.2 5.8
 7 16 -4 19.8 5.6
 7 -16 4 21.7 8.7
 7 -16 4 22.2 7.3
 7 -16 4 15.3 5.1
 -7 -16 -4 15.1 8.4
 8 -16 -4 80.49 9.7
 -8 -16 -4 55.19 13.2
 8 -16 4 56.89 8.1
 0 16 -5 -1.4 3.7
 0 -16 -5 -3.9 5
 1 16 5 126.79 13.7
 1 -16 -5 122.19 12.8
 1 16 -5 142.99 11.1
 -1 -16 -5 114.99 14
 2 16 5 24 7.6
 2 -16 -5 25.5 5.7
 -2 -16 -5 17.3 7.5
 2 16 -5 19.5 4.2
 3 -16 -5 368.36 27.8
 3 16 5 463.35 29.7
 -3 -16 -5 414.56 30.5
 3 -16 5 372.66 28.7
 3 -16 5 356.06 27.9
 3 16 -5 360.36 26.7
 4 16 5 69.79 9.7
 4 -16 -5 73.79 9.4
 -4 -16 -5 70.59 11.6
 4 -16 5 62.59 7.7
 4 16 -5 59.19 7.2
 4 -16 5 64.99 13.2
 5 16 5 169.48 15
 5 -16 -5 175.28 13.6
 5 -16 -5 172.38 15.5
 5 -16 5 183.58 14.8
 5 16 -5 184.58 14.1
 -5 -16 -5 184.48 18.3
 5 -16 5 164.68 16.9
 6 16 5 27.6 7.5
 6 -16 -5 18.4 5.3
 6 16 -5 12.4 5
 6 -16 5 33.5 7.9
 6 -16 5 16.9 5.6
 -6 -16 -5 5.7 7.7
 7 -16 -5 154.08 12.9
 7 -16 5 142.39 15.3
 7 16 -5 120.69 15.5
 7 -16 5 124.19 17
 -7 -16 -5 145.79 17.9
 0 -16 -6 533.35 37.6
 0 16 -6 481.45 36.6
 1 -16 -6 135.39 14
 1 16 -6 134.59 11.7
 -1 -16 -6 113.99 14.5
 2 16 6 156.88 17.3
 2 -16 -6 170.48 15.4
 2 16 -6 167.18 13.3
 -2 -16 -6 173.88 17.5
 3 16 6 26.3 8.1
 3 -16 -6 7.4 5.6
 -3 -16 -6 13.8 7.6
 3 16 -6 12.6 4.2
 4 16 6 25.5 8.4
 4 -16 -6 42.8 8
 4 16 -6 43.8 6.1
 -4 -16 -6 44.9 10.1
 5 -16 -6 7.5 5.9
 5 16 -6 0.5 4
 5 -16 6 6.6 4.4
 -5 -16 -6 0.7 7.2
 5 -16 6 0.1 6
 6 16 6 31.5 7.6
 6 -16 -6 21.7 6.2
 6 -16 -6 26 7.5
 6 -16 6 22 6
 -6 -16 -6 24.7 9.7
 6 16 -6 21.6 6.5
 6 -16 6 11.7 8.5
 7 -16 -6 6.3 6.1
 -7 -16 -6 7.4 8.3
 7 -16 6 -2.5 6.6
 0 -16 -7 -5.8 7
 1 -16 -7 24.9 8.5
 -1 -16 -7 17.7 8.1
 2 -16 -7 27 8.2
 -2 -16 -7 61.99 11.4
 3 -16 -7 133.59 15
 3 16 7 181.28 26.7
 -3 -16 -7 166.18 17.6
 4 16 7 38 10.9
 4 -16 -7 21.8 7.5
 -4 -16 -7 33.7 15.4
 5 16 7 177.58 19.3
 5 -16 -7 188.98 17.8
 -5 -16 -7 203.38 20
 6 16 7 12.6 8.8
 -6 -16 -7 33.5 10.5
 0 -16 -8 160.58 18.5
 1 -16 -8 81.19 13
 -1 -16 -8 67.19 12.4
 2 -16 -8 190.48 19.1
 -2 -16 -8 158.88 19.5
 3 -16 -8 47 10
 -3 -16 -8 56.59 13.1
 4 -16 -8 25.1 8.3
 -4 -16 -8 7.2 8.8
 0 -16 -9 4.3 9.2
 1 -16 -9 32.1 11.6
 -1 -16 -9 25.9 11
 2 -16 -9 12.4 10.5
 0 17 0 4.5 4
 1 -17 0 4.4 3.2
 -1 -17 0 7.4 4.2
 1 17 0 0.6 5.3
 -2 -17 0 153.48 14.2
 2 17 0 136.09 11.5
 2 -17 0 145.09 11.8
 3 17 0 21.1 3.9
 3 -17 0 16.7 3.8
 -3 -17 0 26.7 6.4
 -4 -17 0 484.65 37.5
 4 -17 0 537.85 34.4
 4 17 0 508.15 35.3
 4 -17 0 517.15 35.3
 -5 -17 0 6.1 5.7
 5 17 0 -1.6 1.9
 5 -17 0 2.3 2.7
 6 -17 0 476.85 32.4
 -6 -17 0 476.85 36.5
 -7 -17 0 12.5 7.7
 7 -17 0 2.4 4.1
 8 -17 0 47.6 7.8
 -8 -17 0 48.6 12.1
 9 -17 0 -0.4 6
 -9 -17 0 -9.5 9.1
 0 -17 -1 15.9 4.8
 0 -17 1 16.8 5.6
 0 17 -1 11.9 4.1
 0 17 1 8.6 4.2
 -1 -17 1 717.43 61.39
 1 -17 -1 845.52 56.19
 -1 17 1 813.42 58.79
 1 17 -1 869.61 56.19
 1 -17 1 899.21 56.29
 -1 -17 -1 841.42 57.49
 2 -17 -1 2.1 2.9
 2 17 1 10.1 3.4
 -2 -17 1 10.1 5.2
 -2 -17 -1 8.4 5
 2 -17 1 3 3
 2 17 -1 9.2 2.9
 -3 -17 1 474.15 32.6
 3 -17 -1 410.86 30.2
 3 17 1 442.96 30.4
 3 17 -1 424.76 30.1
 -3 -17 -1 447.86 32.9
 3 -17 1 426.96 30.2
 4 17 1 24.6 4.7
 -4 -17 1 35.9 7.5
 4 -17 -1 31.9 4.4
 4 -17 -1 26.3 5.1
 -4 -17 -1 29.2 7
 4 17 -1 33 5.1
 4 -17 1 22.8 6.8
 4 -17 1 23.4 4.8
 5 -17 1 77.49 8.8
 6 -17 -1 16.2 4.4
 -6 -17 1 0 6.1
 6 -17 1 7.3 3.6
 -6 -17 -1 13 7.1
 6 17 -1 13.2 8.5
 -7 -17 1 113.39 14.7
 7 -17 -1 88.59 9.2
 7 -17 1 87.59 8.9
 -7 -17 -1 66.69 13
 -8 -17 1 5.6 8.6
 8 -17 -1 -9.6 4.8
 8 -17 1 5.2 4.8
 -8 -17 -1 -6.8 8.5
 9 -17 -1 75.49 9.9
 9 -17 1 69.89 9.2
 0 17 2 73.59 9.4
 0 -17 2 39 8.5
 0 -17 -2 48.3 7.7
 0 17 -2 62.99 7.5
 -1 -17 2 36.3 7.3
 1 17 2 41.9 6.5
 1 -17 -2 40.9 6
 -1 17 -2 35.2 6.5
 1 -17 2 52.79 7.3
 1 17 -2 40.8 5.7
 -1 -17 -2 38.1 7.1
 2 -17 -2 373.56 25.9
 -2 -17 2 330.37 27.6
 2 17 2 391.16 26.2
 2 -17 2 348.07 25.4
 2 17 -2 358.26 25.5
 -2 -17 -2 377.36 28.1
 3 17 2 11.6 3.8
 -3 -17 2 8.4 5.8
 3 -17 -2 12.5 4
 -3 -17 -2 23.4 7
 3 -17 2 12.3 3.7
 3 -17 2 5.9 4.5
 3 17 -2 12.5 3.7
 4 17 2 465.55 31.7
 4 -17 -2 481.45 30.4
 -4 -17 2 429.66 32.7
 4 -17 -2 458.85 31.4
 4 17 -2 455.45 31
 4 -17 2 466.85 31.3
 4 -17 2 373.96 33.3
 -4 -17 -2 448.16 34.1
 -5 -17 2 35.5 7.2
 5 -17 -2 19.4 4.2
 5 17 -2 16.5 4.3
 5 -17 2 19.2 6.8
 5 -17 2 24.9 4.3
 -5 -17 -2 23 7.2
 5 -17 2 22.9 5
 -6 -17 2 254.47 21.8
 6 -17 -2 256.47 18.3
 6 17 2 249.78 22.7
 6 -17 -2 231.38 22.1
 -6 -17 -2 268.07 23.1
 6 -17 2 261.07 18.2
 6 17 -2 241.58 20
 -7 -17 2 11.2 7.5
 7 -17 -2 10.9 4.8
 7 -17 2 14 4.8
 7 17 -2 6.8 6.2
 -7 -17 -2 15.4 8.1
 8 -17 -2 122.19 11.8
 -8 -17 2 97.59 15.9
 8 -17 2 125.59 11.3
 -8 -17 -2 112.39 16.7
 0 17 -3 127.89 11.5
 0 17 3 107.49 12
 0 -17 -3 130.99 11.9
 0 -17 3 91.39 11
 -1 -17 3 720.53 47.3
 -1 17 -3 682.73 47
 1 -17 -3 697.83 46.5
 1 -17 3 573.94 46.8
 1 17 -3 703.03 45.8
 -1 -17 -3 706.23 48
 -2 -17 3 33.5 6
 2 -17 -3 30.8 5.5
 2 17 3 28.7 5.8
 2 -17 3 31.7 5.2
 -2 -17 -3 19.8 6.5
 2 17 -3 34.1 5.2
 2 -17 3 28.3 6.5
 -3 -17 3 85.79 9.9
 3 17 3 122.19 10.7
 3 -17 -3 106.69 10.4
 3 -17 3 103.29 9.5
 -3 -17 -3 112.39 13.2
 3 17 -3 105.39 9.3
 3 -17 3 90.99 11.6
 4 17 3 -1.3 3.4
 -4 -17 3 1.8 4.1
 4 -17 -3 -1.3 3.9
 4 -17 3 1.9 5.1
 -4 -17 -3 1.5 5.7
 4 17 -3 -2.9 2.9
 4 -17 3 0.6 3.4
 5 -17 -3 57.69 6.9
 5 -17 -3 63.69 9
 -5 -17 3 49.99 8.7
 5 17 -3 68.59 7.8
 -5 -17 -3 52.69 10
 5 -17 3 66.59 8.4
 5 -17 3 50.39 9.9
 6 -17 -3 3.6 4
 6 17 3 0.6 4.5
 -6 -17 3 4.5 5.8
 6 -17 3 2.9 3.4
 6 -17 3 2.6 4.4
 6 17 -3 -0.5 4.1
 -6 -17 -3 9.4 7.5
 -7 -17 3 35.7 9.7
 7 -17 -3 60.69 7.8
 7 -17 3 25.8 12.6
 7 -17 3 59.89 7.2
 7 17 -3 36.5 10.6
 -7 -17 -3 56.49 11.6
 8 -17 -3 -6.3 5.5
 -8 -17 -3 9.8 9.5
 8 -17 3 0.2 4.8
 0 17 4 94.29 11.7
 1 17 4 73.49 12.1
 1 -17 -4 47.4 7.1
 -1 -17 -4 41.5 8.3
 1 -17 4 44.6 7.5
 1 17 -4 43.7 6
 1 -17 4 35.1 6.1
 2 -17 -4 228.38 18.7
 2 -17 4 263.77 19.5
 2 17 -4 233.78 18.5
 -2 -17 -4 247.58 21.2
 3 -17 -4 5.3 4.5
 3 17 4 10.3 5
 3 -17 4 0.2 4.4
 3 17 -4 5.4 3.4
 -3 -17 -4 9 6.2
 3 -17 4 6.6 3.6
 4 17 4 514.35 33.4
 4 -17 -4 446.56 32.6
 4 17 -4 441.16 31.7
 -4 -17 -4 475.65 35.4
 4 -17 4 417.96 34.2
 4 -17 4 478.45 32.2
 5 -17 -4 15.4 5.4
 5 -17 -4 13.5 4.2
 5 17 -4 22.3 4.7
 -5 -17 -4 8.4 7.6
 5 -17 4 5.6 6.1
 5 -17 4 17.3 4.9
 6 17 4 204.68 17.9
 6 -17 -4 208.78 16
 6 17 -4 193.98 17.5
 6 -17 4 223.18 17.1
 -6 -17 -4 224.48 21.1
 7 -17 -4 13.3 5.8
 7 -17 4 0.3 8.7
 7 -17 4 16.2 5.9
 7 -17 4 10.7 4.5
 -7 -17 -4 22.3 9.3
 8 -17 -4 62.69 9.3
 8 -17 4 71.59 9
 8 -17 4 65.59 9.8
 -8 -17 -4 72.29 13.7
 0 17 -5 63.09 8.4
 0 -17 -5 59.99 9.7
 1 17 5 234.28 22
 1 -17 -5 291.67 21.1
 -1 -17 -5 249.88 22.1
 2 17 5 91.99 12.3
 2 -17 -5 68.69 9.6
 2 17 -5 74.69 7.9
 -2 -17 -5 98.59 12.7
 3 -17 -5 249.38 19.5
 3 17 5 258.97 21
 3 -17 5 264.87 18.5
 3 17 -5 220.28 17.7
 -3 -17 -5 209.18 21.7
 4 17 5 6.3 5.3
 4 -17 -5 -0.7 4.6
 4 -17 5 3.9 3.7
 4 -17 5 7.9 5.8
 -4 -17 -5 -0.1 6.4
 4 17 -5 5 3.7
 5 17 5 -3.7 2
 5 -17 -5 13.4 5.9
 5 17 -5 2 3.9
 5 -17 5 0.6 6.1
 -5 -17 -5 5.3 7.2
 5 -17 5 3.3 4.3
 6 -17 -5 6.6 4.9
 6 -17 -5 6.7 5.9
 6 17 5 15.8 5.9
 -6 -17 -5 8 7.6
 6 -17 5 6.1 4.8
 6 -17 5 6.6 7.4
 7 -17 -5 64.89 8.5
 7 -17 5 36.3 11.1
 -7 -17 -5 60.69 12.9
 7 -17 5 48.9 8.3
 1 -17 -6 0.6 6
 -1 -17 -6 -4 6.2
 1 17 -6 1.4 4.1
 2 17 6 228.68 26.1
 2 -17 -6 177.18 16.6
 -2 -17 -6 178.48 18.8
 2 17 -6 179.88 14.4
 3 17 6 34.5 9.5
 3 -17 -6 30 7.2
 -3 -17 -6 24.2 9.2
 3 17 -6 32.9 5.2
 4 17 6 253.87 19.7
 4 -17 -6 187.18 17.7
 4 17 -6 196.38 16
 -4 -17 -6 200.08 20.3
 5 -17 -6 47.9 8.2
 5 -17 6 40.4 6.4
 5 -17 6 27.2 8.6
 5 17 -6 46.5 6.8
 -5 -17 -6 50.69 11.1
 6 -17 -6 146.99 17
 6 17 6 208.68 17.9
 6 -17 6 189.78 15.6
 6 17 -6 189.18 15.6
 6 -17 6 146.09 18.7
 -6 -17 -6 187.08 20
 0 -17 -7 92.49 13.5
 1 -17 -7 305.07 24.2
 1 17 -7 253.47 20.9
 -1 -17 -7 259.17 24.1
 2 -17 -7 34.7 8.9
 -2 -17 -7 32.5 9.9
 3 17 7 72.29 13.4
 3 -17 -7 79.19 10.8
 -3 -17 -7 81.69 13.7
 4 17 7 37.4 11.1
 4 -17 -7 31.7 8.1
 -4 -17 -7 32.9 10.2
 5 -17 -7 8.9 7.3
 -5 -17 -7 18.3 9.3
 5 17 -7 12.5 5.2
 0 -17 -8 2 8.8
 1 -17 -8 -1.7 9.2
 -1 -17 -8 -0.8 8.6
 2 -17 -8 116.29 16.4
 -2 -17 -8 92.69 15.1
 3 -17 -8 36.9 10.1
 -3 -17 -8 30.7 11.2
 4 -17 -8 103.79 13.3
 -4 -17 -8 96.59 15
 0 -17 -9 81.49 13.9
 1 -17 -9 159.98 19.9
 -1 -17 -9 126.39 17.7
 0 18 0 2879.61 191.38
 0 -18 0 2972.7 191.58
 1 -18 0 2 3.2
 1 18 0 2.4 2.9
 -1 18 0 2.5 4
 -1 -18 0 -3.9 3.7
 2 18 0 820.02 54.59
 -2 -18 0 859.91 57.09
 2 -18 0 772.62 54.49
 -3 -18 0 -1.8 5
 3 18 0 0.7 2.7
 3 -18 0 -1.4 3.1
 4 18 0 359.26 27.2
 4 -18 0 369.26 27.1
 -4 -18 0 448.86 30.6
 -5 -18 0 -6.1 5.4
 5 -18 0 -0.4 2.7
 5 -18 0 -0.3 3.8
 7 -18 0 -2 4.1
 -7 -18 0 1.6 7.6
 -8 -18 0 55.19 12.4
 8 -18 0 59.49 8.3
 0 18 1 2.1 4.2
 0 -18 1 0.5 3.9
 0 -18 -1 0 3.7
 0 18 -1 0.8 3.1
 1 -18 -1 116.99 11.1
 1 18 1 132.29 11.6
 -1 -18 1 114.39 15
 -1 18 -1 116.99 12.1
 1 -18 1 144.09 11.5
 1 18 -1 111.79 10.6
 -1 -18 -1 126.49 13.1
 2 -18 -1 51.79 6.7
 2 18 1 52.09 6.5
 -2 -18 1 69.19 10.4
 2 -18 1 51.99 6.5
 2 18 -1 48.5 6.1
 -2 -18 -1 57.19 9.2
 -3 -18 1 561.44 40.5
 3 18 1 568.94 38.2
 3 -18 -1 563.34 38.2
 3 -18 1 585.54 38.1
 -3 -18 -1 529.25 40.7
 3 18 -1 522.05 37.7
 4 -18 -1 5.7 3.7
 -4 -18 1 -0.4 5
 4 18 1 -4.7 2
 4 18 -1 2.4 3.4
 4 -18 1 9.4 5.4
 -4 -18 -1 -1.5 5.2
 4 -18 1 6.3 3.6
 5 -18 -1 389.96 24.8
 -5 -18 1 368.16 28.6
 5 -18 -1 379.86 26
 5 -18 1 282.17 27.8
 5 18 -1 350.16 25.6
 5 -18 1 370.16 25.8
 5 -18 1 366.56 24.7
 -5 -18 -1 349.77 28.9
 6 -18 -1 -4.8 3.3
 -6 -18 1 3.4 7.2
 -6 -18 -1 -1.5 6.3
 6 -18 1 1.7 3.4
 6 18 -1 5.4 4.3
 -7 -18 1 207.58 20.4
 7 -18 -1 186.48 15
 -7 -18 -1 177.08 28.1
 7 -18 1 190.58 14.8
 -8 -18 1 5.1 9.3
 8 -18 -1 -2.9 4.9
 -8 -18 -1 -9.6 8.1
 8 -18 1 3.4 5
 0 18 2 1271.17 84.69
 0 -18 -2 1197.78 83.99
 0 18 -2 1177.48 83.39
 0 -18 2 1415.36 88.29
 -1 -18 2 9.2 6.3
 1 18 2 30.6 6.1
 1 -18 -2 7.9 3.8
 -1 18 -2 19.2 5.1
 1 18 -2 17.3 3.9
 -1 -18 -2 19.8 6.6
 1 -18 2 23.3 5.1
 -2 -18 2 1093.49 84.59
 2 -18 -2 1135.39 76.79
 2 18 2 1288.57 77.29
 2 18 -2 1116.59 76.29
 2 -18 2 1165.48 76.69
 -2 -18 -2 1124.69 78.89
 -3 -18 2 -1.9 4.8
 3 18 2 -0.6 3.2
 3 -18 -2 4.8 3.7
 3 18 -2 4.4 2.9
 3 -18 2 -1.8 4
 -3 -18 -2 -3 4.9
 3 -18 2 3 3.3
 -4 -18 2 311.97 24.6
 4 18 2 329.87 22.9
 4 -18 -2 300.77 22.6
 4 -18 2 284.27 25.1
 -4 -18 -2 326.77 26
 4 -18 2 305.37 22.4
 4 18 -2 301.57 22.1
 5 -18 -2 5.4 3.5
 -5 -18 2 -1.3 5.6
 5 -18 -2 1.2 4
 5 -18 2 9.7 5.7
 5 18 -2 2.3 3.5
 -5 -18 -2 3 6.3
 5 -18 2 4.4 4
 -6 -18 2 25.2 8.2
 6 18 2 28.5 5.8
 6 -18 -2 24.5 4.8
 6 -18 -2 22.2 7.7
 -6 -18 -2 38.2 9.5
 6 18 -2 22.7 5.4
 6 -18 2 17.9 4.2
 7 -18 -2 -0.9 4.3
 -7 -18 2 -0.4 7.3
 -7 -18 -2 2.5 7.8
 7 -18 2 4.1 4.2
 8 -18 -2 90.39 9.9
 -8 -18 2 51.99 13.3
 8 -18 2 91.79 9.4
 -8 -18 -2 78.69 14.9
 0 18 3 2.7 5.1
 0 -18 -3 -1.3 4.7
 0 -18 3 -6 3.7
 0 18 -3 -1.4 3.4
 -1 -18 3 231.08 19.3
 1 -18 -3 207.78 18.2
 -1 18 -3 219.38 18.7
 -1 -18 -3 278.87 20.6
 1 18 -3 236.48 17.4
 -2 -18 3 14.5 5
 2 -18 -3 11.7 4.4
 2 18 3 12.6 5.2
 2 -18 3 8.9 4
 2 -18 3 9.9 5
 -2 -18 -3 4.3 5.9
 2 18 -3 12.1 3.6
 3 -18 -3 288.17 20.2
 -3 -18 3 241.38 20.4
 3 18 3 289.57 20.5
 3 -18 3 226.48 21.6
 3 18 -3 260.87 19.2
 -3 -18 -3 276.87 23.1
 3 -18 3 269.27 19.6
 4 18 3 29.7 6.1
 4 -18 -3 25.4 5.4
 -4 -18 3 23.9 6.7
 4 18 -3 21.7 4.7
 4 -18 3 20.5 6.7
 4 -18 3 27.7 5.3
 -4 -18 -3 38.3 9.8
 5 -18 -3 524.25 33.4
 -5 -18 3 429.06 35.5
 5 -18 -3 505.45 34.7
 5 18 -3 516.85 34.2
 5 -18 3 510.95 34.5
 -5 -18 -3 519.35 38
 5 -18 3 429.96 37.2
 -6 -18 3 12.8 6.8
 6 18 3 5.6 4.7
 6 -18 -3 4.1 4.3
 6 18 -3 11 4.4
 -6 -18 -3 5.5 8.4
 6 -18 3 8.8 4.9
 -7 -18 3 129.69 16.8
 7 -18 -3 155.98 12.9
 7 -18 3 151.88 12.3
 -7 -18 -3 144.19 18.5
 7 -18 3 153.48 14.2
 8 -18 -3 -1.7 5.5
 -8 -18 3 2.5 8.2
 -8 -18 -3 9 9.5
 8 -18 3 -0.2 4.8
 0 -18 -4 1078.79 70.99
 0 18 -4 1003.8 69.69
 1 -18 -4 6.6 5
 1 18 4 2.3 6.2
 1 -18 4 -0.5 3.7
 -1 -18 -4 3.4 5.4
 1 -18 4 9 5.3
 1 18 -4 3.2 3.4
 2 -18 -4 560.04 35.8
 -2 -18 -4 500.85 37.8
 2 18 -4 508.25 34.6
 2 -18 4 453.15 36.1
 3 18 4 30.7 6.5
 3 -18 -4 21.2 5.5
 -3 -18 -4 32.6 8.1
 3 18 -4 14.6 4.2
 3 -18 4 26.7 5.2
 4 -18 -4 94.59 10.6
 4 18 4 101.59 10.9
 4 18 -4 86.09 9.1
 -4 -18 -4 94.09 13.4
 4 -18 4 79.59 12.3
 4 -18 4 90.29 9.5
 5 -18 -4 3 5
 5 18 -4 5.9 4
 -5 -18 -4 9.8 7.1
 5 -18 4 9.8 4.7
 5 -18 4 17.7 6.8
 6 -18 -4 15.7 5.1
 6 18 4 10.6 5.6
 6 -18 -4 10.3 6
 -6 -18 -4 10.4 8.3
 6 -18 4 18.2 5.8
 6 18 -4 9.9 4.7
 7 -18 -4 18.4 5.9
 -7 -18 -4 14.4 9.8
 7 -18 4 17 6.1
 8 -18 4 44.3 8.5
 0 -18 -5 2.9 6.4
 0 18 -5 1.7 4.5
 1 -18 -5 152.48 16
 1 18 5 210.98 18.6
 1 18 -5 185.18 14.5
 -1 -18 -5 142.89 17.2
 2 -18 -5 14.1 5.7
 2 18 5 12.7 7.9
 -2 -18 -5 12.1 7.2
 2 18 -5 12.1 3.8
 3 -18 -5 348.87 27.6
 -3 -18 -5 392.46 30.7
 3 -18 5 437.86 27.3
 3 -18 5 352.36 28
 3 18 -5 355.66 26.4
 4 18 5 26.3 7.3
 4 -18 -5 39.6 7.3
 4 18 -5 48.1 6.3
 4 -18 5 34.3 8.3
 4 -18 5 32.2 5.8
 -4 -18 -5 26.3 9.4
 5 -18 -5 181.48 16.1
 5 -18 5 183.48 15
 -5 -18 -5 162.58 28.7
 5 -18 5 156.88 17.6
 5 18 -5 184.48 14.5
 6 -18 -5 7.4 5.1
 6 -18 -5 -0.3 6
 6 18 5 4.7 7.3
 -6 -18 -5 12.1 8.6
 6 -18 5 6.3 5.2
 6 -18 5 10.4 6.1
 6 18 -5 12.4 4.7
 7 -18 -5 147.39 13.4
 7 -18 -5 154.48 15.7
 -7 -18 -5 147.39 18.9
 7 -18 5 171.58 14.6
 7 -18 5 114.19 19.6
 0 -18 -6 657.63 43.4
 0 18 -6 516.45 40.4
 1 -18 -6 56.49 10
 -1 -18 -6 53.19 10.5
 1 18 -6 62.89 8
 2 -18 -6 189.18 17.4
 2 18 6 216.08 20.5
 -2 -18 -6 180.78 19.5
 2 18 -6 181.98 14.9
 3 -18 -6 -2.1 5.2
 3 18 6 -5.1 7.4
 3 18 -6 2.9 3.7
 -3 -18 -6 1.4 7.5
 4 18 6 54.09 10
 4 -18 -6 44.3 8.3
 -4 -18 -6 23 10
 4 18 -6 60.49 7.6
 5 -18 -6 5.4 6.1
 5 18 -6 2.3 4.1
 5 -18 6 -0.8 3.8
 -5 -18 -6 -3.9 7.2
 5 -18 6 -6.9 6.5
 6 -18 -6 9.2 7.3
 6 -18 6 9 5.3
 6 18 -6 10.9 5.2
 -6 -18 -6 13.9 9.2
 6 -18 6 -1.6 8.2
 0 -18 -7 -13.3 7.3
 1 -18 -7 44.3 10.5
 -1 -18 -7 30.2 10.1
 2 -18 -7 37.1 9.1
 -2 -18 -7 26.5 9.9
 2 18 -7 31.3 6.3
 3 -18 -7 110.09 14
 3 18 -7 120.99 11
 -3 -18 -7 141.09 17.6
 4 -18 -7 23.1 7.8
 4 18 7 21.6 11
 -4 -18 -7 12.8 9.6
 4 18 -7 23 5.3
 5 -18 -7 168.88 17.5
 5 18 -7 184.58 15.3
 -5 -18 -7 176.68 20.3
 0 -18 -8 152.88 19.5
 1 -18 -8 48.4 11.7
 -1 -18 -8 17.7 10.1
 2 -18 -8 191.18 19.9
 -2 -18 -8 133.29 19.9
 3 -18 -8 24 9.2
 -3 -18 -8 24.1 10.2
 4 -18 -8 31.6 9.1
 -4 -18 -8 28.3 11.4
 0 -19 0 13 6
 0 19 0 13.9 5.6
 -1 -19 0 1.7 5
 -1 19 0 4.1 4.4
 1 19 0 3.9 3.3
 1 -19 0 -3 3.1
 2 19 0 168.68 13.3
 -2 -19 0 157.88 16.4
 2 -19 0 165.88 13.4
 3 19 0 9.1 3.7
 3 -19 0 3.6 3.5
 -3 -19 0 13 6.3
 -4 -19 0 489.75 37.5
 4 -19 0 501.55 34.5
 5 -19 0 0 3
 -5 -19 0 4.3 6.5
 5 19 0 -1.7 1
 5 -19 0 1.1 3.9
 6 -19 0 465.55 31.1
 6 19 0 442.96 32.1
 6 -19 0 464.65 32.3
 -6 -19 0 438.96 35.8
 -7 -19 0 6.6 8.6
 7 -19 0 4.7 4.5
 8 -19 0 56.09 7.5
 -8 -19 0 39 12.3
 0 -19 1 2.4 4.7
 0 -19 -1 4.8 4.5
 0 19 -1 2.8 4
 0 19 1 1.8 4.3
 1 -19 -1 1467.35 101.69
 -1 -19 1 1324.57 102.89
 -1 19 -1 1568.54 102.79
 1 19 1 1683.43 102.19
 -1 -19 -1 1696.43 103.59
 1 -19 1 1711.83 101.99
 1 19 -1 1512.65 101.49
 -1 19 1 1362.66 102.69
 2 19 1 9.6 4
 2 -19 -1 3.5 3.5
 -2 -19 1 8.5 6
 -2 -19 -1 7.3 5.6
 2 -19 1 5.5 3.3
 2 19 -1 8.4 3.4
 3 19 1 685.63 46.4
 3 -19 -1 667.33 46.4
 -3 -19 1 719.63 49.3
 -3 -19 -1 731.63 49.6
 3 19 -1 665.73 46.1
 3 -19 1 653.33 46.3
 4 -19 -1 19.8 4.9
 -4 -19 1 19.5 7.3
 -4 -19 -1 22.3 7.6
 4 -19 1 16.7 4.6
 4 19 -1 18.1 4.6
 4 -19 1 14.1 6.3
 5 -19 -1 71.39 8
 5 -19 -1 93.09 10.1
 -5 -19 -1 134.49 14.9
 5 19 -1 86.99 9.4
 5 -19 1 94.49 9.9
 -6 -19 1 13.9 8
 6 -19 -1 5.7 4
 6 -19 -1 10.4 5
 6 -19 1 12.5 7.7
 6 19 -1 6.5 4.1
 6 -19 1 11.5 4
 6 -19 1 12.9 4.9
 -6 -19 -1 9.6 8.1
 7 -19 -1 50.89 7.1
 -7 -19 1 36 11.3
 -7 -19 -1 43.4 12.3
 7 -19 1 47.6 6.5
 -8 -19 1 -1.6 12.4
 8 -19 -1 2.7 5.1
 -8 -19 -1 14.8 9.9
 8 -19 1 6.1 4.9
 0 19 -2 84.19 9.2
 0 -19 2 62.19 10.6
 0 -19 -2 45.9 8.4
 -1 -19 2 22.4 7.1
 -1 19 -2 39.1 7.3
 1 19 2 42.2 7.2
 1 -19 -2 28.1 5.9
 -1 -19 -2 34.6 7.6
 1 -19 2 43.4 6.9
 1 19 -2 29.1 5.1
 2 -19 -2 339.67 25.1
 -2 -19 2 291.67 27.6
 2 19 2 381.56 25.6
 2 -19 2 374.86 25
 2 19 -2 348.27 24.5
 -2 -19 -2 319.07 27.4
 3 19 2 2.1 3.4
 3 -19 -2 4.4 3.9
 -3 -19 2 0.5 5
 3 -19 2 -0.7 4.8
 -3 -19 -2 14.1 7.2
 3 -19 2 7.5 3.8
 3 19 -2 3.2 3.1
 -4 -19 2 420.96 33.7
 4 -19 -2 454.95 31.8
 4 19 2 463.05 32
 4 -19 2 438.76 31.6
 4 19 -2 458.05 31.4
 -4 -19 -2 471.75 35.3
 -5 -19 2 -0.2 5.9
 5 -19 -2 5.9 4.6
 5 -19 -2 12.1 3.8
 -5 -19 -2 9.8 8.1
 5 -19 2 6.2 4.4
 5 19 -2 6.7 3.9
 5 -19 2 19.5 5.9
 6 -19 -2 229.88 22.6
 -6 -19 2 243.68 22.9
 6 -19 -2 267.37 20.4
 6 -19 -2 275.07 18.8
 6 19 2 253.67 20.3
 -6 -19 -2 261.47 24.2
 6 -19 2 255.87 19.9
 6 -19 2 254.07 18.6
 6 19 -2 275.57 19.8
 6 -19 2 238.18 25.9
 7 -19 -2 3 4.5
 -7 -19 2 3.2 8.1
 7 -19 2 2.5 4.3
 7 -19 2 0.4 4.8
 -7 -19 -2 3.9 8.7
 8 -19 -2 124.09 12.4
 -8 -19 2 110.19 18.3
 8 -19 2 134.49 12
 -8 -19 -2 134.69 19.2
 0 -19 -3 37.5 7.6
 0 19 3 42.6 8.4
 0 19 -3 38.6 6.5
 0 -19 3 33.1 7.6
 -1 19 -3 1074.99 71.69
 -1 -19 3 958.3 71.99
 1 -19 -3 1094.09 71.19
 -1 -19 -3 1150.08 73.09
 1 19 -3 1024.8 70.29
 -2 -19 3 -3.3 4.2
 2 19 3 12.1 4.9
 2 -19 -3 2.4 3.8
 -2 -19 -3 7.6 5.9
 2 -19 3 2.4 3.6
 2 19 -3 3.3 3
 2 -19 3 4.9 5.6
 -3 -19 3 226.08 19.6
 3 -19 -3 255.77 18.9
 3 19 3 261.57 19.2
 -3 -19 -3 256.27 22.5
 3 19 -3 250.17 18.1
 3 -19 3 197.28 20.4
 3 -19 3 252.77 18.4
 4 -19 -3 2.5 4.5
 -4 -19 3 8.9 6.4
 4 19 3 8.2 3.6
 4 -19 3 6.3 5.8
 4 -19 3 1 3.6
 -4 -19 -3 10.3 7.2
 4 19 -3 4.9 3.7
 -5 -19 3 97.89 13.2
 5 -19 -3 117.19 11.7
 5 19 -3 106.49 10.5
 5 -19 3 94.79 11
 -5 -19 -3 125.19 15.8
 5 -19 3 119.29 14.7
 6 -19 -3 -1.6 4
 -6 -19 3 6.6 6.7
 6 -19 -3 8.6 5.4
 6 19 3 4 5.1
 -6 -19 -3 6.7 7.6
 6 -19 3 1.5 4.8
 6 19 -3 -0.6 4.1
 -7 -19 3 29.5 9.9
 7 -19 -3 33.4 6.8
 -7 -19 -3 27 10.3
 7 -19 3 35.6 5.8
 7 -19 3 31.3 7.1
 8 -19 -3 6.5 5.8
 8 -19 3 -0.1 4.6
 8 -19 3 1.2 5.8
 -8 -19 -3 -16.8 8.3
 0 -19 -4 173.48 17.4
 0 19 4 166.68 17.2
 1 -19 -4 44.5 7.5
 1 19 4 42.2 9.3
 -1 -19 -4 36.1 8.4
 1 19 -4 33.2 5.6
 1 -19 4 56.39 8.7
 1 -19 4 30.2 6.7
 2 -19 -4 204.78 17.5
 -2 -19 -4 211.78 20.4
 2 19 -4 225.78 16.5
 2 -19 4 221.48 18.8
 3 -19 -4 3.7 4.5
 3 19 4 1.7 4.8
 -3 -19 -4 0.3 6.2
 3 -19 4 2.5 5.5
 3 19 -4 0.8 3.4
 3 -19 4 5.1 3.7
 4 -19 -4 428.26 30.9
 4 19 4 473.35 31.3
 -4 -19 -4 440.16 34.2
 4 19 -4 417.76 30
 4 -19 4 365.56 32.8
 4 -19 4 443.06 30.4
 5 -19 -4 5.8 5.2
 -5 -19 -4 4.2 7.4
 5 19 -4 2.2 3.7
 5 -19 4 -2.7 6.6
 5 -19 4 4.9 4.5
 6 -19 -4 207.48 18
 6 -19 -4 211.58 15.9
 6 19 -4 198.08 16.7
 6 -19 4 210.98 17.1
 -6 -19 -4 217.18 22
 7 -19 -4 2.7 5.4
 7 -19 -4 -0.2 6.3
 7 -19 4 3.3 5.2
 -7 -19 -4 1.5 7.9
 0 19 -5 11.2 5
 0 -19 -5 4.9 7
 1 19 5 428.56 33.2
 1 -19 -5 457.55 31.7
 1 19 -5 403.26 29.6
 -1 -19 -5 381.76 32.5
 2 19 5 36.2 9.4
 2 -19 -5 26.1 6.7
 2 19 -5 22.7 4.7
 -2 -19 -5 14.8 7.5
 3 -19 -5 278.47 21.1
 3 19 5 331.67 23.1
 3 -19 5 202.38 20.8
 -3 -19 -5 250.57 24.1
 3 19 -5 257.97 19.3
 4 19 5 13.8 5.2
 4 -19 -5 2.5 5.2
 4 19 -5 3.5 3.9
 4 -19 5 4.4 4
 -4 -19 -5 10.2 8.6
 4 -19 5 1.2 5.7
 5 -19 -5 20.1 6.6
 5 19 -5 10.5 4.6
 -5 -19 -5 14.4 8.6
 5 -19 5 18.1 5.2
 5 -19 5 2.1 7.2
 6 -19 -5 4.3 6.5
 -6 -19 -5 4 8.1
 6 -19 5 2.8 5
 6 19 -5 6.2 4.5
 6 -19 5 -6.7 6.2
 7 -19 -5 36 8.6
 7 -19 -5 28 7.1
 -7 -19 -5 11 10.6
 7 -19 5 29.1 7.3
 1 -19 -6 -0.8 7
 1 19 -6 4.7 4.8
 -1 -19 -6 -2.2 7.3
 2 -19 -6 158.08 16.2
 -2 -19 -6 154.18 18.6
 2 19 -6 169.68 13.7
 3 19 6 12.4 8.8
 3 -19 -6 18 6.4
 -3 -19 -6 11.6 8.7
 3 19 -6 6.1 4.2
 4 19 6 257.37 20.6
 4 -19 -6 199.68 18.7
 -4 -19 -6 210.58 29.9
 4 19 -6 205.68 16.8
 5 -19 -6 23.9 7.4
 5 19 -6 28.4 5.9
 -5 -19 -6 17.8 9.5
 5 -19 6 20.8 5.5
 5 -19 6 29.5 8.5
 6 -19 -6 164.78 16.2
 6 -19 6 157.08 14.1
 6 -19 6 127.39 18.3
 -6 -19 -6 162.88 19.4
 6 19 -6 152.28 13.8
 0 -19 -7 45.4 11.2
 1 -19 -7 328.97 26.6
 -1 -19 -7 235.08 25.7
 1 19 -7 296.37 22.8
 2 -19 -7 -4.3 7.3
 -2 -19 -7 4.1 8.5
 2 19 -7 8.3 5.4
 3 -19 -7 97.99 13.5
 3 19 7 88.79 15.6
 3 19 -7 86.89 9.7
 4 19 7 2 10.2
 4 -19 -7 0.8 6.9
 4 19 -7 8.6 4.6
 -4 -19 -7 4.3 9.3
 -5 -19 -7 12.5 10.7
 5 19 -7 25.3 8.4
 0 -19 -8 7.6 10.3
 1 -19 -8 -1 10.9
 -1 -19 -8 0.3 9.1
 2 -19 -8 73.19 13.3
 -2 -19 -8 50.49 17.4
 3 -19 -8 18.9 9.6
 -3 -19 -8 24.7 11.1
 0 -20 0 3375.46 212.78
 0 20 0 3118.99 212.38
 -1 20 0 4.1 4.5
 1 20 0 3.2 3.6
 1 -20 0 -0.8 3.4
 -1 -20 0 -1.3 5.1
 2 -20 0 698.03 47.3
 2 20 0 714.73 47.4
 -2 -20 0 679.33 49.99
 -3 -20 0 5.9 6.2
 3 -20 0 1.1 3.4
 3 20 0 5.2 3.1
 -4 -20 0 298.97 24.3
 4 -20 0 249.28 20
 5 -20 0 1.3 4.1
 -5 -20 0 -2.2 6.7
 5 20 0 -4 1.4
 6 -20 0 29.4 9.4
 7 -20 0 1.1 4.1
 7 -20 0 1.5 5.5
 -7 -20 0 -5.3 8.6
 -8 -20 0 43.6 13.2
 8 -20 0 49.5 7.8
 0 -20 -1 3.1 5
 0 -20 1 2.2 5.3
 0 20 1 4.3 5
 0 20 -1 7 4.6
 -1 -20 1 117.09 13.6
 1 20 1 107.19 11.3
 1 -20 -1 98.39 11.1
 -1 20 -1 93.19 12.2
 1 20 -1 104.79 10.4
 1 -20 1 114.99 11.4
 -1 20 1 120.49 13.2
 -1 -20 -1 116.99 14.1
 -2 -20 1 11.8 7.2
 2 20 1 23.6 5
 2 -20 -1 24.2 4.7
 2 20 -1 18.4 4.4
 2 -20 1 19.5 4.8
 -2 -20 -1 17.7 7.4
 3 20 1 487.15 35.6
 -3 -20 1 524.35 39.1
 3 -20 -1 519.25 35.9
 3 -20 1 541.25 35.8
 3 20 -1 506.15 35.5
 -3 -20 -1 527.15 39.2
 4 -20 -1 2.6 3.9
 -4 -20 1 -8.3 5.3
 4 -20 1 5.8 4.1
 -4 -20 -1 -0.8 5.9
 4 20 -1 6.6 3.7
 -5 -20 1 376.66 31.7
 5 -20 -1 388.56 28.2
 -5 -20 -1 403.16 32.2
 5 -20 1 413.56 28.2
 5 20 -1 378.96 27.9
 6 -20 -1 6 5.2
 6 -20 -1 2 3.6
 -6 -20 1 6.6 8
 6 -20 1 5 4.9
 6 20 -1 5.3 4.5
 6 -20 1 -0.8 3.4
 6 -20 1 2.9 6.4
 -6 -20 -1 4.7 8.2
 7 -20 -1 201.58 15.5
 -7 -20 1 209.88 22.3
 -7 -20 -1 184.18 22.5
 7 -20 1 191.08 15.4
 7 -20 1 197.68 16.9
 8 -20 -1 5.2 5.2
 -8 -20 1 4.6 9.7
 8 -20 1 3.9 4.9
 -8 -20 -1 4.9 10.3
 0 20 2 1241.28 85.59
 0 -20 2 1392.36 85.89
 0 20 -2 1200.88 84.49
 0 -20 -2 1243.68 85.29
 -1 20 -2 12.5 5.1
 1 20 2 14.1 5.5
 -1 -20 2 3.2 5.4
 1 -20 -2 10 4.7
 1 -20 2 9.8 5
 -1 -20 -2 10.8 6.2
 1 20 -2 11 4
 2 -20 -2 829.42 59.19
 -2 -20 2 921.01 61.79
 2 20 2 963.5 59.89
 -2 -20 -2 815.92 61.59
 2 20 -2 830.62 58.69
 2 -20 2 928.81 59.29
 3 20 2 -1.8 3.2
 3 -20 -2 1.4 3.5
 -3 -20 2 0.9 5.7
 -3 -20 -2 5 6.3
 3 -20 2 1.9 3.4
 3 20 -2 0.2 3.1
 3 -20 2 5.7 4.9
 4 -20 -2 218.78 17.3
 -4 -20 2 234.88 20.3
 4 20 2 193.48 16.4
 4 20 -2 218.58 16.6
 4 -20 2 192.68 19.9
 4 -20 2 210.28 16.9
 -4 -20 -2 251.07 21.7
 -5 -20 2 5.2 6.8
 5 -20 -2 0.8 4.5
 5 -20 2 -4.9 3.1
 -5 -20 -2 0.8 6.8
 5 20 -2 6.6 3.9
 5 -20 2 -1.5 3.8
 6 -20 -2 9.9 4.4
 6 -20 -2 17.8 5.6
 -6 -20 2 23.2 9
 6 -20 2 19.3 5.5
 6 -20 2 24.2 8.4
 -6 -20 -2 19.4 10
 6 20 -2 18.2 5
 -7 -20 2 -6.2 7.7
 7 -20 -2 2.1 5.5
 7 -20 -2 1.2 4.7
 7 -20 2 1.9 3.9
 -7 -20 -2 -5.7 7.7
 7 -20 2 4.3 5
 8 -20 -2 66.89 8.9
 -8 -20 2 43.3 13.6
 8 -20 2 68.29 8.7
 -8 -20 -2 63.69 14.7
 8 -20 2 62.99 9.7
 0 -20 3 -0.8 5.5
 0 20 3 -5.8 5.8
 0 20 -3 -3.1 4.1
 0 -20 -3 -4.6 5.4
 1 -20 -3 209.78 19.7
 -1 20 -3 256.47 20.6
 -1 -20 3 242.08 24.7
 1 20 -3 253.47 18.7
 -1 -20 -3 275.57 22.6
 2 20 3 -0.6 4.4
 -2 -20 3 6.1 5.3
 2 -20 -3 2.4 4.2
 2 -20 3 2.9 4.1
 2 -20 3 4.5 4.9
 2 20 -3 1.4 3.2
 -2 -20 -3 7 6.3
 3 -20 -3 272.27 21.7
 3 20 3 323.57 22.2
 -3 -20 3 265.67 28
 -3 -20 -3 341.07 25.8
 3 -20 3 284.47 21.1
 3 20 -3 294.47 21
 3 -20 3 226.58 23.3
 -4 -20 3 10.8 6.3
 4 -20 -3 14 5.2
 4 -20 3 6.7 6
 4 20 -3 8.6 4.1
 -4 -20 -3 13.3 7.5
 4 -20 3 10.8 4.5
 -5 -20 3 406.86 34.1
 5 -20 -3 469.85 32.8
 -5 -20 -3 444.46 36.3
 5 -20 3 483.85 32.6
 5 20 -3 469.25 32.1
 -6 -20 3 8.6 7.1
 6 -20 -3 8.4 7.4
 6 -20 -3 7.7 4.4
 6 -20 3 2.2 4.7
 6 20 -3 0.2 4.4
 -6 -20 -3 10 8.5
 6 -20 3 3.8 7
 7 -20 -3 137.29 13
 -7 -20 3 132.99 17.4
 7 -20 -3 158.28 15.1
 -7 -20 -3 176.88 20.2
 7 -20 3 151.38 14.2
 8 -20 -3 -3.8 5.4
 -8 -20 3 -8.6 8.4
 8 -20 3 0.6 4.7
 8 -20 3 5.1 5.8
 -8 -20 -3 8 10.3
 0 -20 4 447.56 35.6
 0 -20 4 488.75 36.3
 0 20 4 597.34 38.8
 1 20 4 3.8 7.2
 1 -20 -4 -2.8 5
 1 -20 4 4.5 4.8
 1 20 -4 3.7 4
 -1 -20 -4 2.8 6.3
 2 -20 -4 424.76 29.4
 2 20 -4 414.56 28.1
 2 -20 4 350.16 30.2
 -2 -20 -4 406.66 31.9
 3 20 4 5 5.3
 3 -20 -4 3.7 4.6
 3 20 -4 8.8 3.8
 3 -20 4 14.5 4.6
 -3 -20 -4 3.7 7.6
 3 -20 4 16.9 6.3
 4 -20 -4 87.69 11.2
 4 -20 4 78.99 12.7
 4 20 -4 96.39 9.5
 4 -20 4 91.29 9.7
 -4 -20 -4 80.89 14.5
 5 20 4 -0.7 4.4
 5 -20 -4 1.5 5
 5 20 -4 9.9 4.4
 5 -20 4 13.4 7.8
 5 -20 4 0.9 4.1
 6 -20 -4 8.8 6.6
 6 -20 4 -12.2 9.1
 6 20 -4 6.9 4.7
 6 -20 4 12.7 5.6
 -6 -20 -4 13.3 8.9
 7 -20 -4 7.2 6.6
 7 -20 -4 13.4 5.8
 -7 -20 -4 7.1 9.4
 7 -20 4 11.8 6
 0 20 -5 1.9 5.1
 0 -20 -5 -0.1 7.3
 1 -20 -5 183.88 18.6
 -1 -20 -5 174.58 19.9
 1 20 -5 218.58 16.6
 2 20 5 2.5 8.1
 2 -20 -5 1.2 5.3
 2 20 -5 -1 3.6
 -2 -20 -5 -0.7 7
 3 -20 -5 314.47 24.6
 -3 -20 -5 345.27 28.6
 3 20 -5 332.87 23.2
 3 -20 5 290.97 25.2
 4 20 5 3.7 3.8
 4 -20 -5 13.6 5.9
 4 -20 5 18.4 7.2
 4 -20 5 21 5.2
 4 20 -5 16.3 4.6
 -4 -20 -5 25.5 9.6
 5 -20 -5 151.58 15.5
 5 20 5 181.28 15.9
 -5 -20 -5 153.88 18.8
 5 20 -5 173.78 14.5
 5 -20 5 120.69 16.8
 5 -20 5 168.78 14.1
 6 -20 -5 7.7 6.5
 6 20 -5 -0.1 4.1
 -6 -20 -5 0 7.7
 6 -20 5 7.8 5.3
 7 -20 -5 115.79 14.4
 7 -20 5 124.39 13.2
 0 20 -6 496.85 38.8
 0 -20 -6 605.94 42.3
 1 -20 -6 26.4 9.3
 1 20 -6 22.5 6.5
 -1 -20 -6 31.3 9.7
 2 20 6 223.28 22.1
 2 -20 -6 213.98 18.1
 2 20 -6 148.39 14.8
 -2 -20 -6 176.18 20.3
 3 -20 -6 2.6 5.7
 3 20 6 2.9 8.7
 3 20 -6 -2.1 3.7
 -3 -20 -6 -1 8
 4 20 6 65.79 10.5
 4 -20 -6 56.79 9.6
 4 20 -6 61.69 8.4
 -4 -20 -6 42.1 12.1
 5 20 6 18.6 7.4
 5 -20 -6 2.1 7.2
 5 -20 6 5 4.8
 5 -20 6 -6.8 7.2
 -5 -20 -6 1.8 9
 6 -20 -6 -1.2 6.9
 6 -20 6 -9 9.5
 -6 -20 -6 -2.4 9
 6 -20 6 5.9 5.2
 0 -20 -7 -9.5 8.5
 1 -20 -7 25.5 10.6
 -1 -20 -7 30.5 10.8
 2 -20 -7 21.7 9.3
 2 20 -7 25.3 6.2
 -2 -20 -7 14.4 9.7
 3 -20 -7 131.39 15.7
 3 20 7 184.88 21.3
 3 20 -7 123.39 12.2
 -3 -20 -7 98.59 16.8
 4 20 7 9.3 11.1
 4 -20 -7 9.9 7
 -4 -20 -7 8.9 9.5
 4 20 -7 6.5 4.7
 5 -20 -7 159.78 16.6
 5 20 7 158.88 24.6
 5 20 -7 131.69 13.3
 -5 -20 -7 146.39 19.6
 0 -20 -8 141.19 20.3
 1 -20 -8 30.4 13
 -1 -20 -8 25.4 12.6
 2 -20 -8 150.38 19.9
 -2 -20 -8 104.39 17.7
 2 20 -8 142.99 14.7
 3 -20 -8 24 10.5
 -3 -20 -8 25.4 11.3
 0 21 0 15.6 7
 0 -21 0 11 7.4
 -1 21 0 2.3 4.8
 1 21 0 0.9 3.4
 1 -21 0 0.2 3.8
 -1 -21 0 4.2 6.4
 -2 -21 0 182.08 18.3
 2 -21 0 182.18 15
 2 21 0 183.78 14.7
 3 21 0 -3.3 2
 -3 -21 0 -4.5 5.6
 3 -21 0 -0.7 3.5
 -4 -21 0 410.36 32.8
 4 -21 0 405.46 29.1
 -5 -21 0 4.9 7.6
 5 -21 0 -0.7 4.1
 6 21 0 209.28 22.7
 6 -21 0 259.37 21.4
 6 -21 0 195.78 25.5
 -7 -21 0 -3.4 10.6
 7 -21 0 3.9 5.6
 7 -21 0 -4.5 3.7
 8 -21 0 45.6 7.2
 -8 -21 0 42.1 13.9
 8 -21 0 44.9 8.8
 0 21 -1 7.6 4.8
 0 21 1 6.1 5.4
 0 -21 -1 -4.7 5
 0 -21 1 6 5.9
 -1 21 -1 1295.47 87.69
 -1 -21 1 1279.17 88.49
 1 -21 -1 1211.78 86.59
 1 21 1 1392.26 87.09
 -1 -21 -1 1530.95 89.09
 1 -21 1 1343.07 86.89
 -1 21 1 1247.48 87.99
 1 21 -1 1139.19 86.09
 2 21 1 1.7 3.3
 2 -21 -1 1 3.7
 -2 -21 1 5.1 6.2
 2 -21 1 1.9 3.5
 2 21 -1 0.7 3
 -2 -21 -1 -0.2 6
 3 -21 -1 662.03 46
 -3 -21 1 713.73 49.6
 3 -21 1 644.44 45.8
 -3 -21 -1 707.93 49.6
 3 21 -1 661.93 45.7
 -4 -21 1 16.6 8
 4 -21 -1 16.1 4.8
 4 -21 1 20.8 4.9
 4 21 -1 16.8 4.6
 -4 -21 -1 28.8 8.7
 5 -21 -1 93.49 10.5
 -5 -21 1 67.49 12.6
 -5 -21 -1 119.99 16.2
 5 -21 1 94.89 10.2
 -6 -21 1 4.2 8.2
 6 -21 -1 8.4 4.1
 -6 -21 -1 -1 7.7
 6 -21 1 1.5 5.9
 6 21 -1 8 4.7
 6 -21 1 -2.6 7.4
 -7 -21 1 45.8 12.2
 7 -21 -1 30.5 5.9
 7 -21 -1 32.3 7.4
 -7 -21 -1 60.39 13.8
 7 -21 1 32.5 7.5
 7 -21 1 41.7 6.3
 -8 -21 1 8.6 11.1
 8 -21 -1 4.8 5.5
 8 -21 -1 3 6.3
 -8 -21 -1 -6.4 10.1
 8 -21 1 7.9 4.8
 8 -21 1 -3.3 5.3
 0 -21 2 115.59 13.9
 0 -21 -2 80.09 11.8
 0 21 2 113.29 13.4
 0 21 -2 97.39 11.2
 1 21 2 4 5
 1 -21 -2 1.8 4.2
 -1 21 -2 4.3 5.2
 -1 -21 2 -3.4 5.1
 1 21 -2 4.2 3.7
 1 -21 2 3.1 5
 -1 -21 -2 3.9 6.6
 -2 -21 2 295.97 25.6
 2 -21 -2 281.27 22.5
 2 21 2 347.77 23.4
 -2 -21 -2 249.78 25.1
 2 -21 2 340.07 22.8
 2 21 -2 291.27 21.9
 3 21 2 16 4.6
 3 -21 -2 13.1 4.7
 -3 -21 2 13.1 7.3
 3 21 -2 15 4.1
 3 -21 2 11.9 4.2
 -3 -21 -2 24.5 8.4
 4 -21 -2 344.77 24.6
 -4 -21 2 304.77 27.1
 -4 -21 -2 362.06 28.8
 4 -21 2 331.87 24.1
 4 21 -2 316.17 23.8
 5 21 2 7.2 4.7
 -5 -21 2 6.9 7.1
 5 -21 -2 2.3 4.4
 5 -21 2 4.3 4.4
 -5 -21 -2 7.2 7.8
 -6 -21 2 173.18 20.4
 6 -21 -2 204.48 20.6
 6 -21 2 196.48 19.1
 6 21 -2 169.08 15.6
 -6 -21 -2 223.48 22.1
 7 -21 -2 2 4.6
 7 -21 -2 1.2 5.6
 -7 -21 2 3.4 9
 -7 -21 -2 -10.4 8.9
 7 -21 2 0.2 5
 -8 -21 2 52.49 15
 8 -21 -2 89.09 12.5
 8 -21 -2 96.99 10.4
 8 -21 2 84.69 11.5
 8 -21 2 86.89 9.7
 -8 -21 -2 101.79 17.3
 0 21 -3 8.3 5.2
 0 -21 -3 6.2 6.3
 0 21 3 12.8 7.2
 0 -21 3 7.9 6.6
 -1 21 -3 1121.39 78.39
 1 -21 -3 1127.09 77.89
 1 21 -3 1078.89 76.89
 -1 -21 -3 1330.77 80.19
 2 -21 -3 9.1 4.8
 2 21 3 2.8 5.1
 -2 -21 3 -7 5
 2 -21 3 6.4 5
 2 -21 3 3.2 4.4
 2 21 -3 4.4 3.5
 -2 -21 -3 4.1 6.3
 3 21 3 273.37 19
 3 -21 -3 233.78 18.4
 -3 -21 3 195.48 19.7
 -3 -21 -3 242.08 22.4
 3 -21 3 254.17 18
 3 -21 3 172.88 20.1
 3 21 -3 221.18 17.3
 -4 -21 3 -3.8 5.7
 4 -21 -3 0.4 4.4
 4 21 3 -0.6 1.3
 4 21 -3 0.6 3.4
 4 -21 3 6.5 6.2
 4 -21 3 0.5 3.8
 -4 -21 -3 -4.3 6.4
 5 -21 -3 95.49 10.8
 -5 -21 3 63.49 11.6
 5 21 3 70.39 10.3
 -5 -21 -3 63.29 13.3
 5 -21 3 90.29 9.9
 6 -21 -3 4.1 5.2
 -6 -21 3 -5.4 6.3
 6 -21 3 3.1 7.5
 6 21 -3 -0.1 4
 -6 -21 -3 7.4 8.7
 6 -21 3 3.8 8.4
 7 -21 -3 17.6 5.9
 -7 -21 3 19.1 10.4
 7 -21 -3 28.6 7.4
 -7 -21 -3 22.5 10.3
 7 -21 3 25.9 6.5
 0 21 4 200.98 19.5
 0 21 -4 191.28 16.4
 0 -21 -4 153.28 18.7
 1 -21 -4 61.09 9.4
 1 21 4 70.29 11.4
 1 21 -4 48.1 7.3
 -1 -21 -4 64.39 11.6
 1 -21 4 65.09 10.1
 1 -21 4 34 7.8
 2 -21 -4 148.69 14.9
 2 21 -4 165.98 13.5
 -2 -21 -4 182.48 18.3
 2 -21 4 158.08 17.2
 3 -21 -4 6.3 5.2
 3 21 4 16.5 6.1
 -3 -21 -4 8.5 7.4
 3 -21 4 11.1 6.6
 3 -21 4 8.9 4.6
 3 21 -4 11.2 4.1
 4 -21 -4 354.16 24.8
 -4 -21 -4 367.66 29
 4 21 -4 324.37 23.6
 4 -21 4 307.37 23.6
 4 -21 4 270.67 27.3
 5 21 4 1.9 4.5
 5 -21 -4 8.5 5.6
 -5 -21 -4 1.6 7.8
 5 -21 4 5.2 4.5
 5 21 -4 0.4 4.2
 5 -21 4 19.3 7
 6 -21 -4 173.78 16
 -6 -21 -4 190.28 20.6
 6 -21 4 139.59 18.7
 6 -21 4 164.18 17.1
 7 -21 -4 1 6.4
 -7 -21 -4 0.6 9.2
 7 -21 4 7 5.5
 0 -21 -5 0.9 7.4
 0 21 -5 5.2 5.4
 1 -21 -5 463.55 34
 1 21 5 472.25 36.3
 -1 -21 -5 446.76 35.6
 1 21 -5 414.16 31.8
 2 -21 -5 17.9 6.6
 2 21 5 29.3 10
 -2 -21 -5 18.3 9.1
 2 21 -5 13.5 4.9
 3 -21 -5 219.18 18.2
 3 -21 5 161.28 23.9
 -3 -21 -5 213.68 22.4
 3 21 -5 214.48 16.5
 4 -21 -5 6.3 5.7
 4 -21 5 0.2 6.5
 4 -21 5 1.2 4.3
 4 21 -5 4.6 4.1
 5 -21 -5 1.1 6.1
 5 21 5 9.7 6.2
 5 -21 5 7.5 4.8
 5 21 -5 6.9 4.9
 -5 -21 -5 9.8 8.7
 5 -21 5 7.8 7.6
 6 -21 -5 -4.2 5.8
 6 -21 5 -0.8 4.6
 -6 -21 -5 -4.9 7.8
 1 -21 -6 3.7 8.4
 1 21 -6 7.7 5.7
 -1 -21 -6 -2.1 8.4
 2 -21 -6 134.59 15.3
 -2 -21 -6 93.89 15.6
 2 21 -6 119.79 11.8
 3 21 6 24.2 10.6
 3 -21 -6 -0.4 6.1
 -3 -21 -6 12.4 11.7
 3 21 -6 8.8 4.4
 4 -21 -6 142.09 15.4
 4 21 -6 152.48 13.3
 -4 -21 -6 148.99 19.7
 5 -21 -6 28.5 7.9
 5 21 6 39.4 9.1
 5 -21 6 5.7 8
 5 21 -6 25.4 6
 5 -21 6 25.6 6.2
 -5 -21 -6 15.8 10.3
 0 -21 -7 23.1 10.7
 1 -21 -7 306.57 25.9
 -1 -21 -7 239.18 24.8
 1 21 -7 209.78 20.3
 2 -21 -7 5.2 8.4
 2 21 -7 7.8 5.7
 3 -21 -7 63.79 11.3
 3 21 7 63.59 15.2
 -3 -21 -7 49.4 13.8
 3 21 -7 61.19 8.3
 4 21 -7 8.8 5.1
 -4 -21 -7 12.2 10.5
 1 -21 -8 6.4 13.1
 -1 -21 -8 27.6 12.1
 2 -21 -8 55.39 15.6
 2 21 -8 66.69 9.8
 -2 -21 -8 50.39 14.4
 0 -22 0 2231.08 138.99
 0 22 0 1960 138.39
 1 -22 0 6.1 4.8
 1 22 0 5 3.7
 -1 22 0 3.7 5.7
 -1 -22 0 -3 6.1
 -2 -22 0 347.17 28.1
 2 -22 0 332.07 24.7
 3 -22 0 -0.4 3.7
 -3 -22 0 0.5 6.5
 -4 -22 0 127.09 16.3
 4 -22 0 96.19 10.6
 -5 -22 0 2.1 7.4
 5 22 0 0.7 3.2
 5 -22 0 -0.2 4.3
 -6 -22 0 26.8 10.5
 -7 -22 0 2.2 9.7
 7 -22 0 -4.1 5.3
 7 -22 0 -0.1 4.3
 8 -22 0 39.5 6.7
 8 -22 0 26.8 7.2
 -8 -22 0 3.6 12.7
 0 22 -1 -1.2 4.3
 0 22 1 5 5.4
 0 -22 1 -3.9 5.6
 0 -22 -1 -5.1 5
 1 -22 -1 42.6 7.7
 -1 -22 1 54.79 11.1
 1 22 1 64.49 8.9
 -1 22 -1 84.79 11.2
 1 -22 1 67.79 9.3
 -1 -22 -1 60.79 11.2
 1 22 -1 51.69 7.5
 -1 22 1 57.19 10.3
 2 22 1 26.3 4.9
 -2 -22 1 9.8 7.4
 2 -22 -1 13.1 4.7
 2 22 -1 19.5 4.6
 2 -22 1 13.3 4.6
 -2 -22 -1 4.6 6.9
 3 -22 -1 288.87 21.2
 -3 -22 1 285.87 25.4
 3 -22 1 281.87 21
 -3 -22 -1 282.97 25.1
 3 22 -1 267.67 20.7
 4 -22 -1 3.3 4.1
 -4 -22 1 3.9 7.3
 -4 -22 -1 5.6 7.7
 4 -22 1 6.1 4.1
 4 22 -1 2.4 3.4
 -5 -22 1 243.88 24.1
 5 -22 -1 254.07 19.7
 -5 -22 -1 260.57 24.7
 5 22 -1 255.07 19.5
 5 -22 1 248.78 19.6
 -6 -22 1 4.7 8.9
 6 -22 -1 3 5.2
 -6 -22 -1 3 11
 6 -22 1 3.4 4.9
 7 -22 -1 121.69 11.5
 -7 -22 1 118.39 19.1
 7 -22 -1 143.69 13.8
 7 -22 1 138.49 13.4
 -7 -22 -1 120.79 19.2
 8 -22 -1 8.4 6.8
 -8 -22 1 0.1 11.2
 8 -22 -1 -0.7 5.1
 8 -22 1 -2.5 5.4
 -8 -22 -1 11.2 11.7
 8 -22 1 -1 4.9
 0 22 -2 636.44 48.8
 0 -22 -2 707.23 49.99
 0 -22 2 809.72 50.79
 0 22 2 687.53 50.19
 -1 22 -2 44 8.2
 1 -22 -2 45.4 7.9
 -1 -22 2 21.5 8.1
 1 22 2 52.79 8.7
 1 -22 2 55.39 8.6
 1 22 -2 37.7 6.7
 -1 -22 -2 53.99 10.4
 2 22 2 580.74 35.9
 2 -22 -2 476.55 35.1
 -2 -22 2 493.55 38.1
 2 22 -2 442.86 34.3
 2 -22 2 540.85 35.2
 -2 -22 -2 459.45 37.9
 3 22 2 9.9 3.5
 -3 -22 2 5.8 6.4
 3 -22 -2 -1.3 3.9
 -3 -22 -2 -1.1 6.7
 3 -22 2 0.9 3.7
 3 22 -2 4.6 3.5
 4 -22 -2 107.09 11.5
 -4 -22 2 129.99 15.4
 4 -22 2 100.69 10.8
 4 22 -2 112.69 10.5
 4 -22 2 85.19 13.2
 -4 -22 -2 135.49 16.9
 5 22 2 2.7 3.9
 -5 -22 2 7.6 7.4
 5 -22 -2 5.2 4.8
 -5 -22 -2 11.9 8.5
 5 22 -2 -1.3 3.7
 5 -22 2 -2.5 4.1
 -6 -22 2 30.3 10.8
 6 -22 -2 16.5 6
 -6 -22 -2 28 10.5
 6 -22 2 22.8 5.8
 7 -22 -2 -5.6 5.2
 7 -22 -2 -1.4 4.7
 -7 -22 2 16.3 10.6
 -7 -22 -2 8.7 9.5
 7 -22 2 7.3 5.4
 0 -22 3 1.2 6.6
 0 22 3 -6.8 6.8
 0 -22 -3 -1 5.9
 0 22 -3 -4 4.5
 -1 -22 3 117.89 16.1
 -1 22 -3 185.78 16.2
 1 -22 -3 133.39 15.1
 -1 -22 -3 187.28 18.7
 1 22 -3 167.28 14.1
 -2 -22 3 7.5 5.9
 2 -22 -3 1.7 4.5
 2 22 3 2.5 5.1
 -2 -22 -3 2.9 6.6
 2 22 -3 2 3.5
 2 -22 3 -10 4.2
 2 -22 3 -1.6 4.5
 3 -22 -3 147.69 14.3
 -3 -22 3 164.18 16.6
 3 22 3 147.39 13.9
 3 -22 3 191.38 14.1
 3 -22 3 136.39 16.7
 -3 -22 -3 161.68 18.5
 3 22 -3 175.58 13.5
 4 -22 -3 8.4 5.3
 -4 -22 3 13.9 6.9
 -4 -22 -3 14.2 8.5
 4 -22 3 -1.9 5.9
 4 22 -3 12 4.3
 4 -22 3 14.7 4.8
 5 -22 -3 315.57 23.5
 5 22 3 321.87 23.4
 -5 -22 3 287.47 25.7
 5 -22 3 304.77 22.8
 5 22 -3 298.97 22.6
 -5 -22 -3 231.38 35.6
 -6 -22 3 1 7.4
 6 -22 -3 5.7 5.5
 6 -22 3 1.3 9.6
 6 -22 3 14.6 5.5
 -6 -22 -3 11.4 9.2
 7 -22 -3 107.99 12.5
 -7 -22 3 84.59 14.2
 7 -22 3 97.89 11.5
 -7 -22 -3 81.69 15.7
 0 22 -4 418.36 32.1
 0 22 4 418.96 34.9
 0 -22 -4 489.65 34.7
 1 -22 -4 25.4 7.5
 1 22 4 35.6 10.2
 -1 -22 -4 27 9.5
 1 -22 4 11.2 6.2
 1 22 -4 22.6 5.8
 1 -22 4 30.1 8.5
 2 -22 -4 287.17 21.5
 2 22 -4 244.58 19.8
 -2 -22 -4 268.47 24.3
 3 -22 -4 19 5.8
 3 22 4 7.6 4.3
 3 -22 4 12.5 7.3
 3 -22 4 16.4 5.5
 3 22 -4 15.4 4.5
 -3 -22 -4 17.9 9.1
 4 -22 -4 48.9 8
 4 -22 4 35.7 10.5
 4 -22 4 46.3 7.1
 -4 -22 -4 45.5 11.8
 4 22 -4 55.79 7.8
 5 22 4 0.9 5
 5 -22 -4 2.5 5.8
 5 -22 4 -12 4.3
 -5 -22 -4 19.5 9.6
 5 22 -4 -1.7 4
 5 -22 4 -0.2 4.3
 6 -22 -4 10.7 6.5
 6 -22 4 5.1 8.5
 -6 -22 -4 12.1 9.7
 6 -22 4 12.7 5.6
 7 -22 -4 0.3 6.2
 7 -22 4 8.3 5.8
 -7 -22 -4 3.9 9.9
 0 22 -5 1.3 5.5
 0 -22 -5 -9.4 7.4
 1 -22 -5 137.99 17
 1 22 -5 147.59 14.2
 -1 -22 -5 155.58 19.2
 2 -22 -5 -0.7 6.1
 2 22 5 8.1 9.5
 2 -22 5 7.5 7.3
 2 22 -5 5.2 4.4
 -2 -22 -5 -11.1 7.2
 3 -22 -5 235.38 19.4
 -3 -22 -5 243.68 24
 3 -22 5 197.98 21.8
 3 22 -5 229.78 17.6
 4 -22 -5 15.6 6.4
 -4 -22 -5 16.5 8.9
 4 -22 5 16.4 7.4
 4 -22 5 22.2 6
 4 22 -5 15.7 5.1
 5 -22 -5 94.69 12.7
 5 22 -5 102.49 10.6
 5 -22 5 115.99 11.1
 -5 -22 -5 117.59 17.2
 5 -22 5 88.59 14.4
 6 -22 -5 2.9 6.5
 6 -22 5 2 9.6
 -6 -22 -5 8.3 9.4
 0 22 -6 281.57 25.3
 0 -22 -6 376.36 29.9
 1 -22 -6 63.79 12.3
 1 22 -6 65.49 9.2
 -1 -22 -6 47.9 12.4
 2 -22 -6 136.39 15.9
 2 22 -6 120.89 12.7
 -2 -22 -6 115.49 17.4
 3 -22 -6 10.8 7
 3 22 6 16.7 10.1
 3 22 -6 1.7 4.3
 -3 -22 -6 3.6 9.2
 4 -22 -6 32 10.9
 4 22 -6 42.8 9.9
 -4 -22 -6 50.39 12.8
 5 -22 -6 7.3 6.8
 5 22 -6 3.1 4.9
 -5 -22 -6 11 9.9
 5 -22 6 5.8 7.8
 5 -22 6 -0.9 5
 0 -22 -7 -7.3 9.8
 1 -22 -7 18.6 11.3
 -1 -22 -7 6 12.1
 1 22 -7 19.4 7
 2 -22 -7 10.6 9.5
 -2 -22 -7 20.1 10.6
 2 22 -7 15.8 6.4
 3 22 7 138.09 19
 3 -22 -7 108.49 20.4
 -3 -22 -7 95.59 16.8
 3 22 -7 90.79 11.3
 4 -22 -7 4.4 7.5
 -4 -22 -7 14.7 10.6
 4 22 -7 10.1 5.4
 0 -22 -8 119.39 18.3
 1 -22 -8 38.4 14.1
 -1 -22 -8 23.4 12.4
 2 -22 -8 135.29 19
 2 22 -8 122.29 14.9
 0 -23 0 0.2 6.8
 -1 -23 0 4 6.8
 1 23 0 1.5 1.4
 1 -23 0 3.4 4.7
 -2 -23 0 115.19 15.3
 2 -23 0 121.49 11.6
 -3 -23 0 -5.4 6.3
 3 -23 0 1.8 3.6
 3 23 0 -2.9 1.3
 -4 -23 0 236.18 24
 4 -23 0 257.67 19.4
 5 23 0 7.6 3.8
 5 -23 0 4.1 4.7
 -5 -23 0 2.2 7.7
 -6 -23 0 165.28 21.6
 6 -23 0 181.18 15.6
 -7 -23 0 17 11.6
 7 -23 0 -1.2 5.2
 0 23 -1 -1.1 4.9
 0 23 1 4 5.8
 0 -23 -1 1.9 5.7
 0 -23 1 -0.1 6.3
 -1 -23 1 563.74 39.9
 1 23 1 548.25 37.6
 1 -23 -1 498.35 37.2
 1 23 -1 440.56 36.4
 -1 23 1 504.85 38.8
 -1 -23 -1 600.74 40.1
 1 -23 1 536.75 37.5
 2 23 1 -0.3 2.7
 -2 -23 1 10.1 7.2
 2 -23 -1 2.7 3.9
 2 23 -1 -0.4 3.4
 2 -23 1 5.7 4.4
 -2 -23 -1 -4.4 6.2
 3 -23 -1 203.28 16.8
 -3 -23 1 222.58 21.7
 3 23 -1 210.28 16.5
 3 -23 1 204.08 16.6
 -3 -23 -1 223.28 21.6
 -4 -23 1 22 8.9
 4 -23 -1 15.8 5
 -4 -23 -1 9.8 8.3
 4 23 -1 25.5 6.8
 4 -23 1 18.9 5
 5 -23 -1 13.9 5.4
 -5 -23 1 31.3 9.9
 5 -23 1 15.6 5
 5 -23 1 24.1 8.7
 5 23 -1 18.9 4.7
 -5 -23 -1 34 10
 6 -23 -1 10.4 5.8
 -6 -23 1 7.5 9.4
 -6 -23 -1 3.1 9
 6 -23 1 1.7 4.8
 7 -23 -1 37.9 8.3
 -7 -23 1 27.6 20.8
 7 -23 1 41.6 7.6
 -7 -23 -1 55.99 14.8
 0 23 -2 70.39 9.6
 0 -23 2 75.79 11.4
 0 -23 -2 42.2 9.6
 0 23 2 90.79 12.4
 1 23 2 5 5.6
 -1 -23 2 10.4 7
 1 -23 -2 4.9 5
 -1 23 -2 2.8 5.3
 -1 -23 -2 4.9 7.7
 1 -23 2 2.7 5.7
 1 23 -2 2.5 4.1
 2 -23 -2 200.28 17.6
 -2 -23 2 182.68 20.7
 2 23 2 233.28 18.2
 -2 -23 -2 222.88 21.5
 2 23 -2 194.78 16.8
 2 -23 2 253.57 17.9
 -3 -23 2 10 7.6
 3 -23 -2 14.9 4.9
 3 -23 2 14.2 4.7
 -3 -23 -2 8.4 8.2
 3 23 -2 15.1 4.6
 4 -23 -2 206.98 16.9
 -4 -23 2 205.88 20.8
 4 23 -2 201.78 16.9
 4 -23 2 206.68 16.5
 -4 -23 -2 191.78 21.6
 5 23 2 1.8 4.6
 5 -23 -2 9.9 5.2
 -5 -23 2 8.7 8.2
 5 -23 2 -1.3 9
 -5 -23 -2 7.4 8.4
 5 23 -2 -0.8 3.6
 5 -23 2 9.9 4.8
 -6 -23 2 101.09 16
 6 -23 -2 93.99 11.6
 -6 -23 -2 111.19 16.9
 6 -23 2 98.79 11.3
 7 -23 -2 4.8 5.7
 -7 -23 2 -4.8 9.3
 7 -23 2 3.5 5.5
 -7 -23 -2 -3.2 9.3
 0 -23 -3 41.5 9.6
 0 23 3 34.4 9.7
 0 23 -3 30.6 7.1
 0 -23 3 44.4 10
 1 23 3 553.24 37.3
 1 -23 -3 461.95 35.2
 -1 23 -3 454.45 35.6
 -1 -23 -3 557.64 38.3
 1 23 -3 427.26 34
 2 -23 -3 6.9 5.5
 -2 -23 3 17.9 7.9
 2 23 3 33.8 7.2
 2 23 -3 20.3 4.9
 2 -23 3 31.2 6.8
 2 -23 3 3.1 5.7
 -2 -23 -3 13.6 8.9
 -3 -23 3 53.19 10.3
 3 -23 -3 66.29 8.5
 -3 -23 -3 58.19 11.9
 3 23 -3 57.39 7.8
 3 -23 3 66.09 8.4
 3 -23 3 37 10
 4 -23 -3 4.2 5
 4 23 3 4 7.1
 -4 -23 3 -3.1 6.4
 4 -23 3 11.2 6.4
 4 -23 3 5 4.3
 4 23 -3 -0.2 4.8
 -4 -23 -3 0.8 8.1
 -5 -23 3 29.8 9.4
 -5 -23 -3 20 10.9
 5 -23 3 18.5 5.5
 5 23 -3 10.1 4.7
 6 -23 -3 0.1 5.1
 -6 -23 3 -5 7.9
 -6 -23 -3 3.2 8.5
 6 -23 3 0.9 4.9
 -7 -23 3 36.5 11
 7 -23 -3 29.8 7.5
 7 -23 3 14 6.4
 -7 -23 -3 19.3 11.6
 0 -23 -4 121.19 17.1
 0 23 -4 138.89 14.2
 1 23 4 53.99 11
 1 -23 -4 32.6 8.3
 1 -23 4 70.49 11
 -1 -23 -4 45.5 10.8
 1 23 -4 36 6.8
 1 -23 4 15.2 6.9
 2 -23 -4 119.59 13
 -2 -23 -4 127.29 16.6
 2 23 -4 113.59 11.1
 2 -23 4 86.19 13.5
 3 23 4 1.5 2
 3 -23 -4 9.3 5.4
 3 -23 4 20.4 5.7
 3 23 -4 4.6 4.1
 -3 -23 -4 8.6 8.7
 3 -23 4 2.7 6.7
 4 -23 -4 214.48 18.8
 4 23 4 244.18 19.6
 -4 -23 -4 184.48 27
 4 -23 4 237.38 18.2
 5 -23 -4 18.7 6.5
 5 23 -4 9.3 4.6
 5 -23 4 5.9 4.7
 -5 -23 -4 13.3 10.2
 6 -23 -4 106.29 13
 6 -23 4 113.89 11.9
 6 -23 4 63.09 18.2
 -6 -23 -4 137.39 18.8
 0 23 -5 34 7.8
 0 -23 -5 31.3 11.2
 1 -23 -5 247.98 21.9
 1 23 5 238.68 24.6
 -1 -23 -5 233.48 23.7
 1 23 -5 194.48 18.6
 2 -23 -5 45.6 8.7
 2 23 5 53.79 12.3
 2 23 -5 38.6 6.7
 -2 -23 -5 42.2 10.9
 2 -23 5 75.89 10.8
 2 -23 5 16.8 7.1
 3 -23 -5 92.79 12.5
 -3 -23 -5 111.49 24.6
 3 23 -5 110.29 10.4
 3 -23 5 70.99 12.7
 4 23 5 15.6 6.8
 4 -23 -5 4 6
 4 -23 5 3.5 5.1
 4 -23 5 8.2 7.2
 -4 -23 -5 -11.9 8.1
 4 23 -5 -4.4 4.5
 5 -23 -5 -2.9 5.9
 5 -23 5 8 5.2
 5 -23 5 6.5 7.7
 -5 -23 -5 0.4 9
 5 23 -5 10.1 4.6
 6 -23 -5 1.6 6.5
 -6 -23 -5 -3.4 9.1
 6 -23 5 -4 4.6
 6 -23 5 -3.2 9
 0 -23 -6 28.8 12
 1 -23 -6 9.1 9.4
 -1 -23 -6 5.3 9.6
 1 23 -6 2.5 5.8
 2 23 6 118.39 16.9
 2 -23 -6 50.99 11.3
 2 23 -6 88.89 10.8
 3 -23 -6 15.4 7.6
 3 23 6 9.6 8
 -3 -23 -6 13 9.6
 3 23 -6 12.2 5.2
 4 -23 -6 90.49 12.6
 -4 -23 -6 104.29 17.1
 4 23 -6 83.79 10
 5 -23 -6 23.4 7.9
 -5 -23 -6 26.1 11.4
 5 -23 6 31.3 6.8
 5 -23 6 15.8 9
 -1 -23 -7 163.98 21.2
 1 23 -7 116.79 14.9
 -2 -23 -7 10.8 10.9
 2 23 -7 12.1 6.8
 3 23 7 90.49 17.3
 3 -23 -7 54.49 11.4
 -3 -23 -7 24.2 13
 0 -23 -8 -0.8 11.7
 1 -24 0 -2 5
 1 24 0 -0.9 1.2
 -1 24 0 0.8 2.1
 -1 -24 0 0.5 7
 2 -24 0 175.58 15.4
 -2 -24 0 195.78 19.7
 3 -24 0 -3 3.7
 -3 -24 0 3.8 7.4
 -4 -24 0 31.8 10.2
 4 -24 0 26.1 5.4
 5 24 0 4.9 6.1
 5 -24 0 -3.1 4.5
 -5 -24 0 -15.2 7.1
 6 -24 0 25.4 6.5
 -6 -24 0 46.3 21.9
 -7 -24 0 -5.2 10
 7 -24 0 -1 4.9
 0 24 1 -4.1 5.2
 0 -24 1 1.4 6.7
 0 -24 -1 -4.2 6.4
 0 24 -1 8.3 4.7
 -1 -24 1 39.5 10.4
 1 -24 -1 39 7.8
 1 24 1 54.89 8.7
 1 24 -1 43.1 7.5
 1 -24 1 35 8.5
 -1 -24 -1 55.19 11
 -1 24 1 51.19 10.6
 -2 -24 1 20.3 8.5
 2 -24 -1 20.5 5.4
 2 24 -1 23.2 5.3
 -2 -24 -1 24.7 8.8
 2 -24 1 23.1 5.9
 -3 -24 1 135.79 17.7
 3 -24 -1 142.99 12.7
 3 24 -1 134.39 12.2
 3 -24 1 137.39 12.4
 -3 -24 -1 141.99 17.7
 -4 -24 1 1.7 8.2
 4 -24 -1 1.9 4.3
 -4 -24 -1 5.8 8.6
 4 -24 1 3.4 4.2
 4 24 -1 4.7 3.8
 5 -24 -1 105.89 16.7
 -5 -24 1 153.78 19.6
 5 24 -1 137.79 12.9
 -5 -24 -1 129.49 18
 5 -24 1 128.09 12.2
 5 -24 1 99.49 16.3
 -6 -24 1 8.1 9.6
 6 -24 -1 0.2 5.2
 -6 -24 -1 8.8 9.5
 6 -24 1 -0.1 5
 7 -24 -1 69.39 9.8
 -7 -24 1 49.6 15.5
 7 -24 1 81.09 10.4
 -7 -24 -1 55.39 15.2
 0 24 2 352.76 29.9
 0 -24 2 444.66 30.7
 0 -24 -2 373.26 29.6
 0 24 -2 334.67 28
 1 -24 -2 26.2 7.7
 -1 -24 2 30.5 9.5
 -1 24 -2 33.7 8.1
 1 24 2 39.6 8.4
 1 -24 2 34.3 8.1
 1 24 -2 44.5 7.4
 -1 -24 -2 32.6 10.2
 -2 -24 2 269.97 25.7
 2 -24 -2 263.37 22.5
 2 -24 2 327.87 22.9
 2 24 -2 270.97 21.8
 -2 -24 -2 357.46 27.2
 -3 -24 2 -7 6.9
 3 -24 -2 0.6 4.1
 3 -24 2 6.9 4.5
 3 24 -2 5.9 3.6
 -3 -24 -2 0.3 7.5
 -4 -24 2 49.1 11.3
 4 24 2 51.79 7.4
 4 -24 -2 35.3 6.7
 4 24 -2 42.1 6.4
 4 -24 2 40.9 6.7
 -4 -24 -2 52.49 11.8
 5 -24 -2 1.5 5.8
 -5 -24 2 -1.3 8.1
 -5 -24 -2 -7.4 8.4
 5 -24 2 -2.1 4.2
 5 24 -2 2.5 4.1
 5 -24 2 4.6 7.6
 -6 -24 2 12.2 10.7
 6 -24 -2 27.2 6.6
 6 -24 2 22.1 6.1
 -6 -24 -2 29.3 11.5
 -7 -24 2 -6 10.1
 7 -24 -2 3.7 5.7
 -7 -24 -2 15.1 10.9
 7 -24 2 -1.5 5.4
 0 -24 3 -1.5 7.6
 0 -24 -3 -2 6.9
 0 24 -3 7.1 5.4
 0 24 3 -5.9 6.9
 -1 24 -3 80.49 11.3
 -1 -24 3 49.9 11
 1 -24 -3 67.49 10.9
 1 24 -3 89.19 10.3
 -1 -24 -3 101.79 15.1
 -2 -24 3 -5 7.1
 2 -24 -3 2.2 5.1
 2 -24 3 0.9 5.4
 -2 -24 -3 4.2 7.8
 2 24 -3 3.2 4.1
 2 -24 3 3.2 5.6
 -3 -24 3 83.79 13.3
 3 -24 -3 99.89 10.6
 3 -24 3 61.89 12.5
 -3 -24 -3 104.49 15.8
 3 24 -3 91.39 9.5
 3 -24 3 94.89 10.4
 -4 -24 3 19.7 8.8
 4 24 3 10 5.1
 4 -24 -3 19 5.8
 4 -24 3 16.8 7.4
 4 -24 3 17.4 5.1
 4 24 -3 18.3 4.9
 -4 -24 -3 9.2 9.2
 5 -24 -3 187.08 15.9
 -5 -24 3 144.49 18.8
 5 24 -3 178.08 15.8
 -5 -24 -3 188.38 21.2
 5 -24 3 123.59 19.4
 5 -24 3 175.48 14.9
 6 -24 -3 14.5 6.4
 6 -24 3 12 5.5
 -6 -24 -3 14 10
 -7 -24 3 40.8 12.6
 7 -24 -3 59.29 9.9
 7 -24 3 59.29 8.9
 -7 -24 -3 43.3 14.1
 0 24 -4 261.77 21.1
 0 -24 4 228.98 22.1
 1 24 4 49.8 11.9
 1 -24 -4 47.7 9.5
 -1 -24 -4 50.49 11.5
 1 24 -4 33.2 7.3
 1 -24 4 41.3 10.3
 2 -24 -4 156.28 14.7
 2 24 -4 137.59 12.5
 2 -24 4 98.49 15
 -2 -24 -4 150.98 18.6
 3 -24 -4 25 6.5
 3 24 -4 27 5.7
 3 -24 4 9.4 7.9
 3 -24 4 30.6 6.9
 -3 -24 -4 24.8 10.1
 4 -24 -4 10.3 6
 4 24 4 17.7 6.6
 4 -24 4 15.1 5.6
 -4 -24 -4 10.5 9.8
 4 -24 4 -9.3 7.3
 4 24 -4 21 5.1
 5 -24 -4 2.4 5.4
 -5 -24 -4 1.1 8.6
 5 -24 4 1.2 4.5
 6 -24 -4 15.9 7
 -6 -24 -4 7.4 10.3
 6 -24 4 6.7 5.3
 0 -24 -5 -13.4 8.6
 0 24 -5 0.9 5.8
 1 24 5 113.69 16.3
 1 -24 -5 56.29 11.9
 1 24 -5 84.59 11.4
 -1 -24 -5 60.89 13.4
 2 24 5 38.1 9.4
 2 -24 -5 -4.8 6.5
 -2 -24 -5 8.2 9.1
 2 24 -5 9.7 5.3
 2 -24 5 30 9
 2 -24 5 5 5.8
 3 -24 -5 126.59 14.6
 -3 -24 -5 167.08 20.1
 3 -24 5 100.59 15.5
 3 24 -5 148.89 15.8
 4 -24 -5 24.4 7.3
 4 24 5 24.6 8.1
 4 -24 5 21.6 7.8
 4 -24 5 37.7 7.2
 -4 -24 -5 26.2 10.9
 4 24 -5 23.4 5.8
 5 -24 -5 65.19 10.1
 5 -24 5 73.29 9.5
 5 -24 5 40.7 9.9
 -5 -24 -5 64.09 13.8
 0 -24 -6 227.98 25.8
 1 -24 -6 91.59 15.4
 1 24 -6 74.49 10.5
 2 24 6 123.99 18.1
 2 -24 -6 99.49 14.2
 2 24 -6 94.89 11.6
 -2 -24 -6 55.89 15.5
 3 -24 -6 17.8 8.4
 3 24 -6 10.4 5.9
 -3 -24 -6 16.6 11
 4 -24 -6 11.5 7.2
 4 24 6 25.5 10.6
 -4 -24 -6 18.7 11.2
 4 24 -6 12.7 5.3
 0 -24 -7 4.3 11.8
 1 -24 -7 5 11.8
 1 24 -7 27 9.7
 -1 -24 -7 10.8 12.3
 2 -24 -7 29.1 11.3
 -2 -24 -7 9.5 11.6
 2 24 -7 13.9 7.6
 3 -24 -7 66.29 12.6
 3 24 -7 57.89 9.2
 -3 -24 -7 41.5 14.6
 0 -25 0 10 8.6
 -1 -25 0 6.6 7.8
 1 -25 0 0.6 5.5
 2 -25 0 65.59 9.4
 -2 -25 0 69.69 13.2
 -3 -25 0 1.8 7.3
 3 -25 0 3.1 4
 -4 -25 0 148.59 19.1
 4 -25 0 135.49 12.9
 -5 -25 0 3 8.6
 5 -25 0 -0.6 4.3
 -6 -25 0 135.99 20.6
 6 -25 0 116.49 12.8
 -7 -25 0 7.1 11.7
 7 -25 0 2.2 5.4
 0 -25 1 7.9 8
 0 -25 -1 9 7.4
 0 25 1 19.8 6.1
 -1 -25 1 281.97 23.7
 1 -25 -1 218.48 20.1
 -1 -25 -1 268.07 23.6
 1 25 -1 212.68 18.8
 1 -25 1 238.38 20.5
 2 -25 -1 -0.8 4.1
 -2 -25 1 0 7.4
 2 -25 1 1.7 4.7
 2 25 -1 1.7 4
 -2 -25 -1 9 8.7
 3 -25 -1 72.19 9.8
 -3 -25 1 106.69 15.4
 -3 -25 -1 100.49 15.3
 3 -25 1 96.79 10.1
 -4 -25 1 15.3 9.2
 4 -25 -1 10.4 5
 -4 -25 -1 23 10.3
 4 25 -1 6.5 4.5
 4 -25 1 15.1 5
 5 -25 -1 8.6 5.1
 -5 -25 1 12 9.5
 -5 -25 -1 48.5 20.1
 5 -25 1 3.4 4.8
 -6 -25 1 -6.3 8.8
 6 -25 -1 0.4 5.1
 -6 -25 -1 5.2 10.2
 6 -25 1 5.7 5.3
 -7 -25 1 46.3 14.4
 7 -25 -1 25.4 7.1
 -7 -25 -1 33 13.3
 7 -25 1 33.4 7.2
 0 -25 2 44.5 10.3
 0 -25 -2 20.2 9.1
 0 25 -2 26.9 7.9
 0 25 2 57.19 9.6
 -1 25 -2 4.4 6.5
 -1 -25 2 2.7 8.3
 1 -25 -2 5.3 6
 1 25 2 6.2 3.5
 -1 -25 -2 7.2 8.8
 1 25 -2 3.2 4.6
 1 -25 2 8 6.9
 -2 -25 2 105.59 16.3
 2 -25 -2 120.89 12.9
 -2 -25 -2 145.89 18.6
 2 25 -2 107.19 11.9
 2 -25 2 148.29 13.4
 3 -25 -2 7.8 5
 -3 -25 2 19.3 9
 -3 -25 -2 14.6 8.6
 3 -25 2 11.1 4.9
 4 -25 -2 111.29 12.1
 4 25 2 112.59 12.1
 -4 -25 2 137.69 18.7
 4 -25 2 120.39 11.7
 -4 -25 -2 141.19 19
 4 25 -2 125.99 11.5
 5 -25 -2 0.9 5.1
 -5 -25 2 13.7 9.6
 5 -25 2 6.8 6.7
 -5 -25 -2 11.1 9.3
 5 -25 2 16.6 6.4
 -6 -25 2 55.19 14.6
 6 -25 -2 72.29 9.9
 6 -25 2 67.39 9
 -6 -25 -2 67.59 14.7
 -7 -25 2 1.7 10.6
 7 -25 -2 0.5 5.8
 -7 -25 -2 -2.3 10.4
 7 -25 2 -3.5 5
 0 -25 3 87.69 13.5
 0 -25 -3 70.19 12.3
 0 25 -3 68.99 10.3
 0 25 3 104.39 14.2
 1 -25 -3 244.08 20
 -1 -25 3 167.68 20.4
 1 25 -3 212.68 17.9
 -2 -25 3 14 8.2
 2 -25 -3 17.3 6.3
 2 25 -3 26.3 5.7
 -2 -25 -3 22.2 10.4
 2 -25 3 2 6.3
 2 -25 3 29.3 7.5
 -3 -25 3 14.2 8.6
 3 -25 -3 25.5 6.3
 3 -25 3 33.7 6.6
 3 -25 3 26.8 8.7
 -3 -25 -3 35.9 10.9
 4 25 3 2.9 5.2
 4 -25 -3 2.7 6.4
 -4 -25 3 -7 7
 -4 -25 -3 13.4 9.5
 4 -25 3 -1.6 6.5
 4 25 -3 6.9 4.1
 4 -25 3 5.8 4.7
 5 -25 -3 2.5 5.7
 -5 -25 3 2.5 9.6
 5 -25 3 16.8 9.3
 -5 -25 -3 5.5 9.3
 -6 -25 3 8.2 9.2
 6 -25 -3 2.2 5.9
 -6 -25 -3 -0.4 9.5
 6 -25 3 3 5.1
 0 -25 4 38.6 9.7
 0 -25 -4 48.7 11.1
 0 25 -4 48.8 8.7
 1 -25 -4 23 8.9
 1 25 4 46.6 9.8
 -1 -25 -4 28.3 11.1
 1 -25 4 35.3 10.5
 1 25 -4 23.5 6.7
 2 -25 -4 88.79 12.8
 2 -25 4 133.49 14.6
 -2 -25 -4 100.19 15.9
 2 25 -4 77.69 10.4
 3 25 4 19.1 8.5
 3 -25 -4 15 6.2
 3 -25 4 6.8 7.2
 3 25 -4 5.9 4.6
 3 -25 4 16.4 6.5
 -3 -25 -4 2.7 15.6
 4 -25 -4 119.99 13.5
 4 -25 4 165.48 13.5
 4 -25 4 130.79 15.6
 4 25 -4 115.59 12.1
 -4 -25 -4 115.99 19.2
 5 -25 -4 10.6 6.4
 5 -25 4 2.9 4.7
 -5 -25 -4 3.2 9.2
 5 -25 4 4.5 9
 6 -25 -4 69.59 10.3
 -6 -25 -4 65.29 14.2
 6 -25 4 68.29 9.2
 0 -25 -5 48.2 12.5
 0 25 -5 30.5 12.4
 1 25 5 183.08 21.1
 1 -25 -5 144.29 18.3
 -1 -25 -5 149.19 20.5
 1 25 -5 106.49 14.4
 2 -25 -5 49.8 10
 2 -25 5 93.39 12.8
 -2 -25 -5 43.6 14
 3 -25 -5 80.39 14.1
 3 25 5 107.69 15
 3 25 -5 65.69 9
 3 -25 5 42.3 10.6
 -3 -25 -5 49.99 13.9
 3 -25 5 98.89 13.2
 4 -25 -5 6.6 6.4
 -4 -25 -5 15.3 10.6
 4 -25 5 -0.2 5.8
 4 -25 5 2.4 7.9
 4 25 -5 4.5 4.5
 5 -25 -5 5.2 6.5
 5 -25 5 6.8 5.4
 -5 -25 -5 -2.6 8.8
 0 -25 -6 25.7 13.7
 1 -25 -6 15.6 13.5
 1 25 -6 -6.2 6.4
 -1 -25 -6 -8 10.7
 2 -25 -6 56.49 12.1
 -2 -25 -6 33.6 13
 2 25 -6 61.79 9
 3 25 6 15.5 14.8
 3 -25 -6 14.9 8.2
 -3 -25 -6 7 10.9
 3 25 -6 6.2 5.3
 4 -25 -6 72.69 11.2
 -4 -25 -6 73.39 15.5
 0 -25 -7 58.09 15.8
 1 -25 -7 147.59 19.5
 1 25 -7 74.99 12
 -1 -25 -7 111.89 18.8
 2 -25 -7 40.2 12.6
 2 25 -7 19.4 8.3
 -2 -25 -7 25.1 12.9
 0 -26 0 857.61 60.69
 -1 -26 0 7.9 8.4
 1 -26 0 1.1 5.6
 2 -26 0 143.19 14.4
 -2 -26 0 183.28 20.2
 3 -26 0 2.6 4.4
 -3 -26 0 -8.1 7.1
 4 26 0 25.2 5.7
 4 -26 0 28.7 5.9
 -4 -26 0 35.8 11.1
 5 -26 0 0.8 4.5
 -5 -26 0 4.2 9.7
 -6 -26 0 23.9 12.5
 7 -26 0 1.5 5.8
 -7 -26 0 -21.6 11.1
 0 -26 1 -5.2 7.1
 0 26 -1 -3.5 1.6
 0 -26 -1 -4.1 7
 1 -26 -1 31.3 8.3
 -1 -26 1 45.7 12
 1 -26 1 39.7 9.1
 -1 -26 -1 47 12
 1 26 -1 42.8 7.2
 -2 -26 1 -1.6 8.2
 2 -26 -1 6.3 5.1
 2 -26 1 14.1 5.8
 -2 -26 -1 10.6 9.2
 2 26 -1 14.5 8.8
 -3 -26 1 115.99 17.4
 3 -26 -1 141.09 12.9
 3 26 -1 127.79 12.3
 3 -26 1 132.59 12.8
 -3 -26 -1 125.89 18.4
 4 -26 -1 -0.7 5
 -4 -26 1 4.1 8.9
 4 -26 1 -1.7 4
 4 26 -1 0.9 3.9
 -4 -26 -1 -12.3 7.7
 5 -26 -1 88.19 11.1
 -5 -26 1 104.49 18.1
 5 -26 1 105.19 11
 -5 -26 -1 102.29 17.6
 -6 -26 1 -12.6 18.4
 6 -26 -1 3.3 5.3
 6 -26 1 7.6 5.1
 -6 -26 -1 7.3 11.2
 -7 -26 1 55.99 16
 7 -26 -1 48.6 8.8
 7 -26 1 43.4 8.7
 -7 -26 -1 38.8 14.8
 0 -26 2 291.27 23.9
 0 -26 -2 242.98 22.8
 0 26 -2 208.38 20.4
 -1 -26 2 19.1 10
 1 -26 -2 23.8 7.6
 -1 26 -2 15.1 8.1
 -1 -26 -2 13.8 9.5
 1 26 -2 13.3 6.2
 1 -26 2 29 8.7
 2 -26 -2 171.48 17.1
 -2 -26 2 145.99 20.5
 2 -26 2 238.48 18.3
 -2 -26 -2 252.97 23.6
 -3 -26 2 0.1 8
 3 26 2 5.6 5.5
 3 -26 -2 2.5 4.7
 3 26 -2 6.9 4
 -3 -26 -2 -6.1 7.8
 3 -26 2 1.9 4.6
 4 -26 -2 28.2 9.3
 -4 -26 2 12.9 10.2
 -4 -26 -2 27.1 18.8
 4 -26 2 32.4 6.2
 4 26 -2 28.8 5.9
 4 -26 2 26 10.8
 5 -26 -2 0.1 4.9
 -5 -26 2 -5.1 8.8
 5 -26 2 1.6 4.5
 -5 -26 -2 0.9 9
 6 -26 -2 6.4 6
 -6 -26 2 18.1 11.7
 -6 -26 -2 -1.2 10.2
 6 -26 2 11.7 5.9
 0 -26 3 -2.3 8.4
 0 -26 -3 0.5 8.9
 0 26 -3 -1.9 5.8
 0 26 3 3.5 3.4
 -1 -26 3 56.59 12.4
 1 -26 -3 51.59 10.2
 -1 -26 -3 108.19 15.8
 1 26 -3 63.49 9.6
 2 -26 -3 -2.2 5.2
 -2 -26 3 11 7.9
 -2 -26 -3 2.4 8.9
 2 -26 3 -1.5 6.2
 2 26 -3 0.3 6.8
 -3 -26 3 71.59 13.6
 3 26 3 87.29 11.5
 3 -26 -3 74.89 10.6
 -3 -26 -3 88.59 18.5
 3 26 -3 69.49 9.4
 3 -26 3 44.2 11.2
 3 -26 3 110.79 10.7
 -4 -26 3 15.5 9.3
 4 -26 -3 10.8 5.7
 4 -26 3 14.6 5.4
 4 26 -3 10.8 5.1
 -4 -26 -3 17 10.4
 -5 -26 3 126.69 18
 5 -26 -3 138.69 14
 -5 -26 -3 140.89 20.9
 5 -26 3 128.29 12.7
 -6 -26 3 -3.9 8.9
 6 -26 -3 5.1 6
 -6 -26 -3 10.2 10.5
 6 -26 3 3.1 5.1
 0 26 -4 147.19 19.5
 0 -26 4 191.48 19.8
 1 26 4 5.5 3.6
 -1 -26 4 2.7 7
 1 -26 -4 22.8 9.3
 1 -26 4 28.2 10.4
 1 -26 4 13.1 6.7
 -1 -26 -4 15.6 10.4
 2 -26 -4 110.69 13.6
 2 -26 4 67.59 12.7
 -2 -26 -4 123.09 21.6
 2 26 -4 110.39 11.7
 3 -26 -4 24 10.3
 3 26 4 23.3 8.8
 -3 -26 -4 3.5 9.6
 3 26 -4 11.7 5.1
 3 -26 4 13.3 8.4
 3 -26 4 22.8 7.1
 4 -26 -4 10 6.6
 -4 -26 -4 10.2 11.1
 4 -26 4 17.4 6.2
 4 -26 4 -6.6 5.5
 5 -26 -4 2.6 5.8
 -5 -26 -4 12.7 10
 5 -26 4 3.1 8.5
 5 -26 4 2.8 5.1
 6 -26 -4 5.1 6.4
 6 -26 4 1.9 5.1
 0 26 -5 1.8 6.5
 1 -26 -5 24.3 17.3
 -1 -26 -5 51.49 14.8
 1 26 -5 37.3 8.2
 2 -26 -5 7.5 8.8
 -2 -26 -5 8 11.1
 2 -26 5 -9.2 6.8
 2 26 -5 9.4 6.1
 2 -26 5 6.4 9
 3 -26 -5 113.69 14.5
 3 26 5 162.68 19
 3 -26 5 80.29 14.1
 3 26 -5 113.79 12.2
 -3 -26 -5 151.68 20.5
 4 -26 -5 18.2 7.1
 4 -26 5 20 7.1
 4 -26 5 -6.5 7.8
 -4 -26 -5 5.7 9.9
 5 -26 -5 43.1 9.5
 -5 -26 -5 56.49 13.9
 5 -26 5 69.39 9.4
 0 -26 -6 179.88 24.8
 1 -26 -6 52.19 13.6
 1 26 -6 48.7 9.5
 -1 -26 -6 45.7 14.9
 2 -26 -6 60.29 13.2
 2 26 -6 59.49 9.8
 -2 -26 -6 68.69 15.6
 3 26 6 -2.6 11.8
 3 -26 -6 -3.4 7.7
 -3 -26 -6 11.3 12
 3 26 -6 11.8 6.8
 4 -26 -6 15.3 8.1
 4 -26 6 26.6 8.5
 -4 -26 -6 16.5 12.3
 0 -26 -7 -6.5 12.8
 1 -26 -7 5.6 13.6
 -1 -26 -7 -1 13.4
 1 26 -7 8.8 9.5
 2 -26 -7 29.7 12.8
 0 -27 0 20.6 9.8
 -1 -27 0 -3.1 8.6
 1 -27 0 5.5 7.2
 -2 -27 0 73.09 14.7
 2 -27 0 49.6 9
 3 -27 0 2 5
 -3 -27 0 5 8.8
 4 -27 0 120.99 14.2
 -4 -27 0 139.09 19.6
 5 -27 0 0.3 4.9
 -5 -27 0 2.6 11.3
 6 -27 0 109.39 12.3
 -6 -27 0 108.39 19.1
 0 -27 -1 -3.8 7.6
 0 -27 1 0.9 8
 1 -27 -1 417.26 33
 -1 -27 1 476.25 36.4
 1 -27 1 444.26 33.4
 -1 -27 -1 534.65 36.8
 1 27 -1 343.07 32.6
 -2 -27 1 2.8 9.1
 2 -27 -1 6.8 5.4
 2 -27 1 0 5.1
 2 27 -1 0 4.2
 -2 -27 -1 2.6 9.9
 -3 -27 1 135.49 19.2
 3 -27 -1 121.19 13
 3 27 -1 121.79 12.6
 -3 -27 -1 153.68 19.9
 3 -27 1 144.49 13.2
 -4 -27 1 3 9.2
 4 -27 -1 8.7 5
 -4 -27 -1 13.1 13.6
 5 -27 -1 1.6 5.2
 -5 -27 1 27.2 12
 -5 -27 -1 18.2 11.2
 5 -27 1 10.1 5.2
 6 -27 -1 5 5.8
 -6 -27 1 3.7 10.9
 -6 -27 -1 5.7 11
 6 -27 1 -4.5 4.7
 0 -27 -2 13.1 9.3
 0 -27 2 23.6 10.1
 0 27 -2 17.1 7.8
 -1 27 -2 -4 6.7
 1 -27 -2 6.5 7.3
 -1 -27 2 -2.8 9.2
 -1 -27 -2 8.1 9
 1 -27 2 8.7 7.7
 1 27 -2 0.3 5.3
 2 27 2 101.29 14
 2 -27 -2 96.59 12.7
 -2 -27 2 95.19 16.5
 2 -27 2 130.29 13.6
 -2 -27 -2 143.49 18.1
 2 27 -2 81.69 11.4
 -3 -27 2 -5.9 7.6
 3 -27 -2 8 5.3
 3 27 2 3.6 5
 3 -27 2 2.7 5.2
 -3 -27 -2 -0.6 9.6
 3 27 -2 10.5 4.7
 -4 -27 2 98.39 16.8
 4 -27 -2 93.89 11.1
 4 -27 2 108.39 11.5
 -4 -27 -2 139.49 19.1
 4 -27 2 61.09 12.7
 5 -27 -2 0.3 5.1
 -5 -27 2 13.5 10.8
 5 -27 2 4.4 4.9
 -5 -27 -2 14.7 10.9
 6 -27 -2 48.8 8.6
 -6 -27 2 59.59 16.3
 -6 -27 -2 79.39 16.3
 6 -27 2 68.89 9
 0 -27 3 49.2 11.9
 0 27 -3 29 8
 0 -27 -3 37.4 11.3
 1 -27 -3 351.16 28.1
 -1 -27 3 312.37 29.6
 -1 -27 -3 415.06 31.9
 1 27 -3 289.57 25.7
 2 27 3 12.5 8.3
 2 -27 -3 11.4 6.7
 -2 -27 3 -0.1 8
 2 -27 3 11.3 7.4
 2 27 -3 0.8 5.1
 -2 -27 -3 8.5 11.2
 3 -27 -3 44.5 8.7
 -3 -27 3 45.3 11.7
 3 27 3 52.99 9.6
 3 -27 3 27.1 8.2
 -3 -27 -3 56.59 13.7
 3 -27 3 63.29 9.2
 3 27 -3 45.8 7.3
 4 -27 -3 0.6 5.1
 -4 -27 3 9.6 9.2
 -4 -27 -3 0.2 9.6
 4 -27 3 10.8 8.8
 4 -27 3 2.6 4.9
 -5 -27 3 15.1 11.1
 5 -27 -3 16.1 6.3
 -5 -27 -3 14.3 10.4
 5 -27 3 7 5.3
 -6 -27 3 -0.4 9.4
 6 -27 -3 -3 6
 -6 -27 -3 -13.2 9.1
 6 -27 3 1.7 5
 0 -27 4 54.19 12.1
 0 27 -4 48.9 9.3
 0 -27 -4 39.1 13.1
 -1 -27 4 7.9 7.8
 1 -27 -4 21.6 10.6
 1 -27 4 3.2 6.2
 1 -27 4 31.5 10.7
 1 27 -4 9.6 6.6
 2 27 4 92.79 14.7
 2 -27 -4 59.79 12.4
 -2 -27 -4 107.39 16.9
 2 -27 4 50.99 11.1
 2 27 -4 52.59 8.9
 3 -27 -4 -5.9 5.7
 -3 -27 -4 -5.9 9.2
 3 -27 4 -2.1 7.4
 3 -27 4 5.9 6.8
 3 27 -4 8.3 4.8
 4 -27 -4 102.89 13
 -4 -27 -4 107.29 17.9
 4 -27 4 143.59 13.3
 5 -27 -4 7.3 6.1
 5 -27 4 1.7 5
 -5 -27 -4 -9.2 10
 5 -27 4 27.5 11.7
 0 -27 -5 22.4 12
 0 27 -5 7.2 7.3
 1 -27 -5 145.79 19.5
 1 27 -5 107.99 14.5
 -1 -27 -5 142.29 20.1
 2 27 5 24.4 13
 2 -27 -5 29.4 9.4
 -2 -27 -5 28.6 13
 2 -27 5 34.9 10.8
 2 27 -5 17.2 6.4
 2 -27 5 10.9 7.6
 3 -27 -5 71.09 11.7
 -3 -27 -5 81.89 16.5
 3 -27 5 98.09 13
 4 -27 -5 3.4 6.6
 -4 -27 -5 6.4 10.2
 4 -27 5 1 6.4
 4 -27 5 23 9.2
 0 -27 -6 29 13.9
 1 -27 -6 -1.1 11.2
 -1 -27 -6 -21.1 11.4
 1 27 -6 -4.5 7.6
 2 -27 -6 53.09 12.8
 2 27 6 46.7 18.7
 -2 -27 -6 66.09 16.4
 3 -27 -6 1.1 8.2
 -3 -27 -6 4.2 11.2
 0 -28 0 725.93 53.19
 -1 -28 0 -0.4 9.6
 1 -28 0 3.9 7.1
 -2 -28 0 259.77 25.7
 2 -28 0 205.48 19.1
 3 -28 0 -6.2 4.6
 -3 -28 0 1.1 9.2
 4 -28 0 33.3 6.8
 -4 -28 0 79.19 15.1
 5 -28 0 -1.2 4.4
 -5 -28 0 0.4 10
 6 -28 0 10.9 5.7
 -6 -28 0 0.6 12.2
 0 -28 -1 7 8.7
 0 28 -1 1.6 5
 0 -28 1 -1.8 8.6
 1 28 1 56.69 12
 1 -28 -1 54.39 11.2
 -1 -28 1 63.89 14.2
 1 -28 1 54.89 11.1
 1 28 -1 60.49 10.3
 -1 -28 -1 71.19 14.5
 2 -28 -1 13.3 6.6
 -2 -28 1 21.2 11.6
 2 -28 1 9.8 6.6
 2 28 -1 13.2 6.1
 -2 -28 -1 15.7 11.2
 -3 -28 1 133.69 19.6
 -3 -28 -1 166.38 21.5
 3 -28 1 132.89 13.8
 -4 -28 1 -11.4 8.7
 4 -28 -1 -4.5 4.5
 4 -28 1 2.5 5
 -4 -28 -1 5.7 10.5
 5 -28 -1 103.19 11.5
 -5 -28 1 75.99 17.7
 -5 -28 -1 94.49 17.7
 5 -28 1 95.19 10.9
 -6 -28 1 -1.6 10.7
 6 -28 -1 -1.6 5
 6 -28 1 3.1 5
 -6 -28 -1 0.4 10.9
 0 -28 2 380.66 29.7
 0 -28 -2 333.97 29
 0 28 -2 272.67 26.1
 -1 -28 2 20.7 11.3
 1 28 2 8.6 7.7
 1 -28 -2 2.4 7.3
 1 28 -2 4.3 5.8
 -1 -28 -2 6.3 10.2
 1 -28 2 8.4 8.2
 -2 -28 2 268.87 26.7
 2 28 2 313.27 23.5
 2 -28 -2 224.48 21.7
 2 -28 2 315.37 23
 2 28 -2 216.78 20.7
 3 -28 -2 -2.9 4.9
 -3 -28 2 4 8.9
 -3 -28 -2 14.2 10.7
 3 -28 2 0.9 5.4
 4 -28 -2 45.7 8.1
 -4 -28 2 45 13
 4 -28 2 58.19 8.3
 -4 -28 -2 53.89 14
 5 -28 -2 -5 4.7
 -5 -28 2 4.3 10.7
 5 -28 2 4.4 5
 -5 -28 -2 -4.5 9.2
 -6 -28 2 0.5 12.5
 6 -28 -2 8.5 6.4
 6 -28 2 7.9 5.5
 -6 -28 -2 -7.4 10.8
 0 -28 3 -4.2 9.6
 0 -28 -3 -0.2 9.5
 0 28 -3 -0.2 6.3
 -1 -28 3 91.89 15.2
 1 -28 -3 49.99 12.8
 1 28 3 119.49 16.2
 1 28 -3 71.99 10.8
 -1 -28 -3 77.59 24.6
 2 -28 -3 -5 6.2
 -2 -28 3 -4.1 7.9
 2 28 3 0.5 7.1
 2 -28 3 2.9 7.3
 -2 -28 -3 -4.5 10.4
 2 28 -3 -0.7 5
 3 -28 -3 69.99 10.2
 -3 -28 3 46.2 12.5
 3 -28 3 93.79 12
 -3 -28 -3 108.09 18.3
 4 -28 -3 -0.4 5
 -4 -28 3 -4.5 8.8
 4 -28 3 -2.6 7.9
 -4 -28 -3 -1.3 10.3
 -5 -28 3 116.39 18
 5 -28 -3 108.09 12.8
 -5 -28 -3 100.69 17.8
 5 -28 3 118.59 12.3
 0 -28 -4 303.17 27
 0 -28 4 277.47 25.4
 0 28 -4 183.88 21.2
 -1 -28 4 6 7.9
 1 28 4 3.7 10.7
 1 -28 -4 -0.5 9.2
 1 -28 4 -3.7 10.1
 1 28 -4 5.8 6.2
 -1 -28 -4 -2.1 10.7
 1 -28 4 -0.6 6.4
 2 28 4 171.48 20.7
 2 -28 -4 156.78 17.3
 -2 -28 -4 163.88 23.1
 2 28 -4 123.99 15.5
 3 -28 -4 4.9 6.5
 3 -28 4 13.7 8.4
 3 -28 4 15.1 7.7
 -3 -28 -4 9 11
 4 -28 -4 15 7
 4 -28 4 28.6 7.6
 -4 -28 -4 20.4 12.5
 5 -28 -4 -0.5 5.9
 5 -28 4 1.7 5.5
 -5 -28 -4 21.8 11.7
 0 -28 -5 -4.7 11.7
 1 28 5 87.09 17.1
 1 -28 -5 30.9 12.2
 -1 -28 -5 53.19 15.7
 2 -28 -5 -0.7 8.4
 2 28 5 -5.2 10.9
 -2 -28 -5 -1.9 11.2
 2 -28 5 2.7 7.3
 2 -28 5 2 9.6
 3 -28 -5 55.89 10.9
 -3 -28 -5 92.49 17.9
 3 -28 5 49.5 11.5
 4 -28 -5 4.1 6.8
 -4 -28 -5 0.8 10.1
 4 -28 5 12.7 9.2
 4 -28 5 8.7 7.5
 0 -28 -6 176.38 25.4
 1 -28 -6 9.9 12.5
 -1 -28 -6 25.4 14.4
 2 -28 -6 56.09 13.5
 2 28 6 68.39 18.7
 -2 -28 -6 22.8 14.6
 0 -29 0 19.8 11.4
 1 -29 0 3.3 7.3
 -1 -29 0 6.1 11.4
 2 -29 0 53.59 9.6
 -2 -29 0 66.19 15.4
 -3 -29 0 -0.7 9.8
 3 -29 0 -0.1 5.3
 -4 -29 0 124.49 20.4
 4 -29 0 117.09 12.4
 -5 -29 0 -14 9.8
 5 -29 0 4 5.1
 -6 -29 0 92.19 19.5
 6 -29 0 97.99 11.8
 0 29 -1 7.9 6.7
 0 -29 -1 7.4 9.9
 0 -29 1 2.5 9.7
 0 29 1 -1.1 7.5
 1 -29 -1 520.45 41.9
 1 29 1 496.95 41.8
 -1 -29 1 668.83 46
 -1 -29 -1 629.04 45.4
 1 -29 1 557.94 42.3
 2 -29 -1 -7.3 7.3
 -2 -29 1 3.6 10.7
 -2 -29 -1 0.6 10.6
 2 -29 1 -4.2 6.2
 2 29 -1 -2.2 6.5
 -3 -29 1 174.98 22.5
 3 -29 -1 141.59 15.2
 -3 -29 -1 212.78 26.9
 -4 -29 1 -1.5 8.9
 4 -29 -1 2.1 4.9
 -4 -29 -1 -3.1 10.4
 4 -29 1 2.8 5
 -5 -29 1 5.8 11.6
 5 -29 -1 19.1 6.2
 5 -29 1 8.8 5.4
 -5 -29 -1 18.3 12.2
 -6 -29 1 -6.9 10.8
 6 -29 -1 2.1 5.8
 6 -29 1 1.4 5.2
 -6 -29 -1 7.6 11.6
 0 29 -2 29.6 9
 0 29 2 35 12
 0 -29 -2 15.3 11.5
 0 -29 2 28.1 12
 1 29 2 19.1 8.8
 -1 -29 2 0.4 10.8
 1 -29 -2 -5.2 13
 -1 -29 -2 13.4 14.2
 1 -29 2 8.3 8.9
 1 29 -2 9.7 6.6
 2 -29 -2 93.89 14.2
 -2 -29 2 109.39 18.3
 -2 -29 -2 130.39 20
 2 -29 2 128.49 15.4
 3 -29 -2 3.2 5.5
 -3 -29 2 10.4 9.9
 -3 -29 -2 1.5 11
 3 -29 2 -1.8 5.5
 -4 -29 2 60.59 16.7
 4 -29 -2 114.49 12.3
 -4 -29 -2 96.19 18
 4 -29 2 115.59 12.1
 -5 -29 2 5.1 10.8
 5 -29 -2 3.5 5.8
 -5 -29 -2 6.2 10.5
 5 -29 2 3.2 4.8
 0 29 3 -4.2 10
 0 -29 3 11.8 10.9
 0 -29 -3 10.9 11.3
 0 29 -3 6.5 8.5
 1 -29 -3 353.96 31.5
 1 29 3 365.76 32.6
 -1 -29 3 384.26 34.2
 1 29 -3 312.67 31.4
 1 -29 3 445.86 33
 -1 -29 -3 442.66 35.6
 -2 -29 3 0.3 8.9
 2 -29 -3 3.4 6.8
 2 -29 3 -6.5 7.4
 -2 -29 -3 9 11.8
 -3 -29 3 62.99 14.7
 3 -29 -3 69.59 10.5
 -3 -29 -3 97.19 17.4
 3 -29 3 97.49 12.8
 4 -29 -3 3.5 5.7
 -4 -29 3 -4.5 8.7
 4 -29 3 3.3 5.5
 4 -29 3 -4.4 9.8
 -4 -29 -3 4.4 11.1
 -5 -29 3 8.3 10.8
 5 -29 -3 16.3 6.4
 -5 -29 -3 12 11.6
 5 -29 3 14.3 6.2
 0 -29 4 42.9 12.5
 0 -29 -4 37.5 13.2
 1 -29 -4 9 9.9
 -1 -29 4 -15 7.5
 1 29 4 -2.1 10.6
 1 -29 4 15.7 11.5
 1 -29 4 0.4 7.4
 -1 -29 -4 2.3 11.9
 2 -29 -4 61.59 11.4
 2 -29 4 27.3 11
 -2 -29 -4 103.49 18.3
 3 -29 -4 1 6.9
 -3 -29 -4 13.4 12
 3 -29 4 0 6.7
 3 -29 4 -0.4 7.3
 4 -29 -4 99.59 13.2
 4 -29 4 123.39 14.3
 4 -29 4 55.79 16
 -4 -29 -4 120.39 20.1
 0 -29 -5 5 11.6
 1 29 5 157.38 22.7
 1 -29 -5 145.99 19.6
 -1 -29 -5 156.68 22.4
 2 -29 -5 2 9.4
 2 -29 5 8 10.8
 -2 -29 -5 8.9 13.5
 2 -29 5 8 7.8
 3 -29 -5 91.69 13.7
 3 -29 5 123.19 16.9
 -3 -29 -5 80.19 18.7
 0 -29 -6 12.4 13.8
 1 -29 -6 -2.8 11.9
 -1 -29 -6 -10.2 12.4
 2 -29 -6 47.9 13.4
 0 -30 0 725.23 53.69
 -1 -30 0 -7.7 10
 1 -30 0 2.4 8
 -2 -30 0 291.37 28.4
 2 -30 0 206.18 23.2
 3 -30 0 -1.2 5.4
 -3 -30 0 -3.8 16.5
 4 -30 0 46.3 8
 -4 -30 0 58.29 15.3
 -5 -30 0 3 11.3
 5 -30 0 -6.2 4.4
 0 -30 -1 -5.3 11.4
 0 -30 1 3.5 10
 -1 -30 1 76.29 15.5
 -1 -30 -1 40.2 19.2
 1 -30 1 38.5 11.6
 -2 -30 1 1.9 11.7
 2 -30 -1 5.5 7
 2 -30 1 14.3 7.8
 -2 -30 -1 -6.5 11.1
 3 -30 -1 123.09 13.8
 -3 -30 1 126.89 19.6
 -3 -30 -1 151.28 21.5
 3 -30 1 107.99 13.5
 4 -30 -1 -0.9 5.1
 -4 -30 -1 -17.7 9.8
 4 -30 1 -1.7 5
 -5 -30 1 69.59 16.5
 5 -30 -1 72.69 10.6
 -5 -30 -1 75.59 17.5
 5 -30 1 88.89 10.4
 0 30 2 402.26 44.1
 0 -30 -2 348.17 33.4
 0 -30 2 435.06 34.8
 -1 -30 2 2.3 10.8
 1 -30 -2 -1.9 7.9
 1 -30 2 7 9.3
 -1 -30 -2 2.4 11.1
 -2 -30 2 298.17 29.9
 2 -30 -2 248.08 23.9
 2 -30 2 285.67 24.6
 -2 -30 -2 312.17 31
 3 -30 -2 -0.6 5.4
 -3 -30 2 -12 8.7
 3 -30 2 4.2 6.2
 -3 -30 -2 5.4 11.9
 -4 -30 2 51.79 14.8
 4 -30 -2 39.1 7.9
 -4 -30 -2 47.6 15.3
 4 -30 2 47.9 8.5
 -5 -30 2 11.9 12
 5 -30 -2 1 5.2
 5 -30 2 5.4 5.4
 -5 -30 -2 -3.6 10.1
 0 -30 -3 2.8 11.1
 0 -30 3 -8 10.7
 0 30 3 9.4 18.6
 1 -30 -3 56.29 13
 -1 -30 3 84.79 16.9
 -1 -30 -3 88.49 18
 1 -30 3 93.19 15.5
 -2 -30 3 1.5 9.9
 2 -30 -3 -11.2 6.9
 -2 -30 -3 -3.7 11.8
 2 -30 3 -0.1 7.9
 3 -30 -3 66.59 9.9
 -3 -30 3 37 12.8
 -3 -30 -3 98.79 18.8
 3 -30 3 43 12.6
 -4 -30 3 9.4 10.2
 4 -30 -3 0.5 5.9
 -4 -30 -3 -0.1 11.2
 4 -30 3 10.6 6.3
 5 -30 -3 97.89 11.6
 -5 -30 3 44.9 14.8
 -5 -30 -3 94.19 17.9
 5 -30 3 79.39 11.4
 0 -30 -4 258.87 28.7
 0 -30 4 277.97 27.8
 -1 -30 4 21.8 10.5
 1 -30 -4 -8 9.3
 1 -30 4 -6.2 7.7
 -1 -30 -4 -6.9 12.3
 1 -30 4 -2.3 10.5
 2 -30 -4 148.49 18.7
 -2 -30 -4 153.18 23.5
 2 -30 4 179.98 20.4
 3 -30 -4 7.2 7.5
 3 -30 4 9.4 8.3
 -3 -30 -4 13.8 13.5
 4 -30 -4 12.3 7.3
 4 -30 4 18.8 7.8
 4 -30 4 2.5 13.2
 -4 -30 -4 26.9 14.5
 0 -30 -5 4.9 12.4
 1 -30 -5 31.5 13
 -1 -30 -5 35.8 14.9
 2 -30 -5 2.5 9.6
 2 -30 5 2.7 8
 2 -30 5 7.2 10.6
 -2 -30 -5 7.7 14
 3 -30 -5 53.69 10.9
 3 -30 5 34.3 10.7
 -3 -30 -5 89.19 18.2
 1 -31 0 0.7 9.2
 2 -31 0 43.8 10.1
 -2 -31 0 68.09 17.8
 -3 -31 0 -3.4 11.1
 3 -31 0 4.5 5.9
 4 -31 0 98.19 11.9
 -4 -31 0 84.09 18.4
 -5 -31 0 -6.7 10.5
 5 -31 0 2.1 4.9
 0 -31 1 9.6 11
 0 -31 -1 2.7 9.5
 1 -31 -1 296.47 28.9
 -1 -31 1 376.56 33.3
 -1 -31 -1 387.86 33.2
 1 -31 1 330.07 30.6
 -2 -31 1 -4.6 11.7
 2 -31 -1 3.2 7.3
 -2 -31 -1 5.2 11.9
 2 -31 1 4.9 7.5
 -3 -31 1 97.79 32.9
 3 -31 -1 106.89 13.9
 3 -31 1 129.29 14.4
 -3 -31 -1 178.28 24.2
 -4 -31 1 -0.4 10.7
 4 -31 -1 -0.5 5.4
 4 -31 1 -1.6 5.2
 -4 -31 -1 -4.8 11.4
 5 -31 -1 4.6 5
 -5 -31 1 22.2 12.6
 -5 -31 -1 15.4 13
 5 -31 1 4.9 5.8
 0 -31 2 21.7 12.8
 0 -31 -2 19.8 11.4
 1 -31 -2 3 8.9
 -1 -31 2 -5.9 11.2
 -1 -31 -2 2.6 10.9
 1 -31 2 0.6 9.5
 2 -31 -2 68.89 12
 -2 -31 2 112.19 19.1
 -2 -31 -2 129.09 20.8
 -3 -31 2 3.4 11.5
 3 -31 -2 -4 5.6
 3 -31 2 5.2 7
 -3 -31 -2 4.6 12.4
 4 -31 -2 61.69 10
 -4 -31 2 59.89 16.2
 -4 -31 -2 101.99 18.6
 4 -31 2 82.59 10.6
 -5 -31 2 7.4 12.2
 5 -31 -2 6 5.4
 -5 -31 -2 7.8 11.1
 5 -31 2 5.3 5.7
 0 -31 -3 4.1 10.6
 0 -31 3 1.7 11.1
 -1 -31 3 244.98 30
 1 -31 -3 245.98 26.8
 1 -31 3 331.57 28.8
 -1 -31 -3 352.26 32.1
 -2 -31 3 8.7 10.7
 2 -31 -3 4.2 7.5
 2 -31 3 1.4 8.4
 -2 -31 -3 1.5 12.2
 -3 -31 3 37 13
 3 -31 -3 42.6 9.2
 3 -31 3 19 11.4
 -3 -31 -3 78.09 17.6
 3 -31 3 75.09 11.2
 -4 -31 3 2.7 10.1
 4 -31 -3 3.9 6.1
 -4 -31 -3 -5.1 11.1
 4 -31 3 -0.2 6.1
 0 -31 -4 20.5 13.5
 0 -31 4 48.7 14.3
 -1 -31 4 -6.5 10.2
 1 -31 -4 7.8 10.6
 1 -31 4 16.1 11.7
 1 -31 4 -2 8.5
 -1 -31 -4 2.4 12.3
 2 -31 -4 39.1 11.3
 2 -31 4 58.89 11.2
 -2 -31 -4 62.59 18.2
 2 -31 4 77.89 13.9
 3 -31 -4 1.9 6.8
 3 -31 4 -3.9 12.4
 -3 -31 -4 11.8 13.8
 3 -31 4 6.1 13.5
 0 -31 -5 1.5 12
 1 -31 -5 105.69 18.3
 -1 -31 -5 136.09 21
 2 -31 -5 4.8 9.7
 2 -31 5 10 10.9
 2 -31 5 -1.4 8.2
 -2 -31 -5 16.4 14.3
 0 -32 0 436.96 37.2
 1 -32 0 4.7 8.8
 -1 -32 0 5.8 12.4
 -2 -32 0 139.09 21.3
 2 -32 0 104.99 14.2
 3 -32 0 0.1 6.4
 -3 -32 0 9.7 12.3
 4 -32 0 22.4 7.1
 -4 -32 0 33.1 14.2
 0 -32 1 12.8 16.9
 0 -32 -1 0 9.7
 1 -32 -1 8.8 10.2
 1 -32 1 17.4 10.6
 -1 -32 -1 5.5 12.3
 -2 -32 1 6 14.1
 2 -32 -1 7.7 7.7
 -2 -32 -1 -6.3 11.7
 2 -32 1 3.4 8.1
 -3 -32 1 75.19 17.5
 3 -32 -1 59.89 10.3
 -3 -32 -1 97.29 19.6
 3 -32 1 82.29 11.5
 4 -32 -1 -1.2 5.4
 -4 -32 1 -8 10.6
 4 -32 1 1.4 5.8
 -4 -32 -1 7.3 12.3
 0 -32 -2 166.38 22.6
 0 -32 2 198.28 24.1
 -1 -32 2 14.7 13
 1 -32 -2 0.4 9.5
 -1 -32 -2 6.4 13
 2 -32 -2 121.99 17
 -2 -32 2 124.89 20.6
 2 -32 2 151.18 18.1
 -2 -32 -2 200.68 25.8
 -3 -32 2 21.6 12.6
 3 -32 -2 3.4 6.6
 -3 -32 -2 -2.5 12.3
 3 -32 2 -5.2 6.7
 -4 -32 2 11 14.7
 4 -32 -2 12.8 6.7
 4 -32 2 23.8 7.1
 -4 -32 -2 36.2 14.8
 0 -32 -3 -4.9 10.5
 0 -32 3 -10 11.2
 -1 -32 3 56.69 15.4
 1 -32 -3 20.5 11
 1 -32 3 43.8 13.3
 -1 -32 -3 32.4 14.7
 2 -32 -3 2.9 8.3
 -2 -32 3 -4.7 11.1
 -2 -32 -3 15.1 13.8
 2 -32 3 -4.3 12.4
 -3 -32 3 33.9 12.6
 3 -32 -3 49 10.1
 -3 -32 -3 55.59 16.7
 3 -32 3 49.4 10.5
 4 -32 -3 0.4 6.2
 4 -32 3 0.2 6.6
 0 -32 4 152.38 21.3
 0 -32 -4 144.19 20.3
 -1 -32 4 -3.2 10.9
 1 -32 -4 -10.2 9.9
 1 -32 4 -0.7 11.3
 -1 -32 -4 2.9 12.7
 1 -32 4 5.5 9.6
 2 -32 -4 63.19 12.9
 -2 -32 -4 74.39 19.2
 3 -32 -4 4.8 7.8
 3 -32 4 24 12.2
 3 -32 4 3.9 8.6
 0 -32 -5 0.4 13.3
 0 -33 0 1.3 11.9
 1 -33 0 -0.5 8.9
 -1 -33 0 -0.4 11.5
 -2 -33 0 44.9 16.7
 2 -33 0 33.2 10.2
 3 -33 0 -7.5 6.4
 -3 -33 0 -1.8 13
 -4 -33 0 55.89 16.1
 4 -33 0 37.4 8.3
 0 -33 -1 -5.3 10.2
 0 -33 1 -11.9 10.1
 -1 -33 1 194.58 24.7
 1 -33 -1 141.59 18.1
 1 -33 1 134.69 18
 -1 -33 -1 144.59 21.9
 2 -33 -1 2.5 8.1
 -2 -33 1 3.8 12.9
 -2 -33 -1 1.6 12.5
 2 -33 1 -6.1 7.6
 -3 -33 1 60.09 16.4
 3 -33 -1 40.6 9.2
 -3 -33 -1 72.99 17.6
 3 -33 1 55.29 10.4
 4 -33 -1 3.3 5.9
 -4 -33 1 5.6 12.6
 4 -33 1 0.3 5.9
 -4 -33 -1 -0.9 13.2
 0 -33 2 5.1 17.9
 0 -33 -2 11.3 12
 1 -33 -2 5.6 10
 -1 -33 2 -3.9 22.3
 -1 -33 -2 1.5 11.6
 1 -33 2 4.7 9.9
 -2 -33 2 44.9 27.9
 2 -33 2 66.49 12
 -2 -33 -2 75.59 18.2
 3 -33 -2 -3.1 6.9
 -3 -33 2 4.7 13.1
 3 -33 2 -0.6 7.3
 -3 -33 -2 10.3 13.6
 4 -33 -2 29.6 8
 4 -33 2 56.49 9.5
 0 -33 3 26.8 13.6
 0 -33 -3 9.7 12.2
 -1 -33 3 109.89 19.5
 1 -33 -3 126.89 17.4
 -1 -33 -3 132.49 21.6
 1 -33 3 146.19 24.9
 2 -33 -3 5.5 9.1
 -2 -33 3 5 12.5
 2 -33 3 2.7 9.4
 -2 -33 -3 -8.5 12.3
 3 -33 -3 7.5 8.1
 -3 -33 3 3.5 11.9
 -3 -33 -3 22.8 16.4
 3 -33 3 14.9 8.9
 0 -33 4 15.4 12.7
 0 -33 -4 5.3 12.4
 1 -33 -4 4.2 11.3
 -1 -33 4 5.1 11.4
 1 -33 4 6 11.9
 1 -33 4 18.2 9.7
 -1 -33 -4 -1.5 13.4
 2 -33 -4 31.2 11.6
 -2 -33 -4 18.2 16
 2 -33 4 29.7 16.7
 0 -34 0 245.08 27
 1 -34 0 -2.7 9.8
 -1 -34 0 -2.2 12.4
 2 -34 0 49.9 10.9
 -2 -34 0 65.69 17.6
 -3 -34 0 -0.9 13.3
 3 -34 0 -0.9 7
 0 -34 -1 4.7 11.5
 0 -34 1 1.2 11.2
 1 -34 -1 6 9.9
 -1 -34 1 7.6 13.8
 1 -34 1 5.5 10.3
 -1 -34 -1 16.6 13.2
 2 -34 -1 2.5 8.1
 -2 -34 1 13.8 13.7
 2 -34 1 5 8.8
 -2 -34 -1 -3.5 12.8
 -3 -34 1 68.99 17.4
 3 -34 -1 30.3 9.4
 3 -34 1 26 9.2
 -3 -34 -1 53.59 16.8
 0 -34 2 84.69 17.2
 0 -34 -2 110.79 17.7
 1 -34 -2 3.5 9.7
 -1 -34 2 8.2 12.9
 -1 -34 -2 11.9 13.3
 1 -34 2 6.6 10.8
 2 -34 -2 46.6 12.3
 -2 -34 2 66.89 18
 -2 -34 -2 98.29 19.5
 2 -34 2 93.89 14
 -3 -34 2 8 13.3
 3 -34 -2 -1.4 7.2
 3 -34 2 4.9 7.7
 -3 -34 -2 -9.7 13.8
 0 -34 -3 -6.7 12
 -1 -34 3 35.7 15
 1 -34 -3 5.9 11.5
 -1 -34 -3 14.8 13.6
 1 -34 3 33.2 13.1
 -2 -34 3 7.9 12.8
 2 -34 -3 3.6 8.6
 -2 -34 -3 -0.3 13.4
 2 -34 3 0.7 9.7
 0 -35 0 9.8 12.3
 1 -35 0 2.7 10.6
 -1 -35 0 1.2 12.6
 -2 -35 0 3.3 14.4
 2 -35 0 18.5 9.6
 3 -35 0 3.2 7.4
 0 -35 1 -0.9 11.8
 0 -35 -1 9.9 12.5
 -1 -35 1 59.99 16.3
 1 -35 -1 44.6 12.7
 -1 -35 -1 72.89 17.2
 1 -35 1 47.4 13.2
 2 -35 -1 3.1 8.9
 -2 -35 1 3.1 13.8
 2 -35 1 -7.6 8
 -2 -35 -1 -10.9 12.6
 0 -35 -2 20.2 12.9
 0 -35 2 3.6 12.7
 1 -35 -2 2.3 10.2
 -1 -35 2 15.2 14.1
 -1 -35 -2 -12.4 12.1
 1 -35 2 -1.4 10.7
 2 -35 -2 30 10.2
 -2 -35 2 52.09 16.6
 -2 -35 -2 38.5 16.2
 2 -35 2 24.8 11.4
 0 -35 3 -6.4 12.4
 0 -35 -3 7.6 11.6
 0 -36 0 146.39 20.7
 -1 -36 0 7.5 13.7
 1 -36 0 3.4 10.3
 0 -36 -1 -7.9 11.6
 0 -36 1 2.6 12.4
 1 -36 -1 -8.2 10.3
 -1 -36 1 0.6 13.5
 -1 -36 -1 4.9 13.3
 1 -36 1 17.7 11.7
 -1 0 0 0.5 0.4
 -3 0 0 1 1.4
 3 0 0 0.9 1.3
 4 0 0 1496.65 97.99
 -4 0 0 1508.55 98.09
 5 0 0 2.5 2.2
 -5 0 0 6.7 2.9
 -7 0 0 1.2 3.9
 7 0 0 -0.6 1.1
 7 0 0 -0.9 2.8
 8 0 0 134.29 11.5
 9 0 0 -0.2 4.6
 10 0 0 185.58 16.5
 -1 0 -1 96.29 6.7
 1 0 1 101.39 6.8
 -2 0 -1 43.3 3.6
 2 0 1 44.1 3.6
 2 0 -1 40.8 3.4
 3 0 1 1864.71 123.09
 -3 0 -1 1917.41 123.19
 3 0 -1 1905.71 122.99
 4 0 1 42.9 4.5
 4 0 -1 41.8 4.4
 -4 0 -1 42.7 4.7
 5 0 1 1488.75 98.79
 -5 0 -1 1526.65 98.79
 6 0 1 20.5 3.1
 -6 0 -1 12.8 3.7
 6 0 -1 14.5 3.4
 6 0 1 11.9 3.4
 7 0 1 784.02 51.29
 7 0 -1 750.42 52.09
 7 0 -1 800.12 51.39
 -7 0 -1 753.02 52.39
 8 0 -1 1.2 4.6
 8 0 1 0.9 3.7
 8 0 -1 1.3 3.7
 -8 0 -1 3.9 4.5
 9 0 -1 143.09 13.1
 9 0 1 148.89 13.3
 10 0 1 -5.7 5.4
 10 0 -1 3.1 5.9
 1 0 2 26.8 2.7
 -1 0 -2 32.3 2.6
 1 0 2 30.2 2.1
 -3 0 -2 42.7 4.3
 3 0 2 45.5 4.4
 3 0 2 44.4 3.5
 3 0 -2 42.5 4
 4 0 2 1286.47 85.39
 4 0 2 1301.87 84.69
 -4 0 -2 1355.76 87.09
 4 0 -2 1272.57 85.09
 5 0 -2 39.9 5.3
 5 0 2 53.29 5.7
 -5 0 -2 40.6 5.6
 5 0 2 44.7 4.4
 6 0 2 188.28 15
 6 0 2 192.78 13.8
 7 0 -2 8.3 3.7
 -7 0 -2 12.2 4.6
 7 0 2 5.3 2.2
 7 0 -2 12 3.7
 7 0 2 8.7 3.5
 -8 0 -2 227.18 19.4
 8 0 -2 265.07 19.4
 8 0 2 250.47 19.7
 8 0 -2 213.18 17.9
 8 0 2 232.38 17.8
 -9 0 -2 8.3 6.4
 9 0 -2 7.2 5.4
 9 0 2 6.8 5
 10 0 -2 88.49 11.7
 10 0 2 104.09 11.8
 1 0 3 633.04 41
 2 0 3 67.39 5.8
 2 0 3 64.39 4.7
 -2 0 -3 70.69 5.5
 3 0 3 955.5 62.29
 -3 0 -3 956.1 62.09
 3 0 3 927.81 61.49
 4 0 3 39.9 3.8
 4 0 -3 47.6 4.6
 4 0 3 42.9 5.3
 -4 0 -3 36.3 4.9
 5 0 3 1860.01 122.09
 5 0 3 1862.91 123.09
 -5 0 -3 1885.71 122.89
 5 0 -3 1907.11 122.59
 -6 0 -3 38.1 5.8
 6 0 -3 42.9 5.6
 6 0 3 36.5 6
 6 0 3 41.5 5
 6 0 -3 64.09 6.5
 7 0 -3 555.34 36.3
 -7 0 -3 533.25 37.3
 7 0 3 523.25 36.1
 7 0 -3 524.15 36.9
 8 0 -3 -1.7 4.1
 8 0 3 2.6 4
 8 0 -3 3 4.8
 8 0 3 1.8 5
 -8 0 -3 2.5 4.8
 9 0 -3 73.79 10.1
 9 0 3 63.49 9.1
 -9 0 -3 92.19 12.1
 -1 0 -4 19.1 2.8
 2 0 4 2066.29 133.29
 -2 0 -4 2165.58 133.89
 2 0 4 1953.6 134.29
 -3 0 -4 13.9 2.9
 3 0 4 16.4 3.6
 3 0 4 14.1 2.1
 4 0 4 500.25 34.7
 4 0 -4 513.35 33.7
 4 0 4 502.95 33.3
 -4 0 -4 500.45 34.1
 5 0 4 19.6 4.5
 5 0 -4 11.4 3.3
 5 0 -4 15.2 3.2
 5 0 4 21.8 3.1
 -5 0 -4 13.9 3.8
 6 0 4 80.09 9.7
 6 0 4 82.89 7.5
 6 0 -4 83.99 7.9
 -6 0 -4 84.19 9.2
 6 0 -4 91.19 8.7
 7 0 -4 59.59 8.1
 7 0 4 61.69 7.4
 -7 0 -4 59.29 8.2
 7 0 -4 67.69 7.5
 8 0 -4 119.89 12.3
 8 0 -4 123.39 11.3
 8 0 4 93.79 14
 -8 0 -4 115.39 13
 8 0 4 134.79 11.1
 9 0 4 4.9 5.5
 -9 0 -4 -7.2 5.7
 9 0 -4 0.6 5.6
 2 0 -5 13.4 1.8
 -2 0 -5 10.6 2.6
 3 0 5 1239.28 80.69
 3 0 5 1127.69 81.69
 3 0 -5 1328.97 80.29
 -3 0 -5 1240.68 81.49
 4 0 -5 70.69 5.8
 4 0 5 65.79 7.9
 4 0 5 66.69 5.6
 -4 0 -5 64.39 7
 5 0 5 505.75 36.6
 -5 0 -5 505.15 35.6
 5 0 -5 539.65 35.2
 5 0 5 533.55 34.6
 5 0 -5 512.55 34.7
 6 0 5 12.8 5.5
 6 0 -5 20.9 4.4
 6 0 5 16.2 4
 -6 0 -5 17.2 5.1
 6 0 -5 21.7 4.6
 -7 0 -5 452.25 32.8
 7 0 -5 447.76 31.8
 7 0 -5 448.16 31.1
 7 0 5 450.15 30.9
 -8 0 -5 14.3 6.2
 8 0 -5 13.9 5.6
 8 0 -5 16.6 5.9
 8 0 5 18.6 5.6
 -2 0 -6 630.34 41.2
 2 0 -6 608.54 40.3
 3 0 -6 14 2.6
 3 0 6 10.3 1.9
 -3 0 -6 15.5 3.6
 4 0 6 237.78 16.4
 -4 0 -6 242.68 17.7
 4 0 -6 237.18 16.5
 -5 0 -6 4.9 4.2
 5 0 6 7.7 3.1
 5 0 -6 6.8 3.2
 5 0 -6 7.6 3.6
 6 0 -6 26.4 5.2
 6 0 6 29.7 4.9
 6 0 6 21 7.1
 6 0 -6 26.2 6.6
 -6 0 -6 21 5.7
 7 0 6 25.7 6.2
 7 0 -6 7.7 4.6
 7 0 6 9.4 4.6
 7 0 -6 3.6 4.8
 -7 0 -6 11 5.5
 8 0 6 47.4 14.7
 8 0 -6 82.89 9.7
 -8 0 -6 69.29 10.6
 8 0 6 84.59 9.6
 -2 0 -7 67.89 7
 -3 0 -7 429.46 28.3
 3 0 -7 389.66 27
 -4 0 -7 38.6 6.1
 4 0 -7 41.1 4.9
 5 0 -7 515.25 31.5
 -5 0 -7 475.25 32.7
 5 0 7 407.26 30.9
 6 0 -7 38.9 8.8
 -6 0 -7 38.4 7.4
 6 0 7 20.1 7.7
 6 0 7 43.9 5.7
 7 0 -7 135.99 12
 7 0 7 115.09 16
 7 0 7 136.79 11.5
 7 0 -7 121.79 12.5
 -7 0 -7 139.39 14
 -2 0 -8 400.06 27.7
 -3 0 -8 50.39 6.9
 4 0 -8 85.49 7.4
 -4 0 -8 88.59 9.7
 5 0 -8 12.7 4.1
 -5 0 -8 6.1 5.1
 6 0 -8 9.4 5
 -6 0 -8 30.8 7.3
 -2 0 -9 17.1 4.9
 -3 0 -9 122.99 11.7
 -4 0 -9 56.99 8.2
 -5 0 -9 140.99 14.3
 -2 0 -10 100.89 10.6
 -1 1 0 3.6 0.7
 -1 -1 0 4.7 0.7
 1 -1 0 6.7 0.7
 -2 -1 0 1394.66 89.69
 -2 1 0 1399.46 89.69
 2 1 0 1365.56 89.59
 2 -1 0 1368.26 89.69
 -3 1 0 3.5 1.5
 3 1 0 4.6 1.4
 3 -1 0 3.6 1.5
 -3 -1 0 3.2 1.5
 4 -1 0 2048.79 134.99
 -4 -1 0 2070.09 134.99
 4 1 0 2067.99 134.99
 -4 1 0 2118.49 135.09
 5 1 0 2.3 2.3
 5 -1 0 6.4 4.7
 -5 -1 0 0.7 2.4
 -5 1 0 2.4 2.5
 5 -1 0 1.1 2.2
 -6 -1 0 1557.44 100.59
 6 -1 0 1493.75 100.39
 -6 1 0 1557.54 100.49
 6 -1 0 1545.45 99.69
 6 1 0 1484.85 100.29
 7 -1 0 3.6 2.9
 -7 -1 0 6.1 4.1
 7 1 0 8.4 3.7
 8 -1 0 172.78 14.4
 8 1 0 198.48 14.8
 9 -1 0 -1.9 4.4
 9 1 0 0.8 4.8
 10 -1 0 44.5 8.1
 10 1 0 45.5 8.6
 2 1 1 33.3 3
 2 -1 -1 30.7 3
 -2 -1 1 33.2 2.9
 -2 1 -1 33.6 3
 2 1 -1 32.5 2.8
 2 -1 1 35 2.5
 2 -1 1 33.8 3
 -2 -1 -1 34.7 3.1
 3 -1 -1 3273.67 210.88
 -3 1 -1 3268.17 210.88
 3 1 1 3258.37 210.88
 -3 -1 1 3256.47 210.78
 3 -1 1 3247.48 210.88
 3 1 -1 3195.88 210.68
 -3 -1 -1 3236.88 210.88
 3 -1 1 3316.67 210.48
 4 1 1 206.98 14.5
 4 -1 -1 202.68 14.4
 -4 1 -1 202.98 14.5
 -4 -1 1 207.48 14.5
 -4 -1 -1 200.98 14.5
 4 -1 1 196.68 14.5
 4 -1 1 212.28 13.9
 4 1 -1 198.98 14.3
 5 -1 1 619.44 41.3
 -6 1 -1 30 5.1
 6 1 1 31.1 5.2
 6 -1 -1 37.5 5.4
 6 -1 -1 48.1 5.3
 6 -1 1 40.9 4.9
 -6 -1 -1 39 5.7
 6 -1 1 40.8 5.9
 6 1 -1 35.2 5.1
 7 1 1 236.48 18.6
 -7 1 -1 280.67 20.1
 7 -1 -1 242.38 18.8
 7 -1 -1 302.77 20.1
 7 -1 1 255.37 18.7
 7 1 -1 250.77 18.9
 -7 -1 -1 269.07 20.2
 8 -1 -1 3.5 3.9
 -8 1 -1 -1.2 4.6
 8 -1 -1 3.9 5
 8 1 1 1.1 3.7
 8 1 -1 5 4.2
 8 -1 1 3.2 3.9
 8 1 -1 -2.5 4.3
 -8 -1 -1 -1.1 4.5
 9 1 1 219.28 18.7
 9 -1 -1 257.57 19.2
 9 -1 1 239.38 18.7
 -9 -1 -1 284.57 21.5
 9 1 -1 222.88 18.9
 10 -1 -1 5.4 6.2
 10 1 1 1 5.6
 10 -1 1 2.7 6.4
 10 1 -1 1.4 5.9
 -1 1 -2 54.99 3.9
 1 1 2 49.7 4.3
 1 -1 2 52.29 3.7
 1 -1 2 54.19 4.1
 -1 -1 -2 54.19 4.2
 -2 1 -2 2150.78 139.29
 2 1 2 2163.08 139.49
 2 -1 2 2102.29 138.89
 -2 -1 -2 2164.28 139.39
 2 -1 2 2165.58 139.39
 2 1 -2 2153.68 139.09
 3 -1 -2 92.29 6.9
 3 1 2 93.19 7
 -3 1 -2 87.79 6.9
 3 -1 2 91.49 7
 3 -1 2 80.59 6.2
 3 1 -2 86.29 6.6
 -3 -1 -2 86.19 6.9
 4 -1 -2 1777.92 112.09
 4 1 2 1711.73 112.29
 4 -1 2 1678.63 111.49
 4 1 -2 1726.03 111.89
 4 -1 2 1705.03 112.29
 -5 1 -2 22.5 3.7
 5 -1 -2 22.8 4.1
 5 -1 -2 21 3.5
 5 1 2 23.6 4.3
 5 1 -2 18.6 3.4
 5 -1 2 26.8 4.3
 -5 -1 -2 22 4
 5 -1 2 33.4 3.5
 6 1 2 860.71 56.69
 -6 1 -2 876.11 57.59
 6 1 2 851.81 57.69
 6 -1 -2 943.01 56.89
 6 -1 -2 845.92 57.39
 6 -1 2 847.22 56.69
 6 1 -2 832.32 57.19
 6 -1 2 852.21 57.69
 -6 -1 -2 840.62 57.59
 -7 1 -2 1.3 3.9
 7 -1 -2 5.1 3.7
 7 1 2 3.3 3.2
 7 -1 -2 3.2 3.6
 7 1 2 -2.8 2
 7 1 -2 8 3.8
 7 1 -2 1.3 3.6
 -7 -1 -2 -0.3 4
 7 -1 2 -3.6 2.2
 7 -1 2 1.8 3
 8 -1 -2 416.76 29
 8 1 2 411.26 28.7
 8 -1 -2 399.46 29.9
 8 1 2 399.76 30.2
 -8 1 -2 410.96 30.1
 -8 -1 -2 394.16 30.2
 8 -1 2 398.66 28.7
 8 -1 2 419.06 30.5
 8 1 -2 439.06 29.1
 8 1 -2 427.46 30
 -9 1 -2 -5.1 5.4
 9 -1 -2 3.4 5.4
 9 1 2 -2.9 4.7
 -9 -1 -2 -2.6 5.5
 9 1 -2 1.6 5.1
 9 -1 2 -0.8 4.6
 10 -1 -2 10.9 6.9
 10 1 2 18.9 7.3
 10 1 -2 21.6 7.4
 10 -1 2 19.3 6.8
 -10 -1 -2 21.1 9.1
 1 -1 -3 4101.29 262.47
 -1 1 -3 4233.78 262.87
 -1 -1 -3 4153.48 263.07
 1 -1 3 3786.82 262.57
 2 1 3 24.9 3.8
 -2 1 -3 34.7 3.4
 2 1 3 33.8 2.6
 -2 -1 -3 34.8 3.6
 2 -1 3 34.3 3.7
 2 -1 3 34.7 2.7
 3 1 3 786.82 51.29
 3 1 3 784.52 50.39
 -3 1 -3 786.12 50.99
 3 -1 3 793.72 51.29
 3 -1 3 772.92 50.49
 -3 -1 -3 786.32 51.09
 3 1 -3 710.33 51.59
 4 1 3 5.3 2.8
 4 1 3 4.7 1.7
 4 -1 -3 7.2 2.4
 -4 1 -3 3.9 2.4
 -4 -1 -3 4.1 2.4
 4 -1 3 6.9 1.8
 4 -1 3 5 2.6
 4 1 -3 4.6 2.1
 5 1 3 348.47 24.7
 -5 1 -3 346.47 24.4
 5 -1 -3 335.67 23.6
 5 -1 -3 345.77 24.2
 5 1 3 341.97 23.4
 5 -1 3 351.56 23.6
 5 -1 3 343.27 24.6
 5 1 -3 349.37 24
 -5 -1 -3 371.06 24.6
 6 1 3 4 3.6
 6 -1 -3 5.8 3.4
 -6 1 -3 3.1 3.5
 6 -1 -3 7.1 3.2
 6 1 3 10.5 2.9
 6 -1 3 9.6 3.8
 -6 -1 -3 7.2 4.1
 6 -1 3 7.5 3
 6 1 -3 6.5 3.2
 -7 1 -3 131.79 12.5
 7 1 3 118.29 10.8
 7 -1 -3 141.99 11.2
 7 -1 -3 137.49 12.3
 7 1 -3 126.79 11.1
 7 -1 3 130.09 10.8
 7 1 -3 143.09 12
 -7 -1 -3 142.99 12.8
 8 -1 -3 14.9 5.1
 -8 1 -3 15.2 5.9
 8 1 3 19.7 6.4
 8 1 3 23 5.2
 8 -1 -3 7.9 4.9
 -8 -1 -3 12.9 5.9
 8 1 -3 13.1 5.1
 8 -1 3 7.5 5.8
 8 1 -3 17.8 5.6
 8 -1 3 22.4 5.3
 9 1 3 129.69 13.3
 9 -1 -3 154.58 14
 -9 1 -3 158.48 15.6
 9 -1 3 146.89 13.5
 -9 -1 -3 162.38 15.7
 9 1 -3 160.88 14
 1 -1 -4 273.97 18.2
 -1 1 -4 282.27 18.7
 -1 -1 -4 282.07 18.9
 2 -1 -4 844.52 52.09
 2 1 4 726.03 53.09
 2 1 4 768.72 51.99
 -2 1 -4 864.31 52.69
 -2 -1 -4 898.21 52.89
 2 -1 4 713.73 52.09
 3 -1 -4 22.7 2.6
 -3 1 -4 13.9 3.2
 3 1 4 20.8 3.9
 3 1 4 24.7 2.8
 3 -1 4 13.7 3.5
 -3 -1 -4 18.3 3.4
 3 -1 4 21.8 2.6
 4 -1 -4 1529.75 102.19
 -4 1 -4 1553.44 102.79
 4 -1 -4 1613.34 102.59
 4 1 4 1578.94 103.39
 4 1 4 1564.44 102.09
 4 1 -4 1559.14 102.39
 -4 -1 -4 1554.74 102.89
 4 -1 4 1612.54 102.09
 4 -1 4 1586.24 103.29
 -5 1 -4 10.3 3.7
 5 -1 -4 7.7 3.3
 5 1 4 11 2.8
 5 1 4 10.1 4.1
 5 -1 -4 16.1 3.2
 5 1 -4 10.4 3.2
 -5 -1 -4 8.5 3.5
 5 -1 4 7.4 4.1
 5 -1 4 11.9 2.8
 6 1 4 764.02 51.69
 -6 1 -4 702.73 50.99
 6 1 4 768.62 50.09
 6 -1 -4 775.12 50.29
 6 -1 -4 790.02 50.89
 -6 -1 -4 728.23 51.09
 6 1 -4 764.52 50.69
 6 -1 4 749.92 51.69
 6 -1 4 766.42 50.09
 7 -1 -4 9.5 4.4
 7 1 4 6.9 3.6
 7 -1 -4 5 4.1
 -7 1 -4 9.3 4.6
 7 1 -4 14.5 4.5
 -7 -1 -4 4.7 4.5
 7 1 -4 8.8 4.5
 7 -1 4 7.3 3.7
 8 -1 -4 213.08 17.2
 8 1 4 179.58 21.7
 8 -1 -4 224.48 18.3
 -8 1 -4 221.58 18.5
 8 1 4 214.58 16.9
 8 1 -4 223.18 17.2
 8 -1 4 230.58 16.9
 8 -1 4 205.88 20.4
 8 1 -4 226.38 18.1
 -8 -1 -4 235.18 18.9
 -9 1 -4 4.8 5.9
 9 -1 -4 6.8 5.7
 9 1 4 8.3 5.3
 9 1 -4 5.2 5.7
 9 -1 4 7.4 5.7
 -9 -1 -4 5.8 6.8
 -1 1 -5 1311.97 86.89
 -1 -1 -5 1362.06 87.19
 2 -1 -5 82.99 6.1
 -2 1 -5 90.09 7.1
 -2 -1 -5 89.69 7.3
 3 1 5 721.23 49.7
 3 -1 -5 805.72 49.7
 3 1 5 718.13 51.19
 -3 1 -5 779.62 50.59
 3 -1 5 779.72 50.49
 4 1 5 1.6 1.9
 -4 1 -5 0.7 2.9
 4 1 5 2.8 3.4
 4 -1 -5 2.4 2.3
 4 -1 5 2.4 2.1
 4 -1 5 2.2 3.3
 -4 -1 -5 4.7 3.3
 5 -1 -5 28.3 4.4
 5 1 5 24.8 4.2
 5 1 5 21.8 5.7
 -5 1 -5 22.1 4.8
 5 -1 -5 27.7 4.7
 -5 -1 -5 30.1 5.2
 5 1 -5 46.8 5
 5 1 -5 27.7 4.3
 5 -1 5 25.9 4
 5 -1 5 20.1 5.9
 6 -1 -5 6.4 3.5
 6 -1 -5 20 4.4
 6 1 5 6.4 5.3
 6 1 5 32.1 4.5
 -6 1 -5 19.4 4.8
 -6 -1 -5 17.1 5.3
 6 -1 5 17.1 4.1
 6 1 -5 11.8 4.1
 6 -1 5 25.4 6.4
 6 1 -5 13.9 4
 7 -1 -5 89.09 10.2
 -7 1 -5 86.59 11
 7 1 5 80.99 8.8
 7 -1 -5 107.29 9.7
 -7 -1 -5 91.19 12.6
 7 1 -5 101.29 10.2
 7 -1 5 92.29 9
 7 1 -5 97.19 9.4
 -8 1 -5 12.2 6.5
 8 -1 -5 11.4 5.5
 8 1 5 17.6 5.4
 8 -1 -5 11.8 5.8
 8 -1 5 3 9.2
 8 1 -5 13.6 5.8
 8 -1 5 11.6 5.4
 8 1 -5 14.9 5.8
 -8 -1 -5 9.5 6.2
 -1 -1 -6 7.1 2.7
 2 -1 -6 385.06 27
 -2 1 -6 431.86 27.9
 -2 -1 -6 442.96 28.1
 2 1 -6 397.26 27
 -3 1 -6 41.2 5.3
 3 1 6 31.8 3.2
 3 -1 -6 37.4 3.8
 3 1 -6 32.3 3.6
 -3 -1 -6 43.6 5.5
 4 1 6 554.04 36.9
 -4 1 -6 582.04 38
 4 -1 -6 565.24 37
 4 1 6 502.35 39.1
 4 1 -6 563.54 37
 -4 -1 -6 599.34 38.2
 4 -1 6 543.25 36.9
 5 -1 -6 57.99 6.2
 -5 1 -6 63.39 7.8
 5 -1 -6 60.29 9.9
 5 1 6 66.09 5.9
 -5 -1 -6 56.59 7.8
 5 -1 6 57.79 5.9
 5 1 -6 61.39 6.3
 5 -1 6 53.49 10.9
 6 1 6 538.85 41.8
 -6 1 -6 563.84 40.4
 6 -1 -6 619.94 40.1
 6 -1 -6 560.84 40
 6 1 6 599.74 39.2
 6 -1 6 618.94 39.2
 6 1 -6 599.34 39.8
 6 -1 6 546.85 41.9
 -6 -1 -6 591.74 40.7
 7 1 6 13.3 5.2
 7 -1 -6 24.9 5.9
 7 1 6 9.6 5.4
 -7 1 -6 31.2 7
 7 -1 -6 27.1 6
 7 -1 6 37.2 7.2
 7 1 -6 21.1 5.6
 7 -1 6 25.1 5.7
 -7 -1 -6 23.8 6.5
 7 1 -6 23.3 5.5
 -8 1 -6 96.89 12.6
 8 -1 -6 114.19 11.1
 8 1 6 84.39 10.2
 8 1 -6 103.39 11.1
 8 -1 6 106.29 10.5
 8 -1 6 100.09 18.2
 -8 -1 -6 99.89 13
 -1 -1 -7 798.02 52.69
 -2 1 -7 20 3.9
 -2 -1 -7 23.2 4.2
 -3 1 -7 214.18 15.5
 3 -1 -7 194.38 14.1
 3 1 -7 204.18 14.1
 -3 -1 -7 210.98 15.6
 4 1 7 16.2 3.5
 4 -1 -7 31.7 4.1
 -4 1 -7 28.9 5.2
 4 1 -7 37.2 4.5
 -4 -1 -7 26 5.7
 5 -1 -7 20 4.4
 -5 1 -7 37.8 6.3
 5 1 7 27.6 4.4
 5 -1 7 35.6 4.5
 5 1 -7 24.1 4.8
 -5 -1 -7 35.8 6.3
 6 1 7 13.8 7.4
 6 1 7 17.6 4.4
 6 -1 -7 22 5.1
 -6 1 -7 16.6 5.7
 6 -1 -7 28.6 7.6
 6 -1 7 21.8 4.7
 6 -1 7 2.7 6.2
 6 1 -7 14.9 4.6
 -6 -1 -7 21.8 6.4
 6 1 -7 12.5 5.2
 7 1 7 21.1 9
 7 1 7 15.3 5.9
 7 -1 -7 25.2 7.1
 7 -1 -7 23.1 5.7
 -7 1 -7 24.2 7.2
 -7 -1 -7 15.5 6.5
 7 1 -7 19.5 5.7
 7 -1 7 29.7 5.9
 7 -1 7 11 8.2
 7 1 -7 19.5 5.8
 -2 1 -8 221.38 16.7
 -2 -1 -8 232.88 17.1
 -3 1 -8 52.49 7.3
 -3 -1 -8 52.59 7.5
 4 -1 -8 240.98 17.2
 -4 1 -8 236.28 18.7
 4 1 -8 245.28 17.2
 -4 -1 -8 268.37 19.2
 -5 1 -8 28.3 6.7
 5 -1 -8 29.7 5.4
 -5 -1 -8 35.3 7
 5 1 -8 31.8 5.1
 6 1 8 108.09 11.8
 6 -1 -8 136.49 13.5
 -6 1 -8 133.89 13.2
 6 1 -8 116.89 11
 -6 -1 -8 139.09 13.5
 -2 1 -9 46 6.3
 -2 -1 -9 45.2 6.6
 -3 1 -9 112.99 11
 -3 -1 -9 117.89 11.5
 -4 1 -9 6.9 5.1
 -4 -1 -9 3 4.7
 -5 1 -9 24.3 7.4
 5 1 -9 23 5.7
 -2 1 -10 21.8 5.9
 -2 -1 -10 29.7 6.7
 1 -2 0 0.4 0.7
 1 2 0 0 0.2
 -1 -2 0 0.7 0.5
 -2 2 0 1917.01 123.29
 2 2 0 1867.91 123.19
 2 -2 0 1887.01 122.99
 -2 -2 0 1915.71 123.19
 2 -2 0 1923.51 123.29
 3 2 0 1 1.3
 3 -2 0 0.9 1.3
 -3 -2 0 0.3 1.4
 3 -2 0 0.9 0.9
 -3 2 0 1.2 1.4
 4 2 0 983.5 64.09
 4 -2 0 966.1 64.29
 -4 -2 0 982.5 64.29
 -5 2 0 0 2.4
 5 2 0 1.6 2.2
 5 -2 0 1.3 2.2
 -5 -2 0 -0.9 2.5
 7 2 0 0.8 1.1
 7 -2 0 -1.7 1.1
 7 -2 0 -0.3 2.9
 -7 -2 0 2.9 4.3
 8 2 0 190.88 14.9
 8 -2 0 183.18 14.9
 -8 -2 0 199.48 16.9
 9 -2 0 -5.8 4.4
 9 2 0 -0.3 4.6
 10 -2 0 203.18 17.3
 10 2 0 197.08 17.3
 0 -2 -1 0.2 0.4
 0 2 1 0.8 0.4
 1 -2 -1 225.78 15.1
 1 2 1 239.08 15.5
 -1 2 -1 239.68 15.3
 1 -2 1 219.38 15.1
 1 -2 1 239.28 15.3
 1 2 -1 223.88 15.1
 -1 -2 -1 236.48 15.5
 -2 2 -1 241.28 16.3
 2 -2 -1 231.28 16
 2 2 1 248.18 16.4
 -2 -2 1 252.47 16.2
 2 2 -1 238.78 16.1
 -2 -2 -1 250.17 16.4
 2 -2 1 243.48 16.4
 2 -2 1 239.88 16
 3 -2 -1 1749.12 110.09
 -3 -2 1 1744.93 109.99
 3 2 1 1667.73 110.09
 -3 2 -1 1701.03 109.99
 3 -2 -1 1679.03 109.59
 3 -2 1 1692.03 109.59
 -3 -2 -1 1684.43 110.09
 3 2 -1 1629.94 109.79
 3 -2 1 1687.13 110.09
 4 -2 -1 36.6 4.4
 4 2 1 41.1 4.4
 -4 -2 1 41.7 4.6
 4 -2 -1 38.8 3.6
 -4 2 -1 39.2 4.5
 4 2 -1 39.6 4.1
 -4 -2 -1 39.4 4.5
 4 -2 1 39.6 3.5
 4 -2 1 39.4 4.5
 5 -2 -1 1494.95 86.79
 -5 2 -1 1240.98 86.59
 5 2 1 1230.68 86.59
 5 -2 -1 1477.15 87.79
 -5 -2 -1 1255.67 86.69
 5 -2 1 1245.48 86.69
 -6 -2 1 22.9 4.5
 6 -2 1 18.8 3.4
 7 -2 -1 638.04 41.3
 -7 2 -1 606.54 42.2
 7 2 1 642.84 41.4
 7 -2 -1 608.04 42.3
 7 -2 1 618.84 41.2
 7 2 -1 597.24 41.9
 -7 -2 -1 592.74 42.4
 8 -2 -1 7.9 4.7
 8 -2 -1 5.8 4.2
 8 2 1 4.9 4.2
 -8 -2 -1 2.7 5
 8 -2 1 0.6 3.9
 8 2 -1 4.6 4.6
 8 2 -1 6 4.5
 9 -2 -1 102.59 10.9
 9 2 1 101.59 10.9
 9 -2 1 108.79 10.8
 9 2 -1 114.49 11.3
 -9 -2 -1 96.69 13.1
 10 -2 -1 0.5 6.1
 10 2 1 5.8 5.8
 10 2 -1 -2.1 6.1
 10 -2 1 -0.5 6.2
 1 2 2 129.59 9.8
 1 -2 -2 152.48 9.3
 -1 2 -2 144.59 9.4
 -1 -2 -2 131.59 9.8
 1 -2 2 129.49 9.3
 1 -2 2 149.88 9.5
 -2 2 -2 3878.41 254.17
 2 -2 -2 3877.31 253.87
 2 2 2 4031.5 254.47
 2 -2 2 3895.01 253.87
 2 2 -2 3909.11 253.87
 -2 -2 -2 3983.9 254.37
 2 -2 2 3948.1 254.27
 3 2 2 4.4 2
 3 -2 -2 1.2 1.7
 3 -2 -2 3.3 1.3
 -3 2 -2 1.5 1.6
 -3 -2 -2 1.7 1.8
 3 2 -2 1.5 1.3
 3 -2 2 3.3 1.8
 3 -2 2 0.3 1.1
 4 -2 -2 792.02 51.39
 4 2 2 786.02 52.09
 4 -2 -2 790.52 51.99
 4 -2 2 802.22 51.39
 4 2 -2 759.42 51.69
 4 -2 2 790.72 52.19
 5 -2 -2 14.6 5.6
 5 -2 -2 34.8 4
 5 2 2 23.2 4.1
 -5 2 -2 21.9 4.2
 5 2 -2 22.2 3.7
 -5 -2 -2 30.6 4.8
 5 -2 2 22 4.1
 5 -2 2 27.9 4.3
 6 2 2 150.78 12.9
 -6 2 -2 163.08 13
 6 -2 -2 144.29 11.8
 6 -2 2 162.68 11.8
 -6 -2 -2 172.28 13.3
 6 2 -2 158.38 12.5
 6 -2 2 164.48 13.2
 7 2 2 12.9 4
 7 -2 -2 16.4 4.4
 -7 2 -2 16.7 4.7
 7 2 2 7.2 2.6
 7 -2 -2 14.1 3.9
 -7 -2 -2 10.4 4.8
 7 -2 2 17.3 4
 7 2 -2 13.6 4.2
 8 2 2 259.87 20.8
 8 2 2 238.98 19.1
 8 -2 -2 268.57 20.6
 -8 2 -2 275.47 20.8
 8 -2 -2 261.77 19.4
 8 -2 2 270.77 21.4
 -8 -2 -2 254.37 21
 8 2 -2 243.08 19.4
 8 -2 2 234.28 19
 8 2 -2 293.77 20.5
 9 2 2 11.2 5.4
 9 -2 -2 11.5 5.8
 9 2 -2 8 6
 9 -2 2 9.3 5.7
 -9 -2 -2 4.1 6.3
 10 -2 -2 130.19 13.1
 10 2 2 109.39 12.6
 10 2 -2 111.39 12.8
 -10 -2 -2 132.49 15.8
 10 -2 2 109.99 12.4
 1 -2 -3 727.23 48.9
 -1 2 -3 800.02 49.2
 -1 -2 -3 739.83 49.6
 -2 2 -3 2.7 1.5
 2 -2 -3 2 1
 2 2 3 2.9 1.9
 2 -2 3 2.1 1.1
 -2 -2 -3 1.9 1.7
 2 -2 3 4.5 1.7
 3 -2 -3 866.61 56.29
 3 2 3 860.11 57.19
 -3 2 -3 850.51 56.79
 3 -2 3 892.21 57.09
 -3 -2 -3 885.41 56.99
 3 -2 3 836.42 56.29
 4 -2 -3 57.29 4.9
 -4 2 -3 51.69 5.6
 4 -2 -3 57.49 5.8
 4 2 3 60.69 6.1
 -4 -2 -3 56.79 6
 4 2 -3 58.59 5.2
 4 -2 3 52.89 6
 4 -2 3 58.39 4.8
 5 -2 -3 1736.33 106.09
 -5 2 -3 1666.03 106.69
 5 2 3 1714.73 107.09
 5 -2 -3 1367.46 106.99
 5 2 3 1721.73 105.99
 -5 -2 -3 1661.03 106.89
 5 -2 3 1699.53 107.09
 5 -2 3 1422.26 106.39
 5 2 -3 1659.13 106.29
 6 -2 -3 38.3 5.9
 6 2 3 45.3 5.3
 -6 2 -3 42.5 6.3
 6 -2 -3 39.8 5
 6 2 3 33.9 6
 6 -2 3 42 4.9
 6 -2 3 48.4 6.9
 -6 -2 -3 35.8 6
 6 2 -3 39.7 5.4
 7 -2 -3 478.05 31.7
 7 2 3 428.96 30.4
 -7 2 -3 427.16 31.5
 7 -2 -3 462.85 30.7
 7 -2 3 437.56 30.4
 7 2 -3 440.76 31.2
 -7 -2 -3 443.46 31.8
 8 -2 -3 4.7 5
 -8 2 -3 6.3 5
 8 -2 -3 4.1 4.5
 8 2 3 0.7 4.9
 8 2 3 1.4 4
 -8 -2 -3 5.8 5.6
 8 -2 3 4.1 4.1
 8 2 -3 11.7 4.8
 8 -2 3 -4.4 4.6
 8 2 -3 5.7 4.8
 9 2 3 48.5 8.4
 9 -2 -3 57.29 8.6
 -9 2 -3 62.79 10.2
 9 -2 3 58.69 8.5
 9 2 -3 62.79 9.2
 -9 -2 -3 56.19 9.6
 -1 2 -4 46.7 4
 -1 -2 -4 49.4 4.7
 -2 2 -4 1456.35 92.49
 2 -2 -4 1462.85 92.09
 2 2 4 1335.47 93.19
 2 2 4 1395.76 91.99
 -2 -2 -4 1479.65 92.89
 2 -2 4 1402.86 92.19
 3 2 4 47.3 4
 -3 2 -4 49.1 4.9
 3 -2 -4 53.29 4.1
 3 2 4 41.4 5.6
 3 -2 4 47 4.1
 3 -2 4 50.99 5.6
 -3 -2 -4 45.3 5.3
 -4 2 -4 245.78 18.2
 4 2 4 244.28 17.3
 4 2 4 254.87 19
 4 -2 -4 267.87 17.5
 4 -2 -4 277.77 18.3
 4 2 -4 251.07 17.6
 -4 -2 -4 256.87 18.5
 4 -2 4 249.68 18.7
 4 -2 4 261.77 17.4
 5 -2 -4 17.8 3.3
 5 -2 -4 20.1 4.9
 5 2 4 23.5 5.1
 5 2 4 26.7 3.5
 -5 2 -4 30 4.9
 5 -2 4 24.5 5
 -5 -2 -4 17.5 4.3
 5 2 -4 14.5 3.4
 5 -2 4 31.4 4.2
 6 -2 -4 55.79 6.5
 6 2 4 48.1 7.9
 -6 2 -4 61.79 7.8
 6 2 4 65.99 6.2
 6 -2 -4 77.49 8.1
 6 -2 4 43.6 7.8
 6 -2 4 59.59 6.3
 -6 -2 -4 70.39 8.3
 6 2 -4 57.79 7.2
 -7 2 -4 59.39 8.5
 7 2 4 78.59 7.9
 7 -2 -4 58.39 7.9
 7 -2 -4 47.6 6.8
 -7 -2 -4 55.29 8.8
 7 -2 4 60.99 7.3
 7 2 -4 63.09 7.9
 7 2 -4 59.79 7.5
 8 -2 -4 145.29 12.4
 -8 2 -4 132.49 13.7
 8 -2 -4 137.19 13.4
 8 2 4 137.99 12
 8 2 4 119.89 19.5
 -8 -2 -4 132.19 14.1
 8 2 -4 124.49 13.2
 8 -2 4 110.29 15.5
 8 2 -4 163.08 12.7
 8 -2 4 144.89 12
 9 2 4 7.2 5.4
 9 -2 -4 -2.2 5.5
 -9 2 -4 -2.4 5.1
 9 -2 4 5.9 5.4
 9 2 -4 4.1 5.6
 -9 -2 -4 1.7 6.1
 2 -2 -5 17.4 2.1
 -2 2 -5 13.3 2.8
 -2 -2 -5 21.9 3.3
 3 -2 -5 1220.38 75.89
 3 2 5 1161.68 75.79
 3 2 5 1127.89 77.49
 -3 2 -5 1161.68 76.59
 -3 -2 -5 1236.88 79.29
 3 -2 5 1106.09 75.89
 4 2 5 76.69 5.9
 4 2 5 63.59 8.2
 4 -2 -5 74.69 6.2
 -4 2 -5 69.29 7.2
 4 -2 5 76.49 8.2
 -4 -2 -5 77.19 7.7
 4 -2 5 73.99 6
 5 -2 -5 458.75 31.1
 5 2 5 482.85 31
 -5 2 -5 432.06 31.9
 5 2 5 487.05 33.2
 5 -2 5 448.26 33
 -5 -2 -5 461.55 32.3
 5 2 -5 483.85 31.4
 5 -2 5 453.45 31.2
 6 2 5 28.7 4.7
 6 -2 -5 22 5.1
 6 2 5 19.4 6.1
 -6 2 -5 33.3 6.2
 6 -2 -5 24.2 4.7
 6 2 -5 21.6 5
 6 -2 5 30.2 5
 -6 -2 -5 24.2 5.8
 6 2 -5 25 4.6
 6 -2 5 23.5 6.7
 7 -2 -5 400.36 28
 -7 2 -5 382.76 29.7
 7 2 5 419.56 27.8
 7 -2 -5 422.06 28.9
 -7 -2 -5 397.56 31.4
 7 2 -5 390.56 28.4
 7 -2 5 407.16 27.8
 7 2 -5 378.46 27.9
 -8 2 -5 25.3 6.7
 8 -2 -5 20.1 6.9
 8 -2 -5 14.5 5.5
 8 2 5 11.5 5.1
 -8 -2 -5 15.5 7.1
 8 2 -5 24.4 6.3
 8 -2 5 23.9 6.4
 8 2 -5 21.7 6.2
 8 -2 5 9.5 9.1
 -1 -2 -6 154.98 11.7
 -2 2 -6 450.25 30.1
 2 -2 -6 441.46 29.4
 -2 -2 -6 453.45 30.5
 3 -2 -6 7.5 2.3
 3 2 6 7.6 2
 -3 2 -6 14.9 3.4
 -3 -2 -6 13.9 3.8
 4 -2 -6 163.18 11.1
 4 2 6 141.79 10.8
 -4 2 -6 160.98 12.2
 4 2 6 134.19 13.8
 -4 -2 -6 150.88 12.6
 4 -2 6 152.28 10.9
 5 2 6 7.3 3
 -5 2 -6 5.2 3.9
 5 2 6 -6 5
 5 -2 -6 5.2 3.3
 5 -2 -6 14.7 4.6
 5 2 -6 5.1 3.2
 5 -2 6 7.7 3.2
 5 -2 6 5.3 5
 -5 -2 -6 3.2 4.2
 5 2 -6 6.2 3
 6 2 6 19.4 7.2
 -6 2 -6 35.4 6.5
 6 2 6 35.2 5.1
 6 -2 -6 23.8 5.6
 6 -2 -6 38.9 6.1
 6 -2 6 30.1 7.9
 6 -2 6 31.6 5.2
 -6 -2 -6 25.4 6.4
 6 2 -6 28 5.1
 7 2 6 -3.1 4
 7 -2 -6 7.7 4.6
 -7 2 -6 13.1 5.9
 7 -2 -6 9.1 4.6
 7 2 6 7.9 4.4
 7 2 -6 2 4.4
 7 2 -6 4.1 4.6
 -7 -2 -6 10.1 5.6
 7 -2 6 12.3 4.6
 7 -2 6 25.6 6.2
 8 2 6 85.19 9.5
 -8 2 -6 70.39 10
 8 -2 -6 69.19 9
 -8 -2 -6 64.49 10.3
 8 -2 6 51.89 12.4
 8 -2 6 76.39 9.4
 8 2 -6 72.59 9.6
 -2 2 -7 69.99 6.8
 -2 -2 -7 73.39 8.8
 -3 2 -7 380.26 25.3
 3 -2 -7 352.96 24.3
 3 2 -7 360.76 24.2
 -3 -2 -7 362.56 25.6
 -4 2 -7 53.79 7.1
 4 -2 -7 42.8 5.4
 -4 -2 -7 52.69 7.4
 4 2 -7 50.79 5.5
 5 -2 -7 422.26 28.3
 -5 2 -7 412.06 29.5
 5 2 7 392.36 28
 -5 -2 -7 437.96 29.9
 5 2 -7 432.86 28.4
 5 -2 7 403.86 28
 6 2 7 54.69 6.3
 6 2 7 28.4 8.9
 6 -2 -7 47.9 7
 -6 2 -7 46.8 7.9
 6 2 -7 46.4 6.4
 -6 -2 -7 47.9 10
 6 -2 7 26.3 8.5
 6 2 -7 72.09 7.7
 6 -2 7 55.99 6.3
 7 2 7 118.49 13.5
 7 -2 -7 119.39 11.5
 7 -2 -7 126.19 18
 7 2 7 152.88 15.9
 -7 2 -7 126.79 13.4
 7 2 -7 132.89 12.3
 7 2 -7 117.29 11.7
 7 -2 7 133.79 11.1
 7 -2 7 109.79 15.8
 -7 -2 -7 117.69 13.8
 -2 2 -8 378.26 26.2
 -2 -2 -8 379.66 26.5
 -3 2 -8 74.19 7.9
 -3 -2 -8 73.99 8.7
 -4 2 -8 97.49 9.4
 4 -2 -8 73.79 7.1
 -4 -2 -8 79.49 9.8
 4 2 -8 75.49 7
 5 -2 -8 4 4
 -5 2 -8 3.8 4.7
 -5 -2 -8 3.4 4.9
 5 2 -8 3.9 3.9
 -6 2 -8 22.9 6.8
 6 -2 -8 1.5 6.7
 6 -2 -8 13.6 5.1
 6 2 8 13.4 4.3
 6 2 -8 11.9 5.4
 -6 -2 -8 23.3 7
 -2 2 -9 14.8 4.5
 -2 -2 -9 18.5 5.2
 -3 2 -9 100.99 10.5
 -3 -2 -9 111.99 11.1
 -4 2 -9 58.99 8.2
 -4 -2 -9 67.19 9.2
 5 -2 -9 124.69 12.3
 5 2 -9 130.19 10.8
 -2 -2 -10 112.59 11.7
 1 -3 0 1.9 0.6
 -1 -3 0 1.6 0.8
 1 3 0 1.5 0.6
 2 3 0 361.26 24.3
 -2 -3 0 361.46 24.4
 2 -3 0 385.76 24.5
 2 -3 0 363.06 24
 3 3 0 70.59 5.5
 3 -3 0 72.59 5.1
 3 -3 0 65.69 5.7
 -3 -3 0 68.29 5.7
 -4 -3 0 1309.77 85.79
 4 3 0 1298.87 85.69
 4 -3 0 1336.17 85.99
 4 -3 0 1302.57 85.29
 -5 -3 0 11.4 3
 5 3 0 10.6 2.5
 5 -3 0 5.2 3.2
 5 -3 0 10.8 3
 6 -3 0 1132.69 72.19
 -6 -3 0 1124.19 73.09
 6 3 0 1060.39 72.69
 6 -3 0 1085.09 73.09
 7 -3 0 11 3.3
 -7 -3 0 13.6 4.6
 8 -3 0 105.79 9.3
 8 3 0 105.69 9.7
 -8 -3 0 96.89 11.6
 8 3 0 77.09 9.9
 9 3 0 6.9 4.8
 9 -3 0 3.4 4.1
 10 -3 0 10.4 7
 10 3 0 20.2 7.2
 0 -3 -1 5.3 1
 0 3 -1 5.3 0.9
 0 3 1 6.7 1.1
 1 3 1 5411.16 346.57
 -1 -3 -1 5317.17 346.57
 -2 3 -1 68.79 5.4
 2 -3 -1 74.59 5
 -2 -3 1 70.29 5.2
 2 3 1 75.69 5.6
 2 3 -1 74.59 5.2
 2 -3 1 70.59 5
 2 -3 1 70.29 5.5
 -2 -3 -1 68.79 5.6
 -3 3 -1 1858.61 120.59
 3 -3 -1 1909.41 120.19
 3 -3 -1 1874.71 120.79
 -3 -3 1 1824.52 120.49
 3 3 1 1828.72 120.69
 3 3 -1 1816.12 120.39
 -3 -3 -1 1843.22 120.79
 3 -3 1 1885.51 120.19
 3 -3 1 1869.41 120.69
 4 -3 -1 166.28 12.5
 -4 3 -1 166.88 12.3
 -4 -3 1 175.68 12.4
 4 -3 -1 169.28 11.7
 4 3 1 171.28 12.3
 4 3 -1 161.18 12
 4 -3 1 171.48 11.7
 4 -3 1 171.18 12.5
 -4 -3 -1 169.38 12.5
 5 -3 -1 62.89 6
 -6 3 -1 31.9 5.1
 6 3 1 34.9 5.2
 -6 -3 1 33.7 5.6
 6 -3 -1 31.9 4.3
 6 -3 -1 24.2 4.8
 6 3 -1 30.4 4.8
 6 -3 1 24.5 4.8
 -6 -3 -1 29.5 5.2
 6 -3 1 30.6 4.1
 7 -3 -1 213.98 18.2
 7 -3 -1 281.07 19.8
 -7 -3 1 245.68 19.9
 -7 3 -1 257.87 19.5
 7 -3 1 242.28 18.2
 -7 -3 -1 258.07 19.9
 7 3 -1 287.57 19.4
 8 -3 -1 0.8 4.2
 8 -3 -1 7 4.4
 8 3 1 5.9 4.1
 8 3 -1 -6.1 4
 -8 -3 -1 1.1 4.9
 8 -3 1 5.6 4
 9 -3 -1 214.68 17.4
 9 3 1 230.28 17.7
 9 3 -1 203.88 17.4
 9 -3 1 226.88 17.4
 -9 -3 -1 213.08 19.8
 10 3 1 2.5 5.9
 10 -3 -1 0.7 5.9
 10 3 -1 -2.4 5.8
 10 -3 1 2.9 5.6
 0 -3 -2 58.39 4.7
 0 3 2 67.59 4.3
 1 -3 -2 192.18 12.9
 1 3 2 191.38 13.7
 -1 3 -2 198.28 13.1
 -1 -3 -2 189.08 13.6
 1 -3 2 204.58 13
 1 -3 2 204.08 13.2
 2 3 2 923.91 71.39
 2 -3 -2 1099.29 69.39
 -2 3 -2 1107.09 69.69
 2 3 -2 1068.89 69.39
 2 -3 2 1097.29 69.79
 -2 -3 -2 1119.29 69.99
 2 -3 2 1065.49 69.39
 -3 3 -2 77.69 6
 3 3 2 73.79 6.3
 3 -3 -2 72.79 5.4
 3 -3 2 70.79 6.1
 3 -3 2 73.69 5.4
 3 3 -2 74.59 5.6
 -3 -3 -2 73.39 6.3
 4 -3 -2 1159.28 73.99
 4 3 2 1117.19 73.99
 -4 3 -2 1029.4 75.29
 4 -3 -2 1159.98 73.29
 -4 -3 -2 1242.58 74.59
 4 3 -2 1074.29 73.49
 4 -3 2 1108.79 73.99
 4 -3 2 1114.09 73.29
 -5 3 -2 86.99 7.9
 5 3 2 82.29 7.9
 5 -3 -2 94.09 10
 5 -3 -2 81.99 6.9
 5 3 -2 88.49 7.6
 5 -3 2 85.09 8.1
 -5 -3 -2 90.49 8.2
 6 -3 -2 603.84 38.3
 6 -3 -2 558.04 39.2
 -6 3 -2 586.24 39.1
 6 3 2 578.44 39.2
 6 -3 2 565.04 39.4
 6 -3 2 569.84 38.2
 6 3 -2 554.54 38.7
 -6 -3 -2 570.34 39.3
 7 -3 -2 16.7 4.2
 7 -3 -2 12.2 4.6
 7 3 2 17.5 4
 -7 3 -2 19.1 4.8
 -7 -3 -2 18.2 5.3
 7 3 -2 15.2 4.2
 7 -3 2 16.6 4.1
 -8 3 -2 292.07 23.3
 8 3 2 292.57 23.4
 8 -3 -2 320.87 22.2
 8 -3 -2 287.37 23.3
 8 3 2 311.97 22
 8 3 -2 308.17 22.9
 8 -3 2 313.47 24.2
 8 -3 2 298.17 21.8
 -8 -3 -2 302.57 23.8
 9 -3 -2 8.2 4.8
 9 3 2 7.2 4.9
 9 -3 2 2.4 4
 -9 -3 -2 2.5 6.2
 9 3 -2 3.4 5.3
 -1 3 -3 2656.93 168.38
 1 -3 -3 2622.44 168.28
 -1 -3 -3 2535.35 168.88
 2 3 3 60.89 8.6
 -2 3 -3 74.09 5.7
 2 -3 -3 77.39 5.3
 -2 -3 -3 73.99 6.2
 2 -3 3 73.69 5.3
 2 -3 3 74.29 5.9
 3 3 3 394.66 27.1
 -3 3 -3 393.76 26.5
 3 -3 -3 403.16 26.1
 -3 -3 -3 402.56 26.9
 3 -3 3 396.56 26.8
 3 -3 3 380.96 26
 4 3 3 12.1 3.3
 4 -3 -3 7.3 2.8
 4 -3 -3 9.7 2.1
 -4 3 -3 10.3 2.9
 4 -3 3 9.2 2.3
 4 -3 3 10.6 3
 4 3 -3 10.5 2.2
 -4 -3 -3 9 3
 5 -3 -3 225.38 17.4
 -5 3 -3 252.67 18.2
 5 3 3 265.37 18.7
 5 3 -3 259.17 17.8
 -5 -3 -3 259.87 18.7
 5 -3 3 251.47 18.7
 -6 3 -3 22.2 4.5
 6 3 3 19.2 5
 6 3 3 23.7 4.1
 6 -3 -3 15.3 4.4
 6 -3 -3 24 4.1
 6 -3 3 19.8 4.8
 6 3 -3 21.8 4
 6 -3 3 21.3 3.7
 -6 -3 -3 23.1 4.8
 7 -3 -3 138.49 13
 -7 3 -3 144.79 13
 7 3 3 144.49 11.6
 7 -3 -3 143.49 11.9
 7 -3 3 130.29 11.5
 7 3 -3 152.68 12.7
 -7 -3 -3 161.18 13.6
 -8 3 -3 10.5 5.2
 8 -3 -3 7.5 4.5
 8 3 3 9.3 5.7
 8 3 3 7.2 4.3
 8 -3 -3 8.7 5.5
 8 -3 3 10.1 4.5
 -8 -3 -3 11.6 5.7
 8 3 -3 6.2 5.2
 8 -3 3 3.7 5.5
 8 3 -3 14 5.1
 9 3 3 131.79 13.3
 -9 3 -3 132.19 15
 9 -3 -3 156.78 13.9
 -9 -3 -3 161.68 15.8
 9 -3 3 156.48 13.5
 9 3 -3 155.98 14
 -1 3 -4 220.58 15
 -1 -3 -4 228.18 15.7
 -2 3 -4 585.64 35.6
 2 3 4 500.05 36.3
 2 3 4 531.05 35
 2 -3 -4 570.24 35.2
 -2 -3 -4 586.14 36.1
 2 -3 4 458.65 35.2
 3 -3 -4 39.9 3.4
 3 3 4 36.1 5.2
 -3 3 -4 30.8 4.2
 -3 -3 -4 37.7 4.8
 3 -3 4 31.5 3.4
 3 -3 4 34 4.7
 -4 3 -4 1149.89 75.59
 4 3 4 1151.88 74.89
 4 -3 -4 1180.08 74.99
 4 3 4 1131.59 76.19
 4 -3 4 1159.78 74.99
 -4 -3 -4 1152.98 75.89
 4 -3 4 1180.98 76.09
 4 3 -4 1097.69 74.99
 5 -3 -4 97.79 12.6
 -5 3 -4 48.4 6.4
 5 3 4 43.5 5
 5 -3 -4 58.09 5.5
 5 3 4 54.19 7.4
 -5 -3 -4 54.09 7
 5 -3 4 53.99 7.2
 5 3 -4 56.79 5.8
 6 -3 -4 539.65 36.7
 6 3 4 534.75 37.3
 6 3 4 552.44 35.7
 -6 3 -4 521.35 36.6
 6 -3 -4 540.15 35.8
 -6 -3 -4 518.95 36.9
 6 -3 4 547.05 35.7
 6 -3 4 507.35 37.2
 6 3 -4 518.65 36
 7 -3 -4 39 6.1
 7 -3 -4 36 6.3
 -7 3 -4 29.1 6.1
 7 3 4 37 5.4
 7 3 -4 42.4 6.2
 7 -3 4 32.5 5.5
 -7 -3 -4 28.6 6.5
 -8 3 -4 173.28 15.8
 8 -3 -4 182.58 14.5
 8 -3 -4 190.08 15.8
 8 3 4 173.78 14.2
 8 3 -4 159.98 14.9
 8 3 -4 160.08 14.4
 -8 -3 -4 170.38 16.4
 8 -3 4 156.78 17.7
 8 -3 4 192.48 14.3
 9 3 4 18.1 6
 9 -3 -4 18.4 5.8
 -9 3 -4 10.7 6.5
 9 3 -4 11.7 6.7
 9 -3 4 6.7 5.7
 -9 -3 -4 10.2 7
 -1 -3 -5 894.31 58.89
 -2 3 -5 197.18 13.6
 2 -3 -5 186.58 13
 -2 -3 -5 197.28 14.2
 3 -3 -5 664.53 41.8
 3 3 5 582.34 43.5
 -3 3 -5 644.64 42.6
 3 3 5 589.54 41.7
 3 -3 5 658.73 41.9
 3 -3 5 664.93 45.4
 -3 -3 -5 668.23 43.1
 4 3 5 16.4 5
 -4 3 -5 17.1 3.8
 4 3 5 26.6 3.2
 4 -3 -5 15.1 3
 -4 -3 -5 17.3 4.2
 4 -3 5 32 3.8
 4 -3 5 17.7 4.5
 5 -3 -5 12.4 4.7
 -5 3 -5 12.1 4
 5 3 5 19.2 5.4
 5 3 5 17.2 3.4
 5 -3 -5 17.7 3.4
 5 -3 5 17.4 5.5
 5 3 -5 19.3 3.5
 -5 -3 -5 14.3 4.7
 5 -3 5 14.1 4.1
 6 3 5 16.3 5.7
 6 -3 -5 11.2 4.5
 -6 3 -5 26.6 5.3
 6 -3 -5 11.8 4.1
 6 3 5 27.1 4.4
 -6 -3 -5 22.6 5.7
 6 -3 5 26.8 4.8
 6 3 -5 20.6 4.1
 6 -3 5 19.6 6.1
 7 -3 -5 129.09 11.9
 7 -3 -5 123.19 10.5
 7 3 5 97.89 9.7
 -7 3 -5 108.69 12.4
 7 3 -5 101.69 10.7
 7 3 -5 113.69 10.7
 -7 -3 -5 90.89 16.7
 7 -3 5 118.59 10.1
 -8 3 -5 11.7 6.2
 8 -3 -5 10 5.3
 8 3 5 7.2 4.7
 8 -3 -5 -4.1 6.5
 -8 -3 -5 16.5 7
 8 -3 5 4 9.2
 8 3 -5 10.9 5.1
 8 -3 5 13.4 5.6
 8 3 -5 9.3 5.6
 -1 -3 -6 7.5 3.2
 2 -3 -6 308.87 23.6
 -2 3 -6 375.86 24.4
 -2 -3 -6 401.56 25.1
 -3 3 -6 76.89 7.4
 3 -3 -6 80.79 6.3
 -3 -3 -6 83.59 8
 4 3 6 463.35 30.2
 4 -3 -6 449.86 30.4
 -4 3 -6 473.75 31.4
 4 -3 6 438.56 30.4
 -4 -3 -6 458.85 31.8
 5 -3 -6 110.79 9
 5 3 6 97.89 12
 5 -3 -6 116.09 10.2
 -5 3 -6 118.69 10.3
 5 3 6 114.19 8.7
 5 -3 6 106.69 9.1
 5 -3 6 84.79 11.4
 -5 -3 -6 120.49 10.9
 6 3 6 491.85 31.4
 6 -3 -6 450.75 32.7
 6 3 6 436.56 34.3
 -6 3 -6 456.75 32.7
 6 -3 -6 480.45 32.6
 -6 -3 -6 456.95 33.2
 6 3 -6 476.25 31.8
 6 3 -6 442.66 32.3
 6 -3 6 481.75 31.5
 6 -3 6 431.46 34.2
 7 -3 -6 50.19 7.6
 7 3 6 43.7 6.7
 7 -3 -6 44.4 7.1
 -7 3 -6 41.6 7.7
 7 -3 6 42.1 6.6
 7 3 -6 31 6.4
 7 -3 6 42.2 8.4
 7 3 -6 45.4 6.9
 -7 -3 -6 42.6 8.3
 8 -3 -6 98.09 10.2
 -8 3 -6 87.49 11.7
 8 3 6 89.09 10.1
 8 -3 6 84.09 14.4
 8 3 -6 65.79 9.8
 8 -3 6 82.79 9.5
 -8 -3 -6 64.79 10.7
 -2 3 -7 54.79 5.9
 -2 -3 -7 52.39 8.3
 -3 3 -7 189.88 13.8
 3 -3 -7 176.38 12.6
 3 3 -7 166.38 12.5
 -3 -3 -7 192.98 14.5
 -4 3 -7 61.99 7.6
 4 -3 -7 62.39 6.1
 4 3 -7 63.89 6
 -4 -3 -7 71.69 8.5
 -5 3 -7 31.2 5.9
 5 -3 -7 21.8 4.6
 5 3 7 21.3 4
 5 -3 7 35.1 4.5
 -5 -3 -7 35.3 6.6
 5 3 -7 18.6 4.5
 -6 3 -7 17.9 5.9
 6 -3 -7 14.7 4.9
 6 3 7 5.1 7.1
 6 3 7 13.5 4.2
 6 -3 7 16 4.3
 6 -3 7 -5.7 6.2
 6 3 -7 6.8 4.3
 6 3 -7 8.4 4.2
 7 -3 -7 10.7 7.2
 7 3 7 25 8.2
 -7 3 -7 35.3 7.5
 7 -3 -7 27.6 6.3
 7 3 -7 15.8 6
 7 -3 7 25.5 5.5
 -7 -3 -7 25.9 7.6
 7 -3 7 27 9
 7 3 -7 21.2 5.8
 -2 3 -8 198.98 15.2
 -2 -3 -8 212.98 16
 -3 3 -8 81.99 8.7
 3 3 -8 83.99 6.7
 -3 -3 -8 94.39 9.6
 -4 3 -8 233.18 17.4
 4 -3 -8 222.68 15.8
 -4 -3 -8 218.98 17.9
 4 3 -8 224.58 15.9
 5 -3 -8 57.69 6.7
 -5 3 -8 51.69 7.9
 -5 -3 -8 56.49 8.6
 5 3 -8 55.39 6.9
 -6 3 -8 121.09 12.6
 6 3 8 106.19 9.4
 6 3 -8 120.19 10.6
 -6 -3 -8 108.39 12.8
 -2 3 -9 76.69 8.2
 -2 -3 -9 74.89 9.3
 -3 3 -9 106.79 10.6
 -3 -3 -9 112.89 11.6
 -4 3 -9 10.9 5.2
 -4 -3 -9 2.1 5.4
 -2 -3 -10 19.7 6.2
 1 4 0 0.8 0.7
 1 -4 0 1.3 0.7
 -1 -4 0 1 0.8
 -2 -4 0 170.58 11.9
 2 -4 0 169.18 11.5
 2 -4 0 174.48 12.1
 2 4 0 172.78 11.8
 3 4 0 0.4 1.3
 3 -4 0 2.7 1.8
 -3 -4 0 -1 1.5
 3 -4 0 0.9 1
 4 -4 0 384.66 25.5
 5 -4 0 1 1.8
 5 4 0 -1.5 2.1
 5 -4 0 0.8 2.3
 -5 -4 0 -0.9 2.4
 6 -4 0 293.07 20.2
 -7 -4 0 1.9 4.2
 7 -4 0 -0.1 3.1
 7 4 0 -0.9 1.1
 -8 -4 0 256.17 20
 8 -4 0 236.48 17.7
 8 4 0 223.58 18.5
 9 4 0 -2.1 4.7
 -9 -4 0 1.4 6.8
 9 -4 0 -0.1 4.7
 10 4 0 218.18 18
 10 -4 0 202.28 17.8
 0 -4 -1 -0.5 0.6
 0 4 1 0.6 0.8
 0 4 -1 0.5 0.6
 0 -4 1 0.2 0.7
 1 -4 -1 299.37 19.9
 -1 -4 1 320.77 19.9
 1 4 1 296.87 20.4
 1 -4 1 297.77 19.9
 -1 -4 -1 275.07 20.4
 1 -4 1 326.97 20.2
 1 4 -1 306.47 19.9
 -2 4 -1 292.37 19
 2 -4 -1 280.67 18.7
 -2 -4 1 280.07 18.8
 2 -4 1 275.67 18.7
 2 -4 1 290.47 19.2
 -2 -4 -1 283.87 19.2
 2 4 -1 281.47 18.8
 -3 4 -1 1541.15 97.19
 3 -4 -1 1538.45 97.49
 3 -4 -1 1459.45 96.69
 -3 -4 1 1468.05 96.99
 3 4 1 1522.85 97.19
 3 -4 1 1484.25 96.69
 3 4 -1 1421.06 96.89
 -3 -4 -1 1496.55 97.29
 3 -4 1 1498.45 97.29
 4 -4 -1 69.29 6.6
 4 4 1 69.19 6.3
 -4 4 -1 70.79 6.3
 -4 -4 1 73.79 6.4
 4 -4 -1 69.79 5.6
 4 -4 1 72.59 5.6
 4 4 -1 76.69 6.1
 4 -4 1 72.59 6.6
 -4 -4 -1 72.79 6.6
 5 -4 -1 808.02 54.79
 -5 4 -1 794.02 54.49
 5 -4 -1 809.12 53.89
 -5 -4 1 874.01 55.59
 5 4 1 784.02 54.49
 5 -4 1 782.72 54.79
 5 4 -1 912.61 54.99
 5 -4 1 868.21 54.29
 -5 -4 -1 771.82 54.69
 6 -4 -1 83.69 7.3
 7 -4 -1 340.57 26.2
 7 -4 -1 374.46 25
 -7 -4 1 356.66 26.4
 7 -4 1 371.36 24.9
 -7 -4 -1 346.37 26.3
 7 4 -1 364.46 25.7
 8 -4 -1 11.1 4.5
 8 -4 -1 13 4.8
 8 4 -1 10.2 4.4
 -8 -4 -1 3.7 5
 8 -4 1 9.8 4.4
 9 4 1 80.59 9.1
 9 -4 -1 67.99 9.5
 9 4 -1 70.69 9.8
 9 -4 1 50.79 7.2
 -9 -4 -1 60.09 10.3
 10 -4 -1 2.3 5.6
 10 4 1 -2.5 5.7
 10 -4 1 9.5 6.5
 -10 -4 -1 6.8 8.1
 10 4 -1 4.6 6.6
 0 4 2 211.28 12.6
 0 -4 -2 157.48 12.5
 1 -4 -2 208.98 14
 -1 4 -2 225.08 14.2
 1 4 2 203.38 14.7
 -1 -4 -2 209.28 14.8
 1 -4 2 202.48 14.3
 1 -4 2 224.18 14.2
 2 4 2 1147.69 74.09
 -2 4 -2 1145.39 73.49
 2 -4 -2 1132.09 73.29
 2 -4 2 1141.59 73.29
 2 -4 2 1142.89 73.69
 -2 -4 -2 1082.89 73.89
 2 4 -2 1117.29 73.19
 3 4 2 74.09 6.2
 3 -4 -2 71.99 5.2
 -3 4 -2 69.49 5.8
 3 -4 2 68.99 5.2
 3 -4 2 67.09 5.9
 3 4 -2 66.99 5.4
 -3 -4 -2 69.99 6.2
 4 4 2 239.98 17.5
 -4 -4 2 225.18 17.2
 4 -4 -2 248.08 16.7
 4 -4 -2 236.98 17.6
 -4 -4 -2 252.87 17.7
 4 -4 2 247.58 16.7
 4 -4 2 265.07 17.7
 4 4 -2 254.77 17
 -5 4 -2 8.7 3
 5 -4 -2 11.7 3.4
 5 -4 -2 4 2.3
 5 4 2 2.7 2.6
 -5 -4 -2 3.7 2.9
 5 -4 2 7.5 3.1
 5 4 -2 7.2 3.1
 5 -4 2 2.2 2.1
 6 -4 -2 181.38 13.1
 -6 4 -2 170.98 14
 6 -4 -2 165.18 14.3
 6 4 2 192.38 14.3
 6 4 -2 186.68 13.8
 -6 -4 -2 179.88 14.5
 6 -4 2 182.28 14.6
 6 -4 2 169.38 13
 -7 4 -2 17.9 5
 7 -4 -2 30.6 4.8
 7 -4 -2 14 4.4
 7 -4 2 14.9 3.7
 7 4 -2 15.6 4.4
 -7 -4 -2 13.1 4.8
 8 -4 -2 323.07 22.5
 8 4 2 292.47 23.8
 8 4 2 308.57 22.4
 8 -4 -2 320.77 24.1
 -8 -4 -2 306.37 24.3
 8 -4 2 293.07 22.2
 8 4 -2 321.57 23.4
 8 -4 2 310.87 24.5
 9 4 2 6.2 5.5
 9 -4 -2 7 5.7
 -9 -4 -2 15.4 7.2
 9 -4 2 11 5.7
 9 4 -2 6.5 5.4
 0 -4 -3 1.3 1.2
 1 -4 -3 506.35 34.2
 -1 -4 -3 545.15 35.1
 -2 4 -3 30.5 3.1
 2 4 3 23.4 3.8
 2 -4 -3 31.8 2.6
 -2 -4 -3 27.1 3.9
 2 -4 3 23.4 2.6
 2 -4 3 32.7 3.4
 3 -4 -3 559.34 36
 -3 4 -3 543.85 36.4
 3 4 3 539.55 37
 3 4 -3 566.94 36.4
 -3 -4 -3 538.95 36.9
 3 -4 3 552.64 36.7
 3 -4 3 542.15 36
 -4 4 -3 137.49 10.8
 4 -4 -3 142.69 10.2
 4 4 3 140.49 11.3
 4 -4 3 141.69 11.2
 4 4 -3 138.69 10.3
 -4 -4 -3 153.08 11.4
 4 -4 3 146.59 10.2
 5 -4 -3 1335.97 84.19
 5 -4 -3 1349.16 85.39
 5 4 3 1302.37 85.19
 -5 4 -3 1272.57 84.79
 5 -4 3 1285.67 85.19
 5 -4 3 1284.57 84.49
 -5 -4 -3 1249.38 85.09
 5 4 -3 1237.38 84.29
 6 4 3 47.1 6.7
 6 -4 -3 51.19 6.8
 -6 4 -3 51.79 6.9
 6 -4 -3 51.69 6
 6 -4 3 51.39 7.3
 6 -4 3 47.9 5.5
 6 4 -3 51.29 6.2
 -6 -4 -3 45.2 6.9
 -7 4 -3 308.17 22.9
 7 4 3 311.87 21.9
 7 -4 -3 302.77 23.2
 7 -4 -3 302.67 21.9
 -7 -4 -3 311.47 23.5
 7 -4 3 307.07 21.8
 7 4 -3 317.37 22.5
 8 -4 -3 5.3 4.9
 8 4 3 21.3 7.7
 8 -4 -3 3.5 4.5
 -8 4 -3 10.6 5.1
 8 4 3 9.2 4.3
 -8 -4 -3 17.7 6
 8 -4 3 1.9 5.8
 8 4 -3 7.3 4.7
 8 -4 3 20.2 5.1
 9 -4 -3 28 6.4
 9 4 3 27.4 6.8
 -9 -4 -3 44.6 9.2
 9 -4 3 39.3 7.5
 9 4 -3 32.4 7.2
 -1 4 -4 172.98 12.1
 1 -4 -4 184.28 11.9
 -1 -4 -4 181.48 13.1
 -2 4 -4 569.54 36.9
 2 -4 -4 588.54 36.6
 2 4 4 465.75 38.9
 -2 -4 -4 601.24 37.6
 3 4 4 218.08 16.6
 -3 4 -4 223.58 15.6
 3 -4 -4 227.68 15
 3 -4 4 228.78 16.1
 3 -4 4 217.18 15.1
 -3 -4 -4 218.98 16.2
 4 4 4 60.59 7.5
 4 -4 -4 58.29 5.4
 -4 4 -4 61.59 6.3
 4 -4 4 59.49 5.5
 4 4 -4 69.89 5.7
 -4 -4 -4 66.49 7.1
 4 -4 4 57.29 7
 -5 4 -4 68.49 7.5
 5 4 4 75.79 8.4
 5 -4 -4 74.59 8
 5 -4 -4 76.69 6.6
 -5 -4 -4 75.29 8.3
 5 4 -4 72.89 6.8
 5 -4 4 71.49 6.9
 5 -4 4 76.79 8.2
 6 -4 -4 61.49 6.6
 6 -4 -4 59.39 8.2
 6 4 4 61.09 6.2
 6 4 4 50.29 7.8
 -6 4 -4 59.49 7.8
 6 -4 4 65.59 6.6
 6 4 -4 70.59 7.2
 6 -4 4 55.59 8.2
 -6 -4 -4 71.19 8.6
 7 4 4 42.9 6.1
 7 -4 -4 33.5 5.6
 -7 4 -4 35.9 6.4
 7 -4 -4 44.2 7.1
 -7 -4 -4 35.2 7.1
 7 -4 4 53.69 6.4
 7 4 -4 40.4 6.2
 8 -4 -4 145.49 14.3
 -8 4 -4 137.49 13.9
 8 -4 -4 145.59 12.8
 8 4 4 158.58 12.6
 8 4 -4 136.49 13.4
 -8 -4 -4 144.79 14.8
 8 -4 4 131.19 17.5
 8 -4 4 161.98 12.8
 9 -4 -4 3.8 6.2
 9 4 4 7.5 5.3
 -9 4 -4 2.9 6.1
 9 -4 4 -1.5 5.4
 9 4 -4 3.2 5.9
 -9 -4 -4 -4.3 6
 -1 -4 -5 300.87 21
 2 -4 -5 34.6 3.3
 -2 4 -5 35.8 4
 -2 -4 -5 42.2 5.3
 3 4 5 837.72 54.89
 3 4 5 802.12 56.49
 3 -4 -5 851.51 54.79
 -3 4 -5 798.32 55.79
 3 -4 5 818.22 54.89
 -3 -4 -5 933.31 56.09
 4 4 5 122.99 11.9
 4 4 5 140.29 9.6
 -4 4 -5 132.09 10.7
 4 -4 -5 136.09 9.9
 -4 -4 -5 137.69 11.5
 4 -4 5 133.29 11.7
 4 -4 5 135.19 9.9
 4 4 -5 136.19 9.9
 -5 4 -5 359.26 25.5
 5 4 5 359.76 24.5
 5 4 5 357.06 26.6
 5 -4 -5 366.26 24.7
 5 -4 -5 358.46 25.7
 5 -4 5 381.66 26.1
 -5 -4 -5 365.66 26.1
 5 4 -5 364.36 24.8
 5 -4 5 354.86 26.5
 6 4 5 55.49 5.9
 6 4 5 39.4 7.7
 6 -4 -5 37.7 6.6
 6 -4 -5 42.4 5.9
 -6 4 -5 54.09 7.4
 6 -4 5 49.8 6.1
 6 -4 5 32.1 7.4
 6 4 -5 43.1 5.7
 -6 -4 -5 50.99 8
 7 -4 -5 330.17 25.4
 7 -4 -5 316.87 24.2
 7 4 5 355.36 24.1
 -7 4 -5 333.97 27.6
 7 4 -5 338.37 24.8
 7 -4 5 371.26 24.2
 8 -4 -5 23.8 6.4
 -8 4 -5 28 7
 8 4 5 28.1 6.2
 8 -4 5 22.4 11.6
 8 4 -5 34.4 6.9
 -8 -4 -5 29.6 8
 8 -4 5 55.49 7.7
 8 4 -5 53.09 7.6
 -1 -4 -6 363.56 25.3
 -2 4 -6 290.67 20.8
 -2 -4 -6 322.37 21.8
 -3 4 -6 60.89 6.1
 3 -4 -6 50.99 4.9
 -3 -4 -6 54.59 6.9
 -4 4 -6 77.99 7.8
 4 4 6 72.19 9.8
 4 4 6 79.89 6.2
 4 -4 -6 71.29 6.6
 -4 -4 -6 82.79 8.9
 4 -4 6 75.99 6.4
 5 -4 -6 21.4 4.3
 5 4 6 11.8 5.7
 5 4 6 26.2 4
 5 -4 -6 28.4 5.3
 -5 4 -6 28.7 5.4
 -5 -4 -6 27.8 5.9
 5 4 -6 19.7 3.8
 5 -4 6 18.3 6.4
 6 -4 -6 53.39 7.6
 6 -4 -6 47 7.9
 6 4 6 28.5 8
 -6 4 -6 57.89 7.9
 6 4 6 44.3 6
 -6 -4 -6 54.69 8.6
 6 4 -6 54.39 7.1
 6 -4 6 34.2 9
 6 -4 6 57.49 6.5
 7 -4 -6 20.2 6.9
 7 4 6 15.8 5
 -7 4 -6 16.6 5.6
 7 -4 -6 6.2 5
 7 -4 6 24.6 5.9
 -7 -4 -6 3.7 5.6
 7 4 -6 8.1 4.6
 7 4 -6 5.6 4.5
 7 -4 6 25.3 7.2
 8 4 6 77.29 9.2
 8 -4 -6 78.79 10
 -8 4 -6 69.99 10.4
 8 -4 6 98.79 10.3
 8 4 -6 74.09 10.1
 8 -4 6 60.89 13.8
 8 4 -6 69.59 15.1
 -8 -4 -6 74.99 11.4
 -2 4 -7 69.19 6.8
 -2 -4 -7 74.39 8
 3 -4 -7 251.87 18.3
 -3 4 -7 273.37 19.3
 -3 -4 -7 291.17 20.2
 4 -4 -7 61.79 6.1
 -4 4 -7 60.89 7.4
 -4 -4 -7 57.69 7.9
 5 -4 -7 400.96 27.2
 5 4 7 345.07 25.6
 -5 4 -7 398.76 27.3
 5 -4 -7 388.46 26.1
 -5 -4 -7 393.86 28
 5 4 -7 361.16 26
 6 -4 -7 81.99 9.3
 -6 4 -7 76.79 10
 6 4 7 65.79 6.9
 6 4 7 53.29 10.7
 6 -4 -7 106.19 12.4
 6 -4 7 48 9.9
 6 4 -7 71.49 8
 6 -4 7 63.59 7
 6 4 -7 68.99 7.7
 -6 -4 -7 70.99 14
 7 4 7 115.89 12.8
 7 -4 -7 119.49 12.1
 7 4 7 109.69 14.1
 -7 4 -7 99.69 12.3
 7 -4 -7 108.09 10.9
 7 4 -7 114.69 10.9
 7 -4 7 106.09 10
 -7 -4 -7 112.89 13.3
 7 4 -7 107.89 10.8
 7 -4 7 106.49 15.4
 -1 -4 -8 158.68 13.3
 -2 4 -8 308.87 23.1
 -2 -4 -8 360.56 24.2
 -3 4 -8 121.39 10.4
 3 4 -8 115.69 8.8
 -3 -4 -8 121.99 11.7
 4 -4 -8 60.59 6.5
 -4 4 -8 78.79 8.6
 4 4 -8 63.39 6.6
 -4 -4 -8 79.79 9.9
 5 -4 -8 5.3 4.3
 -5 4 -8 6 5
 5 4 -8 1.5 3.9
 -5 -4 -8 6.1 5.5
 6 -4 -8 7.8 5.5
 6 4 8 20 4.3
 -6 4 -8 20.1 6.5
 -6 -4 -8 20.8 7.3
 6 4 -8 24.2 5.7
 -2 4 -9 12.9 4.3
 -2 -4 -9 15.6 5.3
 -3 4 -9 90.99 9.6
 -3 -4 -9 92.59 10.8
 -4 4 -9 77.69 9.4
 4 4 -9 67.99 6.6
 -4 -4 -9 69.79 10.1
 -2 -4 -10 115.89 12.4
 0 -5 0 1.1 0.9
 0 5 0 2.3 0.9
 1 -5 0 24.9 2.2
 1 5 0 29.9 2.7
 -1 -5 0 27.2 2.8
 -2 -5 0 97.49 7.2
 2 5 0 88.29 7.4
 2 -5 0 101.09 6.7
 -3 -5 0 152.28 11.2
 3 5 0 152.08 10.9
 3 -5 0 158.68 10.6
 3 -5 0 153.38 11.4
 4 -5 0 824.12 53.59
 4 5 0 786.92 53.09
 4 -5 0 807.02 52.69
 -4 -5 0 808.02 53.39
 -6 -5 0 943.21 63.69
 6 -5 0 968.4 63.89
 6 5 0 943.21 63.29
 6 -5 0 959 62.69
 7 5 0 -1.9 0.9
 8 -5 0 72.49 8.2
 -8 -5 0 83.19 10.9
 8 5 0 72.49 9
 9 -5 0 2.2 4.8
 -9 -5 0 10.5 7.2
 9 5 0 5.8 5.6
 10 -5 0 12.2 6.7
 10 5 0 11.5 7
 0 5 -1 72.09 5.3
 0 -5 1 74.09 5.4
 0 -5 -1 67.09 5.4
 0 5 1 73.89 5.6
 -1 -5 1 1125.59 72.49
 1 -5 -1 1106.89 72.39
 1 5 1 1086.29 72.89
 1 -5 1 1234.68 72.79
 1 -5 1 1091.99 72.69
 -1 -5 -1 1021.7 72.99
 1 5 -1 1145.59 72.49
 1 -5 1 1120.49 72.39
 -2 -5 1 39 3.1
 2 5 1 29.3 3.4
 2 -5 -1 31.5 2.7
 2 5 -1 32.5 2.9
 -2 -5 -1 29.2 3.5
 2 -5 1 30.1 2.7
 -3 -5 1 1051.69 68.39
 -3 5 -1 1048.2 68.49
 3 5 1 1039.4 68.49
 3 5 -1 1039.1 68.29
 3 -5 1 1066.59 68.69
 3 -5 1 1054.09 67.99
 -3 -5 -1 1026.7 68.69
 -4 -5 1 132.39 10.1
 4 -5 -1 130.29 10.5
 4 -5 -1 132.99 9.4
 4 5 1 137.89 10.1
 -4 5 -1 136.99 11
 4 -5 1 132.39 9.4
 4 -5 1 136.99 10.4
 4 5 -1 126.09 9.7
 -4 -5 -1 124.19 10.5
 5 5 1 185.28 12.7
 5 -5 -1 166.08 11.8
 5 -5 1 160.68 11.8
 -5 -5 -1 181.98 13.1
 5 5 -1 136.59 12.1
 6 -5 -1 27 4
 6 5 1 25.4 5.1
 6 -5 -1 33.4 5.7
 -6 -5 1 29.1 5.4
 6 -5 1 33.4 4.3
 6 -5 1 30 5.4
 -6 -5 -1 29.2 5.4
 6 5 -1 31.6 4.7
 7 -5 -1 219.18 17.5
 7 -5 -1 265.77 19.3
 -7 -5 1 234.18 19.3
 7 5 -1 244.18 18.4
 -7 -5 -1 260.17 19.5
 7 -5 1 241.28 17.5
 8 -5 -1 -0.6 4.8
 -8 -5 1 -1.3 5.3
 8 -5 -1 3.7 4.1
 8 -5 1 7.4 4.7
 8 5 -1 5.5 4.7
 -8 -5 -1 6.6 5.8
 9 -5 -1 222.68 16.9
 9 5 1 197.38 16.7
 9 -5 1 197.08 16.6
 -9 -5 -1 210.78 19.7
 10 5 1 -0.5 6.2
 10 -5 -1 1 6.2
 10 5 -1 8.3 6.5
 -10 -5 -1 3.2 7.3
 10 -5 1 1.6 6.5
 0 5 -2 19.5 2.1
 0 5 2 25.1 2.6
 -1 5 -2 100.89 6.8
 1 5 2 91.29 7.4
 1 -5 -2 98.99 6.6
 1 -5 2 97.99 6.8
 -1 -5 -2 92.49 7.6
 1 -5 2 92.29 7
 2 -5 -2 827.32 52.69
 2 5 2 812.22 53.49
 -2 5 -2 840.02 52.99
 2 5 -2 823.32 52.79
 -2 -5 -2 795.22 53.49
 2 -5 2 758.52 53.59
 2 -5 2 817.92 52.79
 -3 5 -2 84.29 7
 3 5 2 86.39 7.4
 3 -5 -2 94.59 6.5
 -3 -5 2 93.79 6.9
 -3 -5 -2 86.99 7.5
 3 -5 2 86.29 7.2
 3 -5 2 87.19 6.5
 3 5 -2 90.79 6.6
 4 -5 -2 876.11 57.59
 4 5 2 854.61 57.29
 -4 5 -2 861.91 57.09
 -4 -5 2 885.61 57.09
 4 -5 -2 878.21 56.59
 4 -5 2 870.51 57.39
 -4 -5 -2 852.11 57.49
 4 5 -2 841.42 56.79
 4 -5 2 871.21 56.59
 5 -5 -2 104.59 8.9
 5 -5 -2 123.39 10.4
 -5 5 -2 126.69 9.8
 -5 -5 2 115.49 10
 5 5 2 119.89 10
 -5 -5 -2 127.09 10.5
 5 -5 2 120.99 10.2
 5 -5 2 115.79 8.9
 6 -5 -2 514.05 33.7
 6 -5 -2 481.05 32.3
 6 5 2 478.65 33.3
 -6 5 -2 468.65 33
 -6 -5 -2 452.05 33.4
 6 -5 2 489.05 33.7
 6 5 -2 478.45 32.7
 6 -5 2 478.15 32.2
 7 -5 -2 30.5 6
 7 -5 -2 30.6 4.6
 -7 5 -2 32.3 5.9
 -7 -5 -2 35 6.7
 7 5 -2 30.5 5.3
 7 -5 2 39.2 5.6
 8 -5 -2 236.18 17.5
 8 -5 -2 241.38 19.3
 8 5 2 215.98 19
 8 -5 2 221.48 19.6
 8 -5 2 240.78 17.4
 -8 -5 -2 198.48 19.3
 8 5 -2 238.48 18.3
 9 5 2 3.3 4.9
 9 -5 -2 3.7 5.7
 -9 -5 -2 0.3 6.2
 9 -5 2 3.9 5.2
 0 -5 -3 302.27 23.5
 0 5 3 405.86 23.5
 -1 5 -3 1743.63 110.79
 1 -5 -3 1725.83 110.69
 -1 -5 -3 1662.43 111.59
 2 -5 -3 104.09 7.2
 2 5 3 104.39 8.6
 -2 5 -3 110.09 7.6
 2 -5 3 101.09 7.8
 2 -5 3 100.19 7.3
 -2 -5 -3 98.89 8.4
 3 -5 -3 183.58 12.9
 -3 5 -3 194.38 13.4
 3 5 3 199.78 14.2
 3 -5 3 192.18 13.7
 3 5 -3 179.78 12.9
 3 -5 3 190.68 13
 -3 -5 -3 191.78 14.1
 4 -5 -3 3.4 1.8
 -4 5 -3 5.7 2.5
 4 5 3 7.5 3.1
 4 -5 3 14 2.4
 -4 -5 -3 5.9 3.1
 4 -5 3 12.6 3.3
 4 5 -3 6.4 2.1
 5 5 3 156.78 13
 5 -5 -3 135.89 11.5
 5 -5 -3 156.98 13.2
 -5 5 -3 158.08 12.5
 5 -5 3 156.18 13.1
 -5 -5 -3 169.38 13.2
 5 5 -3 168.78 12.2
 5 -5 3 168.48 11.7
 6 -5 -3 16.3 4.6
 6 -5 -3 12.3 3.4
 -6 5 -3 19.3 4.4
 6 5 3 19.2 4.8
 6 -5 3 23 3.9
 6 -5 3 20.2 4.9
 6 5 -3 13.4 3.7
 -6 -5 -3 21.9 5.1
 7 -5 -3 153.58 12.7
 -7 5 -3 150.88 13.7
 7 -5 -3 156.58 14.4
 7 -5 3 170.98 12.6
 7 5 -3 167.98 13.5
 -7 -5 -3 158.48 14.5
 8 5 3 14 4.8
 8 -5 -3 8.7 5.4
 8 -5 -3 14.7 5
 -8 5 -3 7.1 5.3
 8 5 -3 9.8 5.2
 -8 -5 -3 9.7 6
 8 -5 3 3.2 4.3
 8 -5 3 5.4 5.8
 9 5 3 143.39 13.6
 9 -5 -3 154.78 13.9
 9 -5 3 165.18 13.8
 -9 -5 -3 156.08 16.5
 9 5 -3 137.29 14.1
 -1 5 -4 177.38 12.2
 -1 -5 -4 180.98 13.2
 2 -5 -4 498.55 32.1
 -2 5 -4 519.75 32.5
 2 5 4 414.46 33.3
 -2 -5 -4 523.95 33.4
 3 5 4 27 4.8
 3 -5 -4 25.3 3.1
 -3 5 -4 29.9 3.9
 3 -5 4 26.3 3.1
 -3 -5 -4 24.6 6.4
 3 -5 4 30.5 4.4
 -4 5 -4 980.7 64.49
 4 5 4 969.8 65.39
 4 -5 -4 969.7 63.99
 4 5 -4 952.7 63.99
 4 -5 4 967.5 65.09
 -4 -5 -4 983.1 65.09
 4 -5 4 1029.1 63.99
 5 5 4 55.99 7.9
 -5 5 -4 72.39 7.1
 5 -5 -4 77.79 6.2
 5 -5 -4 58.89 7.6
 5 5 -4 59.69 6.2
 5 -5 4 57.19 7.8
 5 -5 4 71.19 6
 -5 -5 -4 52.49 7.6
 6 5 4 428.36 30.1
 -6 5 -4 414.16 29.3
 6 -5 -4 399.36 28.4
 6 -5 -4 425.16 29.8
 6 5 -4 418.26 28.7
 -6 -5 -4 410.16 30
 6 -5 4 417.36 30.3
 6 -5 4 426.16 28.4
 7 -5 -4 64.79 8.9
 7 -5 -4 62.89 7.3
 7 5 4 55.69 6.8
 -7 5 -4 52.49 7.7
 7 -5 4 58.89 7
 -7 -5 -4 59.39 8.8
 7 5 -4 62.79 7.8
 8 -5 -4 136.99 12.2
 8 5 4 129.89 11.8
 8 -5 -4 137.89 15
 -8 5 -4 132.09 13.4
 8 -5 4 117.39 19.1
 -8 -5 -4 147.89 14.6
 8 -5 4 123.19 11.9
 8 5 -4 130.39 12.9
 9 -5 -4 10.9 6.2
 9 5 4 19.1 6.7
 9 -5 4 10.5 6.3
 -9 -5 -4 11.2 7.2
 9 5 -4 12.9 6.8
 0 -5 -5 163.98 12.2
 -1 5 -5 504.95 34.5
 -1 -5 -5 550.24 35.7
 2 -5 -5 264.07 18.3
 -2 5 -5 279.37 18.8
 -2 -5 -5 285.47 19.8
 3 -5 -5 456.45 29
 -3 5 -5 364.76 31.3
 -3 -5 -5 457.75 30.5
 3 -5 5 462.65 29.1
 -4 5 -5 33.5 4.7
 4 5 5 20.5 5.5
 4 -5 -5 26.4 3.7
 4 5 5 34 3.6
 -4 -5 -5 31.1 5.6
 4 -5 5 19.2 4.8
 4 -5 5 29 3.8
 5 5 5 4.6 2.8
 -5 5 -5 10.7 3.8
 5 5 5 2.4 4.1
 5 -5 -5 8.4 3.3
 5 -5 -5 8.5 4.3
 5 -5 5 4.9 4.6
 5 -5 5 9.7 3.4
 -5 -5 -5 15 4.8
 5 5 -5 13.4 3.2
 -6 5 -5 22.7 5
 6 -5 -5 15.4 5
 6 5 5 29.5 4.4
 6 5 5 35.1 6.8
 6 -5 -5 12.7 4.1
 -6 -5 -5 23.6 6
 6 -5 5 26 6.5
 6 -5 5 33.5 5.1
 6 5 -5 16.6 4.1
 7 5 5 123.59 10.3
 7 -5 -5 126.19 10.8
 -7 5 -5 105.19 17.7
 7 -5 -5 110.99 12.2
 -7 -5 -5 104.99 14.7
 7 -5 5 125.89 10.4
 7 5 -5 105.39 10.9
 8 -5 -5 7.5 5.7
 8 5 5 11.3 5.3
 -8 5 -5 12.3 5.8
 8 5 -5 17.6 5.6
 8 -5 5 14.3 5.4
 8 5 -5 9.1 6.3
 -8 -5 -5 8.4 6.9
 8 -5 5 14.7 9.5
 -1 -5 -6 9.2 3.7
 -2 5 -6 337.87 23.4
 -2 -5 -6 354.86 24.7
 -3 5 -6 80.39 7.1
 3 5 6 70.79 5.6
 3 -5 -6 77.29 6.2
 -3 -5 -6 82.49 8.4
 4 -5 -6 387.86 25.6
 -4 5 -6 401.36 26.5
 4 5 6 386.96 25.3
 4 5 6 335.77 27.9
 -4 -5 -6 396.86 27.4
 4 -5 6 366.96 25.6
 5 -5 -6 123.69 9.8
 5 5 6 130.59 9.3
 5 5 6 107.59 12.8
 -5 5 -6 131.79 11
 -5 -5 -6 112.29 11.7
 5 -5 6 127.59 9.9
 5 5 -6 121.09 9.8
 5 -5 6 94.29 12.1
 6 -5 -6 400.56 27.8
 6 5 6 389.06 26.1
 6 5 6 359.26 29
 -6 5 -6 370.66 27.4
 6 -5 6 380.66 26.2
 6 -5 6 331.07 29
 -6 -5 -6 398.16 28.5
 6 5 -6 398.36 26.7
 7 -5 -6 49.9 7.4
 -7 5 -6 52.49 8.2
 7 5 6 61.39 7.5
 7 -5 6 56.69 7.4
 -7 -5 -6 48.2 9.1
 7 -5 6 71.49 10.5
 7 5 -6 56.79 7.6
 8 -5 -6 55.29 8.7
 8 5 6 71.29 9
 -8 5 -6 61.89 10.3
 8 -5 6 39.5 12.6
 -8 -5 -6 60.29 10.2
 8 5 -6 49.4 8.5
 8 -5 6 73.39 8.8
 0 -5 -7 274.17 20
 -1 -5 -7 496.85 34.2
 -2 5 -7 105.99 8.7
 -2 -5 -7 106.39 10.1
 3 -5 -7 148.59 10.9
 -3 5 -7 153.18 12
 -3 -5 -7 154.28 13.1
 -4 5 -7 90.69 8.9
 4 -5 -7 84.29 7.6
 -4 -5 -7 90.09 10.1
 -5 5 -7 40.7 6.4
 5 -5 -7 34.4 5.4
 -5 -5 -7 37.5 7.1
 6 -5 -7 16.4 7.4
 6 5 7 14.2 7.1
 6 5 7 13.9 4.1
 6 -5 -7 7.7 5.1
 -6 5 -7 17 6.9
 6 5 -7 13.7 4.4
 -6 -5 -7 9.9 6.4
 6 -5 7 13.7 4.1
 6 5 -7 10.6 4.8
 -7 5 -7 23.6 7
 7 -5 -7 28.9 7.2
 7 5 7 17 7
 7 5 7 18.3 6.1
 7 -5 -7 27.7 6.9
 7 -5 7 36.7 6.1
 -7 -5 -7 28.8 7.9
 7 -5 7 21.8 9.2
 7 5 -7 28 6.3
 7 5 -7 34.4 6.1
 -2 5 -8 186.48 14.4
 -2 -5 -8 205.68 15.9
 -3 5 -8 100.59 9.1
 3 5 -8 91.09 7.3
 -3 -5 -8 92.69 10.3
 -4 5 -8 218.18 16.6
 4 -5 -8 217.68 15
 -4 -5 -8 217.88 17.6
 4 5 -8 190.08 14.9
 -5 5 -8 49.2 7.9
 5 -5 -8 58.19 7.1
 5 5 -8 62.99 7
 -5 -5 -8 69.39 10
 6 -5 -8 92.79 11.2
 -6 5 -8 99.09 11.3
 6 -5 -8 111.09 12.7
 6 5 8 80.29 8.3
 -6 -5 -8 94.69 12.5
 6 5 -8 101.79 9.6
 -2 5 -9 88.99 8.7
 -2 -5 -9 83.59 10.1
 -3 5 -9 105.19 10.4
 -3 -5 -9 101.29 11.7
 -4 5 -9 15.9 5.7
 -4 -5 -9 18.4 6.9
 4 5 -9 5.6 3.2
 -2 -5 -10 23.9 7.3
 0 -6 0 3422.56 234.98
 0 6 0 3840.32 234.98
 1 -6 0 0.6 1
 -1 -6 0 -0.6 1.1
 1 6 0 -0.2 1
 1 -6 0 0.2 0.7
 -2 -6 0 556.44 37.9
 2 6 0 586.44 37.8
 3 6 0 0.6 1.6
 3 -6 0 1 1.9
 3 -6 0 -0.5 1.1
 -3 -6 0 0.8 1.7
 -4 -6 0 507.85 33.9
 4 6 0 483.25 33.5
 4 -6 0 513.45 33.1
 -5 -6 0 -0.9 2.6
 5 -6 0 0.4 2.6
 5 6 0 2.2 2.4
 5 -6 0 1.4 2.1
 -7 -6 0 1 4.6
 7 -6 0 -0.9 2.6
 8 6 0 219.38 18
 8 -6 0 211.28 17
 -8 -6 0 253.97 19.7
 -9 -6 0 3.5 7.1
 9 -6 0 2 4.9
 10 6 0 177.18 16.5
 10 -6 0 189.58 16.6
 0 -6 -1 -0.1 0.9
 0 6 1 0.9 1.1
 0 -6 1 1 1
 0 6 -1 -0.1 0.9
 1 6 1 253.37 17.4
 1 -6 -1 260.17 17.1
 -1 -6 1 255.07 17
 1 -6 -1 262.47 16.7
 1 6 -1 252.57 16.9
 -1 -6 -1 235.78 17.5
 1 -6 1 246.28 17.1
 -2 -6 1 262.17 17.9
 2 6 1 270.17 18.2
 2 6 -1 256.77 17.7
 -2 -6 -1 255.97 18.3
 2 -6 1 278.67 18.3
 3 6 1 1377.86 86.79
 3 -6 -1 1338.67 86.19
 -3 -6 1 1308.57 86.59
 3 -6 1 1346.07 86.99
 -3 -6 -1 1311.17 86.99
 3 6 -1 1317.37 86.39
 3 -6 1 1295.07 86.19
 -4 -6 1 38 4.9
 4 -6 -1 41 3.8
 4 6 1 43.8 4.7
 4 -6 -1 39.2 5.4
 4 -6 1 42.2 3.9
 4 6 -1 34.9 4.2
 4 -6 1 43.7 5.2
 5 -6 -1 686.43 44.4
 -5 -6 1 668.03 45.2
 5 -6 -1 694.23 45.6
 5 6 1 667.83 45
 5 -6 1 662.73 45.5
 5 6 -1 657.33 44.8
 -5 -6 -1 665.53 45.4
 5 -6 1 680.93 44.4
 7 -6 -1 325.67 22.1
 -7 -6 1 331.07 23.9
 7 -6 -1 302.47 23.6
 -7 -6 -1 309.27 23.7
 7 -6 1 324.97 22
 7 6 -1 286.47 22.6
 -8 -6 1 8.5 5.9
 8 -6 -1 8.1 5
 8 -6 -1 11 4.3
 -8 -6 -1 10.8 5.8
 8 -6 1 8.6 4.6
 8 6 -1 5.5 4.1
 8 -6 1 -3.6 6.4
 9 -6 -1 63.99 8.6
 9 -6 1 64.49 9
 -9 -6 -1 58.39 10.7
 10 6 1 0.4 6.1
 10 -6 -1 -2.3 6
 10 -6 1 0 6.3
 10 6 -1 -4.1 5.5
 -10 -6 -1 10.6 8.1
 0 6 -2 469.45 31.1
 0 6 2 518.65 31.6
 0 -6 -2 429.36 31.3
 1 6 2 127.39 10.3
 1 -6 -2 142.39 10
 1 -6 -2 141.59 9.6
 1 6 -2 143.49 9.6
 1 -6 2 129.19 9.9
 -1 -6 -2 139.59 10.6
 1 -6 2 162.18 9.9
 -2 6 -2 1639.24 101.69
 2 6 2 1590.64 102.29
 -2 -6 -2 1514.45 102.29
 2 -6 2 1576.44 102.29
 2 6 -2 1575.94 101.49
 2 -6 2 1492.45 102.09
 3 6 2 91.49 7.4
 -3 6 -2 88.79 7
 -3 -6 2 89.29 6.8
 3 -6 -2 85.29 6.4
 3 6 -2 87.09 6.6
 3 -6 2 88.09 7.3
 3 -6 2 87.29 6.5
 -3 -6 -2 81.69 7.6
 4 -6 -2 352.06 24.1
 4 6 2 356.96 25
 -4 -6 2 357.16 24.7
 -4 6 -2 352.26 24.7
 4 6 -2 367.66 24.4
 4 -6 2 380.56 25.3
 -4 -6 -2 373.66 25.4
 4 -6 2 355.36 24.1
 5 6 2 10.4 3.3
 -5 -6 2 12 3.6
 -5 6 -2 9.8 3.1
 5 -6 -2 10.6 3.8
 5 -6 -2 10.3 2.4
 -5 -6 -2 10.2 4
 5 6 -2 11 3.1
 5 -6 2 10.1 2.6
 5 -6 2 8.5 3.4
 6 -6 -2 140.99 11.8
 6 -6 -2 160.08 13.6
 6 6 2 160.08 13
 -6 6 -2 160.18 12.8
 -6 -6 2 155.68 13.4
 6 6 -2 152.58 12.3
 6 -6 2 160.38 13.6
 -6 -6 -2 158.88 13.6
 6 -6 2 165.98 11.9
 7 -6 -2 24.4 4.8
 7 -6 -2 17.1 5.2
 7 6 -2 13.9 4.3
 -7 -6 -2 13.7 5.1
 7 -6 2 14.8 4
 8 -6 -2 281.17 19.9
 8 6 2 226.28 23
 8 -6 -2 277.97 21.7
 8 6 -2 273.57 20.7
 8 -6 2 255.87 19.6
 8 -6 2 272.27 22.2
 -8 -6 -2 266.27 23
 9 -6 -2 8.1 5.4
 9 6 2 7.2 5.1
 9 -6 2 -1.7 5.2
 -9 -6 -2 19.4 8.5
 0 -6 -3 3.4 1.6
 1 -6 -3 462.45 29.2
 1 6 3 392.06 29.5
 -1 -6 -3 458.75 29.8
 2 6 3 61.29 6.1
 -2 6 -3 60.99 4.9
 -2 -6 -3 56.79 6
 2 -6 3 51.09 4.6
 2 -6 3 58.89 5.1
 3 -6 -3 453.35 29.2
 -3 6 -3 453.45 29.7
 3 6 3 426.96 30.3
 3 6 -3 432.66 29.2
 3 -6 3 447.16 30
 3 -6 3 439.16 29.3
 -3 -6 -3 445.26 30.4
 -4 6 -3 157.18 11.7
 4 -6 -3 150.18 11
 4 6 3 155.08 12.3
 4 -6 3 164.58 12.2
 -4 -6 -3 157.28 12.5
 4 6 -3 153.28 11.2
 4 -6 3 151.88 11
 5 6 3 1166.28 74.89
 5 -6 -3 1162.88 73.79
 -5 6 -3 1112.79 74.29
 5 -6 -3 1157.88 74.99
 5 6 -3 996.3 75.39
 5 -6 3 1162.38 74.99
 5 -6 3 1136.09 73.69
 -5 -6 -3 1117.49 74.99
 6 -6 -3 46.9 5.9
 6 6 3 46.8 6.8
 -6 6 -3 45.3 6.6
 6 -6 -3 43.5 7
 6 -6 3 47.6 7.2
 -6 -6 -3 51.59 7.2
 6 -6 3 56.49 6
 6 6 -3 44.3 5.8
 -7 6 -3 263.47 21.1
 7 -6 -3 296.57 20.3
 7 -6 -3 294.57 21.9
 7 -6 3 275.17 20
 -7 -6 -3 264.47 21.9
 7 6 -3 287.57 20.8
 8 6 3 12.1 5
 8 -6 -3 9 4.7
 8 -6 -3 8.2 5
 8 -6 3 5.4 4.6
 -8 -6 -3 7.6 6.1
 8 -6 3 11.5 7.6
 8 6 -3 7 4.9
 9 6 3 21.9 6.6
 9 -6 -3 41.2 7.9
 -9 -6 -3 37.7 9.8
 9 -6 3 32.8 7.1
 0 -6 -4 829.02 54.69
 -1 6 -4 103.99 7.3
 1 -6 -4 95.39 8
 -1 -6 -4 105.49 8.8
 -2 6 -4 740.23 47.7
 2 6 4 668.83 48.7
 2 -6 -4 728.73 47.8
 -2 -6 -4 769.12 48.8
 3 -6 -4 208.08 14.2
 -3 6 -4 208.48 14.7
 3 6 4 200.68 15.8
 -3 -6 -4 208.78 15.8
 3 -6 4 204.88 14.2
 3 -6 4 211.58 15.1
 -4 6 -4 84.59 7.7
 4 -6 -4 92.49 6.9
 4 6 4 76.89 8.9
 4 6 -4 85.89 6.9
 4 -6 4 79.59 6.8
 -4 -6 -4 78.39 8.6
 4 -6 4 84.09 8.4
 5 -6 -4 76.79 6.9
 5 -6 -4 89.99 9
 5 6 4 71.89 8.8
 -5 6 -4 79.59 7.9
 5 6 -4 74.99 7.4
 -5 -6 -4 75.79 8.8
 5 -6 4 78.99 8.7
 5 -6 4 82.49 6.9
 -6 6 -4 55.99 7.5
 6 -6 -4 53.99 6.3
 6 6 4 58.29 8.2
 6 -6 -4 38.4 6.9
 6 -6 4 47.8 8.1
 6 -6 4 57.19 6.3
 6 6 -4 58.99 6.7
 -6 -6 -4 49.4 8
 7 -6 -4 44.1 6.4
 7 6 4 49 6.4
 7 -6 -4 38.9 7.2
 -7 6 -4 33.3 6.5
 7 -6 4 37.7 6.2
 -7 -6 -4 43.5 8.3
 7 6 -4 44.4 6.4
 -8 6 -4 119.49 13.3
 8 6 4 149.49 12.1
 8 -6 -4 148.19 12.5
 -8 -6 -4 135.09 14.6
 8 6 -4 127.19 12.6
 8 -6 4 129.79 12
 9 -6 -4 7.2 6.3
 9 6 4 6.7 5.5
 9 6 -4 1.8 6.4
 -9 -6 -4 0.6 7.2
 9 -6 4 7 6
 0 -6 -5 1.4 2.3
 1 -6 -5 194.28 16.2
 -1 6 -5 246.68 15.6
 -1 -6 -5 246.38 17
 -2 6 -5 53.89 4.8
 2 -6 -5 48.5 4.2
 2 6 5 37 6.3
 -2 -6 -5 52.29 6.7
 3 -6 -5 761.72 50.79
 3 6 5 745.13 52.59
 -3 6 -5 767.62 52.19
 -3 -6 -5 830.82 52.29
 4 -6 -5 144.79 10.8
 -4 6 -5 145.19 11.5
 4 6 5 148.19 13.2
 4 -6 5 150.58 10.8
 4 -6 5 150.28 12.5
 4 6 -5 146.69 10.7
 -4 -6 -5 144.29 12.5
 5 -6 -5 334.37 23.8
 5 6 5 341.47 26
 -5 6 -5 346.37 24.6
 5 -6 5 363.96 26
 -5 -6 -5 361.86 25.6
 5 6 -5 321.27 23.9
 5 -6 5 377.76 23.9
 6 -6 -5 40.3 7
 6 6 5 38.8 7.6
 6 6 5 46.1 5.6
 6 -6 -5 37.1 5.9
 -6 6 -5 44.6 6.7
 6 -6 5 56.89 6.6
 6 6 -5 43.2 5.8
 6 -6 5 48.7 8.5
 -6 -6 -5 35.3 7.4
 -7 6 -5 267.77 27.1
 7 -6 -5 326.97 22.8
 7 -6 -5 282.47 26
 7 6 5 338.87 22.6
 -7 -6 -5 325.57 25.2
 7 -6 5 337.07 22.7
 7 6 -5 312.97 23
 -8 6 -5 36.2 7.8
 8 -6 -5 37.6 7.2
 8 6 5 24.1 6.3
 -8 -6 -5 33.7 8.7
 8 6 -5 32.1 6.8
 8 -6 5 35.4 6.7
 0 -6 -6 1081.19 71.49
 -1 -6 -6 286.57 20.8
 -2 6 -6 303.57 20.2
 -2 -6 -6 277.07 24.9
 3 6 6 40.9 3.7
 3 -6 -6 43.3 4.5
 -3 6 -6 46.4 5.5
 -3 -6 -6 53.59 7.1
 4 6 6 70.39 6
 4 6 6 61.49 9.1
 -4 6 -6 75.69 7.7
 4 -6 -6 78.09 6.7
 -4 -6 -6 69.39 9
 5 6 6 33.4 4.2
 -5 6 -6 25.4 5.1
 5 6 6 15.9 6.2
 5 -6 -6 22.5 4.5
 5 -6 6 27.3 7
 5 6 -6 18.9 3.9
 -5 -6 -6 23.7 5.9
 5 -6 6 22.7 4.1
 6 -6 -6 44.3 7.3
 6 6 6 31.8 8.2
 -6 6 -6 47.7 7.5
 6 6 6 54.09 6.2
 6 -6 6 25.9 8.3
 6 6 -6 49.9 6.8
 -6 -6 -6 39.2 8.3
 6 -6 6 41.3 6.1
 -7 6 -6 12.8 5.6
 7 -6 -6 9.1 5.5
 7 6 6 18.6 5.2
 7 -6 -6 1.5 5.2
 7 -6 6 24.8 7.5
 7 6 -6 8.7 4.7
 -7 -6 -6 8.9 6.6
 7 -6 6 16.5 5
 8 -6 -6 79.79 10
 -8 6 -6 53.89 9.1
 8 6 6 70.19 9.1
 8 6 -6 63.69 9.4
 8 -6 6 47.5 14.3
 8 -6 6 79.29 9.4
 -8 -6 -6 63.89 10.8
 -2 6 -7 82.99 7.6
 -2 -6 -7 93.89 9.6
 -3 6 -7 267.67 18.3
 3 -6 -7 233.38 17.3
 -3 -6 -7 266.17 19.6
 -4 6 -7 62.69 7.6
 4 -6 -7 58.29 6.2
 -4 -6 -7 69.29 9.2
 5 -6 -7 375.16 25.2
 5 6 7 334.67 24.6
 -5 6 -7 379.06 26.3
 -5 -6 -7 374.86 27.4
 6 -6 -7 75.49 9.5
 6 6 7 61.89 7
 6 -6 -7 86.69 9.4
 6 6 7 73.99 11.4
 6 6 -7 70.09 8
 -6 -6 -7 81.19 10.7
 6 -6 7 64.39 7.2
 7 -6 -7 101.09 10.7
 7 -6 -7 97.29 11.9
 -7 6 -7 104.89 12.3
 7 6 7 98.09 10.4
 7 6 -7 118.99 10.8
 7 -6 7 83.39 13.5
 -7 -6 -7 107.29 13.5
 7 -6 7 122.59 9.9
 7 6 -7 87.49 10.5
 -1 -6 -8 135.99 12.7
 -2 6 -8 330.77 23.4
 -2 -6 -8 340.67 24.8
 -3 6 -8 109.69 10
 -3 -6 -8 107.49 11.4
 4 -6 -8 49.99 6
 -4 6 -8 75.79 8.4
 -4 -6 -8 47.1 8.3
 -5 6 -8 1.6 4.5
 5 -6 -8 5.6 4.3
 5 6 -8 5.1 3.9
 -5 -6 -8 6.1 5.9
 6 -6 -8 4.9 5.9
 6 6 8 14.2 4.2
 -6 6 -8 21.5 6.4
 6 -6 -8 14.7 6.4
 -6 -6 -8 11.7 7.2
 6 6 -8 15.9 5.6
 -1 -6 -9 53.79 8.3
 -2 6 -9 16.9 4.8
 -2 -6 -9 19.8 6.4
 -3 6 -9 92.39 9.6
 -3 -6 -9 83.19 11.1
 -4 6 -9 65.59 9
 4 6 -9 61.99 6.7
 -4 -6 -9 79.09 10.5
 0 7 0 1 1.2
 0 -7 0 2.7 1.2
 1 -7 0 11.5 2
 1 7 0 12.2 2.1
 -1 -7 0 12.1 2.4
 -2 -7 0 243.78 17.2
 2 7 0 245.88 16.9
 2 -7 0 251.97 16.5
 3 7 0 108.59 8.5
 3 -7 0 116.99 9.3
 3 -7 0 114.09 8
 -3 -7 0 111.49 8.9
 4 -7 0 1174.78 75.99
 4 -7 0 1191.38 77.19
 -4 -7 0 1114.79 76.79
 4 7 0 1186.48 76.49
 -5 -7 0 11.5 3.3
 5 -7 0 16.1 3.7
 6 -7 0 1115.09 70.19
 -6 -7 0 1048.3 71.29
 6 -7 0 1027 71.59
 6 7 0 1081.69 70.79
 -7 -7 0 17.9 5.1
 7 -7 0 12.1 3.9
 -8 -7 0 108.69 12.8
 8 7 0 92.69 10.6
 8 -7 0 101.79 9.9
 -9 -7 0 5.9 7
 9 -7 0 4.1 5.2
 10 7 0 15 6.6
 10 -7 0 20 7.7
 -10 -7 0 10.6 9.3
 0 7 1 27.9 3.2
 0 -7 -1 28.3 3.1
 0 -7 1 26.4 3
 0 7 -1 25.7 2.9
 1 -7 -1 2662.63 169.08
 -1 -7 1 2622.94 169.08
 1 7 1 2665.53 169.28
 1 -7 1 2575.24 168.98
 -1 -7 -1 2518.85 169.58
 1 7 -1 2601.64 168.88
 2 7 1 58.49 5.4
 2 -7 -1 65.39 4.8
 -2 -7 1 74.79 5.4
 2 -7 1 62.19 4.8
 -2 -7 -1 62.89 5.9
 2 7 -1 48.6 5.1
 2 -7 1 71.79 5.8
 3 -7 -1 1011.9 67.29
 3 7 1 1032.8 67.99
 -3 -7 1 1066.29 67.89
 3 -7 1 1078.19 68.29
 3 -7 1 1029.2 67.39
 -3 -7 -1 1001.2 68.19
 3 7 -1 1025 67.59
 4 7 1 102.49 8
 4 -7 -1 97.79 8.6
 4 -7 -1 93.99 7.1
 -4 -7 1 95.59 8
 4 7 -1 90.19 7.5
 4 -7 1 91.99 7.1
 4 -7 1 85.09 8.2
 -4 -7 -1 90.69 8.3
 5 7 1 184.48 13.6
 5 -7 -1 161.68 12.6
 5 -7 1 188.58 12.8
 6 -7 -1 23.7 5.4
 -6 -7 1 35.1 5.9
 6 -7 -1 29.2 4.5
 6 7 1 35 5.2
 -6 -7 -1 31 6.2
 6 7 -1 30.1 4.9
 6 -7 1 23 5.2
 6 -7 1 34.9 4.7
 7 -7 -1 183.88 16.1
 7 -7 -1 262.87 18.6
 -7 -7 1 236.68 18.6
 7 -7 1 207.78 16.2
 7 7 -1 224.08 17
 -7 -7 -1 222.08 18.3
 8 -7 -1 0.7 3.9
 -8 -7 1 -1.6 5.6
 8 -7 -1 2.9 4.9
 -8 -7 -1 1.2 5.3
 8 -7 1 -0.6 5.3
 8 -7 1 2.9 4.3
 8 7 -1 3.8 4.1
 9 -7 -1 187.98 16.1
 -9 -7 -1 199.98 19.3
 9 -7 1 194.38 16.2
 0 7 2 59.19 5
 0 -7 -2 43.5 4.6
 0 7 -2 54.59 4.4
 1 -7 -2 207.28 14
 1 7 2 174.78 14.8
 -1 -7 -2 193.78 14.6
 1 -7 2 192.48 13.9
 1 -7 2 217.88 13.9
 1 7 -2 210.18 13.6
 2 7 2 896.71 59.89
 2 -7 -2 916.31 58.99
 2 -7 2 932.51 59.59
 2 -7 2 896.31 59.09
 2 7 -2 930.31 59.09
 -2 -7 -2 868.51 60.09
 3 -7 -2 29.5 3.1
 3 7 2 28.5 4.1
 -3 -7 2 28 3.5
 -3 -7 -2 34 4.9
 3 7 -2 29 3.2
 3 -7 2 30.3 4.2
 3 -7 2 29.4 3.1
 4 -7 -2 1051.59 67.79
 4 7 2 1048.8 68.69
 -4 -7 2 1046.6 68.29
 -4 7 -2 1061.89 68.39
 4 7 -2 1012.3 67.99
 -4 -7 -2 1017.5 68.89
 4 -7 2 1022.2 67.79
 4 -7 2 1050.89 68.89
 5 -7 -2 68.09 6.3
 5 7 2 73.29 7.6
 5 -7 -2 70.89 8.2
 -5 -7 2 77.09 7.7
 5 7 -2 62.29 6.7
 5 -7 2 81.39 8.1
 -5 -7 -2 85.29 8.3
 5 -7 2 77.99 6.4
 6 -7 -2 555.64 37.4
 6 -7 -2 572.44 39.1
 6 7 2 561.24 38.4
 -6 -7 2 582.44 38.7
 6 7 -2 551.44 37.8
 6 -7 2 578.94 37.4
 6 -7 2 526.65 38.9
 -6 -7 -2 543.85 38.9
 7 -7 -2 18.5 5.9
 7 -7 -2 20.2 4.7
 -7 -7 2 17 5.8
 7 7 -2 19.4 4.7
 -7 -7 -2 12.2 5.7
 7 -7 2 21.8 4.4
 8 -7 -2 242.18 21.3
 8 -7 -2 271.17 19.2
 -8 -7 -2 186.88 26
 8 -7 2 273.57 19
 8 -7 2 219.88 22.8
 8 7 -2 280.17 19.9
 9 -7 -2 -4.8 5.3
 -9 -7 -2 -2.9 6.6
 9 -7 2 2.2 5.4
 0 -7 -3 245.58 18.8
 0 7 3 294.47 18.9
 0 7 -3 279.07 18.4
 1 -7 -3 1623.14 95.09
 1 7 3 1235.98 95.39
 -1 -7 -3 1510.35 95.69
 -2 7 -3 69.09 5.6
 2 7 3 65.09 6.6
 2 -7 -3 67.59 5.2
 -2 -7 -3 68.79 6.8
 2 7 -3 68.29 5.1
 2 -7 3 67.89 5.8
 -3 7 -3 212.18 14.3
 3 -7 -3 212.48 13.8
 3 7 3 196.68 15.1
 3 -7 3 202.68 13.9
 3 7 -3 196.08 13.8
 3 -7 3 193.38 14.6
 -3 -7 -3 195.28 15.4
 4 7 3 5.3 3.8
 -4 7 -3 4.7 2.5
 4 -7 -3 3.3 2.1
 4 -7 3 4.2 3.1
 4 7 -3 4.7 2.3
 -4 -7 -3 3.5 3.3
 4 -7 3 5.2 2.3
 5 -7 -3 163.08 12.7
 -5 7 -3 179.48 13.5
 5 -7 -3 177.88 14.6
 5 7 3 171.48 14.1
 5 -7 3 192.38 12.7
 5 7 -3 137.29 13.4
 5 -7 3 178.38 14.4
 -5 -7 -3 202.18 14.8
 6 -7 -3 9.1 3.5
 -6 7 -3 8 4.1
 6 7 3 10.5 4.5
 6 -7 -3 10.4 4.6
 6 -7 3 11.7 4.7
 6 -7 3 12.7 3.5
 6 7 -3 8.7 3.5
 -6 -7 -3 8.4 4.6
 7 -7 -3 146.49 13.8
 7 -7 -3 130.19 11.5
 -7 -7 -3 127.19 13.6
 7 7 -3 151.48 12.3
 7 -7 3 137.29 11.4
 8 -7 -3 13.1 5.6
 8 -7 -3 23.7 10.4
 8 7 -3 11.8 4.8
 -8 -7 -3 13.8 6.4
 8 -7 3 4.9 4.7
 9 -7 -3 127.49 13.3
 9 7 3 134.49 12.9
 -9 -7 -3 141.39 16.4
 9 -7 3 147.89 13.1
 1 -7 -4 112.19 9.2
 -1 7 -4 120.09 8.5
 -1 -7 -4 124.99 10.1
 -2 7 -4 571.84 34.1
 2 -7 -4 449.86 33.7
 2 7 4 481.75 35
 -2 -7 -4 548.25 35.3
 -3 7 -4 10.5 2.8
 3 -7 -4 12.4 2.5
 3 7 4 7.6 3.7
 3 -7 4 8.8 3
 -3 -7 -4 14 4.2
 3 -7 4 9 2.2
 3 7 -4 11 2
 4 7 4 825.52 70.49
 -4 7 -4 1049.89 66.69
 4 -7 -4 1061.69 66.09
 4 -7 4 1063.49 67.39
 4 -7 4 1026.3 66.09
 4 7 -4 987.9 66.09
 -4 -7 -4 1026.5 67.49
 -5 7 -4 39.5 5.7
 5 7 4 45.6 7.1
 5 -7 -4 48.3 5.4
 5 -7 4 43.9 6.8
 -5 -7 -4 47.1 7.1
 5 -7 4 44.8 5.2
 6 -7 -4 437.36 32.5
 -6 7 -4 450.65 31.7
 6 7 4 459.25 32.5
 6 -7 -4 451.65 30.9
 6 -7 4 454.45 30.8
 -6 -7 -4 452.25 32.7
 6 -7 4 477.25 33.1
 6 7 -4 453.25 31.1
 7 -7 -4 30.9 6.9
 7 -7 -4 32 5.9
 -7 7 -4 39.4 7
 7 7 -4 32.3 5.7
 -7 -7 -4 33.7 7.5
 7 -7 4 25 5.2
 8 7 4 148.19 13.1
 8 -7 -4 163.08 13.6
 8 7 -4 147.29 13.9
 8 -7 4 164.88 13.2
 -8 -7 -4 147.19 15.8
 9 7 4 10.1 6
 9 -7 -4 1.7 6
 9 -7 4 9.1 5.8
 -9 -7 -4 7.6 7.3
 0 -7 -5 91.19 8.2
 1 -7 -5 548.45 39.4
 -1 7 -5 601.14 38.8
 -1 -7 -5 621.94 40.2
 2 7 5 148.09 14.1
 2 -7 -5 204.38 13.7
 -2 7 -5 184.38 13
 -2 -7 -5 191.88 14.6
 -3 7 -5 511.65 34.1
 3 -7 -5 517.15 33.5
 3 7 5 474.75 35.4
 3 -7 5 486.35 34
 -3 -7 -5 529.55 35.3
 3 -7 5 525.35 35.4
 -4 7 -5 18.1 3.9
 4 7 5 12.7 5
 4 -7 -5 9.9 3.1
 4 -7 5 13.9 3.1
 4 -7 5 13 4.4
 -4 -7 -5 12.3 4.5
 -5 7 -5 12 4.1
 5 -7 -5 21.9 4.1
 5 7 5 8.7 4.9
 5 -7 5 14.2 3.5
 5 -7 5 10.1 5.2
 5 7 -5 16.1 5
 -5 -7 -5 10.6 5.3
 6 7 5 27.7 4.5
 6 -7 -5 9 5
 -6 7 -5 23.9 5.4
 6 7 5 13.7 5.7
 6 7 -5 12.4 4
 6 -7 5 19.9 4.5
 6 -7 5 19.4 6.6
 -6 -7 -5 9.6 5.5
 7 -7 -5 119.49 10.3
 -7 7 -5 103.19 12.1
 7 7 5 93.89 9.5
 7 -7 -5 115.59 15.8
 7 -7 5 103.19 9.8
 -7 -7 -5 96.69 12.5
 7 7 -5 96.29 10.1
 8 -7 -5 9.4 6
 8 7 5 11.2 5.1
 8 -7 5 6.2 5.1
 -8 -7 -5 15.7 7.1
 8 7 -5 10.5 5.8
 1 -7 -6 5.9 3.3
 -1 -7 -6 6.7 4.1
 -2 7 -6 368.26 25.7
 -2 -7 -6 394.86 27.3
 -3 7 -6 59.69 6.1
 3 7 6 48.9 4.4
 3 -7 -6 53.59 5.1
 -3 -7 -6 70.89 8.2
 4 -7 -6 410.96 27.3
 -4 7 -6 413.56 28
 4 7 6 403.16 26.9
 4 7 6 375.96 29.6
 -4 -7 -6 416.56 29.2
 5 7 6 92.79 11.2
 -5 7 -6 75.39 8.7
 5 7 6 76.69 7
 5 -7 -6 89.39 7.7
 5 -7 6 92.19 7.4
 -5 -7 -6 87.79 10.3
 5 7 -6 64.89 9.6
 5 -7 6 75.69 10.7
 6 7 6 412.26 26.5
 6 -7 -6 387.96 27.4
 -6 7 -6 391.96 27.8
 6 7 6 379.46 29.6
 6 -7 -6 385.36 28.3
 -6 -7 -6 382.16 28.9
 6 7 -6 374.76 26.8
 6 -7 6 379.86 26.6
 6 -7 6 363.16 29.8
 7 -7 -6 34.9 7.6
 -7 7 -6 32.9 6.8
 7 7 6 36.8 6.2
 7 -7 -6 38.8 7
 7 -7 6 46.6 8.7
 -7 -7 -6 26.3 7.9
 7 -7 6 37.8 6.2
 7 7 -6 29.6 5.9
 -8 7 -6 63.59 9.9
 8 7 6 77.69 9.1
 8 -7 -6 79.39 10.1
 8 -7 6 75.39 9.3
 8 -7 6 33 15.2
 -8 -7 -6 57.09 10.9
 0 -7 -7 185.88 15.1
 -1 -7 -7 600.04 42.7
 -2 7 -7 61.39 6.4
 -2 -7 -7 63.19 8.6
 -3 7 -7 157.88 13.2
 3 -7 -7 192.08 14.4
 -3 -7 -7 172.58 14.9
 4 7 7 48.4 4.9
 -4 7 -7 61.59 7.5
 4 -7 -7 71.09 6.2
 -4 -7 -7 64.49 8.8
 5 7 7 32.4 4.5
 -5 7 -7 30.8 6.1
 5 -7 -7 32.1 5.4
 5 7 7 25.3 8
 -5 -7 -7 22.9 7
 6 7 7 12.2 4
 6 7 7 0.5 6.4
 6 -7 -7 6 5
 -6 7 -7 3.3 8.7
 6 -7 -7 17.4 5.5
 -6 -7 -7 10 6.6
 6 7 -7 10 4.3
 6 -7 7 10.6 5
 7 -7 -7 26.9 7.5
 -7 7 -7 31.2 6.9
 7 7 7 22.2 5.7
 7 -7 -7 32.9 7.3
 7 -7 7 31.5 5.8
 7 -7 7 14.9 9.6
 7 7 -7 29 6.6
 -7 -7 -7 9 7.3
 0 -7 -8 10.7 5.8
 -1 -7 -8 16.1 5.8
 -2 7 -8 202.38 14.9
 -2 -7 -8 194.98 16.8
 -3 7 -8 73.59 8.1
 -3 -7 -8 71.49 9.8
 -4 7 -8 209.68 16.4
 -4 -7 -8 209.78 18.1
 -5 7 -8 38.8 7.1
 5 -7 -8 37.5 6.1
 -5 -7 -8 53.49 11.3
 -6 7 -8 93.69 11
 6 7 8 67.39 8.4
 6 -7 -8 100.79 9.7
 6 -7 -8 81.49 11.1
 6 7 -8 77.39 9.1
 -6 -7 -8 96.99 12.6
 -1 -7 -9 257.27 20.7
 -2 7 -9 72.49 8.2
 -2 -7 -9 74.19 10.3
 -3 7 -9 98.69 10
 -3 -7 -9 87.39 11.6
 -4 7 -9 4 4.9
 4 7 -9 7.6 3.8
 -4 -7 -9 8 6.4
 0 8 0 4284.97 260.67
 0 -8 0 3763.72 260.57
 -1 -8 0 2.7 1.8
 1 -8 0 0.2 1.3
 1 8 0 0.5 2.5
 2 -8 0 1805.02 114.99
 2 8 0 1778.92 115.39
 -2 -8 0 1737.53 115.79
 -3 -8 0 -1.4 1.9
 3 8 0 -0.3 1.6
 3 -8 0 3.9 2.3
 3 -8 0 0.4 2.1
 4 -8 0 995.5 66.19
 4 -8 0 1013.8 67.59
 4 8 0 990.8 66.69
 -4 -8 0 1060.19 67.49
 5 -8 0 0.6 2.1
 -5 -8 0 2.8 3.3
 5 -8 0 -4 2.8
 5 8 0 1.5 2.4
 -7 -8 0 0.2 4.6
 7 -8 0 4.5 3.5
 7 8 0 0.7 1.4
 8 -8 0 161.38 12.8
 -8 -8 0 153.88 15.7
 8 8 0 136.69 13.9
 -9 -8 0 9.7 7.6
 9 -8 0 -5.2 4.6
 0 -8 1 0.1 1.3
 0 -8 -1 -1.1 1.2
 0 8 -1 1.5 1.3
 0 8 1 2.2 1.6
 1 -8 -1 303.27 20.4
 -1 -8 1 305.47 20.7
 1 8 1 308.97 20.7
 1 8 -1 302.57 20.3
 -1 -8 -1 287.07 21
 1 -8 1 290.37 20.4
 2 8 1 231.98 16
 2 -8 -1 235.78 15.2
 -2 -8 1 219.08 15.7
 -2 -8 -1 204.68 16.3
 2 -8 1 223.38 16.2
 2 -8 1 238.28 15.3
 2 8 -1 226.58 15.5
 -3 -8 1 1505.25 98.09
 3 8 1 1526.45 98.19
 3 -8 -1 1523.95 97.59
 3 8 -1 1500.45 97.89
 3 -8 1 1507.95 97.59
 -3 -8 -1 1438.76 98.59
 3 -8 1 1515.05 98.69
 4 -8 -1 15.8 2.8
 -4 -8 1 19.7 3.7
 4 8 1 15.9 3.4
 4 -8 -1 18.7 4.3
 4 -8 1 18.7 3.8
 4 -8 1 14.3 2.7
 -4 -8 -1 13.7 3.8
 4 8 -1 18.4 3.3
 5 8 1 931.41 61.79
 5 -8 -1 922.91 62.59
 5 -8 -1 924.21 60.99
 -5 -8 1 933.11 62.09
 -5 -8 -1 935.91 62.39
 5 8 -1 921.31 61.49
 5 -8 1 937.21 61.09
 5 -8 1 945.11 62.59
 6 -8 -1 8.5 3.8
 6 -8 -1 10.9 3.2
 6 8 1 8.7 2.7
 -6 -8 1 11.7 4.2
 6 8 -1 11.4 3.3
 6 -8 1 15.4 3.2
 6 -8 1 5.4 3.8
 -6 -8 -1 16.7 4.9
 7 -8 -1 444.16 31.2
 7 -8 -1 453.25 33.2
 -7 -8 1 465.25 33.2
 -7 -8 -1 454.35 33.1
 7 -8 1 456.65 31.1
 7 8 -1 463.45 31.9
 8 -8 -1 4.1 5.7
 -8 -8 1 2.8 6.2
 8 -8 -1 -0.4 4.2
 -8 -8 -1 2.4 5.6
 8 8 -1 5.7 4.3
 8 -8 1 7.2 7
 8 -8 1 4.9 4.3
 -9 -8 1 72.79 13.2
 9 -8 -1 113.79 11.2
 9 -8 1 98.39 10.8
 -9 -8 -1 91.19 13.8
 0 -8 -2 1455.45 103.79
 0 -8 2 1753.72 103.89
 0 8 -2 1622.44 103.59
 0 8 2 1536.35 104.09
 1 8 2 71.09 5.8
 1 -8 -2 57.09 5.3
 1 8 -2 58.19 4.9
 -1 -8 -2 55.49 6
 2 8 2 3229.58 209.18
 2 -8 -2 3299.37 208.28
 -2 -8 2 3295.57 208.38
 2 -8 2 3271.67 208.38
 2 -8 2 3176.78 208.78
 2 -8 2 3305.67 208.98
 -2 -8 -2 3039.6 209.48
 2 8 -2 3150.28 208.68
 3 -8 -2 4.9 1.7
 3 8 2 1.3 2.1
 -3 -8 2 3.5 2
 -3 -8 -2 4 2.9
 3 -8 2 3.1 1.7
 3 8 -2 3.1 1.6
 3 -8 2 4 2.4
 4 -8 -2 746.83 49.7
 -4 -8 2 771.02 50.19
 4 8 2 761.22 51.69
 -4 -8 -2 742.93 50.99
 4 -8 2 779.12 50.89
 4 8 -2 734.83 49.9
 4 -8 2 765.12 49.7
 -5 -8 2 16.2 4.1
 5 -8 -2 12.7 4.2
 5 -8 -2 16.6 3.2
 5 8 2 11.6 3.5
 5 8 -2 13.1 3.2
 5 -8 2 11 3.9
 5 -8 2 15.6 3.2
 -5 -8 -2 14.6 4.4
 -6 -8 2 107.29 11.6
 6 -8 -2 97.29 9.7
 6 8 2 137.79 11.2
 -6 -8 -2 136.09 12.2
 6 -8 2 129.79 9.8
 -7 -8 2 9.8 5.2
 7 -8 -2 7.7 3.9
 7 -8 -2 10.3 5
 7 -8 2 5.2 3.6
 7 8 -2 10.4 4
 -7 -8 -2 7.3 4.9
 7 -8 2 6.2 2.9
 8 -8 -2 184.18 23.6
 8 -8 -2 207.38 16.4
 -8 -8 -2 232.38 24.6
 8 -8 2 202.48 16.1
 8 8 -2 209.68 17
 9 -8 -2 4.6 5.5
 9 -8 2 11 5.6
 -9 -8 -2 11.3 7.7
 0 8 3 -0.9 1.6
 0 8 -3 1.6 1.4
 0 -8 -3 1.6 1.8
 1 8 3 561.24 38.5
 1 -8 -3 593.94 38.2
 1 8 -3 566.04 37.5
 -1 -8 -3 562.94 38.7
 2 8 3 16.2 3.5
 2 -8 -3 21.2 2.6
 2 -8 3 11.8 2.6
 2 -8 3 14.8 2.8
 -2 -8 -3 12.7 3.6
 2 8 -3 15.4 2.3
 -3 8 -3 731.23 47.7
 3 8 3 718.53 48.4
 3 -8 -3 724.43 47.2
 3 -8 3 739.53 48.1
 3 -8 3 706.33 47.3
 3 8 -3 729.03 47.3
 -3 -8 -3 694.23 49.9
 4 -8 -3 52.99 4.9
 -4 8 -3 55.19 5.8
 4 8 3 51.29 7.1
 -4 -8 -3 48.5 6.7
 4 8 -3 50.39 5.1
 4 -8 3 54.59 6.3
 4 -8 3 55.09 5
 5 8 3 1353.56 88.29
 -5 8 -3 1346.07 87.79
 5 -8 -3 1350.26 87.09
 5 -8 -3 1335.47 88.79
 5 8 -3 1289.27 87.29
 -5 -8 -3 1280.17 88.59
 5 -8 3 1366.46 87.19
 5 -8 3 1356.36 88.69
 6 -8 -3 32.3 4.7
 6 -8 -3 21.8 5.8
 6 8 3 24.2 5.4
 -6 -8 -3 21.8 6.1
 6 -8 3 20.8 4.3
 6 8 -3 27.3 4.7
 6 -8 3 24.3 5.9
 7 -8 -3 339.77 27.7
 7 -8 -3 375.36 25.7
 7 8 -3 370.86 26.2
 -7 -8 -3 371.16 27.8
 7 -8 3 372.86 25.6
 8 -8 -3 6 5
 8 8 -3 5.2 4.4
 -8 -8 -3 9.4 6.3
 8 -8 3 11 5
 9 8 3 44.8 8.4
 9 -8 -3 46.7 8.5
 9 -8 3 54.19 8
 -9 -8 -3 49.9 11.4
 0 -8 -4 1450.55 95.09
 1 -8 -4 3.5 2.5
 1 8 4 2 2.8
 -1 -8 -4 10.5 3.5
 -2 8 -4 1261.67 81.69
 2 8 4 1093.59 82.69
 2 -8 -4 1325.57 81.49
 2 -8 4 1283.47 81.89
 -2 -8 -4 1297.27 83.09
 -3 8 -4 31.6 6.8
 3 8 4 36.3 5.8
 3 -8 -4 38.8 4
 3 -8 4 33.9 4.9
 3 -8 4 33.7 3.7
 -3 -8 -4 43.8 6.2
 3 -8 4 39.3 5.1
 3 8 -4 39.7 3.9
 4 -8 -4 208.38 14.9
 -4 8 -4 220.68 15.5
 4 8 4 210.28 16.8
 -4 -8 -4 212.68 16.8
 4 -8 4 209.58 14.9
 4 8 -4 216.88 14.9
 4 -8 4 203.48 16.3
 -5 8 -4 22.8 4.5
 5 8 4 17.6 5
 5 -8 -4 11.9 3.5
 5 -8 4 20 5.1
 -5 -8 -4 23.1 5.5
 5 8 -4 11.1 3.5
 5 -8 4 19.7 3.7
 6 -8 -4 31.8 5.9
 -6 8 -4 57.19 7.4
 6 8 4 34.2 6.6
 6 -8 -4 30.1 6.7
 -6 -8 -4 39.7 7.1
 6 -8 4 30.6 7
 6 8 -4 53.89 6.5
 6 -8 4 56.39 6.2
 7 -8 -4 46.8 7
 7 8 -4 54.59 7.1
 -7 -8 -4 48.1 9.2
 7 -8 4 56.29 7.3
 8 -8 -4 122.09 11.3
 8 8 4 101.59 10.7
 8 -8 4 103.29 10.5
 -8 -8 -4 100.99 13.9
 8 8 -4 111.39 11.6
 9 -8 -4 4.6 6.7
 9 8 4 2.3 5.4
 -9 -8 -4 -0.8 6.3
 9 -8 4 9.4 6
 0 -8 -5 0.3 2.7
 -1 8 -5 357.16 23.3
 -1 -8 -5 334.87 24.9
 -2 8 -5 21.8 3.2
 2 8 5 10.9 3.7
 2 -8 -5 21.5 4
 3 8 5 894.41 62.29
 -3 8 -5 954.1 60.89
 3 -8 -5 885.71 60.39
 -3 -8 -5 964.3 62.19
 -4 8 -5 72.49 7.1
 4 8 5 81.29 13.5
 4 -8 -5 69.49 6.2
 4 -8 5 72.49 6.2
 -4 -8 -5 63.59 8.5
 4 -8 5 53.89 7.8
 -5 8 -5 419.06 28.5
 5 -8 -5 407.36 27.7
 5 8 5 390.76 29.8
 5 -8 5 407.06 27.7
 5 -8 5 410.46 29.8
 5 8 -5 417.06 28.4
 -5 -8 -5 404.06 29.7
 -6 8 -5 16.9 4.9
 6 8 5 20.4 6.2
 6 -8 -5 20.3 7.6
 6 -8 -5 18.1 5.7
 6 -8 5 8.4 6
 6 -8 5 24 4.7
 -6 -8 -5 22.2 6.6
 6 8 -5 22.2 4.5
 7 -8 -5 329.47 23.4
 7 8 5 293.37 26.5
 7 -8 -5 309.17 25.3
 -7 8 -5 352.76 24.7
 7 8 5 327.57 23.2
 -7 -8 -5 307.17 25.7
 7 -8 5 340.07 23.2
 7 8 -5 328.97 23.6
 8 -8 -5 16.3 6.6
 8 8 5 15.9 6
 8 -8 5 19.9 5.7
 -8 -8 -5 14.8 7.2
 0 -8 -6 1096.49 72.79
 1 -8 -6 75.69 8.2
 -1 -8 -6 94.19 9.4
 -2 8 -6 393.46 27.2
 2 -8 -6 419.06 28.2
 -2 -8 -6 399.46 28.9
 -3 8 -6 3.5 3
 3 -8 -6 4 2.6
 3 8 6 0.4 3.9
 -3 -8 -6 7.6 4.5
 -4 8 -6 115.89 9.9
 4 8 6 94.39 11.8
 4 -8 -6 119.09 8.9
 -4 -8 -6 101.09 11.4
 5 8 6 3.3 2.8
 5 -8 -6 1.3 3.4
 -5 8 -6 4.2 4
 5 8 6 0.1 5
 5 -8 6 4.9 3.2
 -5 -8 -6 2.8 5
 5 8 -6 2.9 3.8
 5 -8 6 -2.1 5.1
 5 -8 6 1.3 3.8
 6 -8 -6 18.7 6.1
 6 -8 -6 22.1 5.2
 -6 8 -6 30.1 5.9
 6 8 6 17.9 4.5
 6 8 6 16.4 6.6
 -6 -8 -6 17.8 6.8
 6 -8 6 12.2 7.2
 6 8 -6 28.7 4.9
 6 -8 6 28.3 5.1
 7 -8 -6 14.1 6.1
 7 8 6 5.7 4.2
 -7 8 -6 11.3 5.7
 7 -8 -6 0.1 5
 7 8 6 -3.5 6.5
 7 -8 6 4.7 4.6
 7 8 -6 5.9 4.2
 -7 -8 -6 -1 6.1
 8 8 6 56.59 8.5
 8 -8 -6 56.89 9.5
 8 -8 6 69.09 8.6
 -8 -8 -6 47.7 10.1
 0 -8 -7 4.6 4.5
 -2 8 -7 55.69 7.8
 -2 -8 -7 61.59 8.4
 -3 8 -7 312.27 21.6
 3 -8 -7 303.67 22.5
 -3 -8 -7 293.77 23
 4 -8 -7 41.9 5.4
 -4 8 -7 48.3 6.5
 4 8 7 35 4.1
 -4 -8 -7 46.7 7.9
 5 8 7 341.77 28.3
 5 -8 -7 376.76 25.3
 -5 8 -7 372.76 26.4
 5 8 7 352.76 24.7
 -5 -8 -7 377.06 27.8
 6 8 7 46 5.9
 6 -8 -7 45.9 7.1
 6 -8 -7 38.7 7.4
 6 8 7 25.9 8.6
 -6 8 -7 50.19 8.7
 -6 -8 -7 43.4 8.9
 6 -8 7 18 8.1
 6 8 -7 40.2 6
 7 8 7 98.69 9.9
 7 -8 -7 110.39 11.1
 -7 8 -7 114.79 12.6
 7 -8 -7 106.59 13.6
 7 -8 7 99.59 11.5
 7 -8 7 111.99 10
 -7 -8 -7 114.99 14.4
 7 8 -7 105.09 15
 7 -8 7 105.09 15.1
 0 -8 -8 266.07 21.8
 -1 -8 -8 48.9 8.3
 -2 8 -8 325.27 23.2
 -2 -8 -8 337.57 25.1
 -3 8 -8 55.59 7.2
 -3 -8 -8 51.49 8.7
 -4 8 -8 68.59 8.7
 -4 -8 -8 66.29 9.8
 -5 8 -8 5.5 4.8
 5 -8 -8 2.6 4.3
 -5 -8 -8 13.7 10.9
 6 8 8 14.9 6.8
 6 -8 -8 -2.9 9.4
 -6 8 -8 13.7 6.2
 6 -8 -8 7.4 5.5
 -6 -8 -8 10.5 7.6
 -1 -8 -9 64.29 9.8
 -2 8 -9 10.5 4.3
 -2 -8 -9 3.4 6
 -3 8 -9 96.99 9.8
 -3 -8 -9 78.59 11.6
 -4 8 -9 52.29 7.9
 -4 -8 -9 64.89 10.6
 -1 -8 -10 62.99 10
 0 9 0 3.7 2.4
 0 -9 0 5.6 1.9
 -1 -9 0 -0.4 2
 1 9 0 0.5 1.4
 1 -9 0 2.9 1.5
 2 9 0 594.04 39.1
 -2 -9 0 547.75 39.6
 2 -9 0 621.74 38.6
 3 -9 0 13.4 2.1
 -3 -9 0 16.1 3.2
 3 9 0 12.3 2.4
 4 9 0 1442.86 92.69
 4 -9 0 1386.46 93.69
 4 -9 0 1417.06 92.09
 -5 -9 0 1.7 3.4
 5 9 0 1.6 2.4
 5 -9 0 5.3 3.4
 5 -9 0 1.9 3.4
 6 9 0 1149.98 76.39
 -6 -9 0 1148.09 77.29
 6 -9 0 1168.58 75.79
 -7 -9 0 6.1 5
 7 -9 0 2.8 3.4
 7 9 0 0.3 1.2
 -8 -9 0 151.58 16.4
 8 -9 0 170.18 13.6
 -9 -9 0 -0.8 6.7
 9 -9 0 -3.9 4.8
 0 -9 -1 0.1 1.5
 0 -9 1 1.1 1.6
 0 9 1 0.6 1.7
 -1 -9 1 3832.82 244.18
 1 -9 -1 3846.72 243.88
 1 9 1 3797.02 244.08
 1 -9 1 3603.34 243.78
 -1 -9 -1 3558.24 244.38
 1 9 -1 3944.71 244.08
 2 9 1 19.7 3.1
 -2 -9 1 25.4 3.5
 2 -9 -1 19.4 2.5
 2 9 -1 19.3 2.8
 2 -9 1 22.4 2.5
 -2 -9 -1 22.5 4.1
 -3 -9 1 2406.16 152.58
 3 9 1 2327.97 152.48
 3 -9 -1 2362.96 151.78
 3 -9 1 2452.65 153.18
 -3 -9 -1 2210.28 152.88
 3 -9 1 2279.77 151.78
 3 9 -1 2367.16 152.18
 -4 -9 1 114.19 9.4
 4 9 1 107.19 10.2
 4 -9 -1 108.39 8.2
 -4 -9 -1 98.59 9.6
 4 -9 1 114.79 9.9
 4 -9 1 109.89 8.2
 4 9 -1 109.59 8.6
 5 -9 -1 322.67 23.1
 -5 -9 1 350.56 24.5
 5 9 1 328.57 24
 -5 -9 -1 344.07 24.8
 5 -9 1 364.16 25.2
 5 -9 1 340.37 23.1
 6 -9 -1 26.7 6
 6 -9 -1 29.6 4.7
 -6 -9 1 24.9 5.9
 6 9 -1 22.4 4.3
 -6 -9 -1 14.4 5.3
 6 -9 1 27.6 4.6
 6 -9 1 26.5 6
 7 -9 -1 203.18 17.1
 -7 -9 1 194.98 17.2
 7 -9 -1 170.58 14.5
 -7 -9 -1 210.68 17.3
 7 -9 1 176.28 14.5
 7 9 -1 198.98 15.5
 -8 -9 1 -0.9 5.7
 8 -9 -1 -0.1 4.5
 -8 -9 -1 3.1 5.9
 8 9 -1 8.6 5.1
 8 -9 1 3.6 4.4
 -9 -9 1 151.38 18.9
 9 -9 -1 203.68 15.7
 9 -9 1 180.98 15.4
 -9 -9 -1 185.08 19.2
 0 -9 2 138.09 10.1
 0 -9 -2 123.69 10
 0 9 2 115.49 10.2
 0 9 -2 142.19 10.4
 1 9 2 60.89 5.8
 -1 -9 2 58.69 5.2
 1 -9 -2 63.29 5.6
 1 -9 2 63.69 5.6
 1 9 -2 59.79 5.2
 1 -9 2 51.09 5.1
 -1 -9 -2 62.79 6.3
 -2 -9 2 1118.69 71.99
 2 9 2 1157.98 72.79
 2 -9 -2 1098.79 71.69
 2 -9 2 1155.68 72.69
 -2 -9 -2 1042.1 73.09
 2 -9 2 1046.8 72.19
 2 9 -2 1096.39 71.89
 3 -9 -2 36.8 3.7
 3 9 2 35.7 4.8
 -3 -9 2 37.8 4.4
 3 -9 2 39.5 3.7
 3 -9 2 34.9 5
 3 9 -2 33.3 4
 -3 -9 -2 37.8 5.6
 4 -9 -2 1220.98 78.69
 4 9 2 1284.87 79.89
 -4 -9 2 1190.98 79.19
 -4 -9 -2 1170.38 80.09
 4 -9 2 1204.08 78.69
 4 9 -2 1170.18 78.89
 4 -9 2 1204.48 79.99
 5 9 2 17.5 4.1
 5 -9 -2 21.1 3.5
 5 -9 -2 23.4 5.1
 -5 -9 2 18 4.3
 -5 -9 -2 16.4 4.6
 5 -9 2 23.1 4.8
 5 -9 2 23.8 3.5
 5 9 -2 22.3 3.8
 6 -9 -2 694.63 44.6
 6 9 2 669.73 45.6
 6 -9 -2 668.73 46.6
 -6 -9 2 672.13 46
 6 -9 2 666.93 44.5
 6 -9 2 658.03 46.5
 -6 -9 -2 651.33 46.3
 6 9 -2 669.43 45
 7 -9 -2 11.2 4.1
 -7 -9 2 4 5
 7 -9 -2 5.7 5.7
 7 -9 2 3.7 3.7
 -7 -9 -2 2.8 5
 7 9 -2 5 3.6
 8 -9 -2 354.96 24.4
 -8 -9 -2 340.27 27.8
 8 9 -2 325.67 25.2
 8 -9 2 323.37 24
 9 -9 -2 2.5 5.8
 9 -9 2 -2.1 5.3
 -9 -9 -2 9.5 8
 0 -9 -3 41.5 5.1
 0 9 3 58.89 8.2
 0 9 -3 54.69 5.4
 1 -9 -3 2971.2 185.48
 1 9 3 2710.03 185.78
 1 -9 3 2508.35 185.08
 -1 -9 -3 2719.33 185.98
 1 -9 3 3147.29 184.98
 1 9 -3 3069.79 184.98
 2 9 3 17.3 3.8
 2 -9 -3 25.6 3.1
 2 9 -3 25.5 3
 -2 -9 -3 24.8 4.8
 2 -9 3 22.1 3.4
 2 -9 3 31.1 3.9
 3 -9 -3 686.43 44.7
 3 9 3 686.43 46
 3 -9 3 679.53 44.8
 3 -9 3 696.53 45.7
 -3 -9 -3 657.03 46.3
 3 9 -3 681.13 44.8
 4 -9 -3 5.7 2.6
 4 9 3 5.6 3.4
 4 -9 3 7.7 3.5
 4 -9 3 9.1 2.8
 4 9 -3 6.1 2.4
 -4 -9 -3 4.9 4
 5 -9 -3 271.27 19.6
 5 9 3 281.77 21
 5 9 -3 275.17 19.8
 -5 -9 -3 300.87 21.8
 5 -9 3 277.07 21.4
 5 -9 3 291.57 19.6
 6 9 3 10.5 4.1
 6 -9 -3 5.1 4.6
 6 -9 -3 11.8 4.1
 -6 -9 -3 5.1 4.7
 6 9 -3 2.1 3.1
 6 -9 3 8.4 4.7
 6 -9 3 11.4 3.5
 7 -9 -3 118.29 10.2
 7 9 -3 113.59 10.5
 7 -9 3 91.89 9.5
 -7 -9 -3 102.19 12.5
 8 -9 -3 9.7 5.8
 8 -9 3 2.9 4.4
 -8 -9 -3 5 6.1
 8 9 -3 6.5 5.3
 9 -9 -3 130.89 13.1
 -9 -9 -3 117.19 15.8
 9 -9 3 123.39 12.2
 1 9 4 109.89 10.2
 1 -9 -4 129.79 10
 -1 -9 -4 135.29 11
 2 -9 -4 583.64 36.9
 2 9 4 533.85 37.6
 2 -9 -4 494.75 36
 -2 -9 -4 584.74 38.1
 3 -9 -4 16.5 2.9
 -3 9 -4 14.1 3.4
 3 9 4 9.7 4.1
 -3 -9 -4 10.1 4.4
 3 -9 4 8.2 3.3
 3 9 -4 11.1 2.5
 3 -9 4 9.7 3.1
 4 -9 -4 1125.79 73.89
 4 9 4 1131.99 75.49
 -4 9 -4 1139.79 74.49
 4 9 -4 1108.39 73.99
 4 -9 4 1158.28 75.29
 4 -9 4 1134.89 73.99
 -4 -9 -4 1122.19 75.59
 -5 9 -4 12 3.8
 5 9 4 14 4.8
 5 -9 -4 15.1 3.8
 5 9 -4 13 3.3
 -5 -9 -4 14.8 5.5
 5 -9 4 10.5 4.7
 5 -9 4 15.9 3.7
 6 -9 -4 549.74 38.9
 6 9 4 563.44 38.6
 6 -9 4 549.95 39.2
 6 -9 4 528.15 37
 6 9 -4 557.54 37.2
 -6 -9 -4 538.65 39
 7 9 4 4.2 5.8
 7 -9 -4 5.2 4.7
 7 -9 -4 11.3 5.9
 -7 -9 -4 22.9 9.8
 7 -9 4 9.6 4.5
 7 9 -4 10.5 4.4
 8 -9 -4 196.08 15.4
 8 -9 4 179.88 14.9
 8 9 -4 172.18 20.3
 -8 -9 -4 173.28 18
 9 -9 -4 5.7 7
 9 9 4 2.2 5.4
 9 -9 4 3.5 5.9
 -9 -9 -4 3.1 7.5
 0 -9 -5 10.7 3.7
 1 -9 -5 874.11 62.49
 -1 -9 -5 1019.5 63.49
 -2 9 -5 71.99 6
 2 -9 -5 63.69 7.1
 2 9 5 60.39 7.6
 -2 -9 -5 58.09 8.2
 3 -9 -5 677.53 43.8
 -3 9 -5 696.13 44.3
 3 9 5 631.44 45.7
 -3 -9 -5 648.24 45.7
 -4 9 -5 5.5 3.2
 4 -9 -5 3.9 2.9
 4 9 5 2.7 4.2
 4 9 -5 4.2 2.4
 4 -9 5 0.7 3.2
 4 -9 5 3.8 4
 -4 -9 -5 -2 4
 -5 9 -5 30.5 5.2
 5 -9 -5 23.1 4.5
 5 9 5 22.3 6.1
 5 -9 5 16.6 5.7
 5 -9 5 26.1 4.5
 5 9 -5 24.9 4.2
 -5 -9 -5 25.5 6.5
 -6 9 -5 15 4.7
 6 -9 -5 4.9 4.2
 6 -9 -5 0.1 4.6
 6 9 5 13.1 5.1
 -6 -9 -5 24.6 7
 6 -9 5 7.4 4.9
 6 9 -5 6.6 3.8
 6 -9 5 16.4 6.3
 7 -9 -5 74.69 10.6
 7 9 5 62.29 10.7
 7 -9 -5 86.99 9
 -7 -9 -5 50.99 10
 7 9 -5 69.19 8.6
 7 -9 5 81.59 8.4
 8 9 5 8.5 4.9
 8 -9 -5 5.1 6.1
 -8 -9 -5 10.1 7.8
 8 -9 5 7.5 5.5
 1 -9 -6 0.9 3.5
 -1 -9 -6 12.2 8.4
 2 -9 -6 350.36 26.1
 -2 9 -6 366.66 25.1
 -2 -9 -6 394.16 27.2
 -3 9 -6 36 5
 3 -9 -6 46.5 4.8
 3 -9 -6 33.6 5.7
 3 9 6 29.9 6.7
 -3 -9 -6 33.1 6.8
 4 9 6 407.66 34.5
 -4 9 -6 444.26 30.1
 4 -9 -6 418.96 29.4
 -4 -9 -6 472.65 31.8
 5 9 6 53.29 8.9
 5 -9 -6 67.69 7
 -5 9 -6 52.89 7.1
 5 -9 6 53.99 7
 5 9 -6 52.49 6.3
 5 -9 6 46.4 9.7
 -5 -9 -6 62.29 9.1
 6 -9 -6 408.26 29.4
 -6 9 -6 451.65 30.6
 6 -9 -6 410.46 31.2
 6 9 6 422.56 29.1
 6 9 6 440.26 32.5
 -6 -9 -6 440.06 35.8
 6 -9 6 401.76 32.4
 6 9 -6 434.16 29.5
 7 9 6 34 8
 7 -9 -6 7.3 5.7
 7 -9 -6 35.4 7.8
 7 9 6 15 4.9
 7 -9 6 22.6 6.8
 7 -9 6 14.5 4.9
 7 9 -6 19 5.8
 -7 -9 -6 21.4 8
 0 -9 -7 105.19 11.4
 1 -9 -7 565.24 41.4
 -1 -9 -7 646.24 42.3
 -2 9 -7 13.1 3.9
 2 -9 -7 16.8 5.1
 -2 -9 -7 20.4 6.3
 3 -9 -7 180.98 16.9
 -3 9 -7 177.08 13.6
 -3 -9 -7 167.48 15.7
 4 -9 -7 32.8 6.4
 4 -9 -7 31.9 4.9
 4 9 7 26.4 3.6
 -4 9 -7 27.2 5.3
 -4 -9 -7 27.7 6.9
 5 9 7 12.5 3.7
 5 9 7 26.3 7.5
 5 -9 -7 20.6 5.1
 -5 9 -7 24.6 5.6
 -5 -9 -7 20.6 7.5
 6 -9 -7 18.5 5.6
 6 -9 -7 12.6 6.1
 6 9 7 9 4
 6 9 7 14.5 7.1
 -6 9 -7 8.6 5.3
 -6 -9 -7 17.1 7.4
 6 9 -7 12.2 4.6
 6 -9 7 0.7 7
 7 9 7 19.6 5.4
 7 -9 -7 9.8 6.5
 -7 -9 -7 10.5 8.3
 7 -9 7 16.6 6
 7 -9 7 18.4 9.4
 7 9 -7 9.2 8.9
 -1 -9 -8 -1.7 5.6
 -2 9 -8 199.28 15.5
 -2 -9 -8 218.78 18.3
 3 -9 -8 48 8.4
 -3 9 -8 55.89 7
 -3 -9 -8 51.49 8.7
 4 -9 -8 223.38 18.3
 -4 9 -8 202.78 16.6
 -4 -9 -8 206.48 18.4
 -5 9 -8 32.3 6.7
 5 -9 -8 22.2 5.4
 5 -9 -8 22.3 7.3
 -5 -9 -8 26.9 7.8
 0 -9 -9 100.39 12.9
 -1 -9 -9 247.08 20.9
 -2 -9 -9 35.2 8.1
 -3 9 -9 97.49 10.3
 -3 -9 -9 89.09 12.1
 -4 9 -9 0.7 5
 0 -10 0 9999 646.24
 -1 -10 0 1.6 2.2
 1 10 0 1.7 1.7
 1 -10 0 0.9 1.5
 -1 10 0 1.1 1.9
 2 10 0 2781.02 178.68
 2 -10 0 2760.02 178.68
 -2 -10 0 2716.23 179.38
 -3 -10 0 0.3 2.4
 3 -10 0 -0.5 1.6
 3 10 0 1.8 1.9
 -4 -10 0 873.71 59.99
 4 10 0 971.8 60.49
 4 -10 0 852.41 58.79
 -5 -10 0 3.8 3.7
 5 10 0 2.4 2.5
 5 -10 0 0.9 2.3
 5 -10 0 -2.3 3.2
 -7 -10 0 -1.1 5.1
 7 -10 0 0.6 3.7
 8 -10 0 96.79 10.4
 -8 -10 0 123.59 14.2
 -9 -10 0 9.6 8
 9 -10 0 -4.2 5.3
 0 -10 1 -0.2 1.7
 0 10 -1 1 1.6
 0 -10 -1 0.9 1.7
 0 10 1 -1.7 1.5
 1 10 1 148.79 11.2
 1 -10 -1 147.49 11.1
 -1 10 -1 152.28 11.6
 -1 -10 1 153.18 11.7
 -1 -10 -1 150.58 11.9
 1 -10 1 138.69 10.9
 1 10 -1 147.19 10.8
 2 -10 -1 32.5 3.3
 2 10 1 36.8 4.5
 -2 -10 1 31.2 4.5
 2 -10 -1 35.2 4.2
 2 -10 1 32.3 3.2
 2 -10 1 34.4 4.1
 -2 -10 -1 42.3 5.8
 2 10 -1 32.9 3.9
 3 -10 -1 1438.16 91.39
 3 10 1 1410.86 92.09
 -3 -10 1 1364.46 92.19
 -3 -10 -1 1373.36 92.79
 3 10 -1 1452.95 91.79
 3 -10 1 1360.56 92.79
 3 -10 1 1433.36 91.39
 4 10 1 32.9 4.9
 4 -10 -1 30.3 3.8
 -4 -10 1 37.1 5.4
 4 -10 1 32.7 4.1
 4 10 -1 36.5 4.6
 -4 -10 -1 38.6 5.9
 5 -10 -1 1068.29 72.19
 -5 -10 1 1091.19 71.49
 5 10 1 1068.59 70.99
 5 -10 -1 1082.99 70.19
 5 -10 1 1088.99 70.19
 -5 -10 -1 1022.4 71.69
 5 10 -1 1076.29 70.69
 5 -10 1 1072.69 71.99
 6 -10 -1 6 3.3
 -6 -10 1 13.6 4.9
 6 -10 -1 4.4 4.5
 6 -10 1 5.2 3.2
 6 -10 1 12.1 4.6
 -6 -10 -1 8 4.6
 6 10 -1 6.7 3.3
 -7 -10 1 503.05 36.9
 7 -10 -1 521.55 34.8
 -7 -10 -1 507.15 37
 7 10 -1 505.15 35.5
 7 -10 1 518.65 34.7
 8 -10 -1 4.2 4.8
 -8 -10 1 3.4 6.6
 8 -10 1 -5.1 4.2
 -8 -10 -1 2.2 6.2
 -9 -10 1 91.19 18.4
 9 -10 -1 104.09 11.3
 -9 -10 -1 86.69 14
 9 -10 1 106.89 11.1
 0 -10 2 2576.34 167.68
 0 10 2 2363.36 167.78
 0 10 -2 2816.72 167.38
 0 -10 -2 2544.65 167.58
 -1 10 -2 20.1 3.6
 1 -10 -2 16.1 3.1
 -1 -10 2 21.8 3.3
 1 10 2 19.8 3.7
 -1 -10 -2 15.9 3.8
 1 -10 2 17.7 2.9
 1 10 -2 20.7 2.9
 2 -10 -2 3180.98 201.08
 -2 -10 2 3128.09 201.48
 2 10 2 3142.19 202.08
 2 -10 -2 3184.68 201.68
 2 10 -2 2991.1 201.28
 2 -10 2 3016.1 201.58
 2 -10 2 3218.88 202.18
 -2 -10 -2 3001.6 202.58
 3 10 2 15.1 3.5
 -3 -10 2 16.5 3.2
 3 -10 -2 17.6 2.7
 3 10 -2 12.5 2.7
 3 -10 2 14.7 2.6
 -3 -10 -2 13.2 4
 3 -10 2 15.5 3.7
 4 -10 -2 700.83 48.6
 4 10 2 705.43 49.5
 -4 -10 2 781.62 49.4
 -4 -10 -2 724.23 50.19
 4 10 -2 734.03 48.9
 4 -10 2 815.52 54.49
 4 -10 2 734.23 48.7
 5 -10 -2 19.1 5.5
 5 10 2 25.6 4.8
 5 -10 -2 43.6 4.9
 5 -10 2 30.8 4.3
 5 -10 2 25.8 5.5
 5 10 -2 31.8 4.7
 -5 -10 -2 27.7 5.9
 -6 -10 2 121.09 12.2
 6 10 2 121.09 11.4
 6 -10 -2 132.29 11
 7 -10 -2 6.2 4
 -7 -10 2 6 5.4
 7 -10 -2 3.4 6.2
 -7 -10 -2 0.2 5.1
 7 -10 2 5.5 3.4
 7 10 -2 6.4 3.9
 8 -10 -2 179.28 14.4
 -8 -10 2 145.79 17.3
 -8 -10 -2 182.28 17.4
 8 -10 2 169.28 14
 9 -10 -2 9.9 6.4
 9 -10 2 4.4 5.4
 -9 -10 -2 -7 6.7
 0 10 3 -0.9 2.2
 0 -10 -3 -1.5 2
 0 10 -3 -2.6 1.6
 1 10 3 608.64 35.4
 1 -10 -3 495.75 34.6
 -1 -10 -3 474.25 35.2
 1 -10 3 476.95 34.3
 1 10 -3 513.35 34.1
 2 -10 -3 31.3 3.4
 2 -10 -3 24.6 3.9
 2 10 3 23.7 4.5
 -2 -10 -3 25 5.2
 2 10 -3 24.5 3.4
 2 -10 3 23.5 3.6
 2 -10 3 37.1 4.5
 3 10 3 798.22 50.29
 3 -10 -3 741.43 48.8
 3 10 -3 748.23 49
 3 -10 3 722.93 49.4
 3 -10 3 770.52 49.99
 -3 -10 -3 711.63 50.49
 3 -10 3 722.53 48.9
 4 10 3 30.7 5.2
 4 -10 -3 33.3 4.2
 4 -10 3 35.2 4.8
 4 10 -3 28.6 4.2
 4 -10 3 31.5 5.7
 -4 -10 -3 20.4 5.1
 5 10 3 1301.07 87.49
 5 -10 -3 1322.57 86.29
 5 10 -3 1306.27 86.59
 5 -10 3 1305.57 88.09
 5 -10 3 1343.27 86.39
 -5 -10 -3 1348.47 88.29
 6 10 3 25.9 5.3
 6 -10 -3 23.3 5.9
 6 -10 3 21.6 5.9
 -6 -10 -3 17.6 6.2
 6 10 -3 32.9 5.2
 6 -10 3 27.9 6.5
 7 10 3 374.36 29.3
 7 -10 -3 380.16 28.9
 7 -10 -3 367.76 26.1
 -7 -10 -3 367.06 28.7
 7 -10 3 378.16 26.1
 7 10 -3 367.76 26.6
 8 -10 -3 2.8 5.2
 -8 -10 -3 7.9 6.9
 8 -10 3 -1.4 4.4
 9 -10 -3 52.39 9.4
 9 -10 3 58.89 8.9
 -9 -10 -3 71.89 13.2
 0 -10 -4 1428.96 98.99
 0 10 -4 1582.94 98.49
 1 -10 -4 9.5 3
 1 10 4 10.7 3.3
 -1 -10 -4 14.2 4.1
 2 -10 -4 1308.57 80.29
 2 10 4 1144.49 80.89
 2 10 -4 1254.37 79.49
 -2 -10 -4 1373.06 85.19
 2 -10 4 1059.59 79.79
 3 -10 -4 9.6 2.7
 3 10 4 11.7 4.3
 3 10 -4 9.1 2.4
 3 -10 4 9.4 3.2
 -3 -10 -4 12.6 4.7
 3 -10 4 15 3.7
 4 -10 -4 261.67 20.7
 4 10 4 288.87 21.5
 4 10 -4 298.27 19.7
 4 -10 4 282.17 21.2
 -4 -10 -4 282.57 21.8
 5 10 4 7.4 4.4
 5 -10 -4 6.4 3.1
 5 -10 4 10.5 5.1
 -5 -10 -4 6.7 4.6
 5 -10 4 7.3 3.2
 5 10 -4 4.9 3
 6 10 4 66.99 8.2
 6 -10 4 44 8.2
 6 10 -4 56.99 7.1
 -6 -10 -4 43.4 8.3
 7 10 4 47 8
 7 -10 -4 34.2 8.3
 7 -10 -4 41.8 7
 -7 -10 -4 44.4 12.3
 7 10 -4 39.4 6.4
 7 -10 4 53.59 6.8
 8 -10 -4 93.99 10.7
 8 -10 4 102.49 10.1
 -8 -10 -4 80.19 13.4
 9 10 4 9.2 5.8
 9 -10 -4 -2.3 6.6
 9 -10 4 -0.8 5.5
 0 -10 -5 -3.9 2.9
 1 -10 -5 293.07 23.1
 -1 -10 -5 373.96 24.7
 2 10 5 7.5 3.9
 2 -10 -5 2.2 3.3
 -2 -10 -5 6.3 4.3
 3 10 5 927.71 63.09
 3 -10 -5 897.91 61.09
 -3 -10 -5 981 63.39
 4 -10 -5 59.19 9.6
 4 10 5 55.29 7.8
 4 10 -5 44.3 5.2
 4 -10 5 42.2 6.1
 4 -10 5 38.2 6.7
 -4 -10 -5 47.2 7.7
 5 -10 -5 388.46 26.8
 5 10 5 424.86 29.3
 5 -10 5 395.36 29.2
 -5 -10 -5 357.06 28.9
 5 -10 5 406.46 26.8
 5 10 -5 382.86 26.9
 6 10 5 22.3 5.3
 6 -10 -5 15.6 5.7
 6 -10 -5 16.3 4.8
 6 10 -5 14.3 4.2
 6 -10 5 2.1 5.8
 -6 -10 -5 12.1 6.1
 6 -10 5 4.6 4.2
 7 10 5 288.47 24.6
 7 -10 -5 311.97 22.5
 7 -10 -5 277.17 24.6
 7 10 -5 316.07 23.1
 7 -10 5 335.57 22.3
 -7 -10 -5 319.67 25.5
 8 10 5 13.6 5.9
 8 -10 -5 12 6.4
 -8 -10 -5 10.5 7.2
 8 -10 5 14.3 6
 0 -10 -6 1016.4 68.09
 1 -10 -6 53.59 7
 -1 -10 -6 53.19 7.9
 2 -10 -6 462.35 32.4
 -2 -10 -6 468.95 33.5
 3 10 6 6.9 5.2
 -3 10 -6 7 3.3
 -3 -10 -6 -0.3 4.9
 4 -10 -6 136.69 14.6
 4 10 6 148.49 15.5
 -4 10 -6 179.98 13.1
 -4 -10 -6 157.28 15.1
 5 10 6 0.7 5.2
 5 -10 -6 3.8 3.9
 -5 10 -6 1.1 3.8
 5 -10 6 4.1 4.1
 -5 -10 -6 7.3 5.8
 5 10 -6 2.9 3.3
 5 -10 6 8.6 8.2
 6 10 6 30.3 6.9
 6 -10 -6 24.1 5.6
 6 -10 6 18.8 4.9
 -6 -10 -6 22.9 9.4
 6 -10 6 21.3 5.9
 6 -10 6 9.3 7.7
 6 10 -6 16.5 4.6
 7 -10 -6 9.6 6.3
 7 10 6 11.2 5
 7 -10 -6 13.8 6.1
 7 10 6 18.1 6.7
 -7 -10 -6 7.3 7.6
 7 -10 6 11.1 5
 7 -10 6 14.9 5.9
 0 -10 -7 1.6 5.1
 1 -10 -7 50.89 8.5
 2 -10 -7 46.7 8.5
 -2 -10 -7 57.79 8.9
 -3 10 -7 325.27 23.2
 3 -10 -7 333.17 24.5
 -3 -10 -7 327.27 25.3
 -4 10 -7 24.8 5.5
 4 10 7 29.3 3.6
 4 -10 -7 21.6 6.1
 -4 -10 -7 26.9 7.1
 5 10 7 342.57 27.6
 5 -10 -7 342.07 24.2
 -5 10 -7 362.26 25.5
 5 10 7 324.47 23.7
 -5 -10 -7 382.76 27.6
 6 10 7 26.5 5
 6 -10 -7 24.6 6.1
 6 10 7 20 8
 -6 -10 -7 19.2 8
 6 10 -7 26 5.2
 7 -10 7 92.39 10.7
 0 -10 -8 265.07 21.5
 1 -10 -8 25.7 7.4
 -1 -10 -8 28.4 7.5
 2 -10 -8 311.17 24.5
 -2 -10 -8 328.97 25.2
 3 -10 -8 35 7.7
 -3 -10 -8 32.5 8
 -4 10 -8 80.39 9.2
 4 -10 -8 63.19 9.8
 -4 -10 -8 59.69 10.1
 5 -10 -8 4.5 6.6
 -5 -10 -8 0.4 6.8
 0 -10 -9 0.4 7
 1 -10 -9 53.89 9.8
 -1 -10 -9 64.39 10.3
 2 -10 -9 13.7 7.6
 -2 -10 -9 1.9 6.4
 -3 -10 -9 77.49 11.4
 -4 -10 -9 39.9 9.2
 0 11 0 6.1 2.8
 0 -11 0 9.2 2.7
 1 11 0 1.7 1.8
 -1 11 0 2.9 2.3
 1 -11 0 2.1 1.7
 -1 -11 0 5.2 2.8
 -2 -11 0 702.13 49.5
 2 11 0 744.43 48.7
 2 -11 0 751.22 48.6
 -3 -11 0 0 2.6
 3 -11 0 2.7 1.7
 3 11 0 2.2 2.1
 4 -11 0 1118.89 79.49
 -4 -11 0 1163.78 78.99
 4 11 0 1281.77 78.39
 -5 -11 0 -3 3.2
 5 11 0 2 2.7
 5 -11 0 0.6 3.4
 5 -11 0 1.7 2.5
 -6 -11 0 893.71 58.69
 6 11 0 826.22 57.39
 7 -11 0 3.5 3.9
 7 11 0 -1.4 2.8
 -7 -11 0 -0.3 5.2
 8 -11 0 122.49 11.3
 -8 -11 0 116.49 14.6
 9 -11 0 3.5 5.6
 -9 -11 0 -7 7.3
 0 -11 -1 10.5 2.9
 0 11 1 15.2 3.2
 0 -11 1 9.9 2.8
 0 11 -1 12.2 2.8
 1 -11 -1 2374.16 151.48
 1 11 1 2354.26 151.58
 -1 11 -1 2391.66 151.98
 -1 -11 1 2479.85 152.18
 1 -11 1 2194.68 151.28
 -1 -11 -1 2109.99 152.08
 1 11 -1 2388.46 151.28
 2 11 1 16.5 3.4
 2 -11 -1 17 2.5
 2 -11 -1 16.7 3.1
 -2 -11 1 16.3 3.9
 2 11 -1 16.3 2.9
 -2 -11 -1 13.2 3.8
 2 -11 1 11.7 2.8
 3 11 1 2094.99 133.09
 -3 -11 1 2117.99 133.39
 3 -11 -1 2072.49 132.29
 3 11 -1 2064.69 132.69
 3 -11 1 2067.59 132.29
 3 -11 1 2085.49 133.99
 -3 -11 -1 1736.13 136.49
 4 11 1 93.69 8.6
 -4 -11 1 106.59 10.6
 4 -11 1 98.39 9.8
 -4 -11 -1 102.09 9.7
 4 11 -1 102.69 10.7
 4 -11 1 93.59 9.1
 5 11 1 298.87 22.4
 -5 -11 1 368.86 23.6
 5 -11 -1 275.27 21.4
 -5 -11 -1 316.17 23.6
 5 11 -1 326.37 22.2
 5 -11 1 310.67 21.5
 -6 -11 1 18.5 6
 6 -11 -1 28.7 6.1
 -6 -11 -1 26.6 6.2
 6 -11 1 23.8 6.1
 6 11 -1 21 4.6
 -7 -11 1 169.38 16.3
 7 -11 -1 182.68 13.6
 -7 -11 -1 194.88 16.8
 7 -11 1 143.49 13.1
 8 -11 -1 2.8 4.7
 -8 -11 1 1.4 6.4
 -8 -11 -1 -1 6.9
 8 -11 1 -0.5 4.4
 9 -11 -1 159.88 14.7
 -9 -11 -1 167.18 18.9
 9 -11 1 158.08 14.1
 0 -11 2 156.58 12.6
 0 -11 -2 172.68 12.6
 0 11 2 160.18 12.9
 1 -11 -2 13.3 2.9
 -1 11 -2 13.9 3.3
 -1 -11 2 11.7 3
 1 11 2 11.7 3
 1 -11 2 9.8 2.5
 -1 -11 -2 8.6 3.5
 1 11 -2 12.2 2.5
 2 -11 -2 1228.78 77.19
 2 -11 -2 1199.18 77.89
 -2 -11 2 1162.78 77.79
 2 11 2 1218.18 78.29
 2 11 -2 1154.98 77.49
 2 -11 2 1238.38 78.59
 2 -11 2 1145.09 77.79
 -2 -11 -2 1139.49 78.99
 -3 -11 2 53.49 5.9
 3 -11 -2 61.09 5
 3 11 2 58.79 6.4
 -3 -11 -2 55.19 7.4
 3 -11 2 60.89 5
 3 -11 2 54.99 6.8
 3 11 -2 55.79 5.5
 4 11 2 1087.19 69.89
 -4 -11 2 1054.59 69.69
 4 -11 -2 904.11 69.89
 4 11 -2 1054.79 69.19
 4 -11 2 1092.29 70.89
 4 -11 2 1127.09 69.19
 -4 -11 -2 1036.4 70.59
 -5 -11 2 9.3 4.3
 5 -11 -2 11.4 3.1
 5 11 2 15.5 3.8
 5 -11 2 8.7 4.5
 -5 -11 -2 12.3 4.7
 5 -11 2 14 3
 5 11 -2 7.9 3
 -6 -11 2 550.74 38
 6 -11 -2 524.05 38.7
 6 -11 -2 553.34 37.3
 6 11 2 519.75 37.2
 6 -11 2 529.95 38.7
 -6 -11 -2 541.45 38.6
 6 11 -2 555.74 36.8
 7 -11 -2 2.3 4
 -7 -11 2 -6.2 4.9
 7 -11 -2 5.5 5.2
 7 -11 2 0.3 3.7
 7 11 -2 -0.8 4
 -7 -11 -2 4.2 5.3
 -8 -11 2 261.87 23.2
 8 -11 -2 295.37 20.1
 -8 -11 -2 249.97 23
 8 -11 2 245.48 19.6
 9 -11 -2 -3.1 5.7
 -9 -11 -2 -5.9 7
 9 -11 2 0.8 5.2
 0 -11 -3 2.9 2.5
 0 11 -3 5.6 2.3
 0 11 3 0.4 2.5
 1 -11 -3 2565.14 167.18
 1 11 3 2712.63 167.78
 1 11 -3 2538.75 166.58
 1 -11 3 2774.02 166.98
 -1 -11 -3 2270.57 167.68
 1 -11 3 2545.65 166.98
 2 -11 -3 10.7 3.1
 2 11 3 19 3.9
 2 -11 3 13 3.1
 2 11 -3 11.8 2.5
 2 -11 3 23.9 3.9
 -2 -11 -3 12.7 4.9
 3 11 3 604.24 39.4
 3 -11 -3 589.74 37.9
 3 -11 3 552.24 38.6
 3 -11 3 590.74 39.2
 -3 -11 -3 543.75 39.8
 3 11 -3 558.74 38.1
 4 11 3 6.1 3.3
 4 -11 -3 2.1 2.7
 4 -11 3 -1 2.3
 -4 -11 -3 5.3 4.1
 4 11 -3 4 2.5
 4 -11 3 5.3 6.2
 5 -11 -3 198.68 16
 5 11 3 209.38 17.6
 5 -11 3 234.48 18.7
 5 -11 3 225.38 16.1
 5 11 -3 242.48 16.6
 -5 -11 -3 248.68 19
 6 -11 -3 10.6 5
 6 11 3 6.3 3.4
 6 -11 -3 1 3.3
 -6 -11 -3 2.7 5
 6 11 -3 0.9 3.2
 6 -11 3 1.4 4.4
 6 -11 3 -0.1 3.4
 7 11 3 56.49 9.2
 7 -11 -3 71.89 11
 7 -11 -3 87.89 8.9
 7 -11 3 88.89 8.5
 7 11 -3 86.89 9.7
 -7 -11 -3 96.79 12.5
 8 -11 -3 14.7 6
 8 -11 3 11.1 5.4
 -8 -11 -3 10.6 7
 9 -11 -3 119.19 12
 -9 -11 -3 101.99 15.1
 9 -11 3 93.19 11.2
 1 11 4 123.59 11.4
 1 -11 -4 130.19 10.7
 -1 -11 -4 134.39 11.9
 1 11 -4 138.09 9.8
 2 -11 -4 520.05 34.4
 2 11 4 530.25 35.3
 2 11 -4 472.25 33.5
 -2 -11 -4 520.25 35.8
 2 -11 4 489.25 34.4
 3 -11 -4 15.5 3.1
 3 11 4 18.6 4.8
 -3 -11 -4 13.8 5.1
 3 -11 4 14.4 3.6
 3 11 -4 16.3 3
 3 -11 4 20.6 4.5
 4 -11 -4 986.3 66.59
 4 11 4 1032.5 68.19
 -4 -11 -4 1015.4 68.59
 4 11 -4 1004.9 66.59
 4 -11 4 1011.7 68.09
 4 -11 4 1034.9 67.19
 4 -11 4 1020.3 66.59
 5 11 4 9.8 4.5
 5 -11 -4 6.8 3.6
 5 -11 4 6.6 3.3
 -5 -11 -4 11 5.1
 5 -11 4 7.4 4.9
 5 11 -4 10.2 3.4
 6 -11 -4 479.95 33.2
 6 -11 -4 456.45 35.5
 -6 -11 -4 501.45 35.8
 6 11 -4 495.35 33.5
 6 -11 4 511.05 33.2
 6 -11 4 484.05 35.8
 7 -11 -4 -2.6 5.6
 7 11 4 1.4 5.2
 7 -11 -4 10.9 4.9
 7 11 -4 1 4.6
 -7 -11 -4 9.7 6.4
 7 -11 4 7.4 4.2
 8 -11 -4 157.18 13.9
 8 -11 4 148.39 13.3
 -8 -11 -4 164.78 17.6
 0 -11 -5 4 3.8
 0 11 -5 5.8 3
 1 -11 -5 829.82 59.49
 -1 -11 -5 969.5 62.19
 2 -11 -5 49 6.9
 2 11 5 42.7 6.8
 -2 -11 -5 48.1 7.7
 3 11 5 523.55 38.9
 3 -11 -5 559.74 36.9
 3 -11 -5 585.54 38.8
 -3 -11 -5 554.74 39.4
 4 11 5 4.3 4.5
 4 -11 -5 -1.4 2.8
 4 11 -5 4 2.7
 4 -11 5 3.4 3.3
 4 -11 5 3.1 3.9
 -4 -11 -5 7.1 5
 5 11 5 15.9 5.8
 5 -11 -5 17.2 4.5
 5 -11 5 17.6 4.8
 5 -11 5 18.1 4.1
 5 11 -5 27.6 4.4
 5 -11 5 13.3 6
 -5 -11 -5 20.7 6.6
 6 11 5 6.4 3.8
 6 -11 -5 8.6 4.7
 6 11 -5 3.8 3.8
 -6 -11 -5 13.7 6
 6 -11 5 16.8 4.4
 6 -11 5 19.7 6.7
 7 -11 -5 65.79 10
 7 -11 -5 54.59 7.8
 7 11 5 63.19 9.9
 -7 -11 -5 43.3 9.8
 7 -11 5 43.9 7.1
 8 -11 -5 2.5 6.1
 8 -11 5 4.7 4.9
 -8 -11 -5 7.1 7.7
 1 -11 -6 3.9 4.2
 -1 -11 -6 4.9 4.9
 2 -11 -6 245.48 22.1
 -2 -11 -6 320.67 22.7
 3 -11 -6 24.5 5.8
 3 11 6 29.9 7.1
 -3 -11 -6 34.8 7.5
 4 11 6 387.86 29
 4 -11 -6 410.96 27.7
 4 -11 -6 346.87 26.2
 -4 -11 -6 411.66 29.1
 4 11 -6 377.56 26.3
 5 11 6 49.5 9.1
 5 -11 -6 59.09 6.5
 -5 -11 -6 57.89 9.2
 5 -11 6 47.1 6.7
 5 11 -6 44.9 6.3
 6 11 6 340.57 28.8
 6 -11 -6 405.56 27.2
 6 -11 6 376.26 30.6
 6 -11 6 387.96 28.1
 -6 -11 -6 413.36 30.3
 6 11 -6 403.96 27.4
 7 11 6 18.5 5.2
 7 11 6 12.9 6.7
 7 -11 -6 18.8 6.3
 -7 -11 -6 16.4 8.1
 7 -11 6 9.6 7.4
 7 -11 6 9.7 5.1
 7 11 -6 22.1 5.6
 0 -11 -7 73.29 10.5
 1 -11 -7 542.45 39.7
 -1 -11 -7 592.34 40.5
 2 -11 -7 15.7 5.4
 -2 -11 -7 20.6 7
 3 -11 -7 157.48 14.4
 -3 -11 -7 150.98 15.3
 4 11 7 15.8 7.3
 4 11 7 19.6 3.2
 4 -11 -7 18.2 6.2
 -4 -11 -7 13.2 6.8
 5 11 7 19 7.7
 5 -11 -7 18 5
 5 11 7 13.8 3.8
 -5 -11 -7 14.1 7.7
 6 11 7 9.6 4.2
 6 11 7 28.8 7.8
 6 -11 -7 15.2 5.6
 6 11 -7 13.2 4.8
 6 -11 7 13.1 5
 -6 -11 -7 9.8 7.4
 0 -11 -8 12 6.6
 1 -11 -8 -3.9 6.1
 -1 -11 -8 1.2 6.3
 2 -11 -8 170.28 16.4
 -2 -11 -8 171.18 17
 3 -11 -8 55.89 8.8
 -3 -11 -8 44.1 9.2
 4 -11 -8 224.48 18.5
 -4 -11 -8 177.38 18.2
 5 11 8 23.4 3.7
 5 -11 -8 22.7 7.6
 -5 -11 -8 23.2 8.4
 0 -11 -9 95.09 12.7
 1 -11 -9 244.88 20.6
 -1 -11 -9 211.18 20.5
 2 -11 -9 29.3 9
 -2 -11 -9 24.1 8.2
 3 -11 -9 85.49 11.9
 -3 -11 -9 81.89 11.8
 4 -11 -9 -5.7 7
 0 12 0 5706.03 352.16
 0 -12 0 5160.18 351.96
 -1 -12 0 2.8 2.6
 1 -12 0 1.2 2.1
 1 12 0 2 1.9
 -1 12 0 2.2 2.5
 -2 -12 0 1270.97 83.79
 2 -12 0 1231.98 82.69
 2 12 0 1279.87 82.79
 3 12 0 -0.8 2
 -3 -12 0 -0.3 2.8
 3 -12 0 0.5 1.7
 -4 -12 0 489.85 32.8
 4 -12 0 456.15 33.2
 4 -12 0 453.25 30.9
 4 12 0 454.25 31.6
 5 -12 0 0.2 2.6
 5 12 0 1.6 2.8
 -5 -12 0 -5.7 3.5
 5 -12 0 -2.7 3.6
 6 -12 0 96.49 8.8
 -7 -12 0 3.8 5.8
 7 12 0 4.1 3.1
 7 -12 0 1.3 3.4
 -8 -12 0 136.69 15.5
 8 -12 0 119.09 11.4
 9 -12 0 -1.5 4.9
 -9 -12 0 -5.8 7.5
 0 12 -1 0.7 2
 0 12 1 1 2.2
 0 -12 1 -1.1 2
 0 -12 -1 0.2 2.1
 1 12 1 79.29 7.2
 -1 12 -1 74.69 7.5
 -1 -12 1 84.09 8.2
 1 -12 -1 75.79 7
 -1 -12 -1 73.29 8
 1 -12 1 75.29 6.8
 1 12 -1 79.09 6.7
 2 -12 -1 70.99 6.8
 -2 -12 1 80.39 7.7
 2 12 1 75.19 6.8
 2 12 -1 75.09 6.6
 2 -12 1 71.79 6.7
 -2 -12 -1 75.29 8.1
 3 12 1 858.51 56.19
 -3 -12 1 825.72 56.59
 3 -12 -1 889.91 55.29
 -3 -12 -1 781.72 57.09
 3 12 -1 860.61 55.79
 3 -12 1 796.72 57.09
 3 -12 1 883.81 55.29
 4 -12 -1 22 3.4
 -4 -12 1 19.3 4.7
 4 12 1 20.3 3.8
 4 -12 1 20.4 4.8
 -4 -12 -1 21.8 5
 4 -12 1 22.9 3.4
 4 12 -1 33.6 4.5
 -5 -12 1 733.33 50.99
 5 12 1 742.23 50.29
 5 -12 -1 777.72 49.5
 5 -12 -1 734.03 51.79
 5 -12 1 740.43 51.79
 -5 -12 -1 723.43 51.39
 5 -12 1 764.42 49.4
 5 12 -1 761.52 49.99
 -6 -12 1 19.5 5.6
 6 -12 -1 14.2 3.8
 6 -12 1 12 3.6
 6 12 -1 14.5 4.1
 6 -12 1 11.4 4.9
 -6 -12 -1 17.6 5.5
 7 -12 -1 406.26 28.2
 -7 -12 1 370.46 30.6
 -7 -12 -1 386.86 31
 7 12 -1 452.75 29.9
 7 -12 1 414.26 28.2
 8 -12 -1 0.9 4.4
 -8 -12 1 1.2 6.5
 8 -12 1 2.4 4.3
 -9 -12 1 59.99 14.9
 9 -12 -1 53.89 8.6
 -9 -12 -1 61.79 12.6
 9 -12 1 70.89 9.3
 0 -12 -2 1439.56 91.99
 0 -12 2 1219.28 91.79
 0 12 2 1366.96 92.29
 0 12 -2 1558.04 91.69
 -1 -12 2 108.49 9.1
 -1 12 -2 95.79 8.8
 1 12 2 99.59 8.8
 1 -12 -2 110.49 8.6
 1 12 -2 98.29 7.9
 -1 -12 -2 87.99 9.3
 1 -12 2 100.29 8.2
 -2 -12 2 1920.31 127.99
 2 -12 -2 1987.6 127.89
 2 12 2 2065.29 128.39
 2 -12 2 1916.51 127.79
 2 -12 2 2000.1 128.69
 2 12 -2 1887.21 127.49
 -2 -12 -2 1948.31 129.29
 3 12 2 4.3 2.8
 3 -12 -2 2.5 2
 -3 -12 2 0.9 2.6
 3 12 -2 3.6 2.3
 3 -12 2 5.3 3.6
 3 -12 2 3 2.1
 3 -12 2 3 2.6
 -3 -12 -2 1.9 3.4
 -4 -12 2 475.95 30
 4 12 2 398.76 29.8
 4 -12 -2 415.56 28.7
 4 -12 2 402.46 28.7
 -4 -12 -2 434.86 31
 4 -12 2 453.55 31
 5 -12 -2 10 3.4
 -5 -12 2 5.1 4.1
 5 12 2 16.8 4.3
 5 -12 2 10.3 3.1
 -5 -12 -2 9.4 4.8
 5 12 -2 5.7 3.2
 5 -12 2 7.6 4.8
 6 -12 -2 89.99 8.8
 -6 -12 2 101.59 11.2
 6 -12 -2 107.49 12.2
 6 12 2 85.79 9.2
 -6 -12 -2 116.49 12.4
 6 12 -2 105.19 9.5
 6 -12 2 109.69 12
 6 -12 2 92.89 8.7
 -7 -12 2 12.1 6.3
 7 -12 -2 22 7
 7 12 2 14.8 5.7
 7 -12 -2 10.9 4.4
 -7 -12 -2 9.2 6.6
 7 12 -2 14.3 6.3
 7 -12 2 6.3 4.2
 -8 -12 2 158.48 17.6
 8 -12 -2 153.98 13.8
 8 -12 2 170.18 13.8
 -8 -12 -2 166.38 17.7
 9 -12 -2 -3.4 5.5
 9 -12 2 5.2 6
 -9 -12 -2 9.1 8.2
 0 -12 -3 0.9 2.7
 0 12 3 0.3 2.6
 0 12 -3 -1.2 2
 1 -12 -3 293.57 22.8
 1 -12 3 360.76 22.9
 1 12 -3 325.07 22.2
 1 -12 3 357.26 25.3
 -1 -12 -3 290.97 23.7
 2 -12 -3 2.3 2.7
 2 12 3 3.4 2.9
 -2 -12 -3 0.2 3.8
 2 12 -3 6 2.2
 2 -12 3 0.2 2.2
 2 -12 3 2.5 2.7
 3 12 3 487.55 35
 3 -12 -3 487.15 32.1
 3 -12 3 490.75 33.7
 3 12 -3 482.35 32.4
 -3 -12 -3 517.35 34.6
 3 -12 3 435.26 33.4
 4 12 3 48.8 7.1
 4 -12 -3 44.3 5
 4 12 -3 39.7 5.3
 -4 -12 -3 45.3 7.3
 4 -12 3 41.5 6.7
 4 -12 3 37.8 4.6
 5 12 3 983.1 65.99
 5 -12 -3 1001 64.69
 5 12 -3 1017.3 64.99
 5 -12 3 966.5 66.89
 -5 -12 -3 934.51 66.79
 5 -12 3 989.6 64.59
 6 -12 -3 40.1 5.6
 -6 -12 3 36.7 9.4
 6 -12 -3 32.2 7.1
 6 12 -3 41 6
 6 -12 3 27.3 7.4
 6 -12 3 39.9 5.6
 -6 -12 -3 24.5 7.7
 7 12 3 273.07 22.2
 7 -12 -3 274.97 20.7
 7 -12 -3 275.27 23.8
 7 -12 3 298.47 20.6
 -7 -12 -3 272.07 23.9
 7 12 -3 323.37 24.3
 8 -12 -3 1.6 5.2
 8 -12 3 3.8 5
 -8 -12 -3 -2.3 7.4
 9 -12 -3 43.4 8.5
 -9 -12 -3 20.2 9.6
 9 -12 3 39 7.6
 0 12 -4 1200.38 75.39
 0 -12 -4 1086.09 75.99
 1 -12 -4 50.39 6.4
 1 12 4 46.8 7
 1 12 -4 56.29 5.3
 2 -12 -4 936.31 57.59
 2 12 4 835.12 58.09
 -2 -12 -4 866.51 58.69
 2 12 -4 879.61 56.59
 2 -12 4 839.92 57.09
 2 -12 4 809.62 56.89
 3 -12 -4 44.1 4.6
 3 -12 -4 46.9 5.9
 3 -12 4 42.7 6.1
 -3 -12 -4 41.6 7.4
 3 -12 4 38 5.6
 3 12 -4 42.8 5
 4 12 4 168.88 14.4
 4 -12 -4 159.98 12.1
 4 12 -4 168.48 12.4
 4 -12 4 141.69 16
 -4 -12 -4 166.18 15.2
 4 -12 4 165.28 13.1
 5 12 4 7.2 4.6
 5 -12 -4 13.3 3.7
 -5 -12 -4 11.6 5.6
 5 -12 4 14.7 3.6
 5 12 -4 11.6 3.4
 5 -12 4 13.5 5.5
 6 -12 -4 35.3 5.9
 6 -12 -4 26.2 7.3
 -6 -12 -4 27.8 7.6
 6 12 -4 51.49 6.7
 6 -12 4 27.2 5.1
 6 -12 4 33.3 7.6
 7 -12 -4 22.8 7.4
 7 12 4 17.9 6.1
 7 -12 -4 28.8 6.1
 7 -12 4 27 5.6
 -7 -12 -4 42.6 9.6
 7 12 -4 21.2 7.3
 8 -12 -4 90.09 10.7
 8 -12 4 100.79 10
 -8 -12 -4 80.49 13.4
 0 12 -5 1.3 2.9
 0 -12 -5 -0.5 5.4
 1 -12 -5 249.38 18.8
 1 12 5 229.58 18.9
 -1 -12 -5 273.67 20.2
 2 12 5 8.8 5
 -2 -12 -5 2.4 4.7
 3 -12 -5 746.53 49.8
 3 12 5 749.13 51.29
 3 12 -5 710.33 48.8
 -3 -12 -5 757.12 51.39
 4 -12 -5 50.39 5.8
 4 12 5 57.39 8.3
 -4 -12 -5 63.69 8.9
 4 12 -5 45.7 6
 4 -12 5 55.79 7.9
 4 -12 5 57.49 6.9
 5 -12 -5 281.57 20.4
 5 12 5 310.27 22.8
 5 -12 5 283.77 21.3
 5 -12 5 296.47 23.1
 -5 -12 -5 296.47 23.5
 5 12 -5 280.27 20.6
 6 -12 -5 21.6 5.2
 6 -12 5 19.9 4.7
 6 -12 5 4.1 6.6
 6 12 -5 16.3 4.7
 -6 -12 -5 22.1 7.7
 7 12 5 227.18 21.1
 7 -12 -5 259.77 18.6
 7 -12 -5 223.68 25.1
 -7 -12 -5 258.07 22
 7 -12 5 244.68 18
 7 12 -5 232.08 19.1
 8 -12 -5 11.5 6.6
 8 -12 5 9.4 5.9
 -8 -12 -5 7.2 7.9
 0 -12 -6 746.93 51.29
 1 -12 -6 126.29 12.2
 -1 -12 -6 138.89 13.4
 2 -12 -6 325.87 24.1
 -2 -12 -6 326.97 25.4
 3 -12 -6 13.7 5
 3 12 6 -8.1 4.9
 -3 -12 -6 14.3 6.2
 4 -12 -6 113.29 11.4
 4 12 6 100.69 12.6
 4 -12 -6 107.39 9.1
 -4 -12 -6 111.69 12.9
 5 12 6 9.8 5.7
 5 -12 -6 6.3 4.2
 -5 -12 -6 4.8 6.3
 5 -12 6 1.1 7.5
 5 12 -6 0.5 3.3
 5 -12 6 5.3 4.3
 6 -12 -6 18.3 5.7
 6 -12 6 8.7 7.5
 6 -12 6 26.3 6.1
 -6 -12 -6 14 7.6
 6 12 -6 15.3 4.7
 7 -12 -6 7.3 5.6
 7 12 6 10 6.9
 7 -12 6 5 4.3
 -7 -12 -6 7.9 7.4
 7 -12 6 -2.9 7.2
 7 12 -6 6.9 4.6
 7 -12 6 -4.7 4.8
 0 -12 -7 5 5.8
 2 -12 -7 60.99 8.5
 -2 -12 -7 55.29 9.7
 3 -12 -7 265.67 21
 -3 -12 -7 259.87 22.1
 4 12 7 16.3 14.3
 4 -12 -7 40.2 7.4
 -4 -12 -7 32.9 8.6
 5 -12 -7 288.17 19.8
 5 -12 -7 279.87 21.9
 5 12 7 281.87 23.4
 5 12 7 246.78 21
 6 12 7 42 7.8
 6 12 7 26.4 5.3
 6 -12 -7 35.7 6.7
 -6 -12 -7 30.5 9.3
 0 -12 -8 242.28 21
 1 -12 -8 49 9.7
 -1 -12 -8 67.29 10.4
 2 -12 -8 290.47 22.9
 -2 -12 -8 264.97 23.4
 3 -12 -8 77.99 10.4
 -3 -12 -8 68.19 11
 4 -12 -8 58.29 9.9
 -4 -12 -8 67.69 10.9
 5 -12 -8 1 6.4
 5 12 8 4.7 2.9
 -5 -12 -8 -0.4 7.3
 0 -12 -9 11.6 8.4
 1 -12 -9 57.09 10.5
 -1 -12 -9 30.6 9.7
 2 -12 -9 5.3 8.7
 -2 -12 -9 14.5 8.5
 3 -12 -9 96.49 12.6
 -3 -12 -9 74.69 11.7
 0 13 0 3.1 2.6
 0 -13 0 3.2 2.7
 1 -13 0 -0.7 1.8
 -1 -13 0 -3.2 2.2
 -1 13 0 1.4 2.5
 1 13 0 0.4 1.9
 2 -13 0 365.66 24.8
 -2 -13 0 351.06 26.1
 2 13 0 357.06 24.8
 3 -13 0 9.6 2.3
 3 13 0 12.8 2.9
 -3 -13 0 10.7 4.9
 3 -13 0 12.3 2.9
 4 -13 0 778.12 48.9
 4 13 0 756.32 49.6
 -4 -13 0 686.33 50.59
 5 13 0 8 3.1
 5 -13 0 7.2 4.4
 -5 -13 0 3 3.9
 5 -13 0 6.8 2.8
 -6 -13 0 548.75 39.7
 6 -13 0 559.24 37.3
 7 -13 0 7.3 3.8
 7 13 0 5.2 3.5
 -7 -13 0 8 5.9
 8 -13 0 64.29 8.3
 -8 -13 0 65.69 12.3
 -9 -13 0 4.1 8.1
 9 -13 0 0 5.5
 0 -13 -1 1.4 2.2
 0 13 -1 1.4 2.2
 0 13 1 -0.6 2.2
 0 -13 1 -0.7 2.3
 1 -13 -1 1469.65 95.29
 1 13 1 1501.75 95.49
 -1 -13 1 1580.34 96.39
 -1 13 -1 1452.85 95.89
 1 -13 1 1370.76 95.09
 1 13 -1 1505.75 95.09
 -1 13 1 1420.96 95.99
 -1 -13 -1 1321.17 95.99
 -2 -13 1 9.9 3.8
 2 -13 -1 6 2.6
 2 13 1 11.3 3
 2 -13 1 8.8 2.8
 -2 -13 -1 19.6 4.6
 2 13 -1 11.2 2.9
 3 13 1 755.92 55.49
 -3 -13 1 878.11 55.49
 3 -13 -1 827.22 53.69
 -3 -13 -1 846.92 55.99
 3 -13 1 793.22 53.69
 3 13 -1 818.92 54.29
 3 -13 1 818.42 54.39
 4 -13 -1 82.99 6.6
 -4 -13 1 66.59 8.6
 4 13 1 73.69 7.6
 4 13 -1 84.29 7.4
 -4 -13 -1 82.39 9.3
 4 -13 1 84.79 6.7
 4 -13 1 67.09 9.3
 5 13 1 148.09 11.8
 5 -13 -1 135.69 10.7
 5 -13 1 135.49 10.6
 6 -13 -1 16 4.4
 -6 -13 1 8.7 5.5
 6 13 -1 14.8 4.2
 -6 -13 -1 15.3 6
 6 -13 1 23.7 6.1
 6 -13 1 20.1 4.2
 -7 -13 1 155.18 16
 7 -13 -1 143.09 12.7
 7 13 -1 173.48 13.8
 -7 -13 -1 143.49 16.2
 7 -13 1 159.58 12.6
 8 -13 -1 -3.6 4.6
 -8 -13 1 10.3 7.8
 8 -13 1 1.8 4.9
 -8 -13 -1 2.9 7
 -9 -13 1 130.19 19.1
 9 -13 -1 156.28 14
 9 -13 1 153.68 13.9
 -9 -13 -1 147.39 18.9
 0 13 -2 128.19 9.4
 0 -13 -2 95.79 9.5
 0 13 2 105.19 10
 1 -13 -2 34.5 4.9
 -1 -13 2 39.9 5.8
 1 13 2 35.3 5.3
 -1 13 -2 43.9 5.8
 -1 -13 -2 35.2 6.3
 1 13 -2 29.7 4.2
 1 -13 2 37.6 4.8
 2 -13 -2 675.13 43.5
 2 13 2 664.43 43.8
 -2 -13 2 635.94 43.8
 2 -13 2 637.24 44.4
 2 13 -2 652.93 43.1
 -2 -13 -2 614.04 45.1
 2 -13 2 645.54 43.3
 -3 -13 2 48.5 6.2
 3 13 2 48.3 6.8
 3 -13 -2 35.2 4.3
 3 -13 -2 46.3 5.7
 3 -13 2 43.6 5.4
 3 13 -2 39.1 4.9
 -3 -13 -2 42.5 7
 3 -13 2 51.49 7.1
 4 13 2 664.43 43.2
 4 -13 -2 657.93 42.1
 -4 -13 2 613.74 43.2
 4 -13 2 653.53 42.1
 -4 -13 -2 601.44 44.2
 4 -13 2 612.44 44.2
 4 13 -2 636.74 42.5
 -5 -13 2 34.5 6.1
 5 13 2 36.8 5.8
 5 -13 -2 33.3 4.8
 5 -13 2 40.4 7.3
 -5 -13 -2 29.8 6.6
 5 -13 2 30.6 4.4
 5 13 -2 42.5 5.6
 -6 -13 2 301.37 23.8
 6 -13 -2 324.57 21.8
 6 -13 -2 262.07 24.3
 -6 -13 -2 292.87 24.4
 6 -13 2 326.27 24.6
 6 13 -2 333.57 22.4
 6 -13 2 311.67 21.7
 7 -13 -2 5.3 4.3
 7 13 2 8.9 5
 -7 -13 2 7.3 6.4
 7 -13 -2 15.1 6.5
 -7 -13 -2 9.5 6.9
 7 -13 2 7.7 4.1
 7 -13 2 3.4 5.6
 7 13 -2 3.9 4.3
 8 -13 -2 145.49 13.6
 -8 -13 2 158.48 17.9
 -8 -13 -2 159.58 17.5
 8 -13 2 160.78 13.3
 -9 -13 2 -8.1 8.6
 9 -13 -2 -0.6 5.8
 9 -13 2 7.1 5.9
 -9 -13 -2 11.4 8.3
 0 -13 3 58.79 6.3
 0 13 3 49.9 7
 0 -13 -3 64.69 7.2
 0 13 -3 67.19 6.3
 0 -13 3 60.39 6.9
 1 13 3 1396.46 81.29
 -1 13 -3 1183.38 80.59
 1 -13 -3 1104.69 80.09
 1 -13 3 1317.07 80.39
 1 -13 3 1212.38 80.29
 1 13 -3 1100.79 79.59
 2 -13 -3 33.9 6.2
 2 13 3 44.7 6.4
 2 -13 3 33.5 4.7
 -2 -13 -3 35.3 6.5
 2 -13 3 40.1 5.7
 2 13 -3 39.3 4.7
 3 -13 -3 208.58 13.9
 3 13 3 212.78 15.6
 3 -13 -3 193.88 14.9
 3 -13 3 191.68 15.8
 3 13 -3 188.88 14.2
 -3 -13 -3 195.68 16.7
 3 -13 3 186.08 14.6
 4 -13 -3 7.8 3
 4 13 3 8.1 3.9
 -4 -13 -3 13.7 5.1
 4 13 -3 6.3 3
 4 -13 3 0.9 4.1
 4 -13 3 5.8 2.6
 4 -13 3 5.9 3.3
 5 -13 -3 123.19 9.9
 5 13 3 128.09 11.6
 5 13 -3 117.19 10.3
 5 -13 3 125.49 13
 -5 -13 -3 135.99 13.6
 5 -13 3 103.69 9.6
 6 -13 -3 19.7 6.1
 6 -13 -3 9.8 4.1
 6 -13 3 11 5
 6 -13 3 8.6 3.6
 -6 -13 -3 3.6 5.4
 6 13 -3 8.6 4
 7 -13 -3 77.49 8.7
 7 13 3 82.59 10.3
 7 -13 -3 69.69 11.4
 7 -13 3 76.09 12.7
 7 13 -3 70.39 8.8
 7 -13 3 86.69 8.4
 -7 -13 -3 50.09 17.2
 8 -13 -3 4.7 5.4
 -8 -13 -3 6.6 7.9
 8 -13 3 7.2 5.2
 9 -13 -3 81.79 11.2
 -9 -13 -3 68.89 13.2
 9 -13 3 108.09 10.7
 0 -13 -4 129.89 15.5
 1 13 4 117.09 10.8
 1 -13 -4 103.89 9.6
 -1 -13 -4 86.19 10.4
 1 13 -4 103.89 8.3
 2 13 4 377.36 24.1
 2 -13 -4 291.67 23.5
 2 -13 4 343.67 22.8
 2 13 -4 311.27 22
 2 -13 4 279.27 22.2
 -2 -13 -4 329.27 24.6
 3 13 4 29.3 6.1
 3 -13 -4 34.4 5.5
 3 13 -4 37.7 4.6
 3 -13 4 35.4 7.7
 -3 -13 -4 44.5 8.1
 3 -13 4 32.5 5.8
 4 13 4 726.93 47.6
 4 -13 -4 647.04 45.6
 -4 -13 -4 691.93 48.4
 4 -13 4 703.93 49
 4 13 -4 703.93 47.4
 4 -13 4 675.63 46.4
 5 -13 -4 35.9 5.3
 5 13 4 35.2 6.4
 5 13 -4 24.3 4.5
 -5 -13 -4 29.5 7
 5 -13 4 24.3 7.1
 5 -13 4 33.9 5.1
 5 -13 4 34.6 5.9
 6 -13 -4 318.27 22.4
 -6 -13 -4 310.87 25.6
 6 -13 4 299.07 25.2
 6 -13 4 338.87 22.2
 6 13 -4 306.87 22.7
 7 -13 -4 14.8 5.6
 7 -13 -4 12.7 6.7
 7 13 4 11.7 6.6
 7 13 -4 14 5
 -7 -13 -4 20.6 7.9
 7 -13 4 16.2 8.5
 7 -13 4 17.8 4.7
 8 -13 -4 101.19 11.7
 8 -13 4 100.39 10.4
 -8 -13 -4 103.89 15.3
 0 -13 -5 43.4 7.1
 0 13 -5 45.7 6.2
 1 -13 -5 507.15 34.4
 -1 -13 -5 500.45 35.4
 1 13 -5 473.25 33.1
 2 13 5 106.99 11.6
 2 -13 -5 111.69 10.5
 2 13 -5 102.79 8.7
 -2 -13 -5 111.59 12
 3 -13 -5 361.96 25.7
 3 13 5 395.66 27.6
 3 -13 5 320.97 24.7
 3 13 -5 363.86 24.5
 -3 -13 -5 350.46 27.4
 4 -13 -5 9.5 3.5
 4 13 5 10.1 5
 4 -13 -5 12 4.8
 4 -13 5 10 5.2
 4 -13 5 15.3 4.2
 -4 -13 -5 17.4 6.4
 5 -13 -5 2.8 3.9
 5 13 5 11.1 5.1
 -5 -13 -5 3.8 5.7
 5 13 -5 13.6 4
 5 -13 5 0.3 5.6
 5 -13 5 8.2 4.2
 6 -13 -5 5.2 4.6
 6 -13 5 19.5 4.5
 6 13 -5 10.1 4.3
 6 -13 5 13.1 5.2
 -6 -13 -5 41.4 14.9
 6 -13 5 16.9 7.4
 7 -13 -5 83.89 9.1
 7 13 -5 61.59 8.5
 7 -13 5 67.09 8
 -7 -13 -5 49.6 10.8
 8 -13 -5 0.6 6
 -8 -13 -5 -4.6 7.6
 8 -13 5 16 5.6
 1 -13 -6 4.2 4.7
 -1 -13 -6 4.5 5.4
 2 13 6 135.49 15
 2 -13 -6 176.78 14.7
 -2 -13 -6 199.98 16.7
 3 -13 -6 50.29 7.7
 3 13 6 51.69 9.4
 -3 -13 -6 48.2 9.3
 4 -13 -6 277.77 22
 4 13 6 284.07 23.3
 -4 -13 -6 315.17 23.9
 5 13 6 63.19 10
 5 -13 -6 66.39 7.4
 5 -13 6 77.19 8.5
 5 13 -6 70.79 7.7
 -5 -13 -6 72.49 10.8
 5 -13 6 60.19 11.1
 6 -13 -6 285.67 20.9
 -6 -13 -6 288.17 24.8
 6 13 -6 297.67 21.3
 6 -13 6 261.87 24.5
 6 -13 6 295.57 21.8
 7 -13 -6 18 6
 7 13 -6 13 5.2
 -7 -13 -6 19.6 8.8
 7 -13 6 19.2 6.3
 0 -13 -7 114.19 13.4
 1 -13 -7 450.65 32.1
 -1 -13 -7 416.16 32.6
 2 -13 -7 40.3 7.8
 -2 -13 -7 36.5 8.8
 3 -13 -7 117.89 12.5
 -3 -13 -7 96.59 13.7
 4 -13 -7 40.8 7.8
 4 13 7 31.9 8.9
 -4 -13 -7 34.3 9
 5 -13 -7 5.3 6.3
 5 13 7 9.8 7.5
 -5 -13 -7 15.5 8.1
 6 -13 -7 4.8 6.4
 6 13 7 13.4 4.5
 6 13 7 -4.3 5.3
 6 -13 -7 8.7 5.4
 6 13 -7 16.6 5
 -6 -13 -7 12.8 8.2
 0 -13 -8 16.7 7.8
 1 -13 -8 7.1 7.6
 -1 -13 -8 10 7.4
 2 -13 -8 150.78 15.7
 -2 -13 -8 124.59 16
 3 -13 -8 56.19 9.3
 -3 -13 -8 50.09 10.4
 4 -13 -8 156.18 16.5
 -4 -13 -8 183.48 26
 5 13 8 25.1 4.2
 5 -13 -8 26.5 8.3
 -5 -13 -8 25.6 8.8
 0 -13 -9 124.79 15.9
 1 -13 -9 205.68 19.6
 -1 -13 -9 171.18 19.2
 2 -13 -9 60.89 12.1
 -2 -13 -9 57.19 11.1
 3 -13 -9 83.29 12.4
 -3 -13 -9 69.49 14.6
 0 -14 0 1568.74 108.09
 0 14 0 1720.93 108.19
 -1 -14 0 -1.1 2.9
 1 14 0 -1.1 1.8
 1 -14 0 1.3 2.2
 -1 14 0 -2.3 2.2
 2 14 0 270.97 19.2
 -2 -14 0 269.97 20.8
 3 -14 0 -0.6 1.8
 -3 -14 0 5.5 4.3
 3 -14 0 0 2.4
 4 -14 0 232.38 15.3
 4 14 0 184.18 15.4
 -4 -14 0 211.28 17.2
 -5 -14 0 -1.3 4.3
 5 -14 0 4.3 4.3
 5 14 0 -2.2 2.6
 5 -14 0 1.3 2.6
 -6 -14 0 177.68 16
 6 -14 0 141.39 12
 -7 -14 0 4.8 6.1
 7 14 0 6.5 3.9
 7 -14 0 0.3 4.2
 -8 -14 0 126.79 15.9
 8 -14 0 121.79 11.5
 9 -14 0 3.2 6
 -9 -14 0 0.3 8.3
 0 14 1 3.5 2.8
 0 14 -1 -0.7 2.1
 0 -14 -1 -1.8 2.3
 0 -14 1 1.9 3
 -1 14 -1 97.69 9
 1 -14 -1 88.19 8.1
 -1 -14 1 87.19 9.4
 1 14 1 99.69 8.3
 -1 -14 -1 71.79 9.2
 1 -14 1 89.29 8
 1 14 -1 90.59 7.7
 -1 14 1 100.19 9.2
 -2 -14 1 101.59 9.9
 2 14 1 98.69 8.4
 2 -14 -1 72.49 10.7
 -2 -14 -1 91.89 10.5
 2 -14 1 93.79 9.2
 2 14 -1 95.59 7.9
 3 -14 -1 668.53 41.7
 -3 -14 1 590.94 43.6
 3 14 1 643.94 42.7
 3 -14 -1 626.54 42.4
 3 -14 1 644.84 42.4
 -3 -14 -1 627.24 44.1
 3 14 -1 610.54 42.3
 -4 -14 1 28 5.4
 4 -14 -1 18.7 3.2
 4 14 1 21.5 4.4
 4 -14 1 21.6 3.3
 -4 -14 -1 30.3 6
 4 -14 1 30.8 6.3
 4 14 -1 19.8 3.7
 5 -14 -1 389.86 31.7
 5 -14 -1 451.65 29.1
 -5 -14 1 428.86 31.2
 5 14 -1 449.16 29.8
 -5 -14 -1 419.66 31.6
 5 -14 1 441.96 29
 5 -14 1 404.46 31.8
 -6 -14 1 19.6 5.9
 6 -14 -1 18.4 4
 -6 -14 -1 19.9 6.3
 7 -14 -1 178.78 18.9
 7 -14 -1 221.88 15.9
 -7 -14 1 233.98 19.7
 7 -14 1 184.88 19.4
 7 -14 1 215.58 15.7
 7 14 -1 205.38 16.7
 -7 -14 -1 196.48 19.5
 8 -14 -1 5.4 5
 -8 -14 1 0.6 7.2
 8 -14 1 5.1 4.9
 -8 -14 -1 1.3 6.9
 9 -14 -1 31.7 8
 -9 -14 1 33.3 11.8
 9 -14 1 52.89 8.2
 -9 -14 -1 27.2 10.9
 0 -14 2 344.97 27.4
 0 14 -2 411.86 27.1
 0 -14 -2 410.16 27.6
 0 14 2 388.06 27.9
 -1 -14 2 87.59 9
 -1 14 -2 77.69 8.3
 1 -14 -2 89.59 8
 1 14 2 98.69 8.6
 1 14 -2 82.99 7.3
 -1 -14 -2 75.99 13
 1 -14 2 89.79 7.9
 2 14 2 759.12 48
 -2 -14 2 681.23 48
 2 -14 -2 726.83 47.8
 -2 -14 -2 708.53 49.1
 2 14 -2 699.73 47.1
 2 -14 2 680.83 47.3
 3 -14 -2 19 3.3
 -3 -14 2 19.3 4.7
 3 -14 -2 20.6 4.2
 3 14 2 27.5 4.8
 3 -14 2 27.3 4.3
 3 14 -2 21.9 4
 3 -14 2 18.2 5.1
 -3 -14 -2 13.2 5.1
 4 14 2 142.39 11.6
 -4 -14 2 155.58 12.7
 4 -14 -2 115.09 10
 -4 -14 -2 132.39 13.2
 4 14 -2 133.19 10.7
 4 -14 2 150.28 13.2
 4 -14 2 137.89 11.2
 4 -14 2 115.89 10
 5 14 2 5.9 3.6
 5 -14 -2 0.9 3
 -5 -14 2 0.7 4.2
 5 -14 2 -2.9 4.1
 -5 -14 -2 1.6 5.2
 5 14 -2 4.7 3.2
 5 -14 2 3.4 3
 -6 -14 2 91.79 11.6
 6 -14 -2 90.69 12.2
 6 -14 -2 97.49 8.8
 6 -14 2 97.09 8.7
 6 14 -2 94.99 9.4
 6 -14 2 84.29 10.9
 -6 -14 -2 117.69 12.8
 7 14 2 4 4.7
 -7 -14 2 15.4 7.1
 7 -14 -2 13.1 6.8
 7 -14 -2 14.1 4.9
 -7 -14 -2 3.5 6.7
 7 -14 2 11.4 4.4
 7 14 -2 11.4 4.8
 7 -14 2 2.4 6.1
 8 -14 -2 158.98 13.9
 -8 -14 2 163.08 18.4
 8 -14 2 145.89 13.3
 -8 -14 -2 163.88 18.4
 -9 -14 2 4.2 9.4
 9 -14 -2 12.6 7.3
 9 -14 2 3.3 5.6
 -9 -14 -2 14.4 9.1
 0 -14 3 1.4 3.1
 0 14 3 1.5 3.2
 0 14 -3 0.1 2.6
 -1 -14 3 254.77 19.3
 -1 14 -3 271.47 20.1
 1 -14 3 281.37 20
 1 14 -3 235.58 18.7
 1 -14 3 307.47 19.9
 2 14 3 5 3.4
 2 -14 -3 2.7 3.1
 2 -14 3 5.8 2.8
 2 -14 3 6.7 3.8
 -2 -14 -3 8.5 4.7
 2 14 -3 7.7 2.7
 3 -14 -3 323.57 23
 3 14 3 323.97 23.6
 3 -14 3 329.87 22.9
 -3 -14 -3 346.37 25.2
 3 -14 3 306.27 24.1
 3 14 -3 320.37 22.5
 4 14 3 60.99 7.8
 4 -14 -3 61.49 5.8
 4 -14 3 60.79 7
 4 -14 3 70.89 9.1
 -4 -14 -3 68.39 9.6
 4 14 -3 48.7 6.3
 5 -14 -3 647.44 42.8
 5 14 3 642.44 44.2
 -5 -14 3 633.34 44
 5 -14 3 607.44 45.5
 5 14 -3 654.23 43.3
 -5 -14 -3 652.43 45.8
 5 -14 3 655.43 42.8
 6 -14 -3 20.2 7.4
 -6 -14 3 37.6 7.3
 6 -14 -3 32.5 5.4
 6 -14 3 34.3 5.1
 -6 -14 -3 23.6 8.2
 6 14 -3 30.3 5.5
 6 -14 3 36.6 7
 7 -14 -3 151.88 16.5
 7 14 3 145.29 17.4
 -7 -14 3 152.38 16.2
 7 -14 -3 175.68 13.5
 7 -14 3 186.98 13.2
 -7 -14 -3 175.78 17.9
 7 -14 3 145.49 16.9
 7 14 -3 154.28 13.8
 8 -14 -3 5.2 5.6
 8 -14 3 10 5.1
 -8 -14 -3 -9.1 6.5
 0 14 4 468.25 38.2
 0 -14 -4 570.14 38.6
 0 14 -4 612.64 37.8
 1 -14 -4 97.39 9.3
 1 14 4 98.39 10.7
 -1 -14 -4 86.89 10.3
 1 14 -4 89.89 7.9
 2 -14 -4 380.96 26.2
 2 14 4 382.96 27.1
 2 14 -4 366.56 25.1
 -2 -14 -4 358.26 27.7
 2 -14 4 369.46 25.6
 2 -14 4 344.27 25.8
 3 14 4 94.99 10
 3 -14 -4 105.89 9.6
 3 -14 4 92.39 8.7
 -3 -14 -4 95.89 11.5
 3 -14 4 90.59 9.7
 3 14 -4 94.99 8.3
 4 -14 -4 44.2 5.3
 4 -14 4 37.2 5.7
 4 14 -4 35.1 5.2
 -4 -14 -4 39 8.3
 4 -14 4 34.1 7.1
 5 14 4 36.1 6.5
 5 -14 -4 28 5
 5 -14 4 37.8 7.8
 -5 -14 -4 30.9 8.1
 5 14 -4 25.2 4.9
 5 -14 4 35.4 6
 5 -14 4 29.7 4.7
 6 -14 -4 23.6 5.5
 -6 -14 -4 28 8.9
 6 -14 4 44.4 6
 6 14 -4 22.6 5.3
 6 -14 4 28.4 8
 7 -14 -4 15.9 5.7
 7 -14 4 6.6 7.3
 7 14 -4 17.5 5.2
 7 -14 4 18.9 5.3
 -7 -14 -4 14.9 7.7
 8 -14 -4 102.09 11.1
 -8 -14 -4 101.79 15.6
 8 -14 4 90.09 10.1
 0 -14 -5 -3.3 4.1
 0 14 -5 2.4 3.4
 1 -14 -5 142.89 13.3
 1 14 5 127.89 13.7
 1 14 -5 178.28 12
 -1 -14 -5 149.59 14.8
 2 -14 -5 14.4 4.8
 2 14 5 14.8 6
 -2 -14 -5 16 6.8
 2 14 -5 16.8 3.6
 3 -14 -5 513.35 35
 3 14 5 545.25 36.2
 3 14 -5 488.65 33.8
 3 -14 5 458.05 34
 3 -14 5 470.55 34.8
 -3 -14 -5 546.65 37
 4 14 5 68.19 9.6
 4 -14 -5 68.49 6.7
 4 -14 -5 63.19 8.7
 4 -14 5 59.69 9.1
 -4 -14 -5 92.49 12
 4 14 -5 64.69 7.1
 4 -14 5 69.39 7.7
 5 14 5 198.78 17.6
 5 -14 -5 209.38 15.3
 5 -14 5 210.98 18.5
 -5 -14 -5 216.18 19.1
 5 -14 5 198.68 16.2
 5 14 -5 211.08 15.7
 6 -14 -5 34.2 6
 6 -14 5 25 6.1
 -6 -14 -5 28.8 8.6
 6 14 -5 38.9 6.3
 6 -14 5 22 7.8
 7 -14 -5 190.98 15.3
 7 14 -5 187.88 15.4
 7 -14 5 199.48 14.9
 7 -14 5 182.38 16.2
 7 -14 5 135.19 21
 -7 -14 -5 194.98 19.5
 8 -14 -5 15.4 6.9
 -8 -14 -5 16.9 10.2
 8 -14 5 23.6 6.1
 0 -14 -6 543.05 40.2
 0 14 -6 583.34 39.1
 1 -14 -6 204.08 16.8
 -1 -14 -6 187.08 17.6
 2 14 6 146.89 15.7
 2 -14 -6 178.38 14.7
 -2 -14 -6 173.18 16.6
 3 14 6 29.3 11.6
 3 -14 -6 33.8 6.5
 -3 -14 -6 21.5 7.9
 4 14 6 59.69 9.9
 4 -14 -6 56.39 8.4
 -4 -14 -6 59.89 10.4
 4 14 -6 55.39 7
 5 -14 -6 18.1 5.9
 5 -14 -6 10.4 4.6
 5 14 6 2 5.6
 5 14 -6 14.2 4.4
 -5 -14 -6 10.9 6.9
 5 -14 6 2.5 6
 5 -14 6 12.3 4.6
 6 -14 -6 20.3 5.7
 6 14 -6 29.3 5.5
 6 -14 6 22.4 6.1
 -6 -14 -6 10.5 8.2
 6 -14 6 6.1 7.7
 7 -14 -6 9 5.9
 7 -14 6 12.7 5.9
 -7 -14 -6 3.4 8.4
 7 14 -6 5.3 4.7
 0 -14 -7 -2.3 6.3
 1 -14 -7 35.5 8.3
 2 -14 -7 52.29 8.7
 -2 -14 -7 51.39 10.2
 3 -14 -7 181.08 15.9
 3 14 7 144.29 16.5
 -3 -14 -7 178.78 17.5
 4 -14 -7 44.4 8.2
 4 14 7 41.7 9.6
 -4 -14 -7 35.6 9.3
 5 -14 -7 247.68 20
 5 14 7 203.58 21.1
 -5 -14 -7 222.88 21.5
 5 14 -7 251.87 18.1
 6 -14 -7 36.2 8.6
 6 -14 -7 47.1 7.2
 6 14 -7 50.89 7.6
 -6 -14 -7 31.2 9.9
 0 -14 -8 200.48 19.6
 1 -14 -8 103.99 14.7
 -1 -14 -8 97.99 14.3
 2 -14 -8 250.07 21.3
 -2 -14 -8 221.38 21.8
 3 -14 -8 99.09 12.1
 -3 -14 -8 77.19 12.5
 4 -14 -8 41.7 9
 -4 -14 -8 35.3 9.9
 5 -14 -8 -0.1 6.7
 5 14 8 2.7 3.1
 -5 -14 -8 0 7.1
 0 -14 -9 11.1 8.7
 1 -14 -9 51.69 11.3
 -1 -14 -9 41.4 11.3
 2 -14 -9 -15.6 9
 -2 -14 -9 4.7 8.5
 3 -14 -9 85.09 12.5
 -3 -14 -9 43.5 12
 0 15 0 4.4 3
 0 -15 0 -9.4 4
 1 -15 0 5.3 2.5
 -1 15 0 4.9 3.5
 1 15 0 10.1 2.9
 -1 -15 0 7.4 3.8
 -2 -15 0 142.19 15
 2 -15 0 117.19 10
 2 15 0 117.19 9.9
 3 15 0 43.7 5.7
 -3 -15 0 60.29 8.3
 3 -15 0 38.4 5.6
 4 15 0 445.66 30.8
 4 -15 0 452.35 29.9
 -4 -15 0 438.66 32.5
 5 -15 0 6.7 2.9
 -5 -15 0 4.9 5.1
 5 15 0 14.2 3.5
 5 -15 0 14.2 4.5
 6 -15 0 459.95 30
 -6 -15 0 413.06 33
 -7 -15 0 8.4 6.9
 7 15 0 3 3.4
 7 -15 0 4.6 4
 -8 -15 0 20.7 16.1
 8 -15 0 42.7 6.7
 9 -15 0 -2.7 5.3
 -9 -15 0 1.5 8.7
 0 15 -1 30.8 4.9
 0 15 1 34.7 5.9
 0 -15 1 26.9 5.2
 0 -15 -1 26.1 4.9
 1 15 1 751.12 46.7
 -1 -15 1 702.93 47.7
 -1 15 -1 637.74 46.9
 1 -15 1 699.93 46.3
 -1 15 1 659.83 47.2
 1 15 -1 683.13 46.1
 -2 -15 1 12.3 4.7
 2 -15 -1 4.4 2.8
 2 15 1 9.9 3.2
 2 -15 1 5.6 2.8
 2 15 -1 10.2 2.9
 -2 -15 -1 5.6 4
 3 -15 -1 455.35 30.6
 -3 -15 1 411.56 32.2
 3 15 1 459.75 30.9
 3 -15 1 439.06 30.6
 -3 -15 -1 485.15 32.9
 3 15 -1 424.96 30.5
 4 -15 -1 60.49 5.7
 -4 -15 1 60.89 8.6
 4 15 1 49.5 6.7
 4 -15 1 60.59 5.8
 4 -15 1 60.69 8.8
 -4 -15 -1 71.69 9.2
 4 15 -1 65.79 6.7
 4 -15 1 64.09 7
 -5 -15 1 102.89 11.3
 5 -15 1 76.59 7.5
 -5 -15 -1 79.19 11.2
 5 15 -1 87.09 8.5
 -6 -15 1 7.5 6.2
 6 -15 -1 13.8 4.3
 6 -15 1 7.3 3.9
 -6 -15 -1 11.3 6.7
 6 15 -1 10.1 4
 -7 -15 1 152.88 16
 7 -15 -1 112.19 11.2
 7 -15 -1 157.48 16
 7 15 -1 122.59 12.1
 7 -15 1 123.69 15.9
 7 -15 1 129.79 11.2
 -7 -15 -1 138.49 16
 8 -15 -1 -1.2 4.7
 -8 -15 1 5.5 7.9
 -8 -15 -1 7.9 7.7
 8 -15 1 1.4 4.8
 9 -15 -1 129.39 12.5
 -9 -15 1 105.79 17.5
 -9 -15 -1 103.59 16.6
 9 -15 1 125.29 12.1
 0 -15 2 29.7 5.7
 0 15 2 51.29 7.2
 0 -15 -2 38.2 6.4
 0 15 -2 50.89 6.1
 1 15 2 32.8 5.7
 -1 -15 2 23 5.5
 1 -15 -2 27.3 4.7
 -1 15 -2 21.4 4.7
 1 15 -2 26.8 4.1
 1 -15 2 25.6 4.4
 -1 -15 -2 19.6 5.7
 2 15 2 357.26 27.2
 2 -15 -2 408.26 26.1
 -2 -15 2 371.76 26.8
 2 -15 2 352.66 26.3
 -2 -15 -2 350.16 27.6
 2 15 -2 368.36 25.4
 3 15 2 52.79 6.4
 3 -15 -2 44.7 6.3
 -3 -15 2 46.2 7
 3 -15 2 51.89 6.1
 -3 -15 -2 48.8 8.3
 4 -15 -2 414.76 27.9
 -4 -15 2 414.56 30.6
 4 15 2 417.76 29.2
 4 -15 2 421.26 28.8
 4 -15 2 429.96 28
 4 15 -2 428.66 28.6
 4 -15 2 369.86 30.5
 -4 -15 -2 411.66 30.9
 -5 -15 2 67.49 8.8
 5 -15 -2 38.9 5.5
 5 15 2 55.99 7.3
 5 -15 2 54.79 5.7
 5 15 -2 55.99 6.5
 -5 -15 -2 40.7 7.8
 5 -15 2 39.2 7.6
 6 -15 -2 227.48 21.2
 -6 -15 2 227.28 19.9
 6 -15 -2 242.48 17.4
 6 15 -2 243.68 18
 6 -15 2 242.98 17.2
 -6 -15 -2 237.58 20.9
 7 -15 -2 19 5.2
 -7 -15 2 12.6 6.6
 7 -15 -2 20 8.3
 7 15 2 10.9 7.3
 7 -15 2 19 4.7
 -7 -15 -2 6.6 7
 7 15 -2 8.6 4.4
 7 -15 2 8.8 6.9
 8 -15 -2 132.59 11.7
 -8 -15 2 98.09 15.2
 -8 -15 -2 116.89 16.6
 8 -15 2 104.09 10.9
 9 -15 -2 1.7 6.2
 -9 -15 2 9.9 10.3
 9 -15 2 -4.8 5.5
 -9 -15 -2 -3.6 7.9
 0 -15 -3 186.88 14.3
 0 15 -3 190.98 13.5
 0 15 3 140.19 14.1
 0 -15 3 152.68 13.9
 -1 -15 3 726.13 49.3
 1 -15 -3 757.92 49.2
 -1 15 -3 785.12 49.8
 1 -15 3 685.93 49.4
 -1 -15 -3 697.93 50.19
 1 15 -3 713.83 48.4
 2 -15 -3 64.39 7.2
 -2 -15 3 61.69 6.7
 2 15 3 70.69 12
 -2 -15 -3 67.79 9.2
 2 -15 3 62.29 6.6
 2 -15 3 54.19 7.7
 2 15 -3 61.89 6.2
 3 15 3 134.59 11.2
 3 -15 -3 141.79 11
 -3 -15 -3 126.89 13.2
 3 -15 3 111.69 10.2
 3 15 -3 99.69 10.6
 3 -15 3 119.69 12
 4 -15 -3 6.1 3
 -4 -15 3 11.5 4.1
 4 -15 -3 8.6 4
 4 15 3 9.4 3.8
 4 -15 3 5.9 3.5
 4 -15 3 5 4.6
 -4 -15 -3 8.9 6
 4 15 -3 6.1 3.2
 5 15 3 69.79 8.8
 -5 -15 3 72.49 9.3
 5 -15 -3 53.89 6.7
 5 15 -3 70.49 7.6
 5 -15 3 52.29 9
 -5 -15 -3 52.99 9.7
 5 -15 3 73.79 8.4
 5 -15 3 63.39 7.2
 6 -15 -3 3.5 9.7
 6 -15 -3 12.4 4.5
 -6 -15 3 9.9 5.9
 6 -15 3 8.1 4.4
 -6 -15 -3 9.6 6.5
 6 -15 3 14.5 4.2
 6 15 -3 8.2 4
 7 -15 -3 82.49 9.1
 -7 -15 3 65.49 11
 -7 -15 -3 84.79 12.8
 7 15 -3 80.39 9.4
 7 -15 3 72.99 12.6
 7 -15 3 86.29 8.6
 8 -15 -3 10 5.9
 -8 -15 -3 4.5 8.2
 8 -15 3 6.4 5.1
 0 -15 -4 130.79 12
 0 15 4 100.09 11.3
 1 -15 -4 84.59 9.1
 1 15 4 100.19 10.9
 1 15 -4 88.19 7.8
 -1 -15 -4 71.89 10.1
 2 -15 -4 216.18 17.6
 -2 -15 -4 224.68 19.5
 2 -15 4 256.07 17.8
 2 15 -4 213.38 16.5
 2 -15 4 239.58 17.2
 3 15 4 32.4 6.1
 3 -15 -4 27 5.4
 3 -15 4 28 4.8
 -3 -15 -4 15.9 6.5
 3 -15 4 27 5.9
 3 15 -4 30.8 4.6
 4 -15 -4 482.85 33.5
 4 15 4 516.05 34.4
 4 -15 -4 459.95 32.3
 4 15 -4 472.35 32.8
 4 -15 4 498.95 35.1
 4 -15 4 479.25 33.3
 -4 -15 -4 467.55 35.7
 5 -15 -4 46.1 6.2
 5 15 4 44.1 7.1
 -5 -15 -4 32 8.5
 5 15 -4 39.4 5.7
 5 -15 4 29.6 7.6
 5 -15 4 34.8 5.9
 6 -15 -4 198.08 16.3
 6 -15 4 218.08 16.1
 6 15 -4 219.98 16.9
 -6 -15 -4 222.18 20.6
 6 -15 4 242.48 17.8
 6 -15 4 216.28 19.7
 7 -15 -4 18 6
 7 -15 4 18.8 8.8
 7 15 -4 28.2 5.8
 7 -15 4 26.1 5.4
 -7 -15 -4 12.7 8.2
 8 -15 -4 83.19 10.3
 8 -15 4 76.49 9.6
 -8 -15 -4 61.49 13.4
 0 15 -5 105.39 10
 0 -15 -5 102.59 11.8
 1 -15 -5 330.87 22.2
 1 15 5 227.18 22.2
 1 15 -5 297.17 20.4
 -1 -15 -5 290.47 23.1
 2 -15 -5 144.59 13.1
 2 15 5 182.48 15.8
 2 15 -5 140.19 11.5
 -2 -15 -5 145.09 15.1
 3 15 5 243.08 19.6
 3 -15 -5 246.38 18.6
 3 15 -5 235.88 17.1
 -3 -15 -5 233.58 20.8
 3 -15 5 247.98 18.3
 3 -15 5 190.18 17.9
 4 15 5 25.1 6.5
 4 -15 -5 16.5 5.4
 4 -15 5 16.7 4.7
 -4 -15 -5 34.3 8.5
 4 -15 5 20.7 7.1
 4 15 -5 26.9 4.5
 5 -15 -5 6.6 5.1
 5 15 5 9.1 4.9
 5 15 -5 6.7 3.9
 5 -15 5 2.1 4.2
 -5 -15 -5 1.3 7
 5 -15 5 2.2 5.7
 6 -15 -5 4.7 4.6
 6 15 5 13.1 6.6
 6 -15 5 11.2 6.5
 6 15 -5 2.2 3.9
 -6 -15 -5 10.6 7.3
 6 -15 5 12.8 5.4
 7 -15 -5 75.99 9.3
 7 -15 5 73.39 8
 7 -15 5 56.49 10.9
 7 -15 5 57.49 12.4
 7 15 -5 66.29 8.6
 -7 -15 -5 44.6 11.8
 1 -15 -6 2.7 5.1
 1 15 -6 -2.1 3.6
 -1 -15 -6 0.2 5.8
 2 -15 -6 162.58 15.2
 2 15 6 181.28 17.3
 -2 -15 -6 184.28 17.4
 3 -15 -6 55.79 8.4
 3 15 6 52.99 10
 3 15 -6 47.2 6.7
 -3 -15 -6 53.29 10.1
 4 15 6 246.08 20
 4 -15 -6 227.48 18.4
 -4 -15 -6 224.18 20.5
 4 15 -6 209.88 16.7
 5 -15 -6 68.09 9.4
 5 15 6 69.09 10.4
 5 -15 6 65.19 8.4
 5 15 -6 75.29 8.1
 5 -15 6 63.19 10.7
 6 -15 -6 199.68 15.6
 6 -15 -6 212.78 18
 6 15 6 204.18 20
 -6 -15 -6 202.38 20.4
 6 -15 6 170.88 19.4
 6 -15 6 205.18 16.7
 6 15 -6 200.68 16
 7 -15 -6 27.8 7
 7 15 -6 26.1 7.2
 -7 -15 -6 32.2 10.6
 7 -15 6 20.4 6.5
 0 -15 -7 173.18 17.6
 1 -15 -7 333.77 25.9
 -1 -15 -7 304.77 26.3
 2 -15 -7 90.09 11.1
 -2 -15 -7 69.19 11.9
 3 15 7 68.59 11.6
 3 -15 -7 77.59 10.6
 -3 -15 -7 99.19 13.4
 4 15 7 62.19 11.7
 4 -15 -7 55.39 9.1
 -4 -15 -7 57.29 11
 5 -15 -7 16.6 7.2
 5 15 7 18.9 8.4
 5 15 -7 15 5.2
 -5 -15 -7 14.9 8.3
 6 -15 -7 8.8 6.7
 -6 -15 -7 11.2 8.7
 6 15 -7 2.5 4.7
 0 -15 -8 3.6 8.3
 1 -15 -8 14 8.7
 -1 -15 -8 19.7 8.9
 2 -15 -8 106.29 13.7
 -2 -15 -8 89.19 13.7
 3 -15 -8 61.79 10.9
 -3 -15 -8 69.09 12.1
 4 -15 -8 128.09 14.6
 -4 -15 -8 101.99 14.6
 0 -15 -9 131.99 17.2
 1 -15 -9 162.88 19.1
 -1 -15 -9 149.59 18.7
 2 -15 -9 64.39 12.7
 -2 -15 -9 56.59 11.7
 0 16 0 2367.36 155.08
 1 -16 0 -1.5 2.4
 -1 -16 0 4.3 6
 -1 16 0 -0.6 2.8
 1 16 0 -0.1 2.2
 2 -16 0 383.96 26.4
 -2 -16 0 370.36 28.3
 3 -16 0 -0.1 2.6
 -3 -16 0 -0.4 4.2
 3 16 0 -1.6 2.4
 -4 -16 0 209.58 17
 4 16 0 186.18 14.3
 4 -16 0 157.28 13.1
 4 -16 0 195.38 14.4
 5 16 0 5.9 2.9
 5 -16 0 -0.1 2.9
 -5 -16 0 0 5.2
 5 -16 0 -3.5 3.4
 -7 -16 0 11.3 7.2
 7 -16 0 -2.7 3.7
 7 16 0 -5.4 4.1
 8 -16 0 84.79 9.8
 -8 -16 0 104.09 16.9
 -9 -16 0 -2.7 9.7
 9 -16 0 -3.1 5.7
 0 -16 -1 -1.3 3.1
 0 16 1 -2.8 2.7
 0 16 -1 2.9 2.9
 0 -16 1 1.9 3.4
 1 16 1 93.99 8.8
 1 -16 -1 88.09 8.4
 -1 -16 1 66.99 10
 -1 16 -1 76.59 9
 -1 16 1 92.19 9.5
 1 16 -1 96.89 8
 -1 -16 -1 81.29 11.1
 -2 -16 1 56.19 10.1
 2 16 1 60.79 6.7
 2 -16 -1 63.09 6.7
 2 16 -1 58.09 6.4
 -2 -16 -1 67.29 9.3
 2 -16 1 56.39 6.4
 3 16 1 526.05 36.4
 3 -16 -1 543.25 36.3
 -3 -16 1 528.75 38
 3 -16 1 543.55 36.3
 -3 -16 -1 523.85 38.5
 3 16 -1 523.65 36.1
 4 -16 -1 15.2 4.1
 4 -16 -1 10.4 3
 4 16 1 12.2 3.6
 -4 -16 1 7.7 5.2
 -4 -16 -1 13.4 5.4
 4 -16 1 6.4 4.9
 4 -16 1 5.1 2.7
 4 16 -1 8.1 3.4
 4 -16 1 10.3 3.8
 5 -16 -1 246.28 21.6
 -5 -16 1 308.07 23.9
 5 -16 1 291.27 24.3
 5 -16 1 297.57 22.7
 5 16 -1 335.17 21.8
 -5 -16 -1 303.97 24.3
 -6 -16 1 18 6.8
 6 -16 -1 9.1 3.8
 -6 -16 -1 17.6 6.6
 6 16 -1 9 3.8
 6 -16 1 11.4 3.6
 -7 -16 1 149.09 16.8
 7 -16 -1 156.48 12.4
 7 -16 1 157.28 12.2
 7 16 -1 147.49 13.2
 7 -16 1 112.29 16.9
 -7 -16 -1 139.69 17.1
 8 -16 -1 5.9 5
 -8 -16 1 -0.8 7.9
 8 -16 1 7.1 5
 -8 -16 -1 7.9 8.5
 9 -16 -1 40.4 7.9
 -9 -16 1 11.6 10.8
 -9 -16 -1 7.4 10.3
 9 -16 1 26.9 7.6
 0 -16 -2 522.05 36.7
 0 16 -2 528.65 36.2
 0 16 2 530.95 37.3
 0 -16 2 524.35 37
 1 16 2 54.59 6.8
 -1 16 -2 38.3 6.1
 1 -16 -2 40.7 5.7
 -1 -16 2 42.1 7.2
 -1 -16 -2 41.8 7.3
 1 -16 2 41.4 5.9
 1 16 -2 39.7 5.1
 -2 -16 2 640.54 44.9
 2 16 2 674.33 44.1
 2 -16 -2 658.83 43.9
 2 -16 2 619.14 43.5
 -2 -16 -2 636.34 45.7
 2 16 -2 650.93 43.4
 -3 -16 2 18.9 5.2
 3 16 2 18.1 4.3
 3 -16 -2 20.5 4.6
 3 16 -2 18.4 3.8
 -3 -16 -2 14.3 5.7
 3 -16 2 11.2 4.9
 3 -16 2 15.9 3.9
 -4 -16 2 140.79 13.7
 4 -16 -2 134.39 11.2
 4 -16 -2 162.08 12.7
 4 16 2 161.18 13
 4 -16 2 146.79 12.4
 -4 -16 -2 181.38 15.7
 4 16 -2 140.69 12
 4 -16 2 153.18 14.8
 5 16 2 5.7 3.4
 5 -16 -2 1 4.4
 -5 -16 2 0.3 4.8
 5 -16 2 6.2 5
 -5 -16 -2 4.2 5.2
 5 -16 2 1.4 4.9
 5 -16 2 4.5 3.9
 5 16 -2 3.4 3.2
 -6 -16 2 59.79 9.7
 6 -16 -2 30.3 10
 6 -16 -2 54.79 6.9
 6 16 -2 64.29 7.7
 -6 -16 -2 51.19 9.7
 6 -16 2 56.39 6.5
 -7 -16 2 2.4 6.7
 7 -16 -2 5.8 4.6
 7 16 -2 6.4 4.1
 7 -16 2 5 6.6
 7 -16 2 3.1 4.1
 8 -16 -2 127.19 12.2
 -8 -16 2 124.19 17.6
 -8 -16 -2 124.79 17.7
 8 -16 2 122.59 11.6
 0 -16 3 -2 3.6
 0 16 -3 2.1 3.2
 0 -16 -3 3.6 3.7
 0 16 3 -5.7 3.6
 -1 -16 3 213.48 16.2
 -1 16 -3 197.98 16.5
 1 -16 -3 168.08 15.3
 1 16 -3 202.68 14.7
 1 -16 3 216.88 16.3
 -1 -16 -3 178.88 16.7
 2 16 3 14.2 4.3
 -2 -16 3 12.9 4.2
 2 -16 -3 6.1 3.6
 2 -16 3 13.1 3.8
 -2 -16 -3 16.3 6.1
 2 16 -3 10.7 3.2
 2 -16 3 3.6 4.1
 3 -16 -3 233.48 17.6
 -3 -16 3 212.28 17.3
 3 16 3 251.37 18
 3 -16 3 237.88 17.3
 -3 -16 -3 234.28 20.1
 3 16 -3 225.68 16.9
 4 16 3 51.79 7.5
 4 -16 -3 44.8 5.4
 4 -16 -3 51.79 7.4
 -4 -16 3 56.99 7.5
 4 -16 3 53.09 8.8
 4 16 -3 49.5 6.4
 4 -16 3 56.49 7
 -4 -16 -3 69.69 10.6
 5 16 3 446.06 34
 5 -16 3 466.35 36.2
 -5 -16 -3 475.05 36.4
 5 -16 3 517.25 33.8
 5 -16 3 490.45 32.8
 5 16 -3 504.45 33.4
 6 -16 -3 16.7 4.9
 -6 -16 3 25.9 7
 -6 -16 -3 20.5 8
 6 -16 3 22 4.7
 6 16 -3 24.5 5.3
 7 -16 -3 133.39 11.8
 -7 -16 3 103.99 14.9
 -7 -16 -3 134.99 16.8
 7 16 -3 133.29 12.2
 7 -16 3 139.29 11.3
 7 -16 3 127.99 16
 8 -16 -3 -5.3 5.3
 -8 -16 -3 -5.8 7.7
 8 -16 3 8 5.1
 0 -16 -4 603.64 42.6
 0 16 -4 611.94 41.6
 1 -16 -4 49.6 7.1
 1 16 4 53.99 8.8
 1 16 -4 49.1 5.9
 -1 -16 -4 39.1 7.8
 2 -16 -4 353.36 25.9
 2 16 4 388.06 27.1
 2 16 -4 337.07 24.8
 -2 -16 -4 345.47 27.8
 2 -16 4 310.37 25.9
 2 -16 4 425.26 25.8
 3 -16 -4 67.19 8.6
 3 16 4 70.09 8.9
 3 -16 4 64.99 7.3
 -3 -16 -4 89.29 11.6
 3 -16 4 64.39 9.2
 3 16 -4 65.49 7.1
 4 -16 -4 49.6 7.1
 4 16 4 41.4 7.1
 -4 -16 -4 36.6 9.1
 4 -16 4 45.2 6.5
 4 16 -4 49.7 6.6
 4 -16 4 38.9 8.4
 5 16 4 9 3.5
 5 -16 -4 20.8 4.8
 5 16 -4 14.2 4.3
 5 -16 4 23.1 5.3
 5 -16 4 22.7 6.8
 -5 -16 -4 31.2 8.5
 6 16 4 24.5 6.8
 6 -16 -4 23.6 5.2
 6 -16 4 32.8 7.1
 6 -16 4 25.1 5.2
 6 -16 4 16 5.5
 -6 -16 -4 24.1 16.1
 6 16 -4 19.2 5
 7 -16 -4 14.2 5.8
 7 16 -4 19.8 5.6
 7 -16 4 21.7 8.7
 7 -16 4 22.2 7.3
 7 -16 4 15.3 5.1
 -7 -16 -4 15.1 8.4
 8 -16 -4 80.49 9.7
 -8 -16 -4 55.19 13.2
 8 -16 4 56.89 8.1
 0 16 -5 -1.4 3.7
 0 -16 -5 -3.9 5
 1 16 5 126.79 13.7
 1 -16 -5 122.19 12.8
 1 16 -5 142.99 11.1
 -1 -16 -5 114.99 14
 2 16 5 24 7.6
 2 -16 -5 25.5 5.7
 -2 -16 -5 17.3 7.5
 2 16 -5 19.5 4.2
 3 -16 -5 368.36 27.8
 3 16 5 463.35 29.7
 -3 -16 -5 414.56 30.5
 3 -16 5 372.66 28.7
 3 -16 5 356.06 27.9
 3 16 -5 360.36 26.7
 4 16 5 69.79 9.7
 4 -16 -5 73.79 9.4
 -4 -16 -5 70.59 11.6
 4 -16 5 62.59 7.7
 4 16 -5 59.19 7.2
 4 -16 5 64.99 13.2
 5 16 5 169.48 15
 5 -16 -5 175.28 13.6
 5 -16 -5 172.38 15.5
 5 -16 5 183.58 14.8
 5 16 -5 184.58 14.1
 -5 -16 -5 184.48 18.3
 5 -16 5 164.68 16.9
 6 16 5 27.6 7.5
 6 -16 -5 18.4 5.3
 6 16 -5 12.4 5
 6 -16 5 33.5 7.9
 6 -16 5 16.9 5.6
 -6 -16 -5 5.7 7.7
 7 -16 -5 154.08 12.9
 7 -16 5 142.39 15.3
 7 16 -5 120.69 15.5
 7 -16 5 124.19 17
 -7 -16 -5 145.79 17.9
 0 -16 -6 533.35 37.6
 0 16 -6 481.45 36.6
 1 -16 -6 135.39 14
 1 16 -6 134.59 11.7
 -1 -16 -6 113.99 14.5
 2 16 6 156.88 17.3
 2 -16 -6 170.48 15.4
 2 16 -6 167.18 13.3
 -2 -16 -6 173.88 17.5
 3 16 6 26.3 8.1
 3 -16 -6 7.4 5.6
 -3 -16 -6 13.8 7.6
 3 16 -6 12.6 4.2
 4 16 6 25.5 8.4
 4 -16 -6 42.8 8
 4 16 -6 43.8 6.1
 -4 -16 -6 44.9 10.1
 5 -16 -6 7.5 5.9
 5 16 -6 0.5 4
 5 -16 6 6.6 4.4
 -5 -16 -6 0.7 7.2
 5 -16 6 0.1 6
 6 16 6 31.5 7.6
 6 -16 -6 21.7 6.2
 6 -16 -6 26 7.5
 6 -16 6 22 6
 -6 -16 -6 24.7 9.7
 6 16 -6 21.6 6.5
 6 -16 6 11.7 8.5
 7 -16 -6 6.3 6.1
 -7 -16 -6 7.4 8.3
 7 -16 6 -2.5 6.6
 0 -16 -7 -5.8 7
 1 -16 -7 24.9 8.5
 -1 -16 -7 17.7 8.1
 2 -16 -7 27 8.2
 -2 -16 -7 61.99 11.4
 3 -16 -7 133.59 15
 3 16 7 181.28 26.7
 -3 -16 -7 166.18 17.6
 4 16 7 38 10.9
 4 -16 -7 21.8 7.5
 -4 -16 -7 33.7 15.4
 5 16 7 177.58 19.3
 5 -16 -7 188.98 17.8
 -5 -16 -7 203.38 20
 6 16 7 12.6 8.8
 -6 -16 -7 33.5 10.5
 0 -16 -8 160.58 18.5
 1 -16 -8 81.19 13
 -1 -16 -8 67.19 12.4
 2 -16 -8 190.48 19.1
 -2 -16 -8 158.88 19.5
 3 -16 -8 47 10
 -3 -16 -8 56.59 13.1
 4 -16 -8 25.1 8.3
 -4 -16 -8 7.2 8.8
 0 -16 -9 4.3 9.2
 1 -16 -9 32.1 11.6
 -1 -16 -9 25.9 11
 2 -16 -9 12.4 10.5
 0 17 0 4.5 4
 1 -17 0 4.4 3.2
 -1 -17 0 7.4 4.2
 1 17 0 0.6 5.3
 -2 -17 0 153.48 14.2
 2 17 0 136.09 11.5
 2 -17 0 145.09 11.8
 3 17 0 21.1 3.9
 3 -17 0 16.7 3.8
 -3 -17 0 26.7 6.4
 -4 -17 0 484.65 37.5
 4 -17 0 537.85 34.4
 4 17 0 508.15 35.3
 4 -17 0 517.15 35.3
 -5 -17 0 6.1 5.7
 5 17 0 -1.6 1.9
 5 -17 0 2.3 2.7
 6 -17 0 476.85 32.4
 -6 -17 0 476.85 36.5
 -7 -17 0 12.5 7.7
 7 -17 0 2.4 4.1
 8 -17 0 47.6 7.8
 -8 -17 0 48.6 12.1
 9 -17 0 -0.4 6
 -9 -17 0 -9.5 9.1
 0 -17 -1 15.9 4.8
 0 -17 1 16.8 5.6
 0 17 -1 11.9 4.1
 0 17 1 8.6 4.2
 -1 -17 1 717.43 61.39
 1 -17 -1 845.52 56.19
 -1 17 1 813.42 58.79
 1 17 -1 869.61 56.19
 1 -17 1 899.21 56.29
 -1 -17 -1 841.42 57.49
 2 -17 -1 2.1 2.9
 2 17 1 10.1 3.4
 -2 -17 1 10.1 5.2
 -2 -17 -1 8.4 5
 2 -17 1 3 3
 2 17 -1 9.2 2.9
 -3 -17 1 474.15 32.6
 3 -17 -1 410.86 30.2
 3 17 1 442.96 30.4
 3 17 -1 424.76 30.1
 -3 -17 -1 447.86 32.9
 3 -17 1 426.96 30.2
 4 17 1 24.6 4.7
 -4 -17 1 35.9 7.5
 4 -17 -1 31.9 4.4
 4 -17 -1 26.3 5.1
 -4 -17 -1 29.2 7
 4 17 -1 33 5.1
 4 -17 1 22.8 6.8
 4 -17 1 23.4 4.8
 5 -17 1 77.49 8.8
 6 -17 -1 16.2 4.4
 -6 -17 1 0 6.1
 6 -17 1 7.3 3.6
 -6 -17 -1 13 7.1
 6 17 -1 13.2 8.5
 -7 -17 1 113.39 14.7
 7 -17 -1 88.59 9.2
 7 -17 1 87.59 8.9
 -7 -17 -1 66.69 13
 -8 -17 1 5.6 8.6
 8 -17 -1 -9.6 4.8
 8 -17 1 5.2 4.8
 -8 -17 -1 -6.8 8.5
 9 -17 -1 75.49 9.9
 9 -17 1 69.89 9.2
 0 17 2 73.59 9.4
 0 -17 2 39 8.5
 0 -17 -2 48.3 7.7
 0 17 -2 62.99 7.5
 -1 -17 2 36.3 7.3
 1 17 2 41.9 6.5
 1 -17 -2 40.9 6
 -1 17 -2 35.2 6.5
 1 -17 2 52.79 7.3
 1 17 -2 40.8 5.7
 -1 -17 -2 38.1 7.1
 2 -17 -2 373.56 25.9
 -2 -17 2 330.37 27.6
 2 17 2 391.16 26.2
 2 -17 2 348.07 25.4
 2 17 -2 358.26 25.5
 -2 -17 -2 377.36 28.1
 3 17 2 11.6 3.8
 -3 -17 2 8.4 5.8
 3 -17 -2 12.5 4
 -3 -17 -2 23.4 7
 3 -17 2 12.3 3.7
 3 -17 2 5.9 4.5
 3 17 -2 12.5 3.7
 4 17 2 465.55 31.7
 4 -17 -2 481.45 30.4
 -4 -17 2 429.66 32.7
 4 -17 -2 458.85 31.4
 4 17 -2 455.45 31
 4 -17 2 466.85 31.3
 4 -17 2 373.96 33.3
 -4 -17 -2 448.16 34.1
 -5 -17 2 35.5 7.2
 5 -17 -2 19.4 4.2
 5 17 -2 16.5 4.3
 5 -17 2 19.2 6.8
 5 -17 2 24.9 4.3
 -5 -17 -2 23 7.2
 5 -17 2 22.9 5
 -6 -17 2 254.47 21.8
 6 -17 -2 256.47 18.3
 6 17 2 249.78 22.7
 6 -17 -2 231.38 22.1
 -6 -17 -2 268.07 23.1
 6 -17 2 261.07 18.2
 6 17 -2 241.58 20
 -7 -17 2 11.2 7.5
 7 -17 -2 10.9 4.8
 7 -17 2 14 4.8
 7 17 -2 6.8 6.2
 -7 -17 -2 15.4 8.1
 8 -17 -2 122.19 11.8
 -8 -17 2 97.59 15.9
 8 -17 2 125.59 11.3
 -8 -17 -2 112.39 16.7
 0 17 -3 127.89 11.5
 0 17 3 107.49 12
 0 -17 -3 130.99 11.9
 0 -17 3 91.39 11
 -1 -17 3 720.53 47.3
 -1 17 -3 682.73 47
 1 -17 -3 697.83 46.5
 1 -17 3 573.94 46.8
 1 17 -3 703.03 45.8
 -1 -17 -3 706.23 48
 -2 -17 3 33.5 6
 2 -17 -3 30.8 5.5
 2 17 3 28.7 5.8
 2 -17 3 31.7 5.2
 -2 -17 -3 19.8 6.5
 2 17 -3 34.1 5.2
 2 -17 3 28.3 6.5
 -3 -17 3 85.79 9.9
 3 17 3 122.19 10.7
 3 -17 -3 106.69 10.4
 3 -17 3 103.29 9.5
 -3 -17 -3 112.39 13.2
 3 17 -3 105.39 9.3
 3 -17 3 90.99 11.6
 4 17 3 -1.3 3.4
 -4 -17 3 1.8 4.1
 4 -17 -3 -1.3 3.9
 4 -17 3 1.9 5.1
 -4 -17 -3 1.5 5.7
 4 17 -3 -2.9 2.9
 4 -17 3 0.6 3.4
 5 -17 -3 57.69 6.9
 5 -17 -3 63.69 9
 -5 -17 3 49.99 8.7
 5 17 -3 68.59 7.8
 -5 -17 -3 52.69 10
 5 -17 3 66.59 8.4
 5 -17 3 50.39 9.9
 6 -17 -3 3.6 4
 6 17 3 0.6 4.5
 -6 -17 3 4.5 5.8
 6 -17 3 2.9 3.4
 6 -17 3 2.6 4.4
 6 17 -3 -0.5 4.1
 -6 -17 -3 9.4 7.5
 -7 -17 3 35.7 9.7
 7 -17 -3 60.69 7.8
 7 -17 3 25.8 12.6
 7 -17 3 59.89 7.2
 7 17 -3 36.5 10.6
 -7 -17 -3 56.49 11.6
 8 -17 -3 -6.3 5.5
 -8 -17 -3 9.8 9.5
 8 -17 3 0.2 4.8
 0 17 4 94.29 11.7
 1 17 4 73.49 12.1
 1 -17 -4 47.4 7.1
 -1 -17 -4 41.5 8.3
 1 -17 4 44.6 7.5
 1 17 -4 43.7 6
 1 -17 4 35.1 6.1
 2 -17 -4 228.38 18.7
 2 -17 4 263.77 19.5
 2 17 -4 233.78 18.5
 -2 -17 -4 247.58 21.2
 3 -17 -4 5.3 4.5
 3 17 4 10.3 5
 3 -17 4 0.2 4.4
 3 17 -4 5.4 3.4
 -3 -17 -4 9 6.2
 3 -17 4 6.6 3.6
 4 17 4 514.35 33.4
 4 -17 -4 446.56 32.6
 4 17 -4 441.16 31.7
 -4 -17 -4 475.65 35.4
 4 -17 4 417.96 34.2
 4 -17 4 478.45 32.2
 5 -17 -4 15.4 5.4
 5 -17 -4 13.5 4.2
 5 17 -4 22.3 4.7
 -5 -17 -4 8.4 7.6
 5 -17 4 5.6 6.1
 5 -17 4 17.3 4.9
 6 17 4 204.68 17.9
 6 -17 -4 208.78 16
 6 17 -4 193.98 17.5
 6 -17 4 223.18 17.1
 -6 -17 -4 224.48 21.1
 7 -17 -4 13.3 5.8
 7 -17 4 0.3 8.7
 7 -17 4 16.2 5.9
 7 -17 4 10.7 4.5
 -7 -17 -4 22.3 9.3
 8 -17 -4 62.69 9.3
 8 -17 4 71.59 9
 8 -17 4 65.59 9.8
 -8 -17 -4 72.29 13.7
 0 17 -5 63.09 8.4
 0 -17 -5 59.99 9.7
 1 17 5 234.28 22
 1 -17 -5 291.67 21.1
 -1 -17 -5 249.88 22.1
 2 17 5 91.99 12.3
 2 -17 -5 68.69 9.6
 2 17 -5 74.69 7.9
 -2 -17 -5 98.59 12.7
 3 -17 -5 249.38 19.5
 3 17 5 258.97 21
 3 -17 5 264.87 18.5
 3 17 -5 220.28 17.7
 -3 -17 -5 209.18 21.7
 4 17 5 6.3 5.3
 4 -17 -5 -0.7 4.6
 4 -17 5 3.9 3.7
 4 -17 5 7.9 5.8
 -4 -17 -5 -0.1 6.4
 4 17 -5 5 3.7
 5 17 5 -3.7 2
 5 -17 -5 13.4 5.9
 5 17 -5 2 3.9
 5 -17 5 0.6 6.1
 -5 -17 -5 5.3 7.2
 5 -17 5 3.3 4.3
 6 -17 -5 6.6 4.9
 6 -17 -5 6.7 5.9
 6 17 5 15.8 5.9
 -6 -17 -5 8 7.6
 6 -17 5 6.1 4.8
 6 -17 5 6.6 7.4
 7 -17 -5 64.89 8.5
 7 -17 5 36.3 11.1
 -7 -17 -5 60.69 12.9
 7 -17 5 48.9 8.3
 1 -17 -6 0.6 6
 -1 -17 -6 -4 6.2
 1 17 -6 1.4 4.1
 2 17 6 228.68 26.1
 2 -17 -6 177.18 16.6
 -2 -17 -6 178.48 18.8
 2 17 -6 179.88 14.4
 3 17 6 34.5 9.5
 3 -17 -6 30 7.2
 -3 -17 -6 24.2 9.2
 3 17 -6 32.9 5.2
 4 17 6 253.87 19.7
 4 -17 -6 187.18 17.7
 4 17 -6 196.38 16
 -4 -17 -6 200.08 20.3
 5 -17 -6 47.9 8.2
 5 -17 6 40.4 6.4
 5 -17 6 27.2 8.6
 5 17 -6 46.5 6.8
 -5 -17 -6 50.69 11.1
 6 -17 -6 146.99 17
 6 17 6 208.68 17.9
 6 -17 6 189.78 15.6
 6 17 -6 189.18 15.6
 6 -17 6 146.09 18.7
 -6 -17 -6 187.08 20
 0 -17 -7 92.49 13.5
 1 -17 -7 305.07 24.2
 1 17 -7 253.47 20.9
 -1 -17 -7 259.17 24.1
 2 -17 -7 34.7 8.9
 -2 -17 -7 32.5 9.9
 3 17 7 72.29 13.4
 3 -17 -7 79.19 10.8
 -3 -17 -7 81.69 13.7
 4 17 7 37.4 11.1
 4 -17 -7 31.7 8.1
 -4 -17 -7 32.9 10.2
 5 -17 -7 8.9 7.3
 -5 -17 -7 18.3 9.3
 5 17 -7 12.5 5.2
 0 -17 -8 2 8.8
 1 -17 -8 -1.7 9.2
 -1 -17 -8 -0.8 8.6
 2 -17 -8 116.29 16.4
 -2 -17 -8 92.69 15.1
 3 -17 -8 36.9 10.1
 -3 -17 -8 30.7 11.2
 4 -17 -8 103.79 13.3
 -4 -17 -8 96.59 15
 0 -17 -9 81.49 13.9
 1 -17 -9 159.98 19.9
 -1 -17 -9 126.39 17.7
 0 18 0 2879.61 191.38
 0 -18 0 2972.7 191.58
 1 -18 0 2 3.2
 1 18 0 2.4 2.9
 -1 18 0 2.5 4
 -1 -18 0 -3.9 3.7
 2 18 0 820.02 54.59
 -2 -18 0 859.91 57.09
 2 -18 0 772.62 54.49
 -3 -18 0 -1.8 5
 3 18 0 0.7 2.7
 3 -18 0 -1.4 3.1
 4 18 0 359.26 27.2
 4 -18 0 369.26 27.1
 -4 -18 0 448.86 30.6
 -5 -18 0 -6.1 5.4
 5 -18 0 -0.4 2.7
 5 -18 0 -0.3 3.8
 7 -18 0 -2 4.1
 -7 -18 0 1.6 7.6
 -8 -18 0 55.19 12.4
 8 -18 0 59.49 8.3
 0 18 1 2.1 4.2
 0 -18 1 0.5 3.9
 0 -18 -1 0 3.7
 0 18 -1 0.8 3.1
 1 -18 -1 116.99 11.1
 1 18 1 132.29 11.6
 -1 -18 1 114.39 15
 -1 18 -1 116.99 12.1
 1 -18 1 144.09 11.5
 1 18 -1 111.79 10.6
 -1 -18 -1 126.49 13.1
 2 -18 -1 51.79 6.7
 2 18 1 52.09 6.5
 -2 -18 1 69.19 10.4
 2 -18 1 51.99 6.5
 2 18 -1 48.5 6.1
 -2 -18 -1 57.19 9.2
 -3 -18 1 561.44 40.5
 3 18 1 568.94 38.2
 3 -18 -1 563.34 38.2
 3 -18 1 585.54 38.1
 -3 -18 -1 529.25 40.7
 3 18 -1 522.05 37.7
 4 -18 -1 5.7 3.7
 -4 -18 1 -0.4 5
 4 18 1 -4.7 2
 4 18 -1 2.4 3.4
 4 -18 1 9.4 5.4
 -4 -18 -1 -1.5 5.2
 4 -18 1 6.3 3.6
 5 -18 -1 389.96 24.8
 -5 -18 1 368.16 28.6
 5 -18 -1 379.86 26
 5 -18 1 282.17 27.8
 5 18 -1 350.16 25.6
 5 -18 1 370.16 25.8
 5 -18 1 366.56 24.7
 -5 -18 -1 349.77 28.9
 6 -18 -1 -4.8 3.3
 -6 -18 1 3.4 7.2
 -6 -18 -1 -1.5 6.3
 6 -18 1 1.7 3.4
 6 18 -1 5.4 4.3
 -7 -18 1 207.58 20.4
 7 -18 -1 186.48 15
 -7 -18 -1 177.08 28.1
 7 -18 1 190.58 14.8
 -8 -18 1 5.1 9.3
 8 -18 -1 -2.9 4.9
 -8 -18 -1 -9.6 8.1
 8 -18 1 3.4 5
 0 18 2 1271.17 84.69
 0 -18 -2 1197.78 83.99
 0 18 -2 1177.48 83.39
 0 -18 2 1415.36 88.29
 -1 -18 2 9.2 6.3
 1 18 2 30.6 6.1
 1 -18 -2 7.9 3.8
 -1 18 -2 19.2 5.1
 1 18 -2 17.3 3.9
 -1 -18 -2 19.8 6.6
 1 -18 2 23.3 5.1
 -2 -18 2 1093.49 84.59
 2 -18 -2 1135.39 76.79
 2 18 2 1288.57 77.29
 2 18 -2 1116.59 76.29
 2 -18 2 1165.48 76.69
 -2 -18 -2 1124.69 78.89
 -3 -18 2 -1.9 4.8
 3 18 2 -0.6 3.2
 3 -18 -2 4.8 3.7
 3 18 -2 4.4 2.9
 3 -18 2 -1.8 4
 -3 -18 -2 -3 4.9
 3 -18 2 3 3.3
 -4 -18 2 311.97 24.6
 4 18 2 329.87 22.9
 4 -18 -2 300.77 22.6
 4 -18 2 284.27 25.1
 -4 -18 -2 326.77 26
 4 -18 2 305.37 22.4
 4 18 -2 301.57 22.1
 5 -18 -2 5.4 3.5
 -5 -18 2 -1.3 5.6
 5 -18 -2 1.2 4
 5 -18 2 9.7 5.7
 5 18 -2 2.3 3.5
 -5 -18 -2 3 6.3
 5 -18 2 4.4 4
 -6 -18 2 25.2 8.2
 6 18 2 28.5 5.8
 6 -18 -2 24.5 4.8
 6 -18 -2 22.2 7.7
 -6 -18 -2 38.2 9.5
 6 18 -2 22.7 5.4
 6 -18 2 17.9 4.2
 7 -18 -2 -0.9 4.3
 -7 -18 2 -0.4 7.3
 -7 -18 -2 2.5 7.8
 7 -18 2 4.1 4.2
 8 -18 -2 90.39 9.9
 -8 -18 2 51.99 13.3
 8 -18 2 91.79 9.4
 -8 -18 -2 78.69 14.9
 0 18 3 2.7 5.1
 0 -18 -3 -1.3 4.7
 0 -18 3 -6 3.7
 0 18 -3 -1.4 3.4
 -1 -18 3 231.08 19.3
 1 -18 -3 207.78 18.2
 -1 18 -3 219.38 18.7
 -1 -18 -3 278.87 20.6
 1 18 -3 236.48 17.4
 -2 -18 3 14.5 5
 2 -18 -3 11.7 4.4
 2 18 3 12.6 5.2
 2 -18 3 8.9 4
 2 -18 3 9.9 5
 -2 -18 -3 4.3 5.9
 2 18 -3 12.1 3.6
 3 -18 -3 288.17 20.2
 -3 -18 3 241.38 20.4
 3 18 3 289.57 20.5
 3 -18 3 226.48 21.6
 3 18 -3 260.87 19.2
 -3 -18 -3 276.87 23.1
 3 -18 3 269.27 19.6
 4 18 3 29.7 6.1
 4 -18 -3 25.4 5.4
 -4 -18 3 23.9 6.7
 4 18 -3 21.7 4.7
 4 -18 3 20.5 6.7
 4 -18 3 27.7 5.3
 -4 -18 -3 38.3 9.8
 5 -18 -3 524.25 33.4
 -5 -18 3 429.06 35.5
 5 -18 -3 505.45 34.7
 5 18 -3 516.85 34.2
 5 -18 3 510.95 34.5
 -5 -18 -3 519.35 38
 5 -18 3 429.96 37.2
 -6 -18 3 12.8 6.8
 6 18 3 5.6 4.7
 6 -18 -3 4.1 4.3
 6 18 -3 11 4.4
 -6 -18 -3 5.5 8.4
 6 -18 3 8.8 4.9
 -7 -18 3 129.69 16.8
 7 -18 -3 155.98 12.9
 7 -18 3 151.88 12.3
 -7 -18 -3 144.19 18.5
 7 -18 3 153.48 14.2
 8 -18 -3 -1.7 5.5
 -8 -18 3 2.5 8.2
 -8 -18 -3 9 9.5
 8 -18 3 -0.2 4.8
 0 -18 -4 1078.79 70.99
 0 18 -4 1003.8 69.69
 1 -18 -4 6.6 5
 1 18 4 2.3 6.2
 1 -18 4 -0.5 3.7
 -1 -18 -4 3.4 5.4
 1 -18 4 9 5.3
 1 18 -4 3.2 3.4
 2 -18 -4 560.04 35.8
 -2 -18 -4 500.85 37.8
 2 18 -4 508.25 34.6
 2 -18 4 453.15 36.1
 3 18 4 30.7 6.5
 3 -18 -4 21.2 5.5
 -3 -18 -4 32.6 8.1
 3 18 -4 14.6 4.2
 3 -18 4 26.7 5.2
 4 -18 -4 94.59 10.6
 4 18 4 101.59 10.9
 4 18 -4 86.09 9.1
 -4 -18 -4 94.09 13.4
 4 -18 4 79.59 12.3
 4 -18 4 90.29 9.5
 5 -18 -4 3 5
 5 18 -4 5.9 4
 -5 -18 -4 9.8 7.1
 5 -18 4 9.8 4.7
 5 -18 4 17.7 6.8
 6 -18 -4 15.7 5.1
 6 18 4 10.6 5.6
 6 -18 -4 10.3 6
 -6 -18 -4 10.4 8.3
 6 -18 4 18.2 5.8
 6 18 -4 9.9 4.7
 7 -18 -4 18.4 5.9
 -7 -18 -4 14.4 9.8
 7 -18 4 17 6.1
 8 -18 4 44.3 8.5
 0 -18 -5 2.9 6.4
 0 18 -5 1.7 4.5
 1 -18 -5 152.48 16
 1 18 5 210.98 18.6
 1 18 -5 185.18 14.5
 -1 -18 -5 142.89 17.2
 2 -18 -5 14.1 5.7
 2 18 5 12.7 7.9
 -2 -18 -5 12.1 7.2
 2 18 -5 12.1 3.8
 3 -18 -5 348.87 27.6
 -3 -18 -5 392.46 30.7
 3 -18 5 437.86 27.3
 3 -18 5 352.36 28
 3 18 -5 355.66 26.4
 4 18 5 26.3 7.3
 4 -18 -5 39.6 7.3
 4 18 -5 48.1 6.3
 4 -18 5 34.3 8.3
 4 -18 5 32.2 5.8
 -4 -18 -5 26.3 9.4
 5 -18 -5 181.48 16.1
 5 -18 5 183.48 15
 -5 -18 -5 162.58 28.7
 5 -18 5 156.88 17.6
 5 18 -5 184.48 14.5
 6 -18 -5 7.4 5.1
 6 -18 -5 -0.3 6
 6 18 5 4.7 7.3
 -6 -18 -5 12.1 8.6
 6 -18 5 6.3 5.2
 6 -18 5 10.4 6.1
 6 18 -5 12.4 4.7
 7 -18 -5 147.39 13.4
 7 -18 -5 154.48 15.7
 -7 -18 -5 147.39 18.9
 7 -18 5 171.58 14.6
 7 -18 5 114.19 19.6
 0 -18 -6 657.63 43.4
 0 18 -6 516.45 40.4
 1 -18 -6 56.49 10
 -1 -18 -6 53.19 10.5
 1 18 -6 62.89 8
 2 -18 -6 189.18 17.4
 2 18 6 216.08 20.5
 -2 -18 -6 180.78 19.5
 2 18 -6 181.98 14.9
 3 -18 -6 -2.1 5.2
 3 18 6 -5.1 7.4
 3 18 -6 2.9 3.7
 -3 -18 -6 1.4 7.5
 4 18 6 54.09 10
 4 -18 -6 44.3 8.3
 -4 -18 -6 23 10
 4 18 -6 60.49 7.6
 5 -18 -6 5.4 6.1
 5 18 -6 2.3 4.1
 5 -18 6 -0.8 3.8
 -5 -18 -6 -3.9 7.2
 5 -18 6 -6.9 6.5
 6 -18 -6 9.2 7.3
 6 -18 6 9 5.3
 6 18 -6 10.9 5.2
 -6 -18 -6 13.9 9.2
 6 -18 6 -1.6 8.2
 0 -18 -7 -13.3 7.3
 1 -18 -7 44.3 10.5
 -1 -18 -7 30.2 10.1
 2 -18 -7 37.1 9.1
 -2 -18 -7 26.5 9.9
 2 18 -7 31.3 6.3
 3 -18 -7 110.09 14
 3 18 -7 120.99 11
 -3 -18 -7 141.09 17.6
 4 -18 -7 23.1 7.8
 4 18 7 21.6 11
 -4 -18 -7 12.8 9.6
 4 18 -7 23 5.3
 5 -18 -7 168.88 17.5
 5 18 -7 184.58 15.3
 -5 -18 -7 176.68 20.3
 0 -18 -8 152.88 19.5
 1 -18 -8 48.4 11.7
 -1 -18 -8 17.7 10.1
 2 -18 -8 191.18 19.9
 -2 -18 -8 133.29 19.9
 3 -18 -8 24 9.2
 -3 -18 -8 24.1 10.2
 4 -18 -8 31.6 9.1
 -4 -18 -8 28.3 11.4
 0 -19 0 13 6
 0 19 0 13.9 5.6
 -1 -19 0 1.7 5
 -1 19 0 4.1 4.4
 1 19 0 3.9 3.3
 1 -19 0 -3 3.1
 2 19 0 168.68 13.3
 -2 -19 0 157.88 16.4
 2 -19 0 165.88 13.4
 3 19 0 9.1 3.7
 3 -19 0 3.6 3.5
 -3 -19 0 13 6.3
 -4 -19 0 489.75 37.5
 4 -19 0 501.55 34.5
 5 -19 0 0 3
 -5 -19 0 4.3 6.5
 5 19 0 -1.7 1
 5 -19 0 1.1 3.9
 6 -19 0 465.55 31.1
 6 19 0 442.96 32.1
 6 -19 0 464.65 32.3
 -6 -19 0 438.96 35.8
 -7 -19 0 6.6 8.6
 7 -19 0 4.7 4.5
 8 -19 0 56.09 7.5
 -8 -19 0 39 12.3
 0 -19 1 2.4 4.7
 0 -19 -1 4.8 4.5
 0 19 -1 2.8 4
 0 19 1 1.8 4.3
 1 -19 -1 1467.35 101.69
 -1 -19 1 1324.57 102.89
 -1 19 -1 1568.54 102.79
 1 19 1 1683.43 102.19
 -1 -19 -1 1696.43 103.59
 1 -19 1 1711.83 101.99
 1 19 -1 1512.65 101.49
 -1 19 1 1362.66 102.69
 2 19 1 9.6 4
 2 -19 -1 3.5 3.5
 -2 -19 1 8.5 6
 -2 -19 -1 7.3 5.6
 2 -19 1 5.5 3.3
 2 19 -1 8.4 3.4
 3 19 1 685.63 46.4
 3 -19 -1 667.33 46.4
 -3 -19 1 719.63 49.3
 -3 -19 -1 731.63 49.6
 3 19 -1 665.73 46.1
 3 -19 1 653.33 46.3
 4 -19 -1 19.8 4.9
 -4 -19 1 19.5 7.3
 -4 -19 -1 22.3 7.6
 4 -19 1 16.7 4.6
 4 19 -1 18.1 4.6
 4 -19 1 14.1 6.3
 5 -19 -1 71.39 8
 5 -19 -1 93.09 10.1
 -5 -19 -1 134.49 14.9
 5 19 -1 86.99 9.4
 5 -19 1 94.49 9.9
 -6 -19 1 13.9 8
 6 -19 -1 5.7 4
 6 -19 -1 10.4 5
 6 -19 1 12.5 7.7
 6 19 -1 6.5 4.1
 6 -19 1 11.5 4
 6 -19 1 12.9 4.9
 -6 -19 -1 9.6 8.1
 7 -19 -1 50.89 7.1
 -7 -19 1 36 11.3
 -7 -19 -1 43.4 12.3
 7 -19 1 47.6 6.5
 -8 -19 1 -1.6 12.4
 8 -19 -1 2.7 5.1
 -8 -19 -1 14.8 9.9
 8 -19 1 6.1 4.9
 0 19 -2 84.19 9.2
 0 -19 2 62.19 10.6
 0 -19 -2 45.9 8.4
 -1 -19 2 22.4 7.1
 -1 19 -2 39.1 7.3
 1 19 2 42.2 7.2
 1 -19 -2 28.1 5.9
 -1 -19 -2 34.6 7.6
 1 -19 2 43.4 6.9
 1 19 -2 29.1 5.1
 2 -19 -2 339.67 25.1
 -2 -19 2 291.67 27.6
 2 19 2 381.56 25.6
 2 -19 2 374.86 25
 2 19 -2 348.27 24.5
 -2 -19 -2 319.07 27.4
 3 19 2 2.1 3.4
 3 -19 -2 4.4 3.9
 -3 -19 2 0.5 5
 3 -19 2 -0.7 4.8
 -3 -19 -2 14.1 7.2
 3 -19 2 7.5 3.8
 3 19 -2 3.2 3.1
 -4 -19 2 420.96 33.7
 4 -19 -2 454.95 31.8
 4 19 2 463.05 32
 4 -19 2 438.76 31.6
 4 19 -2 458.05 31.4
 -4 -19 -2 471.75 35.3
 -5 -19 2 -0.2 5.9
 5 -19 -2 5.9 4.6
 5 -19 -2 12.1 3.8
 -5 -19 -2 9.8 8.1
 5 -19 2 6.2 4.4
 5 19 -2 6.7 3.9
 5 -19 2 19.5 5.9
 6 -19 -2 229.88 22.6
 -6 -19 2 243.68 22.9
 6 -19 -2 267.37 20.4
 6 -19 -2 275.07 18.8
 6 19 2 253.67 20.3
 -6 -19 -2 261.47 24.2
 6 -19 2 255.87 19.9
 6 -19 2 254.07 18.6
 6 19 -2 275.57 19.8
 6 -19 2 238.18 25.9
 7 -19 -2 3 4.5
 -7 -19 2 3.2 8.1
 7 -19 2 2.5 4.3
 7 -19 2 0.4 4.8
 -7 -19 -2 3.9 8.7
 8 -19 -2 124.09 12.4
 -8 -19 2 110.19 18.3
 8 -19 2 134.49 12
 -8 -19 -2 134.69 19.2
 0 -19 -3 37.5 7.6
 0 19 3 42.6 8.4
 0 19 -3 38.6 6.5
 0 -19 3 33.1 7.6
 -1 19 -3 1074.99 71.69
 -1 -19 3 958.3 71.99
 1 -19 -3 1094.09 71.19
 -1 -19 -3 1150.08 73.09
 1 19 -3 1024.8 70.29
 -2 -19 3 -3.3 4.2
 2 19 3 12.1 4.9
 2 -19 -3 2.4 3.8
 -2 -19 -3 7.6 5.9
 2 -19 3 2.4 3.6
 2 19 -3 3.3 3
 2 -19 3 4.9 5.6
 -3 -19 3 226.08 19.6
 3 -19 -3 255.77 18.9
 3 19 3 261.57 19.2
 -3 -19 -3 256.27 22.5
 3 19 -3 250.17 18.1
 3 -19 3 197.28 20.4
 3 -19 3 252.77 18.4
 4 -19 -3 2.5 4.5
 -4 -19 3 8.9 6.4
 4 19 3 8.2 3.6
 4 -19 3 6.3 5.8
 4 -19 3 1 3.6
 -4 -19 -3 10.3 7.2
 4 19 -3 4.9 3.7
 -5 -19 3 97.89 13.2
 5 -19 -3 117.19 11.7
 5 19 -3 106.49 10.5
 5 -19 3 94.79 11
 -5 -19 -3 125.19 15.8
 5 -19 3 119.29 14.7
 6 -19 -3 -1.6 4
 -6 -19 3 6.6 6.7
 6 -19 -3 8.6 5.4
 6 19 3 4 5.1
 -6 -19 -3 6.7 7.6
 6 -19 3 1.5 4.8
 6 19 -3 -0.6 4.1
 -7 -19 3 29.5 9.9
 7 -19 -3 33.4 6.8
 -7 -19 -3 27 10.3
 7 -19 3 35.6 5.8
 7 -19 3 31.3 7.1
 8 -19 -3 6.5 5.8
 8 -19 3 -0.1 4.6
 8 -19 3 1.2 5.8
 -8 -19 -3 -16.8 8.3
 0 -19 -4 173.48 17.4
 0 19 4 166.68 17.2
 1 -19 -4 44.5 7.5
 1 19 4 42.2 9.3
 -1 -19 -4 36.1 8.4
 1 19 -4 33.2 5.6
 1 -19 4 56.39 8.7
 1 -19 4 30.2 6.7
 2 -19 -4 204.78 17.5
 -2 -19 -4 211.78 20.4
 2 19 -4 225.78 16.5
 2 -19 4 221.48 18.8
 3 -19 -4 3.7 4.5
 3 19 4 1.7 4.8
 -3 -19 -4 0.3 6.2
 3 -19 4 2.5 5.5
 3 19 -4 0.8 3.4
 3 -19 4 5.1 3.7
 4 -19 -4 428.26 30.9
 4 19 4 473.35 31.3
 -4 -19 -4 440.16 34.2
 4 19 -4 417.76 30
 4 -19 4 365.56 32.8
 4 -19 4 443.06 30.4
 5 -19 -4 5.8 5.2
 -5 -19 -4 4.2 7.4
 5 19 -4 2.2 3.7
 5 -19 4 -2.7 6.6
 5 -19 4 4.9 4.5
 6 -19 -4 207.48 18
 6 -19 -4 211.58 15.9
 6 19 -4 198.08 16.7
 6 -19 4 210.98 17.1
 -6 -19 -4 217.18 22
 7 -19 -4 2.7 5.4
 7 -19 -4 -0.2 6.3
 7 -19 4 3.3 5.2
 -7 -19 -4 1.5 7.9
 0 19 -5 11.2 5
 0 -19 -5 4.9 7
 1 19 5 428.56 33.2
 1 -19 -5 457.55 31.7
 1 19 -5 403.26 29.6
 -1 -19 -5 381.76 32.5
 2 19 5 36.2 9.4
 2 -19 -5 26.1 6.7
 2 19 -5 22.7 4.7
 -2 -19 -5 14.8 7.5
 3 -19 -5 278.47 21.1
 3 19 5 331.67 23.1
 3 -19 5 202.38 20.8
 -3 -19 -5 250.57 24.1
 3 19 -5 257.97 19.3
 4 19 5 13.8 5.2
 4 -19 -5 2.5 5.2
 4 19 -5 3.5 3.9
 4 -19 5 4.4 4
 -4 -19 -5 10.2 8.6
 4 -19 5 1.2 5.7
 5 -19 -5 20.1 6.6
 5 19 -5 10.5 4.6
 -5 -19 -5 14.4 8.6
 5 -19 5 18.1 5.2
 5 -19 5 2.1 7.2
 6 -19 -5 4.3 6.5
 -6 -19 -5 4 8.1
 6 -19 5 2.8 5
 6 19 -5 6.2 4.5
 6 -19 5 -6.7 6.2
 7 -19 -5 36 8.6
 7 -19 -5 28 7.1
 -7 -19 -5 11 10.6
 7 -19 5 29.1 7.3
 1 -19 -6 -0.8 7
 1 19 -6 4.7 4.8
 -1 -19 -6 -2.2 7.3
 2 -19 -6 158.08 16.2
 -2 -19 -6 154.18 18.6
 2 19 -6 169.68 13.7
 3 19 6 12.4 8.8
 3 -19 -6 18 6.4
 -3 -19 -6 11.6 8.7
 3 19 -6 6.1 4.2
 4 19 6 257.37 20.6
 4 -19 -6 199.68 18.7
 -4 -19 -6 210.58 29.9
 4 19 -6 205.68 16.8
 5 -19 -6 23.9 7.4
 5 19 -6 28.4 5.9
 -5 -19 -6 17.8 9.5
 5 -19 6 20.8 5.5
 5 -19 6 29.5 8.5
 6 -19 -6 164.78 16.2
 6 -19 6 157.08 14.1
 6 -19 6 127.39 18.3
 -6 -19 -6 162.88 19.4
 6 19 -6 152.28 13.8
 0 -19 -7 45.4 11.2
 1 -19 -7 328.97 26.6
 -1 -19 -7 235.08 25.7
 1 19 -7 296.37 22.8
 2 -19 -7 -4.3 7.3
 -2 -19 -7 4.1 8.5
 2 19 -7 8.3 5.4
 3 -19 -7 97.99 13.5
 3 19 7 88.79 15.6
 3 19 -7 86.89 9.7
 4 19 7 2 10.2
 4 -19 -7 0.8 6.9
 4 19 -7 8.6 4.6
 -4 -19 -7 4.3 9.3
 -5 -19 -7 12.5 10.7
 5 19 -7 25.3 8.4
 0 -19 -8 7.6 10.3
 1 -19 -8 -1 10.9
 -1 -19 -8 0.3 9.1
 2 -19 -8 73.19 13.3
 -2 -19 -8 50.49 17.4
 3 -19 -8 18.9 9.6
 -3 -19 -8 24.7 11.1
 0 -20 0 3375.46 212.78
 0 20 0 3118.99 212.38
 -1 20 0 4.1 4.5
 1 20 0 3.2 3.6
 1 -20 0 -0.8 3.4
 -1 -20 0 -1.3 5.1
 2 -20 0 698.03 47.3
 2 20 0 714.73 47.4
 -2 -20 0 679.33 49.99
 -3 -20 0 5.9 6.2
 3 -20 0 1.1 3.4
 3 20 0 5.2 3.1
 -4 -20 0 298.97 24.3
 4 -20 0 249.28 20
 5 -20 0 1.3 4.1
 -5 -20 0 -2.2 6.7
 5 20 0 -4 1.4
 6 -20 0 29.4 9.4
 7 -20 0 1.1 4.1
 7 -20 0 1.5 5.5
 -7 -20 0 -5.3 8.6
 -8 -20 0 43.6 13.2
 8 -20 0 49.5 7.8
 0 -20 -1 3.1 5
 0 -20 1 2.2 5.3
 0 20 1 4.3 5
 0 20 -1 7 4.6
 -1 -20 1 117.09 13.6
 1 20 1 107.19 11.3
 1 -20 -1 98.39 11.1
 -1 20 -1 93.19 12.2
 1 20 -1 104.79 10.4
 1 -20 1 114.99 11.4
 -1 20 1 120.49 13.2
 -1 -20 -1 116.99 14.1
 -2 -20 1 11.8 7.2
 2 20 1 23.6 5
 2 -20 -1 24.2 4.7
 2 20 -1 18.4 4.4
 2 -20 1 19.5 4.8
 -2 -20 -1 17.7 7.4
 3 20 1 487.15 35.6
 -3 -20 1 524.35 39.1
 3 -20 -1 519.25 35.9
 3 -20 1 541.25 35.8
 3 20 -1 506.15 35.5
 -3 -20 -1 527.15 39.2
 4 -20 -1 2.6 3.9
 -4 -20 1 -8.3 5.3
 4 -20 1 5.8 4.1
 -4 -20 -1 -0.8 5.9
 4 20 -1 6.6 3.7
 -5 -20 1 376.66 31.7
 5 -20 -1 388.56 28.2
 -5 -20 -1 403.16 32.2
 5 -20 1 413.56 28.2
 5 20 -1 378.96 27.9
 6 -20 -1 6 5.2
 6 -20 -1 2 3.6
 -6 -20 1 6.6 8
 6 -20 1 5 4.9
 6 20 -1 5.3 4.5
 6 -20 1 -0.8 3.4
 6 -20 1 2.9 6.4
 -6 -20 -1 4.7 8.2
 7 -20 -1 201.58 15.5
 -7 -20 1 209.88 22.3
 -7 -20 -1 184.18 22.5
 7 -20 1 191.08 15.4
 7 -20 1 197.68 16.9
 8 -20 -1 5.2 5.2
 -8 -20 1 4.6 9.7
 8 -20 1 3.9 4.9
 -8 -20 -1 4.9 10.3
 0 20 2 1241.28 85.59
 0 -20 2 1392.36 85.89
 0 20 -2 1200.88 84.49
 0 -20 -2 1243.68 85.29
 -1 20 -2 12.5 5.1
 1 20 2 14.1 5.5
 -1 -20 2 3.2 5.4
 1 -20 -2 10 4.7
 1 -20 2 9.8 5
 -1 -20 -2 10.8 6.2
 1 20 -2 11 4
 2 -20 -2 829.42 59.19
 -2 -20 2 921.01 61.79
 2 20 2 963.5 59.89
 -2 -20 -2 815.92 61.59
 2 20 -2 830.62 58.69
 2 -20 2 928.81 59.29
 3 20 2 -1.8 3.2
 3 -20 -2 1.4 3.5
 -3 -20 2 0.9 5.7
 -3 -20 -2 5 6.3
 3 -20 2 1.9 3.4
 3 20 -2 0.2 3.1
 3 -20 2 5.7 4.9
 4 -20 -2 218.78 17.3
 -4 -20 2 234.88 20.3
 4 20 2 193.48 16.4
 4 20 -2 218.58 16.6
 4 -20 2 192.68 19.9
 4 -20 2 210.28 16.9
 -4 -20 -2 251.07 21.7
 -5 -20 2 5.2 6.8
 5 -20 -2 0.8 4.5
 5 -20 2 -4.9 3.1
 -5 -20 -2 0.8 6.8
 5 20 -2 6.6 3.9
 5 -20 2 -1.5 3.8
 6 -20 -2 9.9 4.4
 6 -20 -2 17.8 5.6
 -6 -20 2 23.2 9
 6 -20 2 19.3 5.5
 6 -20 2 24.2 8.4
 -6 -20 -2 19.4 10
 6 20 -2 18.2 5
 -7 -20 2 -6.2 7.7
 7 -20 -2 2.1 5.5
 7 -20 -2 1.2 4.7
 7 -20 2 1.9 3.9
 -7 -20 -2 -5.7 7.7
 7 -20 2 4.3 5
 8 -20 -2 66.89 8.9
 -8 -20 2 43.3 13.6
 8 -20 2 68.29 8.7
 -8 -20 -2 63.69 14.7
 8 -20 2 62.99 9.7
 0 -20 3 -0.8 5.5
 0 20 3 -5.8 5.8
 0 20 -3 -3.1 4.1
 0 -20 -3 -4.6 5.4
 1 -20 -3 209.78 19.7
 -1 20 -3 256.47 20.6
 -1 -20 3 242.08 24.7
 1 20 -3 253.47 18.7
 -1 -20 -3 275.57 22.6
 2 20 3 -0.6 4.4
 -2 -20 3 6.1 5.3
 2 -20 -3 2.4 4.2
 2 -20 3 2.9 4.1
 2 -20 3 4.5 4.9
 2 20 -3 1.4 3.2
 -2 -20 -3 7 6.3
 3 -20 -3 272.27 21.7
 3 20 3 323.57 22.2
 -3 -20 3 265.67 28
 -3 -20 -3 341.07 25.8
 3 -20 3 284.47 21.1
 3 20 -3 294.47 21
 3 -20 3 226.58 23.3
 -4 -20 3 10.8 6.3
 4 -20 -3 14 5.2
 4 -20 3 6.7 6
 4 20 -3 8.6 4.1
 -4 -20 -3 13.3 7.5
 4 -20 3 10.8 4.5
 -5 -20 3 406.86 34.1
 5 -20 -3 469.85 32.8
 -5 -20 -3 444.46 36.3
 5 -20 3 483.85 32.6
 5 20 -3 469.25 32.1
 -6 -20 3 8.6 7.1
 6 -20 -3 8.4 7.4
 6 -20 -3 7.7 4.4
 6 -20 3 2.2 4.7
 6 20 -3 0.2 4.4
 -6 -20 -3 10 8.5
 6 -20 3 3.8 7
 7 -20 -3 137.29 13
 -7 -20 3 132.99 17.4
 7 -20 -3 158.28 15.1
 -7 -20 -3 176.88 20.2
 7 -20 3 151.38 14.2
 8 -20 -3 -3.8 5.4
 -8 -20 3 -8.6 8.4
 8 -20 3 0.6 4.7
 8 -20 3 5.1 5.8
 -8 -20 -3 8 10.3
 0 -20 4 447.56 35.6
 0 -20 4 488.75 36.3
 0 20 4 597.34 38.8
 1 20 4 3.8 7.2
 1 -20 -4 -2.8 5
 1 -20 4 4.5 4.8
 1 20 -4 3.7 4
 -1 -20 -4 2.8 6.3
 2 -20 -4 424.76 29.4
 2 20 -4 414.56 28.1
 2 -20 4 350.16 30.2
 -2 -20 -4 406.66 31.9
 3 20 4 5 5.3
 3 -20 -4 3.7 4.6
 3 20 -4 8.8 3.8
 3 -20 4 14.5 4.6
 -3 -20 -4 3.7 7.6
 3 -20 4 16.9 6.3
 4 -20 -4 87.69 11.2
 4 -20 4 78.99 12.7
 4 20 -4 96.39 9.5
 4 -20 4 91.29 9.7
 -4 -20 -4 80.89 14.5
 5 20 4 -0.7 4.4
 5 -20 -4 1.5 5
 5 20 -4 9.9 4.4
 5 -20 4 13.4 7.8
 5 -20 4 0.9 4.1
 6 -20 -4 8.8 6.6
 6 -20 4 -12.2 9.1
 6 20 -4 6.9 4.7
 6 -20 4 12.7 5.6
 -6 -20 -4 13.3 8.9
 7 -20 -4 7.2 6.6
 7 -20 -4 13.4 5.8
 -7 -20 -4 7.1 9.4
 7 -20 4 11.8 6
 0 20 -5 1.9 5.1
 0 -20 -5 -0.1 7.3
 1 -20 -5 183.88 18.6
 -1 -20 -5 174.58 19.9
 1 20 -5 218.58 16.6
 2 20 5 2.5 8.1
 2 -20 -5 1.2 5.3
 2 20 -5 -1 3.6
 -2 -20 -5 -0.7 7
 3 -20 -5 314.47 24.6
 -3 -20 -5 345.27 28.6
 3 20 -5 332.87 23.2
 3 -20 5 290.97 25.2
 4 20 5 3.7 3.8
 4 -20 -5 13.6 5.9
 4 -20 5 18.4 7.2
 4 -20 5 21 5.2
 4 20 -5 16.3 4.6
 -4 -20 -5 25.5 9.6
 5 -20 -5 151.58 15.5
 5 20 5 181.28 15.9
 -5 -20 -5 153.88 18.8
 5 20 -5 173.78 14.5
 5 -20 5 120.69 16.8
 5 -20 5 168.78 14.1
 6 -20 -5 7.7 6.5
 6 20 -5 -0.1 4.1
 -6 -20 -5 0 7.7
 6 -20 5 7.8 5.3
 7 -20 -5 115.79 14.4
 7 -20 5 124.39 13.2
 0 20 -6 496.85 38.8
 0 -20 -6 605.94 42.3
 1 -20 -6 26.4 9.3
 1 20 -6 22.5 6.5
 -1 -20 -6 31.3 9.7
 2 20 6 223.28 22.1
 2 -20 -6 213.98 18.1
 2 20 -6 148.39 14.8
 -2 -20 -6 176.18 20.3
 3 -20 -6 2.6 5.7
 3 20 6 2.9 8.7
 3 20 -6 -2.1 3.7
 -3 -20 -6 -1 8
 4 20 6 65.79 10.5
 4 -20 -6 56.79 9.6
 4 20 -6 61.69 8.4
 -4 -20 -6 42.1 12.1
 5 20 6 18.6 7.4
 5 -20 -6 2.1 7.2
 5 -20 6 5 4.8
 5 -20 6 -6.8 7.2
 -5 -20 -6 1.8 9
 6 -20 -6 -1.2 6.9
 6 -20 6 -9 9.5
 -6 -20 -6 -2.4 9
 6 -20 6 5.9 5.2
 0 -20 -7 -9.5 8.5
 1 -20 -7 25.5 10.6
 -1 -20 -7 30.5 10.8
 2 -20 -7 21.7 9.3
 2 20 -7 25.3 6.2
 -2 -20 -7 14.4 9.7
 3 -20 -7 131.39 15.7
 3 20 7 184.88 21.3
 3 20 -7 123.39 12.2
 -3 -20 -7 98.59 16.8
 4 20 7 9.3 11.1
 4 -20 -7 9.9 7
 -4 -20 -7 8.9 9.5
 4 20 -7 6.5 4.7
 5 -20 -7 159.78 16.6
 5 20 7 158.88 24.6
 5 20 -7 131.69 13.3
 -5 -20 -7 146.39 19.6
 0 -20 -8 141.19 20.3
 1 -20 -8 30.4 13
 -1 -20 -8 25.4 12.6
 2 -20 -8 150.38 19.9
 -2 -20 -8 104.39 17.7
 2 20 -8 142.99 14.7
 3 -20 -8 24 10.5
 -3 -20 -8 25.4 11.3
 0 21 0 15.6 7
 0 -21 0 11 7.4
 -1 21 0 2.3 4.8
 1 21 0 0.9 3.4
 1 -21 0 0.2 3.8
 -1 -21 0 4.2 6.4
 -2 -21 0 182.08 18.3
 2 -21 0 182.18 15
 2 21 0 183.78 14.7
 3 21 0 -3.3 2
 -3 -21 0 -4.5 5.6
 3 -21 0 -0.7 3.5
 -4 -21 0 410.36 32.8
 4 -21 0 405.46 29.1
 -5 -21 0 4.9 7.6
 5 -21 0 -0.7 4.1
 6 21 0 209.28 22.7
 6 -21 0 259.37 21.4
 6 -21 0 195.78 25.5
 -7 -21 0 -3.4 10.6
 7 -21 0 3.9 5.6
 7 -21 0 -4.5 3.7
 8 -21 0 45.6 7.2
 -8 -21 0 42.1 13.9
 8 -21 0 44.9 8.8
 0 21 -1 7.6 4.8
 0 21 1 6.1 5.4
 0 -21 -1 -4.7 5
 0 -21 1 6 5.9
 -1 21 -1 1295.47 87.69
 -1 -21 1 1279.17 88.49
 1 -21 -1 1211.78 86.59
 1 21 1 1392.26 87.09
 -1 -21 -1 1530.95 89.09
 1 -21 1 1343.07 86.89
 -1 21 1 1247.48 87.99
 1 21 -1 1139.19 86.09
 2 21 1 1.7 3.3
 2 -21 -1 1 3.7
 -2 -21 1 5.1 6.2
 2 -21 1 1.9 3.5
 2 21 -1 0.7 3
 -2 -21 -1 -0.2 6
 3 -21 -1 662.03 46
 -3 -21 1 713.73 49.6
 3 -21 1 644.44 45.8
 -3 -21 -1 707.93 49.6
 3 21 -1 661.93 45.7
 -4 -21 1 16.6 8
 4 -21 -1 16.1 4.8
 4 -21 1 20.8 4.9
 4 21 -1 16.8 4.6
 -4 -21 -1 28.8 8.7
 5 -21 -1 93.49 10.5
 -5 -21 1 67.49 12.6
 -5 -21 -1 119.99 16.2
 5 -21 1 94.89 10.2
 -6 -21 1 4.2 8.2
 6 -21 -1 8.4 4.1
 -6 -21 -1 -1 7.7
 6 -21 1 1.5 5.9
 6 21 -1 8 4.7
 6 -21 1 -2.6 7.4
 -7 -21 1 45.8 12.2
 7 -21 -1 30.5 5.9
 7 -21 -1 32.3 7.4
 -7 -21 -1 60.39 13.8
 7 -21 1 32.5 7.5
 7 -21 1 41.7 6.3
 -8 -21 1 8.6 11.1
 8 -21 -1 4.8 5.5
 8 -21 -1 3 6.3
 -8 -21 -1 -6.4 10.1
 8 -21 1 7.9 4.8
 8 -21 1 -3.3 5.3
 0 -21 2 115.59 13.9
 0 -21 -2 80.09 11.8
 0 21 2 113.29 13.4
 0 21 -2 97.39 11.2
 1 21 2 4 5
 1 -21 -2 1.8 4.2
 -1 21 -2 4.3 5.2
 -1 -21 2 -3.4 5.1
 1 21 -2 4.2 3.7
 1 -21 2 3.1 5
 -1 -21 -2 3.9 6.6
 -2 -21 2 295.97 25.6
 2 -21 -2 281.27 22.5
 2 21 2 347.77 23.4
 -2 -21 -2 249.78 25.1
 2 -21 2 340.07 22.8
 2 21 -2 291.27 21.9
 3 21 2 16 4.6
 3 -21 -2 13.1 4.7
 -3 -21 2 13.1 7.3
 3 21 -2 15 4.1
 3 -21 2 11.9 4.2
 -3 -21 -2 24.5 8.4
 4 -21 -2 344.77 24.6
 -4 -21 2 304.77 27.1
 -4 -21 -2 362.06 28.8
 4 -21 2 331.87 24.1
 4 21 -2 316.17 23.8
 5 21 2 7.2 4.7
 -5 -21 2 6.9 7.1
 5 -21 -2 2.3 4.4
 5 -21 2 4.3 4.4
 -5 -21 -2 7.2 7.8
 -6 -21 2 173.18 20.4
 6 -21 -2 204.48 20.6
 6 -21 2 196.48 19.1
 6 21 -2 169.08 15.6
 -6 -21 -2 223.48 22.1
 7 -21 -2 2 4.6
 7 -21 -2 1.2 5.6
 -7 -21 2 3.4 9
 -7 -21 -2 -10.4 8.9
 7 -21 2 0.2 5
 -8 -21 2 52.49 15
 8 -21 -2 89.09 12.5
 8 -21 -2 96.99 10.4
 8 -21 2 84.69 11.5
 8 -21 2 86.89 9.7
 -8 -21 -2 101.79 17.3
 0 21 -3 8.3 5.2
 0 -21 -3 6.2 6.3
 0 21 3 12.8 7.2
 0 -21 3 7.9 6.6
 -1 21 -3 1121.39 78.39
 1 -21 -3 1127.09 77.89
 1 21 -3 1078.89 76.89
 -1 -21 -3 1330.77 80.19
 2 -21 -3 9.1 4.8
 2 21 3 2.8 5.1
 -2 -21 3 -7 5
 2 -21 3 6.4 5
 2 -21 3 3.2 4.4
 2 21 -3 4.4 3.5
 -2 -21 -3 4.1 6.3
 3 21 3 273.37 19
 3 -21 -3 233.78 18.4
 -3 -21 3 195.48 19.7
 -3 -21 -3 242.08 22.4
 3 -21 3 254.17 18
 3 -21 3 172.88 20.1
 3 21 -3 221.18 17.3
 -4 -21 3 -3.8 5.7
 4 -21 -3 0.4 4.4
 4 21 3 -0.6 1.3
 4 21 -3 0.6 3.4
 4 -21 3 6.5 6.2
 4 -21 3 0.5 3.8
 -4 -21 -3 -4.3 6.4
 5 -21 -3 95.49 10.8
 -5 -21 3 63.49 11.6
 5 21 3 70.39 10.3
 -5 -21 -3 63.29 13.3
 5 -21 3 90.29 9.9
 6 -21 -3 4.1 5.2
 -6 -21 3 -5.4 6.3
 6 -21 3 3.1 7.5
 6 21 -3 -0.1 4
 -6 -21 -3 7.4 8.7
 6 -21 3 3.8 8.4
 7 -21 -3 17.6 5.9
 -7 -21 3 19.1 10.4
 7 -21 -3 28.6 7.4
 -7 -21 -3 22.5 10.3
 7 -21 3 25.9 6.5
 0 21 4 200.98 19.5
 0 21 -4 191.28 16.4
 0 -21 -4 153.28 18.7
 1 -21 -4 61.09 9.4
 1 21 4 70.29 11.4
 1 21 -4 48.1 7.3
 -1 -21 -4 64.39 11.6
 1 -21 4 65.09 10.1
 1 -21 4 34 7.8
 2 -21 -4 148.69 14.9
 2 21 -4 165.98 13.5
 -2 -21 -4 182.48 18.3
 2 -21 4 158.08 17.2
 3 -21 -4 6.3 5.2
 3 21 4 16.5 6.1
 -3 -21 -4 8.5 7.4
 3 -21 4 11.1 6.6
 3 -21 4 8.9 4.6
 3 21 -4 11.2 4.1
 4 -21 -4 354.16 24.8
 -4 -21 -4 367.66 29
 4 21 -4 324.37 23.6
 4 -21 4 307.37 23.6
 4 -21 4 270.67 27.3
 5 21 4 1.9 4.5
 5 -21 -4 8.5 5.6
 -5 -21 -4 1.6 7.8
 5 -21 4 5.2 4.5
 5 21 -4 0.4 4.2
 5 -21 4 19.3 7
 6 -21 -4 173.78 16
 -6 -21 -4 190.28 20.6
 6 -21 4 139.59 18.7
 6 -21 4 164.18 17.1
 7 -21 -4 1 6.4
 -7 -21 -4 0.6 9.2
 7 -21 4 7 5.5
 0 -21 -5 0.9 7.4
 0 21 -5 5.2 5.4
 1 -21 -5 463.55 34
 1 21 5 472.25 36.3
 -1 -21 -5 446.76 35.6
 1 21 -5 414.16 31.8
 2 -21 -5 17.9 6.6
 2 21 5 29.3 10
 -2 -21 -5 18.3 9.1
 2 21 -5 13.5 4.9
 3 -21 -5 219.18 18.2
 3 -21 5 161.28 23.9
 -3 -21 -5 213.68 22.4
 3 21 -5 214.48 16.5
 4 -21 -5 6.3 5.7
 4 -21 5 0.2 6.5
 4 -21 5 1.2 4.3
 4 21 -5 4.6 4.1
 5 -21 -5 1.1 6.1
 5 21 5 9.7 6.2
 5 -21 5 7.5 4.8
 5 21 -5 6.9 4.9
 -5 -21 -5 9.8 8.7
 5 -21 5 7.8 7.6
 6 -21 -5 -4.2 5.8
 6 -21 5 -0.8 4.6
 -6 -21 -5 -4.9 7.8
 1 -21 -6 3.7 8.4
 1 21 -6 7.7 5.7
 -1 -21 -6 -2.1 8.4
 2 -21 -6 134.59 15.3
 -2 -21 -6 93.89 15.6
 2 21 -6 119.79 11.8
 3 21 6 24.2 10.6
 3 -21 -6 -0.4 6.1
 -3 -21 -6 12.4 11.7
 3 21 -6 8.8 4.4
 4 -21 -6 142.09 15.4
 4 21 -6 152.48 13.3
 -4 -21 -6 148.99 19.7
 5 -21 -6 28.5 7.9
 5 21 6 39.4 9.1
 5 -21 6 5.7 8
 5 21 -6 25.4 6
 5 -21 6 25.6 6.2
 -5 -21 -6 15.8 10.3
 0 -21 -7 23.1 10.7
 1 -21 -7 306.57 25.9
 -1 -21 -7 239.18 24.8
 1 21 -7 209.78 20.3
 2 -21 -7 5.2 8.4
 2 21 -7 7.8 5.7
 3 -21 -7 63.79 11.3
 3 21 7 63.59 15.2
 -3 -21 -7 49.4 13.8
 3 21 -7 61.19 8.3
 4 21 -7 8.8 5.1
 -4 -21 -7 12.2 10.5
 1 -21 -8 6.4 13.1
 -1 -21 -8 27.6 12.1
 2 -21 -8 55.39 15.6
 2 21 -8 66.69 9.8
 -2 -21 -8 50.39 14.4
 0 -22 0 2231.08 138.99
 0 22 0 1960 138.39
 1 -22 0 6.1 4.8
 1 22 0 5 3.7
 -1 22 0 3.7 5.7
 -1 -22 0 -3 6.1
 -2 -22 0 347.17 28.1
 2 -22 0 332.07 24.7
 3 -22 0 -0.4 3.7
 -3 -22 0 0.5 6.5
 -4 -22 0 127.09 16.3
 4 -22 0 96.19 10.6
 -5 -22 0 2.1 7.4
 5 22 0 0.7 3.2
 5 -22 0 -0.2 4.3
 -6 -22 0 26.8 10.5
 -7 -22 0 2.2 9.7
 7 -22 0 -4.1 5.3
 7 -22 0 -0.1 4.3
 8 -22 0 39.5 6.7
 8 -22 0 26.8 7.2
 -8 -22 0 3.6 12.7
 0 22 -1 -1.2 4.3
 0 22 1 5 5.4
 0 -22 1 -3.9 5.6
 0 -22 -1 -5.1 5
 1 -22 -1 42.6 7.7
 -1 -22 1 54.79 11.1
 1 22 1 64.49 8.9
 -1 22 -1 84.79 11.2
 1 -22 1 67.79 9.3
 -1 -22 -1 60.79 11.2
 1 22 -1 51.69 7.5
 -1 22 1 57.19 10.3
 2 22 1 26.3 4.9
 -2 -22 1 9.8 7.4
 2 -22 -1 13.1 4.7
 2 22 -1 19.5 4.6
 2 -22 1 13.3 4.6
 -2 -22 -1 4.6 6.9
 3 -22 -1 288.87 21.2
 -3 -22 1 285.87 25.4
 3 -22 1 281.87 21
 -3 -22 -1 282.97 25.1
 3 22 -1 267.67 20.7
 4 -22 -1 3.3 4.1
 -4 -22 1 3.9 7.3
 -4 -22 -1 5.6 7.7
 4 -22 1 6.1 4.1
 4 22 -1 2.4 3.4
 -5 -22 1 243.88 24.1
 5 -22 -1 254.07 19.7
 -5 -22 -1 260.57 24.7
 5 22 -1 255.07 19.5
 5 -22 1 248.78 19.6
 -6 -22 1 4.7 8.9
 6 -22 -1 3 5.2
 -6 -22 -1 3 11
 6 -22 1 3.4 4.9
 7 -22 -1 121.69 11.5
 -7 -22 1 118.39 19.1
 7 -22 -1 143.69 13.8
 7 -22 1 138.49 13.4
 -7 -22 -1 120.79 19.2
 8 -22 -1 8.4 6.8
 -8 -22 1 0.1 11.2
 8 -22 -1 -0.7 5.1
 8 -22 1 -2.5 5.4
 -8 -22 -1 11.2 11.7
 8 -22 1 -1 4.9
 0 22 -2 636.44 48.8
 0 -22 -2 707.23 49.99
 0 -22 2 809.72 50.79
 0 22 2 687.53 50.19
 -1 22 -2 44 8.2
 1 -22 -2 45.4 7.9
 -1 -22 2 21.5 8.1
 1 22 2 52.79 8.7
 1 -22 2 55.39 8.6
 1 22 -2 37.7 6.7
 -1 -22 -2 53.99 10.4
 2 22 2 580.74 35.9
 2 -22 -2 476.55 35.1
 -2 -22 2 493.55 38.1
 2 22 -2 442.86 34.3
 2 -22 2 540.85 35.2
 -2 -22 -2 459.45 37.9
 3 22 2 9.9 3.5
 -3 -22 2 5.8 6.4
 3 -22 -2 -1.3 3.9
 -3 -22 -2 -1.1 6.7
 3 -22 2 0.9 3.7
 3 22 -2 4.6 3.5
 4 -22 -2 107.09 11.5
 -4 -22 2 129.99 15.4
 4 -22 2 100.69 10.8
 4 22 -2 112.69 10.5
 4 -22 2 85.19 13.2
 -4 -22 -2 135.49 16.9
 5 22 2 2.7 3.9
 -5 -22 2 7.6 7.4
 5 -22 -2 5.2 4.8
 -5 -22 -2 11.9 8.5
 5 22 -2 -1.3 3.7
 5 -22 2 -2.5 4.1
 -6 -22 2 30.3 10.8
 6 -22 -2 16.5 6
 -6 -22 -2 28 10.5
 6 -22 2 22.8 5.8
 7 -22 -2 -5.6 5.2
 7 -22 -2 -1.4 4.7
 -7 -22 2 16.3 10.6
 -7 -22 -2 8.7 9.5
 7 -22 2 7.3 5.4
 0 -22 3 1.2 6.6
 0 22 3 -6.8 6.8
 0 -22 -3 -1 5.9
 0 22 -3 -4 4.5
 -1 -22 3 117.89 16.1
 -1 22 -3 185.78 16.2
 1 -22 -3 133.39 15.1
 -1 -22 -3 187.28 18.7
 1 22 -3 167.28 14.1
 -2 -22 3 7.5 5.9
 2 -22 -3 1.7 4.5
 2 22 3 2.5 5.1
 -2 -22 -3 2.9 6.6
 2 22 -3 2 3.5
 2 -22 3 -10 4.2
 2 -22 3 -1.6 4.5
 3 -22 -3 147.69 14.3
 -3 -22 3 164.18 16.6
 3 22 3 147.39 13.9
 3 -22 3 191.38 14.1
 3 -22 3 136.39 16.7
 -3 -22 -3 161.68 18.5
 3 22 -3 175.58 13.5
 4 -22 -3 8.4 5.3
 -4 -22 3 13.9 6.9
 -4 -22 -3 14.2 8.5
 4 -22 3 -1.9 5.9
 4 22 -3 12 4.3
 4 -22 3 14.7 4.8
 5 -22 -3 315.57 23.5
 5 22 3 321.87 23.4
 -5 -22 3 287.47 25.7
 5 -22 3 304.77 22.8
 5 22 -3 298.97 22.6
 -5 -22 -3 231.38 35.6
 -6 -22 3 1 7.4
 6 -22 -3 5.7 5.5
 6 -22 3 1.3 9.6
 6 -22 3 14.6 5.5
 -6 -22 -3 11.4 9.2
 7 -22 -3 107.99 12.5
 -7 -22 3 84.59 14.2
 7 -22 3 97.89 11.5
 -7 -22 -3 81.69 15.7
 0 22 -4 418.36 32.1
 0 22 4 418.96 34.9
 0 -22 -4 489.65 34.7
 1 -22 -4 25.4 7.5
 1 22 4 35.6 10.2
 -1 -22 -4 27 9.5
 1 -22 4 11.2 6.2
 1 22 -4 22.6 5.8
 1 -22 4 30.1 8.5
 2 -22 -4 287.17 21.5
 2 22 -4 244.58 19.8
 -2 -22 -4 268.47 24.3
 3 -22 -4 19 5.8
 3 22 4 7.6 4.3
 3 -22 4 12.5 7.3
 3 -22 4 16.4 5.5
 3 22 -4 15.4 4.5
 -3 -22 -4 17.9 9.1
 4 -22 -4 48.9 8
 4 -22 4 35.7 10.5
 4 -22 4 46.3 7.1
 -4 -22 -4 45.5 11.8
 4 22 -4 55.79 7.8
 5 22 4 0.9 5
 5 -22 -4 2.5 5.8
 5 -22 4 -12 4.3
 -5 -22 -4 19.5 9.6
 5 22 -4 -1.7 4
 5 -22 4 -0.2 4.3
 6 -22 -4 10.7 6.5
 6 -22 4 5.1 8.5
 -6 -22 -4 12.1 9.7
 6 -22 4 12.7 5.6
 7 -22 -4 0.3 6.2
 7 -22 4 8.3 5.8
 -7 -22 -4 3.9 9.9
 0 22 -5 1.3 5.5
 0 -22 -5 -9.4 7.4
 1 -22 -5 137.99 17
 1 22 -5 147.59 14.2
 -1 -22 -5 155.58 19.2
 2 -22 -5 -0.7 6.1
 2 22 5 8.1 9.5
 2 -22 5 7.5 7.3
 2 22 -5 5.2 4.4
 -2 -22 -5 -11.1 7.2
 3 -22 -5 235.38 19.4
 -3 -22 -5 243.68 24
 3 -22 5 197.98 21.8
 3 22 -5 229.78 17.6
 4 -22 -5 15.6 6.4
 -4 -22 -5 16.5 8.9
 4 -22 5 16.4 7.4
 4 -22 5 22.2 6
 4 22 -5 15.7 5.1
 5 -22 -5 94.69 12.7
 5 22 -5 102.49 10.6
 5 -22 5 115.99 11.1
 -5 -22 -5 117.59 17.2
 5 -22 5 88.59 14.4
 6 -22 -5 2.9 6.5
 6 -22 5 2 9.6
 -6 -22 -5 8.3 9.4
 0 22 -6 281.57 25.3
 0 -22 -6 376.36 29.9
 1 -22 -6 63.79 12.3
 1 22 -6 65.49 9.2
 -1 -22 -6 47.9 12.4
 2 -22 -6 136.39 15.9
 2 22 -6 120.89 12.7
 -2 -22 -6 115.49 17.4
 3 -22 -6 10.8 7
 3 22 6 16.7 10.1
 3 22 -6 1.7 4.3
 -3 -22 -6 3.6 9.2
 4 -22 -6 32 10.9
 4 22 -6 42.8 9.9
 -4 -22 -6 50.39 12.8
 5 -22 -6 7.3 6.8
 5 22 -6 3.1 4.9
 -5 -22 -6 11 9.9
 5 -22 6 5.8 7.8
 5 -22 6 -0.9 5
 0 -22 -7 -7.3 9.8
 1 -22 -7 18.6 11.3
 -1 -22 -7 6 12.1
 1 22 -7 19.4 7
 2 -22 -7 10.6 9.5
 -2 -22 -7 20.1 10.6
 2 22 -7 15.8 6.4
 3 22 7 138.09 19
 3 -22 -7 108.49 20.4
 -3 -22 -7 95.59 16.8
 3 22 -7 90.79 11.3
 4 -22 -7 4.4 7.5
 -4 -22 -7 14.7 10.6
 4 22 -7 10.1 5.4
 0 -22 -8 119.39 18.3
 1 -22 -8 38.4 14.1
 -1 -22 -8 23.4 12.4
 2 -22 -8 135.29 19
 2 22 -8 122.29 14.9
 0 -23 0 0.2 6.8
 -1 -23 0 4 6.8
 1 23 0 1.5 1.4
 1 -23 0 3.4 4.7
 -2 -23 0 115.19 15.3
 2 -23 0 121.49 11.6
 -3 -23 0 -5.4 6.3
 3 -23 0 1.8 3.6
 3 23 0 -2.9 1.3
 -4 -23 0 236.18 24
 4 -23 0 257.67 19.4
 5 23 0 7.6 3.8
 5 -23 0 4.1 4.7
 -5 -23 0 2.2 7.7
 -6 -23 0 165.28 21.6
 6 -23 0 181.18 15.6
 -7 -23 0 17 11.6
 7 -23 0 -1.2 5.2
 0 23 -1 -1.1 4.9
 0 23 1 4 5.8
 0 -23 -1 1.9 5.7
 0 -23 1 -0.1 6.3
 -1 -23 1 563.74 39.9
 1 23 1 548.25 37.6
 1 -23 -1 498.35 37.2
 1 23 -1 440.56 36.4
 -1 23 1 504.85 38.8
 -1 -23 -1 600.74 40.1
 1 -23 1 536.75 37.5
 2 23 1 -0.3 2.7
 -2 -23 1 10.1 7.2
 2 -23 -1 2.7 3.9
 2 23 -1 -0.4 3.4
 2 -23 1 5.7 4.4
 -2 -23 -1 -4.4 6.2
 3 -23 -1 203.28 16.8
 -3 -23 1 222.58 21.7
 3 23 -1 210.28 16.5
 3 -23 1 204.08 16.6
 -3 -23 -1 223.28 21.6
 -4 -23 1 22 8.9
 4 -23 -1 15.8 5
 -4 -23 -1 9.8 8.3
 4 23 -1 25.5 6.8
 4 -23 1 18.9 5
 5 -23 -1 13.9 5.4
 -5 -23 1 31.3 9.9
 5 -23 1 15.6 5
 5 -23 1 24.1 8.7
 5 23 -1 18.9 4.7
 -5 -23 -1 34 10
 6 -23 -1 10.4 5.8
 -6 -23 1 7.5 9.4
 -6 -23 -1 3.1 9
 6 -23 1 1.7 4.8
 7 -23 -1 37.9 8.3
 -7 -23 1 27.6 20.8
 7 -23 1 41.6 7.6
 -7 -23 -1 55.99 14.8
 0 23 -2 70.39 9.6
 0 -23 2 75.79 11.4
 0 -23 -2 42.2 9.6
 0 23 2 90.79 12.4
 1 23 2 5 5.6
 -1 -23 2 10.4 7
 1 -23 -2 4.9 5
 -1 23 -2 2.8 5.3
 -1 -23 -2 4.9 7.7
 1 -23 2 2.7 5.7
 1 23 -2 2.5 4.1
 2 -23 -2 200.28 17.6
 -2 -23 2 182.68 20.7
 2 23 2 233.28 18.2
 -2 -23 -2 222.88 21.5
 2 23 -2 194.78 16.8
 2 -23 2 253.57 17.9
 -3 -23 2 10 7.6
 3 -23 -2 14.9 4.9
 3 -23 2 14.2 4.7
 -3 -23 -2 8.4 8.2
 3 23 -2 15.1 4.6
 4 -23 -2 206.98 16.9
 -4 -23 2 205.88 20.8
 4 23 -2 201.78 16.9
 4 -23 2 206.68 16.5
 -4 -23 -2 191.78 21.6
 5 23 2 1.8 4.6
 5 -23 -2 9.9 5.2
 -5 -23 2 8.7 8.2
 5 -23 2 -1.3 9
 -5 -23 -2 7.4 8.4
 5 23 -2 -0.8 3.6
 5 -23 2 9.9 4.8
 -6 -23 2 101.09 16
 6 -23 -2 93.99 11.6
 -6 -23 -2 111.19 16.9
 6 -23 2 98.79 11.3
 7 -23 -2 4.8 5.7
 -7 -23 2 -4.8 9.3
 7 -23 2 3.5 5.5
 -7 -23 -2 -3.2 9.3
 0 -23 -3 41.5 9.6
 0 23 3 34.4 9.7
 0 23 -3 30.6 7.1
 0 -23 3 44.4 10
 1 23 3 553.24 37.3
 1 -23 -3 461.95 35.2
 -1 23 -3 454.45 35.6
 -1 -23 -3 557.64 38.3
 1 23 -3 427.26 34
 2 -23 -3 6.9 5.5
 -2 -23 3 17.9 7.9
 2 23 3 33.8 7.2
 2 23 -3 20.3 4.9
 2 -23 3 31.2 6.8
 2 -23 3 3.1 5.7
 -2 -23 -3 13.6 8.9
 -3 -23 3 53.19 10.3
 3 -23 -3 66.29 8.5
 -3 -23 -3 58.19 11.9
 3 23 -3 57.39 7.8
 3 -23 3 66.09 8.4
 3 -23 3 37 10
 4 -23 -3 4.2 5
 4 23 3 4 7.1
 -4 -23 3 -3.1 6.4
 4 -23 3 11.2 6.4
 4 -23 3 5 4.3
 4 23 -3 -0.2 4.8
 -4 -23 -3 0.8 8.1
 -5 -23 3 29.8 9.4
 -5 -23 -3 20 10.9
 5 -23 3 18.5 5.5
 5 23 -3 10.1 4.7
 6 -23 -3 0.1 5.1
 -6 -23 3 -5 7.9
 -6 -23 -3 3.2 8.5
 6 -23 3 0.9 4.9
 -7 -23 3 36.5 11
 7 -23 -3 29.8 7.5
 7 -23 3 14 6.4
 -7 -23 -3 19.3 11.6
 0 -23 -4 121.19 17.1
 0 23 -4 138.89 14.2
 1 23 4 53.99 11
 1 -23 -4 32.6 8.3
 1 -23 4 70.49 11
 -1 -23 -4 45.5 10.8
 1 23 -4 36 6.8
 1 -23 4 15.2 6.9
 2 -23 -4 119.59 13
 -2 -23 -4 127.29 16.6
 2 23 -4 113.59 11.1
 2 -23 4 86.19 13.5
 3 23 4 1.5 2
 3 -23 -4 9.3 5.4
 3 -23 4 20.4 5.7
 3 23 -4 4.6 4.1
 -3 -23 -4 8.6 8.7
 3 -23 4 2.7 6.7
 4 -23 -4 214.48 18.8
 4 23 4 244.18 19.6
 -4 -23 -4 184.48 27
 4 -23 4 237.38 18.2
 5 -23 -4 18.7 6.5
 5 23 -4 9.3 4.6
 5 -23 4 5.9 4.7
 -5 -23 -4 13.3 10.2
 6 -23 -4 106.29 13
 6 -23 4 113.89 11.9
 6 -23 4 63.09 18.2
 -6 -23 -4 137.39 18.8
 0 23 -5 34 7.8
 0 -23 -5 31.3 11.2
 1 -23 -5 247.98 21.9
 1 23 5 238.68 24.6
 -1 -23 -5 233.48 23.7
 1 23 -5 194.48 18.6
 2 -23 -5 45.6 8.7
 2 23 5 53.79 12.3
 2 23 -5 38.6 6.7
 -2 -23 -5 42.2 10.9
 2 -23 5 75.89 10.8
 2 -23 5 16.8 7.1
 3 -23 -5 92.79 12.5
 -3 -23 -5 111.49 24.6
 3 23 -5 110.29 10.4
 3 -23 5 70.99 12.7
 4 23 5 15.6 6.8
 4 -23 -5 4 6
 4 -23 5 3.5 5.1
 4 -23 5 8.2 7.2
 -4 -23 -5 -11.9 8.1
 4 23 -5 -4.4 4.5
 5 -23 -5 -2.9 5.9
 5 -23 5 8 5.2
 5 -23 5 6.5 7.7
 -5 -23 -5 0.4 9
 5 23 -5 10.1 4.6
 6 -23 -5 1.6 6.5
 -6 -23 -5 -3.4 9.1
 6 -23 5 -4 4.6
 6 -23 5 -3.2 9
 0 -23 -6 28.8 12
 1 -23 -6 9.1 9.4
 -1 -23 -6 5.3 9.6
 1 23 -6 2.5 5.8
 2 23 6 118.39 16.9
 2 -23 -6 50.99 11.3
 2 23 -6 88.89 10.8
 3 -23 -6 15.4 7.6
 3 23 6 9.6 8
 -3 -23 -6 13 9.6
 3 23 -6 12.2 5.2
 4 -23 -6 90.49 12.6
 -4 -23 -6 104.29 17.1
 4 23 -6 83.79 10
 5 -23 -6 23.4 7.9
 -5 -23 -6 26.1 11.4
 5 -23 6 31.3 6.8
 5 -23 6 15.8 9
 -1 -23 -7 163.98 21.2
 1 23 -7 116.79 14.9
 -2 -23 -7 10.8 10.9
 2 23 -7 12.1 6.8
 3 23 7 90.49 17.3
 3 -23 -7 54.49 11.4
 -3 -23 -7 24.2 13
 0 -23 -8 -0.8 11.7
 1 -24 0 -2 5
 1 24 0 -0.9 1.2
 -1 24 0 0.8 2.1
 -1 -24 0 0.5 7
 2 -24 0 175.58 15.4
 -2 -24 0 195.78 19.7
 3 -24 0 -3 3.7
 -3 -24 0 3.8 7.4
 -4 -24 0 31.8 10.2
 4 -24 0 26.1 5.4
 5 24 0 4.9 6.1
 5 -24 0 -3.1 4.5
 -5 -24 0 -15.2 7.1
 6 -24 0 25.4 6.5
 -6 -24 0 46.3 21.9
 -7 -24 0 -5.2 10
 7 -24 0 -1 4.9
 0 24 1 -4.1 5.2
 0 -24 1 1.4 6.7
 0 -24 -1 -4.2 6.4
 0 24 -1 8.3 4.7
 -1 -24 1 39.5 10.4
 1 -24 -1 39 7.8
 1 24 1 54.89 8.7
 1 24 -1 43.1 7.5
 1 -24 1 35 8.5
 -1 -24 -1 55.19 11
 -1 24 1 51.19 10.6
 -2 -24 1 20.3 8.5
 2 -24 -1 20.5 5.4
 2 24 -1 23.2 5.3
 -2 -24 -1 24.7 8.8
 2 -24 1 23.1 5.9
 -3 -24 1 135.79 17.7
 3 -24 -1 142.99 12.7
 3 24 -1 134.39 12.2
 3 -24 1 137.39 12.4
 -3 -24 -1 141.99 17.7
 -4 -24 1 1.7 8.2
 4 -24 -1 1.9 4.3
 -4 -24 -1 5.8 8.6
 4 -24 1 3.4 4.2
 4 24 -1 4.7 3.8
 5 -24 -1 105.89 16.7
 -5 -24 1 153.78 19.6
 5 24 -1 137.79 12.9
 -5 -24 -1 129.49 18
 5 -24 1 128.09 12.2
 5 -24 1 99.49 16.3
 -6 -24 1 8.1 9.6
 6 -24 -1 0.2 5.2
 -6 -24 -1 8.8 9.5
 6 -24 1 -0.1 5
 7 -24 -1 69.39 9.8
 -7 -24 1 49.6 15.5
 7 -24 1 81.09 10.4
 -7 -24 -1 55.39 15.2
 0 24 2 352.76 29.9
 0 -24 2 444.66 30.7
 0 -24 -2 373.26 29.6
 0 24 -2 334.67 28
 1 -24 -2 26.2 7.7
 -1 -24 2 30.5 9.5
 -1 24 -2 33.7 8.1
 1 24 2 39.6 8.4
 1 -24 2 34.3 8.1
 1 24 -2 44.5 7.4
 -1 -24 -2 32.6 10.2
 -2 -24 2 269.97 25.7
 2 -24 -2 263.37 22.5
 2 -24 2 327.87 22.9
 2 24 -2 270.97 21.8
 -2 -24 -2 357.46 27.2
 -3 -24 2 -7 6.9
 3 -24 -2 0.6 4.1
 3 -24 2 6.9 4.5
 3 24 -2 5.9 3.6
 -3 -24 -2 0.3 7.5
 -4 -24 2 49.1 11.3
 4 24 2 51.79 7.4
 4 -24 -2 35.3 6.7
 4 24 -2 42.1 6.4
 4 -24 2 40.9 6.7
 -4 -24 -2 52.49 11.8
 5 -24 -2 1.5 5.8
 -5 -24 2 -1.3 8.1
 -5 -24 -2 -7.4 8.4
 5 -24 2 -2.1 4.2
 5 24 -2 2.5 4.1
 5 -24 2 4.6 7.6
 -6 -24 2 12.2 10.7
 6 -24 -2 27.2 6.6
 6 -24 2 22.1 6.1
 -6 -24 -2 29.3 11.5
 -7 -24 2 -6 10.1
 7 -24 -2 3.7 5.7
 -7 -24 -2 15.1 10.9
 7 -24 2 -1.5 5.4
 0 -24 3 -1.5 7.6
 0 -24 -3 -2 6.9
 0 24 -3 7.1 5.4
 0 24 3 -5.9 6.9
 -1 24 -3 80.49 11.3
 -1 -24 3 49.9 11
 1 -24 -3 67.49 10.9
 1 24 -3 89.19 10.3
 -1 -24 -3 101.79 15.1
 -2 -24 3 -5 7.1
 2 -24 -3 2.2 5.1
 2 -24 3 0.9 5.4
 -2 -24 -3 4.2 7.8
 2 24 -3 3.2 4.1
 2 -24 3 3.2 5.6
 -3 -24 3 83.79 13.3
 3 -24 -3 99.89 10.6
 3 -24 3 61.89 12.5
 -3 -24 -3 104.49 15.8
 3 24 -3 91.39 9.5
 3 -24 3 94.89 10.4
 -4 -24 3 19.7 8.8
 4 24 3 10 5.1
 4 -24 -3 19 5.8
 4 -24 3 16.8 7.4
 4 -24 3 17.4 5.1
 4 24 -3 18.3 4.9
 -4 -24 -3 9.2 9.2
 5 -24 -3 187.08 15.9
 -5 -24 3 144.49 18.8
 5 24 -3 178.08 15.8
 -5 -24 -3 188.38 21.2
 5 -24 3 123.59 19.4
 5 -24 3 175.48 14.9
 6 -24 -3 14.5 6.4
 6 -24 3 12 5.5
 -6 -24 -3 14 10
 -7 -24 3 40.8 12.6
 7 -24 -3 59.29 9.9
 7 -24 3 59.29 8.9
 -7 -24 -3 43.3 14.1
 0 24 -4 261.77 21.1
 0 -24 4 228.98 22.1
 1 24 4 49.8 11.9
 1 -24 -4 47.7 9.5
 -1 -24 -4 50.49 11.5
 1 24 -4 33.2 7.3
 1 -24 4 41.3 10.3
 2 -24 -4 156.28 14.7
 2 24 -4 137.59 12.5
 2 -24 4 98.49 15
 -2 -24 -4 150.98 18.6
 3 -24 -4 25 6.5
 3 24 -4 27 5.7
 3 -24 4 9.4 7.9
 3 -24 4 30.6 6.9
 -3 -24 -4 24.8 10.1
 4 -24 -4 10.3 6
 4 24 4 17.7 6.6
 4 -24 4 15.1 5.6
 -4 -24 -4 10.5 9.8
 4 -24 4 -9.3 7.3
 4 24 -4 21 5.1
 5 -24 -4 2.4 5.4
 -5 -24 -4 1.1 8.6
 5 -24 4 1.2 4.5
 6 -24 -4 15.9 7
 -6 -24 -4 7.4 10.3
 6 -24 4 6.7 5.3
 0 -24 -5 -13.4 8.6
 0 24 -5 0.9 5.8
 1 24 5 113.69 16.3
 1 -24 -5 56.29 11.9
 1 24 -5 84.59 11.4
 -1 -24 -5 60.89 13.4
 2 24 5 38.1 9.4
 2 -24 -5 -4.8 6.5
 -2 -24 -5 8.2 9.1
 2 24 -5 9.7 5.3
 2 -24 5 30 9
 2 -24 5 5 5.8
 3 -24 -5 126.59 14.6
 -3 -24 -5 167.08 20.1
 3 -24 5 100.59 15.5
 3 24 -5 148.89 15.8
 4 -24 -5 24.4 7.3
 4 24 5 24.6 8.1
 4 -24 5 21.6 7.8
 4 -24 5 37.7 7.2
 -4 -24 -5 26.2 10.9
 4 24 -5 23.4 5.8
 5 -24 -5 65.19 10.1
 5 -24 5 73.29 9.5
 5 -24 5 40.7 9.9
 -5 -24 -5 64.09 13.8
 0 -24 -6 227.98 25.8
 1 -24 -6 91.59 15.4
 1 24 -6 74.49 10.5
 2 24 6 123.99 18.1
 2 -24 -6 99.49 14.2
 2 24 -6 94.89 11.6
 -2 -24 -6 55.89 15.5
 3 -24 -6 17.8 8.4
 3 24 -6 10.4 5.9
 -3 -24 -6 16.6 11
 4 -24 -6 11.5 7.2
 4 24 6 25.5 10.6
 -4 -24 -6 18.7 11.2
 4 24 -6 12.7 5.3
 0 -24 -7 4.3 11.8
 1 -24 -7 5 11.8
 1 24 -7 27 9.7
 -1 -24 -7 10.8 12.3
 2 -24 -7 29.1 11.3
 -2 -24 -7 9.5 11.6
 2 24 -7 13.9 7.6
 3 -24 -7 66.29 12.6
 3 24 -7 57.89 9.2
 -3 -24 -7 41.5 14.6
 0 -25 0 10 8.6
 -1 -25 0 6.6 7.8
 1 -25 0 0.6 5.5
 2 -25 0 65.59 9.4
 -2 -25 0 69.69 13.2
 -3 -25 0 1.8 7.3
 3 -25 0 3.1 4
 -4 -25 0 148.59 19.1
 4 -25 0 135.49 12.9
 -5 -25 0 3 8.6
 5 -25 0 -0.6 4.3
 -6 -25 0 135.99 20.6
 6 -25 0 116.49 12.8
 -7 -25 0 7.1 11.7
 7 -25 0 2.2 5.4
 0 -25 1 7.9 8
 0 -25 -1 9 7.4
 0 25 1 19.8 6.1
 -1 -25 1 281.97 23.7
 1 -25 -1 218.48 20.1
 -1 -25 -1 268.07 23.6
 1 25 -1 212.68 18.8
 1 -25 1 238.38 20.5
 2 -25 -1 -0.8 4.1
 -2 -25 1 0 7.4
 2 -25 1 1.7 4.7
 2 25 -1 1.7 4
 -2 -25 -1 9 8.7
 3 -25 -1 72.19 9.8
 -3 -25 1 106.69 15.4
 -3 -25 -1 100.49 15.3
 3 -25 1 96.79 10.1
 -4 -25 1 15.3 9.2
 4 -25 -1 10.4 5
 -4 -25 -1 23 10.3
 4 25 -1 6.5 4.5
 4 -25 1 15.1 5
 5 -25 -1 8.6 5.1
 -5 -25 1 12 9.5
 -5 -25 -1 48.5 20.1
 5 -25 1 3.4 4.8
 -6 -25 1 -6.3 8.8
 6 -25 -1 0.4 5.1
 -6 -25 -1 5.2 10.2
 6 -25 1 5.7 5.3
 -7 -25 1 46.3 14.4
 7 -25 -1 25.4 7.1
 -7 -25 -1 33 13.3
 7 -25 1 33.4 7.2
 0 -25 2 44.5 10.3
 0 -25 -2 20.2 9.1
 0 25 -2 26.9 7.9
 0 25 2 57.19 9.6
 -1 25 -2 4.4 6.5
 -1 -25 2 2.7 8.3
 1 -25 -2 5.3 6
 1 25 2 6.2 3.5
 -1 -25 -2 7.2 8.8
 1 25 -2 3.2 4.6
 1 -25 2 8 6.9
 -2 -25 2 105.59 16.3
 2 -25 -2 120.89 12.9
 -2 -25 -2 145.89 18.6
 2 25 -2 107.19 11.9
 2 -25 2 148.29 13.4
 3 -25 -2 7.8 5
 -3 -25 2 19.3 9
 -3 -25 -2 14.6 8.6
 3 -25 2 11.1 4.9
 4 -25 -2 111.29 12.1
 4 25 2 112.59 12.1
 -4 -25 2 137.69 18.7
 4 -25 2 120.39 11.7
 -4 -25 -2 141.19 19
 4 25 -2 125.99 11.5
 5 -25 -2 0.9 5.1
 -5 -25 2 13.7 9.6
 5 -25 2 6.8 6.7
 -5 -25 -2 11.1 9.3
 5 -25 2 16.6 6.4
 -6 -25 2 55.19 14.6
 6 -25 -2 72.29 9.9
 6 -25 2 67.39 9
 -6 -25 -2 67.59 14.7
 -7 -25 2 1.7 10.6
 7 -25 -2 0.5 5.8
 -7 -25 -2 -2.3 10.4
 7 -25 2 -3.5 5
 0 -25 3 87.69 13.5
 0 -25 -3 70.19 12.3
 0 25 -3 68.99 10.3
 0 25 3 104.39 14.2
 1 -25 -3 244.08 20
 -1 -25 3 167.68 20.4
 1 25 -3 212.68 17.9
 -2 -25 3 14 8.2
 2 -25 -3 17.3 6.3
 2 25 -3 26.3 5.7
 -2 -25 -3 22.2 10.4
 2 -25 3 2 6.3
 2 -25 3 29.3 7.5
 -3 -25 3 14.2 8.6
 3 -25 -3 25.5 6.3
 3 -25 3 33.7 6.6
 3 -25 3 26.8 8.7
 -3 -25 -3 35.9 10.9
 4 25 3 2.9 5.2
 4 -25 -3 2.7 6.4
 -4 -25 3 -7 7
 -4 -25 -3 13.4 9.5
 4 -25 3 -1.6 6.5
 4 25 -3 6.9 4.1
 4 -25 3 5.8 4.7
 5 -25 -3 2.5 5.7
 -5 -25 3 2.5 9.6
 5 -25 3 16.8 9.3
 -5 -25 -3 5.5 9.3
 -6 -25 3 8.2 9.2
 6 -25 -3 2.2 5.9
 -6 -25 -3 -0.4 9.5
 6 -25 3 3 5.1
 0 -25 4 38.6 9.7
 0 -25 -4 48.7 11.1
 0 25 -4 48.8 8.7
 1 -25 -4 23 8.9
 1 25 4 46.6 9.8
 -1 -25 -4 28.3 11.1
 1 -25 4 35.3 10.5
 1 25 -4 23.5 6.7
 2 -25 -4 88.79 12.8
 2 -25 4 133.49 14.6
 -2 -25 -4 100.19 15.9
 2 25 -4 77.69 10.4
 3 25 4 19.1 8.5
 3 -25 -4 15 6.2
 3 -25 4 6.8 7.2
 3 25 -4 5.9 4.6
 3 -25 4 16.4 6.5
 -3 -25 -4 2.7 15.6
 4 -25 -4 119.99 13.5
 4 -25 4 165.48 13.5
 4 -25 4 130.79 15.6
 4 25 -4 115.59 12.1
 -4 -25 -4 115.99 19.2
 5 -25 -4 10.6 6.4
 5 -25 4 2.9 4.7
 -5 -25 -4 3.2 9.2
 5 -25 4 4.5 9
 6 -25 -4 69.59 10.3
 -6 -25 -4 65.29 14.2
 6 -25 4 68.29 9.2
 0 -25 -5 48.2 12.5
 0 25 -5 30.5 12.4
 1 25 5 183.08 21.1
 1 -25 -5 144.29 18.3
 -1 -25 -5 149.19 20.5
 1 25 -5 106.49 14.4
 2 -25 -5 49.8 10
 2 -25 5 93.39 12.8
 -2 -25 -5 43.6 14
 3 -25 -5 80.39 14.1
 3 25 5 107.69 15
 3 25 -5 65.69 9
 3 -25 5 42.3 10.6
 -3 -25 -5 49.99 13.9
 3 -25 5 98.89 13.2
 4 -25 -5 6.6 6.4
 -4 -25 -5 15.3 10.6
 4 -25 5 -0.2 5.8
 4 -25 5 2.4 7.9
 4 25 -5 4.5 4.5
 5 -25 -5 5.2 6.5
 5 -25 5 6.8 5.4
 -5 -25 -5 -2.6 8.8
 0 -25 -6 25.7 13.7
 1 -25 -6 15.6 13.5
 1 25 -6 -6.2 6.4
 -1 -25 -6 -8 10.7
 2 -25 -6 56.49 12.1
 -2 -25 -6 33.6 13
 2 25 -6 61.79 9
 3 25 6 15.5 14.8
 3 -25 -6 14.9 8.2
 -3 -25 -6 7 10.9
 3 25 -6 6.2 5.3
 4 -25 -6 72.69 11.2
 -4 -25 -6 73.39 15.5
 0 -25 -7 58.09 15.8
 1 -25 -7 147.59 19.5
 1 25 -7 74.99 12
 -1 -25 -7 111.89 18.8
 2 -25 -7 40.2 12.6
 2 25 -7 19.4 8.3
 -2 -25 -7 25.1 12.9
 0 -26 0 857.61 60.69
 -1 -26 0 7.9 8.4
 1 -26 0 1.1 5.6
 2 -26 0 143.19 14.4
 -2 -26 0 183.28 20.2
 3 -26 0 2.6 4.4
 -3 -26 0 -8.1 7.1
 4 26 0 25.2 5.7
 4 -26 0 28.7 5.9
 -4 -26 0 35.8 11.1
 5 -26 0 0.8 4.5
 -5 -26 0 4.2 9.7
 -6 -26 0 23.9 12.5
 7 -26 0 1.5 5.8
 -7 -26 0 -21.6 11.1
 0 -26 1 -5.2 7.1
 0 26 -1 -3.5 1.6
 0 -26 -1 -4.1 7
 1 -26 -1 31.3 8.3
 -1 -26 1 45.7 12
 1 -26 1 39.7 9.1
 -1 -26 -1 47 12
 1 26 -1 42.8 7.2
 -2 -26 1 -1.6 8.2
 2 -26 -1 6.3 5.1
 2 -26 1 14.1 5.8
 -2 -26 -1 10.6 9.2
 2 26 -1 14.5 8.8
 -3 -26 1 115.99 17.4
 3 -26 -1 141.09 12.9
 3 26 -1 127.79 12.3
 3 -26 1 132.59 12.8
 -3 -26 -1 125.89 18.4
 4 -26 -1 -0.7 5
 -4 -26 1 4.1 8.9
 4 -26 1 -1.7 4
 4 26 -1 0.9 3.9
 -4 -26 -1 -12.3 7.7
 5 -26 -1 88.19 11.1
 -5 -26 1 104.49 18.1
 5 -26 1 105.19 11
 -5 -26 -1 102.29 17.6
 -6 -26 1 -12.6 18.4
 6 -26 -1 3.3 5.3
 6 -26 1 7.6 5.1
 -6 -26 -1 7.3 11.2
 -7 -26 1 55.99 16
 7 -26 -1 48.6 8.8
 7 -26 1 43.4 8.7
 -7 -26 -1 38.8 14.8
 0 -26 2 291.27 23.9
 0 -26 -2 242.98 22.8
 0 26 -2 208.38 20.4
 -1 -26 2 19.1 10
 1 -26 -2 23.8 7.6
 -1 26 -2 15.1 8.1
 -1 -26 -2 13.8 9.5
 1 26 -2 13.3 6.2
 1 -26 2 29 8.7
 2 -26 -2 171.48 17.1
 -2 -26 2 145.99 20.5
 2 -26 2 238.48 18.3
 -2 -26 -2 252.97 23.6
 -3 -26 2 0.1 8
 3 26 2 5.6 5.5
 3 -26 -2 2.5 4.7
 3 26 -2 6.9 4
 -3 -26 -2 -6.1 7.8
 3 -26 2 1.9 4.6
 4 -26 -2 28.2 9.3
 -4 -26 2 12.9 10.2
 -4 -26 -2 27.1 18.8
 4 -26 2 32.4 6.2
 4 26 -2 28.8 5.9
 4 -26 2 26 10.8
 5 -26 -2 0.1 4.9
 -5 -26 2 -5.1 8.8
 5 -26 2 1.6 4.5
 -5 -26 -2 0.9 9
 6 -26 -2 6.4 6
 -6 -26 2 18.1 11.7
 -6 -26 -2 -1.2 10.2
 6 -26 2 11.7 5.9
 0 -26 3 -2.3 8.4
 0 -26 -3 0.5 8.9
 0 26 -3 -1.9 5.8
 0 26 3 3.5 3.4
 -1 -26 3 56.59 12.4
 1 -26 -3 51.59 10.2
 -1 -26 -3 108.19 15.8
 1 26 -3 63.49 9.6
 2 -26 -3 -2.2 5.2
 -2 -26 3 11 7.9
 -2 -26 -3 2.4 8.9
 2 -26 3 -1.5 6.2
 2 26 -3 0.3 6.8
 -3 -26 3 71.59 13.6
 3 26 3 87.29 11.5
 3 -26 -3 74.89 10.6
 -3 -26 -3 88.59 18.5
 3 26 -3 69.49 9.4
 3 -26 3 44.2 11.2
 3 -26 3 110.79 10.7
 -4 -26 3 15.5 9.3
 4 -26 -3 10.8 5.7
 4 -26 3 14.6 5.4
 4 26 -3 10.8 5.1
 -4 -26 -3 17 10.4
 -5 -26 3 126.69 18
 5 -26 -3 138.69 14
 -5 -26 -3 140.89 20.9
 5 -26 3 128.29 12.7
 -6 -26 3 -3.9 8.9
 6 -26 -3 5.1 6
 -6 -26 -3 10.2 10.5
 6 -26 3 3.1 5.1
 0 26 -4 147.19 19.5
 0 -26 4 191.48 19.8
 1 26 4 5.5 3.6
 -1 -26 4 2.7 7
 1 -26 -4 22.8 9.3
 1 -26 4 28.2 10.4
 1 -26 4 13.1 6.7
 -1 -26 -4 15.6 10.4
 2 -26 -4 110.69 13.6
 2 -26 4 67.59 12.7
 -2 -26 -4 123.09 21.6
 2 26 -4 110.39 11.7
 3 -26 -4 24 10.3
 3 26 4 23.3 8.8
 -3 -26 -4 3.5 9.6
 3 26 -4 11.7 5.1
 3 -26 4 13.3 8.4
 3 -26 4 22.8 7.1
 4 -26 -4 10 6.6
 -4 -26 -4 10.2 11.1
 4 -26 4 17.4 6.2
 4 -26 4 -6.6 5.5
 5 -26 -4 2.6 5.8
 -5 -26 -4 12.7 10
 5 -26 4 3.1 8.5
 5 -26 4 2.8 5.1
 6 -26 -4 5.1 6.4
 6 -26 4 1.9 5.1
 0 26 -5 1.8 6.5
 1 -26 -5 24.3 17.3
 -1 -26 -5 51.49 14.8
 1 26 -5 37.3 8.2
 2 -26 -5 7.5 8.8
 -2 -26 -5 8 11.1
 2 -26 5 -9.2 6.8
 2 26 -5 9.4 6.1
 2 -26 5 6.4 9
 3 -26 -5 113.69 14.5
 3 26 5 162.68 19
 3 -26 5 80.29 14.1
 3 26 -5 113.79 12.2
 -3 -26 -5 151.68 20.5
 4 -26 -5 18.2 7.1
 4 -26 5 20 7.1
 4 -26 5 -6.5 7.8
 -4 -26 -5 5.7 9.9
 5 -26 -5 43.1 9.5
 -5 -26 -5 56.49 13.9
 5 -26 5 69.39 9.4
 0 -26 -6 179.88 24.8
 1 -26 -6 52.19 13.6
 1 26 -6 48.7 9.5
 -1 -26 -6 45.7 14.9
 2 -26 -6 60.29 13.2
 2 26 -6 59.49 9.8
 -2 -26 -6 68.69 15.6
 3 26 6 -2.6 11.8
 3 -26 -6 -3.4 7.7
 -3 -26 -6 11.3 12
 3 26 -6 11.8 6.8
 4 -26 -6 15.3 8.1
 4 -26 6 26.6 8.5
 -4 -26 -6 16.5 12.3
 0 -26 -7 -6.5 12.8
 1 -26 -7 5.6 13.6
 -1 -26 -7 -1 13.4
 1 26 -7 8.8 9.5
 2 -26 -7 29.7 12.8
 0 -27 0 20.6 9.8
 -1 -27 0 -3.1 8.6
 1 -27 0 5.5 7.2
 -2 -27 0 73.09 14.7
 2 -27 0 49.6 9
 3 -27 0 2 5
 -3 -27 0 5 8.8
 4 -27 0 120.99 14.2
 -4 -27 0 139.09 19.6
 5 -27 0 0.3 4.9
 -5 -27 0 2.6 11.3
 6 -27 0 109.39 12.3
 -6 -27 0 108.39 19.1
 0 -27 -1 -3.8 7.6
 0 -27 1 0.9 8
 1 -27 -1 417.26 33
 -1 -27 1 476.25 36.4
 1 -27 1 444.26 33.4
 -1 -27 -1 534.65 36.8
 1 27 -1 343.07 32.6
 -2 -27 1 2.8 9.1
 2 -27 -1 6.8 5.4
 2 -27 1 0 5.1
 2 27 -1 0 4.2
 -2 -27 -1 2.6 9.9
 -3 -27 1 135.49 19.2
 3 -27 -1 121.19 13
 3 27 -1 121.79 12.6
 -3 -27 -1 153.68 19.9
 3 -27 1 144.49 13.2
 -4 -27 1 3 9.2
 4 -27 -1 8.7 5
 -4 -27 -1 13.1 13.6
 5 -27 -1 1.6 5.2
 -5 -27 1 27.2 12
 -5 -27 -1 18.2 11.2
 5 -27 1 10.1 5.2
 6 -27 -1 5 5.8
 -6 -27 1 3.7 10.9
 -6 -27 -1 5.7 11
 6 -27 1 -4.5 4.7
 0 -27 -2 13.1 9.3
 0 -27 2 23.6 10.1
 0 27 -2 17.1 7.8
 -1 27 -2 -4 6.7
 1 -27 -2 6.5 7.3
 -1 -27 2 -2.8 9.2
 -1 -27 -2 8.1 9
 1 -27 2 8.7 7.7
 1 27 -2 0.3 5.3
 2 27 2 101.29 14
 2 -27 -2 96.59 12.7
 -2 -27 2 95.19 16.5
 2 -27 2 130.29 13.6
 -2 -27 -2 143.49 18.1
 2 27 -2 81.69 11.4
 -3 -27 2 -5.9 7.6
 3 -27 -2 8 5.3
 3 27 2 3.6 5
 3 -27 2 2.7 5.2
 -3 -27 -2 -0.6 9.6
 3 27 -2 10.5 4.7
 -4 -27 2 98.39 16.8
 4 -27 -2 93.89 11.1
 4 -27 2 108.39 11.5
 -4 -27 -2 139.49 19.1
 4 -27 2 61.09 12.7
 5 -27 -2 0.3 5.1
 -5 -27 2 13.5 10.8
 5 -27 2 4.4 4.9
 -5 -27 -2 14.7 10.9
 6 -27 -2 48.8 8.6
 -6 -27 2 59.59 16.3
 -6 -27 -2 79.39 16.3
 6 -27 2 68.89 9
 0 -27 3 49.2 11.9
 0 27 -3 29 8
 0 -27 -3 37.4 11.3
 1 -27 -3 351.16 28.1
 -1 -27 3 312.37 29.6
 -1 -27 -3 415.06 31.9
 1 27 -3 289.57 25.7
 2 27 3 12.5 8.3
 2 -27 -3 11.4 6.7
 -2 -27 3 -0.1 8
 2 -27 3 11.3 7.4
 2 27 -3 0.8 5.1
 -2 -27 -3 8.5 11.2
 3 -27 -3 44.5 8.7
 -3 -27 3 45.3 11.7
 3 27 3 52.99 9.6
 3 -27 3 27.1 8.2
 -3 -27 -3 56.59 13.7
 3 -27 3 63.29 9.2
 3 27 -3 45.8 7.3
 4 -27 -3 0.6 5.1
 -4 -27 3 9.6 9.2
 -4 -27 -3 0.2 9.6
 4 -27 3 10.8 8.8
 4 -27 3 2.6 4.9
 -5 -27 3 15.1 11.1
 5 -27 -3 16.1 6.3
 -5 -27 -3 14.3 10.4
 5 -27 3 7 5.3
 -6 -27 3 -0.4 9.4
 6 -27 -3 -3 6
 -6 -27 -3 -13.2 9.1
 6 -27 3 1.7 5
 0 -27 4 54.19 12.1
 0 27 -4 48.9 9.3
 0 -27 -4 39.1 13.1
 -1 -27 4 7.9 7.8
 1 -27 -4 21.6 10.6
 1 -27 4 3.2 6.2
 1 -27 4 31.5 10.7
 1 27 -4 9.6 6.6
 2 27 4 92.79 14.7
 2 -27 -4 59.79 12.4
 -2 -27 -4 107.39 16.9
 2 -27 4 50.99 11.1
 2 27 -4 52.59 8.9
 3 -27 -4 -5.9 5.7
 -3 -27 -4 -5.9 9.2
 3 -27 4 -2.1 7.4
 3 -27 4 5.9 6.8
 3 27 -4 8.3 4.8
 4 -27 -4 102.89 13
 -4 -27 -4 107.29 17.9
 4 -27 4 143.59 13.3
 5 -27 -4 7.3 6.1
 5 -27 4 1.7 5
 -5 -27 -4 -9.2 10
 5 -27 4 27.5 11.7
 0 -27 -5 22.4 12
 0 27 -5 7.2 7.3
 1 -27 -5 145.79 19.5
 1 27 -5 107.99 14.5
 -1 -27 -5 142.29 20.1
 2 27 5 24.4 13
 2 -27 -5 29.4 9.4
 -2 -27 -5 28.6 13
 2 -27 5 34.9 10.8
 2 27 -5 17.2 6.4
 2 -27 5 10.9 7.6
 3 -27 -5 71.09 11.7
 -3 -27 -5 81.89 16.5
 3 -27 5 98.09 13
 4 -27 -5 3.4 6.6
 -4 -27 -5 6.4 10.2
 4 -27 5 1 6.4
 4 -27 5 23 9.2
 0 -27 -6 29 13.9
 1 -27 -6 -1.1 11.2
 -1 -27 -6 -21.1 11.4
 1 27 -6 -4.5 7.6
 2 -27 -6 53.09 12.8
 2 27 6 46.7 18.7
 -2 -27 -6 66.09 16.4
 3 -27 -6 1.1 8.2
 -3 -27 -6 4.2 11.2
 0 -28 0 725.93 53.19
 -1 -28 0 -0.4 9.6
 1 -28 0 3.9 7.1
 -2 -28 0 259.77 25.7
 2 -28 0 205.48 19.1
 3 -28 0 -6.2 4.6
 -3 -28 0 1.1 9.2
 4 -28 0 33.3 6.8
 -4 -28 0 79.19 15.1
 5 -28 0 -1.2 4.4
 -5 -28 0 0.4 10
 6 -28 0 10.9 5.7
 -6 -28 0 0.6 12.2
 0 -28 -1 7 8.7
 0 28 -1 1.6 5
 0 -28 1 -1.8 8.6
 1 28 1 56.69 12
 1 -28 -1 54.39 11.2
 -1 -28 1 63.89 14.2
 1 -28 1 54.89 11.1
 1 28 -1 60.49 10.3
 -1 -28 -1 71.19 14.5
 2 -28 -1 13.3 6.6
 -2 -28 1 21.2 11.6
 2 -28 1 9.8 6.6
 2 28 -1 13.2 6.1
 -2 -28 -1 15.7 11.2
 -3 -28 1 133.69 19.6
 -3 -28 -1 166.38 21.5
 3 -28 1 132.89 13.8
 -4 -28 1 -11.4 8.7
 4 -28 -1 -4.5 4.5
 4 -28 1 2.5 5
 -4 -28 -1 5.7 10.5
 5 -28 -1 103.19 11.5
 -5 -28 1 75.99 17.7
 -5 -28 -1 94.49 17.7
 5 -28 1 95.19 10.9
 -6 -28 1 -1.6 10.7
 6 -28 -1 -1.6 5
 6 -28 1 3.1 5
 -6 -28 -1 0.4 10.9
 0 -28 2 380.66 29.7
 0 -28 -2 333.97 29
 0 28 -2 272.67 26.1
 -1 -28 2 20.7 11.3
 1 28 2 8.6 7.7
 1 -28 -2 2.4 7.3
 1 28 -2 4.3 5.8
 -1 -28 -2 6.3 10.2
 1 -28 2 8.4 8.2
 -2 -28 2 268.87 26.7
 2 28 2 313.27 23.5
 2 -28 -2 224.48 21.7
 2 -28 2 315.37 23
 2 28 -2 216.78 20.7
 3 -28 -2 -2.9 4.9
 -3 -28 2 4 8.9
 -3 -28 -2 14.2 10.7
 3 -28 2 0.9 5.4
 4 -28 -2 45.7 8.1
 -4 -28 2 45 13
 4 -28 2 58.19 8.3
 -4 -28 -2 53.89 14
 5 -28 -2 -5 4.7
 -5 -28 2 4.3 10.7
 5 -28 2 4.4 5
 -5 -28 -2 -4.5 9.2
 -6 -28 2 0.5 12.5
 6 -28 -2 8.5 6.4
 6 -28 2 7.9 5.5
 -6 -28 -2 -7.4 10.8
 0 -28 3 -4.2 9.6
 0 -28 -3 -0.2 9.5
 0 28 -3 -0.2 6.3
 -1 -28 3 91.89 15.2
 1 -28 -3 49.99 12.8
 1 28 3 119.49 16.2
 1 28 -3 71.99 10.8
 -1 -28 -3 77.59 24.6
 2 -28 -3 -5 6.2
 -2 -28 3 -4.1 7.9
 2 28 3 0.5 7.1
 2 -28 3 2.9 7.3
 -2 -28 -3 -4.5 10.4
 2 28 -3 -0.7 5
 3 -28 -3 69.99 10.2
 -3 -28 3 46.2 12.5
 3 -28 3 93.79 12
 -3 -28 -3 108.09 18.3
 4 -28 -3 -0.4 5
 -4 -28 3 -4.5 8.8
 4 -28 3 -2.6 7.9
 -4 -28 -3 -1.3 10.3
 -5 -28 3 116.39 18
 5 -28 -3 108.09 12.8
 -5 -28 -3 100.69 17.8
 5 -28 3 118.59 12.3
 0 -28 -4 303.17 27
 0 -28 4 277.47 25.4
 0 28 -4 183.88 21.2
 -1 -28 4 6 7.9
 1 28 4 3.7 10.7
 1 -28 -4 -0.5 9.2
 1 -28 4 -3.7 10.1
 1 28 -4 5.8 6.2
 -1 -28 -4 -2.1 10.7
 1 -28 4 -0.6 6.4
 2 28 4 171.48 20.7
 2 -28 -4 156.78 17.3
 -2 -28 -4 163.88 23.1
 2 28 -4 123.99 15.5
 3 -28 -4 4.9 6.5
 3 -28 4 13.7 8.4
 3 -28 4 15.1 7.7
 -3 -28 -4 9 11
 4 -28 -4 15 7
 4 -28 4 28.6 7.6
 -4 -28 -4 20.4 12.5
 5 -28 -4 -0.5 5.9
 5 -28 4 1.7 5.5
 -5 -28 -4 21.8 11.7
 0 -28 -5 -4.7 11.7
 1 28 5 87.09 17.1
 1 -28 -5 30.9 12.2
 -1 -28 -5 53.19 15.7
 2 -28 -5 -0.7 8.4
 2 28 5 -5.2 10.9
 -2 -28 -5 -1.9 11.2
 2 -28 5 2.7 7.3
 2 -28 5 2 9.6
 3 -28 -5 55.89 10.9
 -3 -28 -5 92.49 17.9
 3 -28 5 49.5 11.5
 4 -28 -5 4.1 6.8
 -4 -28 -5 0.8 10.1
 4 -28 5 12.7 9.2
 4 -28 5 8.7 7.5
 0 -28 -6 176.38 25.4
 1 -28 -6 9.9 12.5
 -1 -28 -6 25.4 14.4
 2 -28 -6 56.09 13.5
 2 28 6 68.39 18.7
 -2 -28 -6 22.8 14.6
 0 -29 0 19.8 11.4
 1 -29 0 3.3 7.3
 -1 -29 0 6.1 11.4
 2 -29 0 53.59 9.6
 -2 -29 0 66.19 15.4
 -3 -29 0 -0.7 9.8
 3 -29 0 -0.1 5.3
 -4 -29 0 124.49 20.4
 4 -29 0 117.09 12.4
 -5 -29 0 -14 9.8
 5 -29 0 4 5.1
 -6 -29 0 92.19 19.5
 6 -29 0 97.99 11.8
 0 29 -1 7.9 6.7
 0 -29 -1 7.4 9.9
 0 -29 1 2.5 9.7
 0 29 1 -1.1 7.5
 1 -29 -1 520.45 41.9
 1 29 1 496.95 41.8
 -1 -29 1 668.83 46
 -1 -29 -1 629.04 45.4
 1 -29 1 557.94 42.3
 2 -29 -1 -7.3 7.3
 -2 -29 1 3.6 10.7
 -2 -29 -1 0.6 10.6
 2 -29 1 -4.2 6.2
 2 29 -1 -2.2 6.5
 -3 -29 1 174.98 22.5
 3 -29 -1 141.59 15.2
 -3 -29 -1 212.78 26.9
 -4 -29 1 -1.5 8.9
 4 -29 -1 2.1 4.9
 -4 -29 -1 -3.1 10.4
 4 -29 1 2.8 5
 -5 -29 1 5.8 11.6
 5 -29 -1 19.1 6.2
 5 -29 1 8.8 5.4
 -5 -29 -1 18.3 12.2
 -6 -29 1 -6.9 10.8
 6 -29 -1 2.1 5.8
 6 -29 1 1.4 5.2
 -6 -29 -1 7.6 11.6
 0 29 -2 29.6 9
 0 29 2 35 12
 0 -29 -2 15.3 11.5
 0 -29 2 28.1 12
 1 29 2 19.1 8.8
 -1 -29 2 0.4 10.8
 1 -29 -2 -5.2 13
 -1 -29 -2 13.4 14.2
 1 -29 2 8.3 8.9
 1 29 -2 9.7 6.6
 2 -29 -2 93.89 14.2
 -2 -29 2 109.39 18.3
 -2 -29 -2 130.39 20
 2 -29 2 128.49 15.4
 3 -29 -2 3.2 5.5
 -3 -29 2 10.4 9.9
 -3 -29 -2 1.5 11
 3 -29 2 -1.8 5.5
 -4 -29 2 60.59 16.7
 4 -29 -2 114.49 12.3
 -4 -29 -2 96.19 18
 4 -29 2 115.59 12.1
 -5 -29 2 5.1 10.8
 5 -29 -2 3.5 5.8
 -5 -29 -2 6.2 10.5
 5 -29 2 3.2 4.8
 0 29 3 -4.2 10
 0 -29 3 11.8 10.9
 0 -29 -3 10.9 11.3
 0 29 -3 6.5 8.5
 1 -29 -3 353.96 31.5
 1 29 3 365.76 32.6
 -1 -29 3 384.26 34.2
 1 29 -3 312.67 31.4
 1 -29 3 445.86 33
 -1 -29 -3 442.66 35.6
 -2 -29 3 0.3 8.9
 2 -29 -3 3.4 6.8
 2 -29 3 -6.5 7.4
 -2 -29 -3 9 11.8
 -3 -29 3 62.99 14.7
 3 -29 -3 69.59 10.5
 -3 -29 -3 97.19 17.4
 3 -29 3 97.49 12.8
 4 -29 -3 3.5 5.7
 -4 -29 3 -4.5 8.7
 4 -29 3 3.3 5.5
 4 -29 3 -4.4 9.8
 -4 -29 -3 4.4 11.1
 -5 -29 3 8.3 10.8
 5 -29 -3 16.3 6.4
 -5 -29 -3 12 11.6
 5 -29 3 14.3 6.2
 0 -29 4 42.9 12.5
 0 -29 -4 37.5 13.2
 1 -29 -4 9 9.9
 -1 -29 4 -15 7.5
 1 29 4 -2.1 10.6
 1 -29 4 15.7 11.5
 1 -29 4 0.4 7.4
 -1 -29 -4 2.3 11.9
 2 -29 -4 61.59 11.4
 2 -29 4 27.3 11
 -2 -29 -4 103.49 18.3
 3 -29 -4 1 6.9
 -3 -29 -4 13.4 12
 3 -29 4 0 6.7
 3 -29 4 -0.4 7.3
 4 -29 -4 99.59 13.2
 4 -29 4 123.39 14.3
 4 -29 4 55.79 16
 -4 -29 -4 120.39 20.1
 0 -29 -5 5 11.6
 1 29 5 157.38 22.7
 1 -29 -5 145.99 19.6
 -1 -29 -5 156.68 22.4
 2 -29 -5 2 9.4
 2 -29 5 8 10.8
 -2 -29 -5 8.9 13.5
 2 -29 5 8 7.8
 3 -29 -5 91.69 13.7
 3 -29 5 123.19 16.9
 -3 -29 -5 80.19 18.7
 0 -29 -6 12.4 13.8
 1 -29 -6 -2.8 11.9
 -1 -29 -6 -10.2 12.4
 2 -29 -6 47.9 13.4
 0 -30 0 725.23 53.69
 -1 -30 0 -7.7 10
 1 -30 0 2.4 8
 -2 -30 0 291.37 28.4
 2 -30 0 206.18 23.2
 3 -30 0 -1.2 5.4
 -3 -30 0 -3.8 16.5
 4 -30 0 46.3 8
 -4 -30 0 58.29 15.3
 -5 -30 0 3 11.3
 5 -30 0 -6.2 4.4
 0 -30 -1 -5.3 11.4
 0 -30 1 3.5 10
 -1 -30 1 76.29 15.5
 -1 -30 -1 40.2 19.2
 1 -30 1 38.5 11.6
 -2 -30 1 1.9 11.7
 2 -30 -1 5.5 7
 2 -30 1 14.3 7.8
 -2 -30 -1 -6.5 11.1
 3 -30 -1 123.09 13.8
 -3 -30 1 126.89 19.6
 -3 -30 -1 151.28 21.5
 3 -30 1 107.99 13.5
 4 -30 -1 -0.9 5.1
 -4 -30 -1 -17.7 9.8
 4 -30 1 -1.7 5
 -5 -30 1 69.59 16.5
 5 -30 -1 72.69 10.6
 -5 -30 -1 75.59 17.5
 5 -30 1 88.89 10.4
 0 30 2 402.26 44.1
 0 -30 -2 348.17 33.4
 0 -30 2 435.06 34.8
 -1 -30 2 2.3 10.8
 1 -30 -2 -1.9 7.9
 1 -30 2 7 9.3
 -1 -30 -2 2.4 11.1
 -2 -30 2 298.17 29.9
 2 -30 -2 248.08 23.9
 2 -30 2 285.67 24.6
 -2 -30 -2 312.17 31
 3 -30 -2 -0.6 5.4
 -3 -30 2 -12 8.7
 3 -30 2 4.2 6.2
 -3 -30 -2 5.4 11.9
 -4 -30 2 51.79 14.8
 4 -30 -2 39.1 7.9
 -4 -30 -2 47.6 15.3
 4 -30 2 47.9 8.5
 -5 -30 2 11.9 12
 5 -30 -2 1 5.2
 5 -30 2 5.4 5.4
 -5 -30 -2 -3.6 10.1
 0 -30 -3 2.8 11.1
 0 -30 3 -8 10.7
 0 30 3 9.4 18.6
 1 -30 -3 56.29 13
 -1 -30 3 84.79 16.9
 -1 -30 -3 88.49 18
 1 -30 3 93.19 15.5
 -2 -30 3 1.5 9.9
 2 -30 -3 -11.2 6.9
 -2 -30 -3 -3.7 11.8
 2 -30 3 -0.1 7.9
 3 -30 -3 66.59 9.9
 -3 -30 3 37 12.8
 -3 -30 -3 98.79 18.8
 3 -30 3 43 12.6
 -4 -30 3 9.4 10.2
 4 -30 -3 0.5 5.9
 -4 -30 -3 -0.1 11.2
 4 -30 3 10.6 6.3
 5 -30 -3 97.89 11.6
 -5 -30 3 44.9 14.8
 -5 -30 -3 94.19 17.9
 5 -30 3 79.39 11.4
 0 -30 -4 258.87 28.7
 0 -30 4 277.97 27.8
 -1 -30 4 21.8 10.5
 1 -30 -4 -8 9.3
 1 -30 4 -6.2 7.7
 -1 -30 -4 -6.9 12.3
 1 -30 4 -2.3 10.5
 2 -30 -4 148.49 18.7
 -2 -30 -4 153.18 23.5
 2 -30 4 179.98 20.4
 3 -30 -4 7.2 7.5
 3 -30 4 9.4 8.3
 -3 -30 -4 13.8 13.5
 4 -30 -4 12.3 7.3
 4 -30 4 18.8 7.8
 4 -30 4 2.5 13.2
 -4 -30 -4 26.9 14.5
 0 -30 -5 4.9 12.4
 1 -30 -5 31.5 13
 -1 -30 -5 35.8 14.9
 2 -30 -5 2.5 9.6
 2 -30 5 2.7 8
 2 -30 5 7.2 10.6
 -2 -30 -5 7.7 14
 3 -30 -5 53.69 10.9
 3 -30 5 34.3 10.7
 -3 -30 -5 89.19 18.2
 1 -31 0 0.7 9.2
 2 -31 0 43.8 10.1
 -2 -31 0 68.09 17.8
 -3 -31 0 -3.4 11.1
 3 -31 0 4.5 5.9
 4 -31 0 98.19 11.9
 -4 -31 0 84.09 18.4
 -5 -31 0 -6.7 10.5
 5 -31 0 2.1 4.9
 0 -31 1 9.6 11
 0 -31 -1 2.7 9.5
 1 -31 -1 296.47 28.9
 -1 -31 1 376.56 33.3
 -1 -31 -1 387.86 33.2
 1 -31 1 330.07 30.6
 -2 -31 1 -4.6 11.7
 2 -31 -1 3.2 7.3
 -2 -31 -1 5.2 11.9
 2 -31 1 4.9 7.5
 -3 -31 1 97.79 32.9
 3 -31 -1 106.89 13.9
 3 -31 1 129.29 14.4
 -3 -31 -1 178.28 24.2
 -4 -31 1 -0.4 10.7
 4 -31 -1 -0.5 5.4
 4 -31 1 -1.6 5.2
 -4 -31 -1 -4.8 11.4
 5 -31 -1 4.6 5
 -5 -31 1 22.2 12.6
 -5 -31 -1 15.4 13
 5 -31 1 4.9 5.8
 0 -31 2 21.7 12.8
 0 -31 -2 19.8 11.4
 1 -31 -2 3 8.9
 -1 -31 2 -5.9 11.2
 -1 -31 -2 2.6 10.9
 1 -31 2 0.6 9.5
 2 -31 -2 68.89 12
 -2 -31 2 112.19 19.1
 -2 -31 -2 129.09 20.8
 -3 -31 2 3.4 11.5
 3 -31 -2 -4 5.6
 3 -31 2 5.2 7
 -3 -31 -2 4.6 12.4
 4 -31 -2 61.69 10
 -4 -31 2 59.89 16.2
 -4 -31 -2 101.99 18.6
 4 -31 2 82.59 10.6
 -5 -31 2 7.4 12.2
 5 -31 -2 6 5.4
 -5 -31 -2 7.8 11.1
 5 -31 2 5.3 5.7
 0 -31 -3 4.1 10.6
 0 -31 3 1.7 11.1
 -1 -31 3 244.98 30
 1 -31 -3 245.98 26.8
 1 -31 3 331.57 28.8
 -1 -31 -3 352.26 32.1
 -2 -31 3 8.7 10.7
 2 -31 -3 4.2 7.5
 2 -31 3 1.4 8.4
 -2 -31 -3 1.5 12.2
 -3 -31 3 37 13
 3 -31 -3 42.6 9.2
 3 -31 3 19 11.4
 -3 -31 -3 78.09 17.6
 3 -31 3 75.09 11.2
 -4 -31 3 2.7 10.1
 4 -31 -3 3.9 6.1
 -4 -31 -3 -5.1 11.1
 4 -31 3 -0.2 6.1
 0 -31 -4 20.5 13.5
 0 -31 4 48.7 14.3
 -1 -31 4 -6.5 10.2
 1 -31 -4 7.8 10.6
 1 -31 4 16.1 11.7
 1 -31 4 -2 8.5
 -1 -31 -4 2.4 12.3
 2 -31 -4 39.1 11.3
 2 -31 4 58.89 11.2
 -2 -31 -4 62.59 18.2
 2 -31 4 77.89 13.9
 3 -31 -4 1.9 6.8
 3 -31 4 -3.9 12.4
 -3 -31 -4 11.8 13.8
 3 -31 4 6.1 13.5
 0 -31 -5 1.5 12
 1 -31 -5 105.69 18.3
 -1 -31 -5 136.09 21
 2 -31 -5 4.8 9.7
 2 -31 5 10 10.9
 2 -31 5 -1.4 8.2
 -2 -31 -5 16.4 14.3
 0 -32 0 436.96 37.2
 1 -32 0 4.7 8.8
 -1 -32 0 5.8 12.4
 -2 -32 0 139.09 21.3
 2 -32 0 104.99 14.2
 3 -32 0 0.1 6.4
 -3 -32 0 9.7 12.3
 4 -32 0 22.4 7.1
 -4 -32 0 33.1 14.2
 0 -32 1 12.8 16.9
 0 -32 -1 0 9.7
 1 -32 -1 8.8 10.2
 1 -32 1 17.4 10.6
 -1 -32 -1 5.5 12.3
 -2 -32 1 6 14.1
 2 -32 -1 7.7 7.7
 -2 -32 -1 -6.3 11.7
 2 -32 1 3.4 8.1
 -3 -32 1 75.19 17.5
 3 -32 -1 59.89 10.3
 -3 -32 -1 97.29 19.6
 3 -32 1 82.29 11.5
 4 -32 -1 -1.2 5.4
 -4 -32 1 -8 10.6
 4 -32 1 1.4 5.8
 -4 -32 -1 7.3 12.3
 0 -32 -2 166.38 22.6
 0 -32 2 198.28 24.1
 -1 -32 2 14.7 13
 1 -32 -2 0.4 9.5
 -1 -32 -2 6.4 13
 2 -32 -2 121.99 17
 -2 -32 2 124.89 20.6
 2 -32 2 151.18 18.1
 -2 -32 -2 200.68 25.8
 -3 -32 2 21.6 12.6
 3 -32 -2 3.4 6.6
 -3 -32 -2 -2.5 12.3
 3 -32 2 -5.2 6.7
 -4 -32 2 11 14.7
 4 -32 -2 12.8 6.7
 4 -32 2 23.8 7.1
 -4 -32 -2 36.2 14.8
 0 -32 -3 -4.9 10.5
 0 -32 3 -10 11.2
 -1 -32 3 56.69 15.4
 1 -32 -3 20.5 11
 1 -32 3 43.8 13.3
 -1 -32 -3 32.4 14.7
 2 -32 -3 2.9 8.3
 -2 -32 3 -4.7 11.1
 -2 -32 -3 15.1 13.8
 2 -32 3 -4.3 12.4
 -3 -32 3 33.9 12.6
 3 -32 -3 49 10.1
 -3 -32 -3 55.59 16.7
 3 -32 3 49.4 10.5
 4 -32 -3 0.4 6.2
 4 -32 3 0.2 6.6
 0 -32 4 152.38 21.3
 0 -32 -4 144.19 20.3
 -1 -32 4 -3.2 10.9
 1 -32 -4 -10.2 9.9
 1 -32 4 -0.7 11.3
 -1 -32 -4 2.9 12.7
 1 -32 4 5.5 9.6
 2 -32 -4 63.19 12.9
 -2 -32 -4 74.39 19.2
 3 -32 -4 4.8 7.8
 3 -32 4 24 12.2
 3 -32 4 3.9 8.6
 0 -32 -5 0.4 13.3
 0 -33 0 1.3 11.9
 1 -33 0 -0.5 8.9
 -1 -33 0 -0.4 11.5
 -2 -33 0 44.9 16.7
 2 -33 0 33.2 10.2
 3 -33 0 -7.5 6.4
 -3 -33 0 -1.8 13
 -4 -33 0 55.89 16.1
 4 -33 0 37.4 8.3
 0 -33 -1 -5.3 10.2
 0 -33 1 -11.9 10.1
 -1 -33 1 194.58 24.7
 1 -33 -1 141.59 18.1
 1 -33 1 134.69 18
 -1 -33 -1 144.59 21.9
 2 -33 -1 2.5 8.1
 -2 -33 1 3.8 12.9
 -2 -33 -1 1.6 12.5
 2 -33 1 -6.1 7.6
 -3 -33 1 60.09 16.4
 3 -33 -1 40.6 9.2
 -3 -33 -1 72.99 17.6
 3 -33 1 55.29 10.4
 4 -33 -1 3.3 5.9
 -4 -33 1 5.6 12.6
 4 -33 1 0.3 5.9
 -4 -33 -1 -0.9 13.2
 0 -33 2 5.1 17.9
 0 -33 -2 11.3 12
 1 -33 -2 5.6 10
 -1 -33 2 -3.9 22.3
 -1 -33 -2 1.5 11.6
 1 -33 2 4.7 9.9
 -2 -33 2 44.9 27.9
 2 -33 2 66.49 12
 -2 -33 -2 75.59 18.2
 3 -33 -2 -3.1 6.9
 -3 -33 2 4.7 13.1
 3 -33 2 -0.6 7.3
 -3 -33 -2 10.3 13.6
 4 -33 -2 29.6 8
 4 -33 2 56.49 9.5
 0 -33 3 26.8 13.6
 0 -33 -3 9.7 12.2
 -1 -33 3 109.89 19.5
 1 -33 -3 126.89 17.4
 -1 -33 -3 132.49 21.6
 1 -33 3 146.19 24.9
 2 -33 -3 5.5 9.1
 -2 -33 3 5 12.5
 2 -33 3 2.7 9.4
 -2 -33 -3 -8.5 12.3
 3 -33 -3 7.5 8.1
 -3 -33 3 3.5 11.9
 -3 -33 -3 22.8 16.4
 3 -33 3 14.9 8.9
 0 -33 4 15.4 12.7
 0 -33 -4 5.3 12.4
 1 -33 -4 4.2 11.3
 -1 -33 4 5.1 11.4
 1 -33 4 6 11.9
 1 -33 4 18.2 9.7
 -1 -33 -4 -1.5 13.4
 2 -33 -4 31.2 11.6
 -2 -33 -4 18.2 16
 2 -33 4 29.7 16.7
 0 -34 0 245.08 27
 1 -34 0 -2.7 9.8
 -1 -34 0 -2.2 12.4
 2 -34 0 49.9 10.9
 -2 -34 0 65.69 17.6
 -3 -34 0 -0.9 13.3
 3 -34 0 -0.9 7
 0 -34 -1 4.7 11.5
 0 -34 1 1.2 11.2
 1 -34 -1 6 9.9
 -1 -34 1 7.6 13.8
 1 -34 1 5.5 10.3
 -1 -34 -1 16.6 13.2
 2 -34 -1 2.5 8.1
 -2 -34 1 13.8 13.7
 2 -34 1 5 8.8
 -2 -34 -1 -3.5 12.8
 -3 -34 1 68.99 17.4
 3 -34 -1 30.3 9.4
 3 -34 1 26 9.2
 -3 -34 -1 53.59 16.8
 0 -34 2 84.69 17.2
 0 -34 -2 110.79 17.7
 1 -34 -2 3.5 9.7
 -1 -34 2 8.2 12.9
 -1 -34 -2 11.9 13.3
 1 -34 2 6.6 10.8
 2 -34 -2 46.6 12.3
 -2 -34 2 66.89 18
 -2 -34 -2 98.29 19.5
 2 -34 2 93.89 14
 -3 -34 2 8 13.3
 3 -34 -2 -1.4 7.2
 3 -34 2 4.9 7.7
 -3 -34 -2 -9.7 13.8
 0 -34 -3 -6.7 12
 -1 -34 3 35.7 15
 1 -34 -3 5.9 11.5
 -1 -34 -3 14.8 13.6
 1 -34 3 33.2 13.1
 -2 -34 3 7.9 12.8
 2 -34 -3 3.6 8.6
 -2 -34 -3 -0.3 13.4
 2 -34 3 0.7 9.7
 0 -35 0 9.8 12.3
 1 -35 0 2.7 10.6
 -1 -35 0 1.2 12.6
 -2 -35 0 3.3 14.4
 2 -35 0 18.5 9.6
 3 -35 0 3.2 7.4
 0 -35 1 -0.9 11.8
 0 -35 -1 9.9 12.5
 -1 -35 1 59.99 16.3
 1 -35 -1 44.6 12.7
 -1 -35 -1 72.89 17.2
 1 -35 1 47.4 13.2
 2 -35 -1 3.1 8.9
 -2 -35 1 3.1 13.8
 2 -35 1 -7.6 8
 -2 -35 -1 -10.9 12.6
 0 -35 -2 20.2 12.9
 0 -35 2 3.6 12.7
 1 -35 -2 2.3 10.2
 -1 -35 2 15.2 14.1
 -1 -35 -2 -12.4 12.1
 1 -35 2 -1.4 10.7
 2 -35 -2 30 10.2
 -2 -35 2 52.09 16.6
 -2 -35 -2 38.5 16.2
 2 -35 2 24.8 11.4
 0 -35 3 -6.4 12.4
 0 -35 -3 7.6 11.6
 0 -36 0 146.39 20.7
 -1 -36 0 7.5 13.7
 1 -36 0 3.4 10.3
 0 -36 -1 -7.9 11.6
 0 -36 1 2.6 12.4
 1 -36 -1 -8.2 10.3
 -1 -36 1 0.6 13.5
 -1 -36 -1 4.9 13.3
 1 -36 1 17.7 11.7

_iucr_refine_instructions_details
;
TITL mo_x41_50_0m_a.res in Pnma
    x1.res
    created by SHELXL-2018/3 at 17:35:05 on 28-May-2020
REM mo_x41_50_0m_a.res in Pnma
REM 85 parameters refined using 0 restraints
CELL 0.71073 7.875 28.2274 7.9651 90 90 90
ZERR 4 0.0009 0.003 0.0008 0 0 0
LATT 1
SYMM 0.5+X,0.5-Y,0.5-Z
SYMM -X,0.5+Y,-Z
SYMM 0.5-X,-Y,0.5+Z
SFAC C H Cl N Pb
UNIT 32 96 16 8 4
DFIX 2.4 C11A C10A
DFIX 2.4 C10 C11
DFIX 1.53 C7 C11 C7 C10 C7 C5
DFIX 1.53 C7A C11A
DFIX 1.53 C7A C5 C7A C10A
SIMU 0.01 0.02 2 $C $N
ISOR 0.01 0.02 $N $C

L.S. 20
PLAN  5 0 0
TEMP 44.84
CONF
HTAB
MORE -1
BOND $H
fmap 2
acta
OMIT 0 50
OMIT 5 1 1
OMIT 6 0 2
OMIT 5 5 3
OMIT 4 4 0
OMIT 5 7 1
OMIT 6 10 2
OMIT 4 14 0
OMIT 5 13 1
OMIT 5 11 1
OMIT 5 7 3
OMIT 5 15 3
OMIT 6 0 4
OMIT 5 17 3
OMIT 2 7 1
REM <olex2.extras>
REM <HklSrc "%.\\x1.hkl">
REM </olex2.extras>

WGHT    0.200000
EXTI    0.088521
FVAR       0.28338   0.40851   0.69865
PB01  5    0.703432    0.750000    0.991205    10.50000    0.03760    0.05312 =
         0.03284    0.00000   -0.00067    0.00000
CL03  3    0.530504    0.750000    0.677114    10.50000    0.05539    0.08112 =
         0.07871    0.00000   -0.04214    0.00000
CL1   3    0.898209    0.750000    1.297386    10.50000    0.05170    0.07606 =
         0.04477    0.00000   -0.02152    0.00000
CL0A  3    0.725343    0.850101    1.018339    11.00000    0.06478    0.05358 =
         0.06683    0.00464   -0.00080    0.00122
N4    4    1.123803    0.659616    1.066345    11.00000    0.09547    0.07388 =
         0.11142    0.00048   -0.02461    0.00458
AFIX 137
H4A   2    1.181911    0.683878    1.108672    11.00000   -1.20000
H4B   2    1.074481    0.643619    1.149371    11.00000   -1.20000
H4C   2    1.044636    0.670430    0.996414    11.00000   -1.20000
AFIX   0
C5    1    1.237459    0.628807    0.976843    11.00000    0.08458    0.08265 =
         0.08916   -0.00416   -0.00020   -0.00310
PART 1
AFIX  23
H5AA  2    1.351006    0.641583    0.990169    31.00000   -1.20000
H5AB  2    1.209340    0.631337    0.858617    31.00000   -1.20000
AFIX  23
PART 2
H5BC  2    1.348944    0.637015    1.019680   -31.00000   -1.20000
H5BD  2    1.234833    0.640609    0.862498   -31.00000   -1.20000
AFIX   0
PART 1
C7    1    1.246665    0.575904    1.018902    31.00000    0.08438    0.08566 =
         0.08814   -0.00013    0.00400   -0.00153
AFIX  13
H7    2    1.305500    0.567819    1.123465    31.00000   -1.20000
AFIX   0
C11   1    1.061556    0.559298    1.005934    31.00000    0.07764    0.08402 =
         0.08689    0.00250    0.00307   -0.00468
AFIX 137
H11A  2    1.007757    0.562162    1.113611    31.00000   -1.50000
H11B  2    1.058768    0.526805    0.970457    31.00000   -1.50000
H11C  2    1.002353    0.578541    0.925623    31.00000   -1.50000
AFIX   0
C10   1    1.326119    0.556328    0.857776    21.00000    0.08754    0.08666 =
         0.08777   -0.00309    0.00514   -0.00276
AFIX 137
H10A  2    1.238829    0.551158    0.775663    21.00000   -1.50000
H10B  2    1.382169    0.526896    0.881776    21.00000   -1.50000
H10C  2    1.407181    0.578656    0.814855    21.00000   -1.50000
AFIX   0
PART 2
C10A  1    1.422560    0.554561    0.985063   -21.00000    0.08175    0.08640 =
         0.08957    0.00049    0.00480    0.00032
AFIX 137
H10D  2    1.489272    0.576947    1.047368   -21.00000   -1.50000
H10E  2    1.475522    0.548660    0.878539   -21.00000   -1.50000
H10F  2    1.414673    0.525457    1.046933   -21.00000   -1.50000
AFIX   0
C11A  1    1.147262    0.558917    1.113945   -31.00000    0.08329    0.08389 =
         0.08736    0.00270    0.00273   -0.00399
AFIX 137
H11D  2    1.179855    0.578407    1.207313   -31.00000   -1.50000
H11E  2    1.174024    0.526444    1.138085   -31.00000   -1.50000
H11F  2    1.027378    0.561977    1.094970   -31.00000   -1.50000
AFIX   0
C7A   1    1.243778    0.574740    0.956834   -31.00000    0.08431    0.08536 =
         0.08782   -0.00093    0.00214   -0.00284
AFIX  13
H7A   2    1.191392    0.563654    0.852373   -31.00000   -1.20000
AFIX   0
HKLF 4


REM  mo_x41_50_0m_a.res in Pnma
REM wR2 = 0.3739, GooF = S = 1.766, Restrained GooF = 1.690 for all data
REM R1 = 0.1316 for 1373 Fo > 4sig(Fo) and 0.1353 for all 1519 data
REM 108 parameters refined using 140 restraints

END  
     
WGHT      0.2000      0.0000 

REM Instructions for potential hydrogen bonds
EQIV $2 x+1/2, -y+3/2, -z+5/2
HTAB N4 Cl1_$2
HTAB N4 Cl0A_$2
EQIV $3 x+1/2, -y+3/2, -z+3/2
HTAB N4 Cl03_$3
EQIV $5 x, -y+3/2, z
HTAB N4 Cl0A_$5
EQIV $6 x+1, -y+3/2, z
HTAB C5 Cl0A_$6

REM Highest difference peak 10.832,  deepest hole -3.534,  1-sigma level  0.890
Q1    1   0.7798  0.7500  1.0485  10.50000  0.05   10.83
Q2    1   0.7816  0.7500  0.9539  10.50000  0.05   10.35
Q3    1   0.6288  0.7500  1.0040  10.50000  0.05    4.76
Q4    1   1.0099  0.7500  1.1606  10.50000  0.05    4.43
Q5    1   0.4133  0.7500  0.8176  10.50000  0.05    3.87

  REM The information below was added by Olex2.
  REM
  REM R1 = 0.1316 for 1373 Fo > 4sig(Fo) and 0.1353 for all 9883 data
  REM n/a parameters refined using n/a restraints
  REM Highest difference peak 10.83, deepest hole -3.53
  REM Mean Shift 0, Max Shift 0.000.

  REM +++ Tabular Listing of Refinement Information +++
  REM R1_all = 0.1353
  REM R1_gt = 0.1316
  REM wR_ref = 0.3739
  REM GOOF = 1.766
  REM Shift_max = 0.000
  REM Shift_mean = 0
  REM Reflections_all = 9883
  REM Reflections_gt = 1373
[truncated: 166 more chars]
