# Supplementary material for: Giant room temperature electrocaloric effect in a layered hybrid perovskite ferroelectric: [(CH3)2CHCH2NH3]2PbCl4
Source: Nat Commun. 2021 Sep 24;12:5502. doi: 10.1038/s41467-021-25644-x (PMC8463535; doi:10.1038/s41467-021-25644-x)
Supplement: Supplementary file 6 — Supplementary Data 3 [file 41467_2021_25644_MOESM6_ESM.cif]

data_12
_audit_creation_date               2020-05-27
_audit_creation_method
;
Olex2 1.3
(compiled 2020.02.04 svn.rd84adfe8 for OlexSys, GUI svn.r6032)
;
_shelx_SHELXL_version_number       '2018/3'
_audit_contact_author_address      ?
_audit_contact_author_email        ?
_audit_contact_author_name         ''
_audit_contact_author_phone        ?
_publ_contact_author_id_orcid      ?
_publ_section_references
;
Dolomanov, O.V., Bourhis, L.J., Gildea, R.J, Howard, J.A.K. & Puschmann, H.
 (2009), J. Appl. Cryst. 42, 339-341.

Sheldrick, G.M. (2008). Acta Cryst. A64, 112-122.

Sheldrick, G.M. (2015). Acta Cryst. C71, 3-8.
;
_chemical_name_common              ?
_chemical_name_systematic          ?
_chemical_formula_moiety           'Cl4 Pb, 2(C4 H12 N)'
_chemical_formula_sum              'C8 H24 Cl4 N2 Pb'
_chemical_formula_weight           497.28
_chemical_melting_point            ?
loop_
  _atom_type_symbol
  _atom_type_description
  _atom_type_scat_dispersion_real
  _atom_type_scat_dispersion_imag
  _atom_type_scat_source
 'C' 'C' 0.0033 0.0016 'International Tables Vol C Tables 4.2.6.8 and 6.1.1.4'
 'H' 'H' 0.0000 0.0000 'International Tables Vol C Tables 4.2.6.8 and 6.1.1.4'
 'Cl' 'Cl' 0.1484 0.1585 'International Tables Vol C Tables 4.2.6.8 and 6.1.1.4'
 'N' 'N' 0.0061 0.0033 'International Tables Vol C Tables 4.2.6.8 and 6.1.1.4'
 'Pb' 'Pb' -3.3944 10.1111
 'International Tables Vol C Tables 4.2.6.8 and 6.1.1.4'

_shelx_space_group_comment
;
The symmetry employed for this shelxl refinement is uniquely defined
by the following loop, which should always be used as a source of
symmetry information in preference to the above space-group names.
They are only intended as comments.
;
_space_group_crystal_system        'orthorhombic'
_space_group_IT_number             64
_space_group_name_H-M_alt          'C m c e'
_space_group_name_Hall             '-C 2bc 2'
loop_
  _space_group_symop_operation_xyz
 'x, y, z'
 '-x, -y+1/2, z+1/2'
 'x, -y, -z'
 '-x, y+1/2, -z+1/2'
 'x+1/2, y+1/2, z'
 '-x+1/2, -y+1, z+1/2'
 'x+1/2, -y+1/2, -z'
 '-x+1/2, y+1, -z+1/2'
 '-x, -y, -z'
 'x, y-1/2, -z-1/2'
 '-x, y, z'
 'x, -y-1/2, z-1/2'
 '-x+1/2, -y+1/2, -z'
 'x+1/2, y, -z-1/2'
 '-x+1/2, y+1/2, z'
 'x+1/2, -y, z-1/2'

_cell_length_a                     28.5413(18)
_cell_length_b                     7.8912(4)
_cell_length_c                     7.8938(4)
_cell_angle_alpha                  90
_cell_angle_beta                   90
_cell_angle_gamma                  90
_cell_volume                       1777.88(17)
_cell_formula_units_Z              4
_cell_measurement_reflns_used      5657
_cell_measurement_temperature      343.15
_cell_measurement_theta_max        26.93
_cell_measurement_theta_min        2.85
_shelx_estimated_absorpt_T_max     0.432
_shelx_estimated_absorpt_T_min     0.152
_exptl_absorpt_coefficient_mu      10.070
_exptl_absorpt_correction_T_max    0.7456
_exptl_absorpt_correction_T_min    0.6209
_exptl_absorpt_correction_type     multi-scan
_exptl_absorpt_process_details
;
SADABS-2016/2 (Bruker,2016/2) was used for absorption correction.
wR2(int) was 0.0876 before and 0.0495 after correction.
The Ratio of minimum to maximum transmission is 0.8328.
The \l/2 correction factor is Not present.
;
_exptl_absorpt_special_details     ?
_exptl_crystal_colour              'light colourless'
_exptl_crystal_colour_modifier     light
_exptl_crystal_colour_primary      colourless
_exptl_crystal_density_diffrn      1.858
_exptl_crystal_density_meas        ?
_exptl_crystal_density_method      ?
_exptl_crystal_description         plate
_exptl_crystal_F_000               944
_exptl_crystal_size_max            0.3
_exptl_crystal_size_mid            0.2
_exptl_crystal_size_min            0.1
_exptl_transmission_factor_max     ?
_exptl_transmission_factor_min     ?
_diffrn_reflns_av_R_equivalents    0.0301
_diffrn_reflns_av_unetI/netI       0.0141
_diffrn_reflns_Laue_measured_fraction_full  0.998
_diffrn_reflns_Laue_measured_fraction_max  0.998
_diffrn_reflns_limit_h_max         36
_diffrn_reflns_limit_h_min         -36
_diffrn_reflns_limit_k_max         10
_diffrn_reflns_limit_k_min         -10
_diffrn_reflns_limit_l_max         10
_diffrn_reflns_limit_l_min         -10
_diffrn_reflns_number              11665
_diffrn_reflns_point_group_measured_fraction_full  0.998
_diffrn_reflns_point_group_measured_fraction_max  0.998
_diffrn_reflns_theta_full          25.242
_diffrn_reflns_theta_max           27.503
_diffrn_reflns_theta_min           3.720
_diffrn_ambient_temperature        343.15
_diffrn_detector                   'Bruker APEX2 area detector'
_diffrn_detector_area_resol_mean   7.9
_diffrn_detector_type              'CCD area detector'
_diffrn_measured_fraction_theta_full  0.998
_diffrn_measured_fraction_theta_max  0.998
_diffrn_measurement_device         'three-circle diffractometer'
_diffrn_measurement_device_type    'Bruker SMART APEX2 area detector'
_diffrn_measurement_method         '\w and \f scans'
_diffrn_radiation_monochromator    'mirror optics'
_diffrn_radiation_probe            x-ray
_diffrn_radiation_type             MoK\a
_diffrn_radiation_wavelength       0.71073
_diffrn_source                     'microfocus sealed X-ray tube'
_diffrn_source_current             1.4
_diffrn_source_power               0.07
_diffrn_source_type                'Incoatec I\ms'
_diffrn_source_voltage             50.0
_diffrn_standards_number           0
_reflns_Friedel_coverage           0.000
_reflns_Friedel_fraction_full      .
_reflns_Friedel_fraction_max       .
_reflns_number_gt                  790
_reflns_number_total               1051
_reflns_special_details
;
 Reflections were merged by SHELXL according to the crystal
 class for the calculation of statistics and refinement.
 
 _reflns_Friedel_fraction is defined as the number of unique
 Friedel pairs measured divided by the number that would be
 possible theoretically, ignoring centric projections and
 systematic absences.
;
_reflns_threshold_expression       'I > 2\s(I)'
_computing_cell_refinement         'SAINT V8.38A (Bruker, 2018)'
_computing_data_collection         ?
_computing_data_reduction          'SAINT V8.38A (Bruker, 2018)'
_computing_molecular_graphics      'Olex2 1.3 (Dolomanov et al., 2009)'
_computing_publication_material    'Olex2 1.3 (Dolomanov et al., 2009)'
_computing_structure_refinement    'SHELXL 2018/3 (Sheldrick, 2015)'
_computing_structure_solution      'XS  (Sheldrick, 2008)'
_refine_diff_density_max           0.251
_refine_diff_density_min           -0.222
_refine_diff_density_rms           0.052
_refine_ls_extinction_coef         .
_refine_ls_extinction_method       none
_refine_ls_goodness_of_fit_ref     1.051
_refine_ls_hydrogen_treatment      constr
_refine_ls_matrix_type             full
_refine_ls_number_parameters       65
_refine_ls_number_reflns           1051
_refine_ls_number_restraints       32
_refine_ls_R_factor_all            0.0261
_refine_ls_R_factor_gt             0.0159
_refine_ls_restrained_S_all        1.143
_refine_ls_shift/su_max            0.001
_refine_ls_shift/su_mean           0.000
_refine_ls_structure_factor_coef   Fsqd
_refine_ls_weighting_details      
 'w=1/[\s^2^(Fo^2^)+(0.0163P)^2^+0.9129P] where P=(Fo^2^+2Fc^2^)/3'
_refine_ls_weighting_scheme        calc
_refine_ls_wR_factor_gt            0.0345
_refine_ls_wR_factor_ref           0.0382
_refine_special_details            ?
_olex2_refinement_description
;
1. Fixed Uiso
 At 1.2 times of:
  All C(H) groups, All C(H,H) groups, All N(H,H,H) groups
 At 1.5 times of:
  All C(H,H,H) groups
2. Restrained distances
 C1-N1
 1.47 with sigma of 0.01
 C1-C2 = C2-C3 = C2-C4
 1.5 with sigma of 0.01
 C4-C1 = C3-C1
 2.4 with sigma of 0.04
 N1-C2
 2.4 with sigma of 0.04
 C3-C4
 2.4 with sigma of 0.04
3. Uiso/Uaniso restraints and constraints
C1 \\sim C2 \\sim C3 \\sim C4 \\sim N1: within 2A with sigma of 0.01 and sigma
for terminal atoms of 0.02 within 2A
4. Others
 Sof(C4)=Sof(H4A)=Sof(H4B)=Sof(H4C)=1-FVAR(1)
 Sof(C3)=Sof(H3A)=Sof(H3B)=Sof(H3C)=FVAR(1)
 Fixed Sof: C2(0.5) H2(0.5) C1(0.5) H1A(0.5) H1B(0.5) N1(0.5) H1C(0.5)
 H1D(0.5) H1E(0.5)
5.a Ternary CH refined with riding coordinates:
 C2(H2)
5.b Secondary CH2 refined with riding coordinates:
 C1(H1A,H1B)
5.c Idealised Me refined as rotating group:
 N1(H1C,H1D,H1E), C3(H3A,H3B,H3C), C4(H4A,H4B,H4C)
;
_atom_sites_solution_hydrogens     geom
_atom_sites_solution_primary       direct
_atom_sites_solution_secondary     ?
loop_
  _atom_site_label
  _atom_site_type_symbol
  _atom_site_fract_x
  _atom_site_fract_y
  _atom_site_fract_z
  _atom_site_U_iso_or_equiv
  _atom_site_adp_type
  _atom_site_occupancy
  _atom_site_site_symmetry_order
  _atom_site_calc_flag
  _atom_site_refinement_flags_posn
  _atom_site_refinement_flags_adp
  _atom_site_refinement_flags_occupancy
  _atom_site_disorder_assembly
  _atom_site_disorder_group
 Pb1 Pb 0.500000 0.500000 0.000000 0.05632(9) Uani 1 4 d S T P . .
 Cl6 Cl 0.59931(6) 0.500000 0.000000 0.1109(5) Uani 1 2 d S T P . .
 Cl1 Cl 0.500000 0.68635(14) 0.31361(14) 0.0807(3) Uani 1 2 d S T P . .
 C2 C 0.6687(3) 0.481(3) 0.519(3) 0.160(4) Uani 0.5 1 d D U P A -1
 H2 H 0.678143 0.395123 0.601245 0.191 Uiso 0.5 1 calc R U P A -1
 C1 C 0.6192(3) 0.477(3) 0.470(2) 0.141(4) Uani 0.5 1 d D U P A -1
 H1A H 0.616739 0.519310 0.355059 0.169 Uiso 0.5 1 calc R U P A -1
 H1B H 0.609257 0.359699 0.468782 0.169 Uiso 0.5 1 calc R U P A -1
 N1 N 0.5871(3) 0.5691(10) 0.5715(10) 0.108(2) Uani 0.5 1 d D U P A -1
 H1C H 0.597923 0.575242 0.677091 0.130 Uiso 0.5 1 calc R U P A -1
 H1D H 0.559524 0.516711 0.571265 0.130 Uiso 0.5 1 calc R U P A -1
 H1E H 0.583792 0.673224 0.529804 0.130 Uiso 0.5 1 calc R U P A -1
 C3 C 0.6913(6) 0.653(3) 0.543(4) 0.203(8) Uani 0.50(2) 1 d D U P A -1
 H3A H 0.724202 0.644909 0.519554 0.304 Uiso 0.50(2) 1 calc R U P A -1
 H3B H 0.686776 0.689639 0.657862 0.304 Uiso 0.50(2) 1 calc R U P A -1
 H3C H 0.677173 0.733192 0.467234 0.304 Uiso 0.50(2) 1 calc R U P A -1
 C4 C 0.6932(6) 0.470(4) 0.348(3) 0.206(8) Uani 0.50(2) 1 d D U P A -1
 H4A H 0.685363 0.364269 0.294790 0.309 Uiso 0.50(2) 1 calc R U P A -1
 H4B H 0.726459 0.476398 0.364051 0.309 Uiso 0.50(2) 1 calc R U P A -1
 H4C H 0.683096 0.561981 0.277226 0.309 Uiso 0.50(2) 1 calc R U P A -1

loop_
  _atom_site_aniso_label
  _atom_site_aniso_U_11
  _atom_site_aniso_U_22
  _atom_site_aniso_U_33
  _atom_site_aniso_U_23
  _atom_site_aniso_U_13
  _atom_site_aniso_U_12
 Pb1 0.08765(18) 0.04093(11) 0.04038(11) 0.00010(8) 0.000 0.000
 Cl6 0.0841(10) 0.1248(14) 0.1239(14) 0.0002(8) 0.000 0.000
 Cl1 0.1166(9) 0.0632(6) 0.0624(6) -0.0206(6) 0.000 0.000
 C2 0.111(5) 0.194(10) 0.174(10) -0.070(6) -0.003(9) -0.016(9)
 C1 0.110(6) 0.169(10) 0.143(10) -0.071(6) -0.006(7) -0.017(7)
 N1 0.087(5) 0.121(6) 0.118(6) 0.011(5) -0.001(4) -0.003(4)
 C3 0.143(10) 0.190(15) 0.274(18) -0.039(13) -0.047(11) -0.018(11)
 C4 0.165(12) 0.280(19) 0.174(14) -0.029(12) 0.011(11) 0.031(11)

_geom_special_details
;
 All esds (except the esd in the dihedral angle between two l.s. planes)
 are estimated using the full covariance matrix.  The cell esds are taken
 into account individually in the estimation of esds in distances, angles
 and torsion angles; correlations between esds in cell parameters are only
 used when they are defined by crystal symmetry.  An approximate (isotropic)
 treatment of cell esds is used for estimating esds involving l.s. planes.
;
loop_
  _geom_bond_atom_site_label_1
  _geom_bond_atom_site_label_2
  _geom_bond_distance
  _geom_bond_site_symmetry_2
  _geom_bond_publ_flag
 Pb1 Cl6 2.8345(17) . ?
 Pb1 Cl6 2.8345(17) 9_665 ?
 Pb1 Cl1 2.8794(10) 9_665 ?
 Pb1 Cl1 2.8794(10) 2_664 ?
 Pb1 Cl1 2.8794(10) . ?
 Pb1 Cl1 2.8794(10) 10_556 ?
 C2 H2 0.9800 . ?
 C2 C1 1.466(9) . ?
 C2 C3 1.510(10) . ?
 C2 C4 1.520(10) . ?
 C1 H1A 0.9700 . ?
 C1 H1B 0.9700 . ?
 C1 N1 1.415(8) . ?
 N1 H1C 0.8900 . ?
 N1 H1D 0.8900 . ?
 N1 H1E 0.8900 . ?
 C3 H3A 0.9600 . ?
 C3 H3B 0.9600 . ?
 C3 H3C 0.9600 . ?
 C4 H4A 0.9600 . ?
 C4 H4B 0.9600 . ?
 C4 H4C 0.9600 . ?

loop_
  _geom_angle_atom_site_label_1
  _geom_angle_atom_site_label_2
  _geom_angle_atom_site_label_3
  _geom_angle
  _geom_angle_site_symmetry_1
  _geom_angle_site_symmetry_3
  _geom_angle_publ_flag
 Cl6 Pb1 Cl6 180.0 . 9_665 ?
 Cl6 Pb1 Cl1 90.0 9_665 . ?
 Cl6 Pb1 Cl1 90.0 . 2_664 ?
 Cl6 Pb1 Cl1 90.0 9_665 2_664 ?
 Cl6 Pb1 Cl1 90.0 9_665 10_556 ?
 Cl6 Pb1 Cl1 90.0 . 9_665 ?
 Cl6 Pb1 Cl1 90.0 . . ?
 Cl6 Pb1 Cl1 90.0 . 10_556 ?
 Cl6 Pb1 Cl1 90.0 9_665 9_665 ?
 Cl1 Pb1 Cl1 90.018(10) 2_664 . ?
 Cl1 Pb1 Cl1 90.019(10) 10_556 9_665 ?
 Cl1 Pb1 Cl1 180.00(2) 10_556 2_664 ?
 Cl1 Pb1 Cl1 89.981(10) 2_664 9_665 ?
 Cl1 Pb1 Cl1 180.0 . 9_665 ?
 Cl1 Pb1 Cl1 89.982(10) 10_556 . ?
 Pb1 Cl1 Pb1 151.44(5) 2_665 . ?
 C1 C2 H2 115.0 . . ?
 C1 C2 C3 117.7(14) . . ?
 C1 C2 C4 102.1(13) . . ?
 C3 C2 H2 115.0 . . ?
 C3 C2 C4 88.3(10) . . ?
 C4 C2 H2 115.0 . . ?
 C2 C1 H1A 107.9 . . ?
 C2 C1 H1B 107.9 . . ?
 H1A C1 H1B 107.2 . . ?
 N1 C1 C2 117.7(10) . . ?
 N1 C1 H1A 107.9 . . ?
 N1 C1 H1B 107.9 . . ?
 C1 N1 H1C 109.5 . . ?
 C1 N1 H1D 109.5 . . ?
 C1 N1 H1E 109.5 . . ?
 H1C N1 H1D 109.5 . . ?
 H1C N1 H1E 109.5 . . ?
 H1D N1 H1E 109.5 . . ?
 C2 C3 H3A 109.5 . . ?
 C2 C3 H3B 109.5 . . ?
 C2 C3 H3C 109.5 . . ?
 H3A C3 H3B 109.5 . . ?
 H3A C3 H3C 109.5 . . ?
 H3B C3 H3C 109.5 . . ?
 C2 C4 H4A 109.5 . . ?
 C2 C4 H4B 109.5 . . ?
 C2 C4 H4C 109.5 . . ?
 H4A C4 H4B 109.5 . . ?
 H4A C4 H4C 109.5 . . ?
 H4B C4 H4C 109.5 . . ?

loop_
  _geom_torsion_atom_site_label_1
  _geom_torsion_atom_site_label_2
  _geom_torsion_atom_site_label_3
  _geom_torsion_atom_site_label_4
  _geom_torsion
  _geom_torsion_site_symmetry_1
  _geom_torsion_site_symmetry_2
  _geom_torsion_site_symmetry_3
  _geom_torsion_site_symmetry_4
  _geom_torsion_publ_flag
 C3 C2 C1 N1 -53(3) . . . . ?
 C4 C2 C1 N1 -148(2) . . . . ?

loop_
  _diffrn_refln_index_h
  _diffrn_refln_index_k
  _diffrn_refln_index_l
  _diffrn_refln_intensity_net
  _diffrn_refln_intensity_u
 0 2 0 798.33 15.92
 0 2 0 808.04 15.89
 0 -2 0 836.07 15.91
 0 4 0 320.55 7.38
 0 4 0 317.09 7.3
 0 4 0 317.63 7.01
 0 -4 0 321.08 7.32
 0 -4 0 307.74 7.03
 0 6 0 147.04 4.68
 0 6 0 149.54 4.33
 0 6 0 154.24 4.68
 0 -6 0 161.86 6.01
 0 8 0 23.45 1.62
 0 8 0 23.29 1.78
 0 -8 0 22.05 1.62
 0 10 0 13.31 1.36
 0 -10 0 11.51 1.36
 0 10 0 13.44 1.51
 -1 1 0 -0.02 0.02
 -1 -1 0 0.05 0.04
 -1 -1 0 0.02 0.04
 -1 -1 0 0.03 0.04
 -1 1 0 0.05 0.05
 1 1 0 -0.03 0.04
 1 1 0 -0.02 0.02
 1 1 0 0.02 0.04
 1 -1 0 0 0.04
 1 -1 0 -0.01 0.03
 -1 3 0 -0.07 0.08
 -1 -3 0 -0.07 0.09
 -1 3 0 0.04 0.12
 -1 -3 0 0.08 0.12
 1 3 0 0.06 0.13
 1 -3 0 -0.07 0.07
 1 -3 0 -0.08 0.11
 1 3 0 0.12 0.14
 1 3 0 -0.13 0.06
 -1 5 0 -0.01 0.21
 -1 -5 0 -0.04 0.23
 -1 5 0 0.53 0.27
 1 5 0 0.42 0.22
 1 5 0 -0.11 0.18
 1 5 0 0.15 0.22
 1 -5 0 -0.02 0.2
 1 -5 0 -0.16 0.15
 -1 7 0 0.29 0.37
 -1 7 0 -0.05 0.32
 -1 -7 0 -0.12 0.26
 1 -7 0 -0.13 0.21
 1 7 0 -0.3 0.24
 -1 -9 0 0.19 0.32
 -1 9 0 -0.26 0.37
 -1 9 0 0.15 0.44
 1 9 0 0.14 0.46
 1 9 0 -0.22 0.33
 1 -9 0 0.53 0.38
 -2 2 0 243.21 5.45
 -2 2 0 253.9 5.27
 -2 -2 0 252.66 5.36
 -2 -2 0 250.28 5.46
 -2 -2 0 253.6 5.31
 2 2 0 252.14 5.44
 2 -2 0 251.08 5.27
 2 2 0 253.17 5.29
 -2 4 0 227.72 5.4
 -2 4 0 239.41 5.77
 -2 -4 0 232.76 5.64
 -2 -4 0 232.13 5.48
 2 4 0 230.76 5.71
 2 -4 0 223.84 5.42
 2 4 0 242.54 5.72
 2 -4 0 235.74 5.76
 2 4 0 230.52 5.42
 -2 6 0 114.11 4.72
 -2 6 0 117.89 3.66
 -2 -6 0 123.82 3.93
 -2 6 0 124.24 4.07
 2 -6 0 122.45 5.17
 2 6 0 116.93 3.65
 2 6 0 122.7 4.21
 2 6 0 127.87 3.72
 -2 8 0 21.65 1.73
 -2 -8 0 22.53 1.6
 2 8 0 22.5 1.48
 2 8 0 20.39 1.65
 2 -8 0 18.78 1.49
 -2 10 0 12.77 1.43
 -2 10 0 12.1 1.7
 -2 -10 0 13.52 1.47
 2 10 0 12.31 1.51
 2 -10 0 12.17 1.37
 2 10 0 11.71 1.25
 -3 1 0 0.05 0.05
 -3 -1 0 -0.07 0.03
 -3 1 0 0.05 0.06
 -3 -1 0 -0.01 0.04
 -3 -1 0 -0.02 0.02
 3 1 0 0.1 0.06
 3 -1 0 -0.02 0.04
 3 1 0 0.01 0.06
 3 1 0 -0.03 0.03
 3 -1 0 0.03 0.06
 -3 -3 0 0.02 0.12
 -3 -3 0 0.15 0.14
 -3 3 0 -0.05 0.12
 -3 -3 0 0 0.1
 -3 3 0 0.03 0.08
 3 3 0 0.07 0.13
 3 -3 0 0.06 0.09
 3 3 0 0.03 0.09
 3 3 0 0.09 0.1
 3 -3 0 0.07 0.13
 -3 5 0 0.44 0.26
 -3 5 0 -0.22 0.12
 -3 5 0 0.15 0.22
 -3 -5 0 0.23 0.19
 3 -5 0 0.34 0.29
 3 -5 0 -0.03 0.14
 3 5 0 0.17 0.2
 3 5 0 -0.08 0.16
 3 5 0 0 0.16
 -3 -7 0 0.13 0.29
 -3 7 0 0.56 0.42
 -3 7 0 -0.1 0.25
 3 7 0 0.21 0.3
 3 7 0 -0.07 0.3
 3 -7 0 0.12 0.26
 -3 9 0 0.39 0.43
 -3 -9 0 0.2 0.38
 -3 9 0 0.49 0.5
 3 -9 0 -0.05 0.34
 3 9 0 -0.21 0.31
 3 9 0 -0.25 0.41
 -4 2 0 29.98 1.03
 -4 -2 0 28.32 1.18
 -4 2 0 29.04 1.17
 -4 -2 0 28.25 1.05
 4 -2 0 28.34 1.03
 4 2 0 28.03 1.11
 4 -2 0 27.78 1.15
 4 2 0 29.59 0.88
 -4 -4 0 111.21 3.27
 -4 4 0 107.98 3.08
 -4 -4 0 113.84 3.19
 -4 4 0 112.83 3.42
 -4 -4 0 117.82 3.45
 4 -4 0 112.84 3.45
 4 -4 0 110.92 3.13
 4 4 0 120.5 3.01
 4 4 0 112.22 3.36
 4 4 0 108.39 3.11
 -4 6 0 105.51 3.64
 -4 6 0 96.41 3.73
 -4 -6 0 97.08 3.26
 -4 6 0 93.4 3.13
 4 -6 0 99.47 3.34
 4 6 0 92 5.11
 4 6 0 96.59 3.02
 4 6 0 94.32 3.17
 -4 8 0 18.53 1.61
 -4 -8 0 16.88 1.4
 -4 8 0 19.72 1.66
 4 8 0 18.55 1.32
 4 -8 0 18.79 1.47
 4 8 0 16.9 1.55
 -4 -10 0 12.22 1.38
 -4 10 0 11.05 1.66
 -4 10 0 11.79 1.59
 4 10 0 9.79 1.18
 4 10 0 10.02 1.45
 4 -10 0 8.87 1.29
 -5 -1 0 0.03 0.07
 -5 1 0 -0.02 0.07
 -5 -1 0 0.12 0.1
 -5 1 0 0.04 0.09
 -5 -1 0 -0.05 0.03
 5 1 0 -0.13 0.06
 5 1 0 0.06 0.05
 5 -1 0 -0.04 0.07
 5 -1 0 -0.02 0.06
 5 1 0 0.07 0.09
 -5 3 0 0.02 0.1
 -5 -3 0 -0.13 0.12
 -5 3 0 0.19 0.18
 -5 -3 0 -0.15 0.08
 -5 -3 0 -0.01 0.14
 5 3 0 0.18 0.15
 5 3 0 0.05 0.11
 5 -3 0 -0.08 0.1
 5 3 0 0.01 0.08
 5 -3 0 -0.22 0.08
 -5 5 0 -0.21 0.13
 -5 -5 0 0.29 0.23
 -5 -5 0 0.18 0.25
 -5 5 0 0.38 0.35
 5 -5 0 0.04 0.23
 5 -5 0 0.04 0.17
 5 5 0 0.15 0.16
 5 5 0 0.02 0.16
 5 5 0 -0.02 0.2
 -5 7 0 0.06 0.33
 -5 7 0 -0.44 0.28
 -5 -7 0 -0.08 0.24
 5 -7 0 0.21 0.3
 5 7 0 -0.2 0.21
 5 7 0 -0.03 0.32
 -5 -9 0 -0.55 0.34
 -5 9 0 -0.07 0.45
 -5 9 0 -1.18 0.38
 5 -9 0 0.52 0.45
 5 9 0 0.01 0.41
 5 9 0 -0.13 0.32
 -6 0 0 480.96 9.52
 -6 0 0 486.8 9.55
 -6 0 0 462 9.48
 6 0 0 454.93 9.49
 6 0 0 480.44 9.43
 6 0 0 480 9.51
 6 0 0 469.95 9.51
 -6 -2 0 60.54 1.52
 -6 -2 0 61.67 1.94
 -6 2 0 63.58 2
 -6 2 0 60.11 1.75
 -6 -2 0 61.89 1.84
 6 2 0 60.69 1.91
 6 -2 0 59.43 1.77
 6 2 0 60.59 1.81
 6 2 0 59.94 1.47
 6 -2 0 61.56 1.96
 -6 -4 0 117.97 3.38
 -6 4 0 120.26 3.31
 -6 4 0 121.43 3.67
 -6 -4 0 124.95 3.47
 -6 -4 0 120.17 3.62
 6 4 0 119.58 3.54
 6 4 0 119.63 3.34
 6 -4 0 116.23 3.64
 6 -4 0 121.65 3.35
 6 4 0 120.87 3.01
 -6 6 0 95.96 3.57
 -6 -6 0 96.7 3.3
 -6 6 0 92.44 3.1
 6 6 0 94.54 3.43
 6 6 0 93.54 2.84
 6 -6 0 95.01 3.24
 -6 8 0 15.5 1.54
 -6 -8 0 14.96 1.38
 -6 8 0 16.4 1.58
 6 -8 0 17.4 1.41
 6 8 0 19.4 1.59
 -6 10 0 9.58 1.54
 -6 -10 0 7.94 1.26
 -6 10 0 6.72 1.3
 6 -10 0 10.09 1.45
 6 10 0 8.85 1.39
 6 10 0 9.59 1.05
 -7 1 0 0.11 0.09
 -7 -1 0 0.13 0.11
 -7 -1 0 0.01 0.08
 -7 1 0 0.09 0.09
 -7 -1 0 -0.03 0.06
 -7 1 0 -0.09 0.11
 7 1 0 -0.17 0.07
 7 -1 0 0.14 0.12
 -7 3 0 -0.08 0.1
 -7 -3 0 0.04 0.12
 -7 3 0 0.01 0.13
 7 -3 0 0.36 0.21
 7 3 0 0.02 0.14
 7 3 0 -0.1 0.07
 7 3 0 -0.07 0.09
 -7 5 0 -0.02 0.22
 -7 -5 0 -0.02 0.18
 -7 -5 0 0.16 0.2
 -7 5 0 0.17 0.22
 7 5 0 -0.05 0.14
 7 -5 0 0.41 0.25
 7 5 0 -0.37 0.19
 7 5 0 0.13 0.15
 7 -5 0 0.05 0.18
 -7 -7 0 0.55 0.38
 -7 7 0 0.39 0.36
 -7 7 0 0.07 0.33
 7 -7 0 0.14 0.3
 7 7 0 -0.05 0.21
 7 7 0 -0.36 0.3
 -7 -9 0 -0.22 0.33
 -7 9 0 0.24 0.52
 -7 9 0 -0.41 0.57
 7 9 0 0.05 0.3
 7 -9 0 -0.1 0.37
 7 9 0 0.21 0.51
 -8 0 0 446.14 9.09
 -8 0 0 431.74 9.27
 -8 0 0 437.91 9.21
 8 0 0 446.52 9.21
 8 0 0 445.58 9.21
 8 0 0 464.57 9.22
 8 0 0 443.19 9.07
 -8 -2 0 176.81 3.8
 -8 2 0 177.19 4.48
 -8 -2 0 179.07 4.31
 -8 2 0 183.12 4.21
 -8 -2 0 182.14 4.46
 8 2 0 172.1 4.22
 8 -2 0 182.82 4.45
 8 2 0 183.16 3.77
 8 -2 0 180.73 4.22
 8 2 0 179.42 4.38
 -8 4 0 174.95 4.45
 -8 -4 0 172.19 4.81
 -8 -4 0 178.6 4.57
 -8 4 0 175.68 4.86
 -8 -4 0 178.36 4.6
 8 -4 0 177.42 4.52
 8 4 0 175.71 3.96
 8 -4 0 171.9 5.34
 8 4 0 174.87 4.73
 8 4 0 174.55 4.52
 -8 -6 0 97.38 3.4
 -8 6 0 102.03 3.77
 8 6 0 98.37 3.54
 8 -6 0 102.58 3.39
 8 6 0 96.08 2.83
 -8 8 0 18.29 1.68
 -8 8 0 15.63 1.52
 -8 -8 0 16.34 1.43
 8 -8 0 16.12 1.41
 8 8 0 14.86 1.06
 8 8 0 16.75 1.49
 -8 10 0 6.84 1.35
 -8 10 0 8.45 1.52
 -8 -10 0 7.72 1.28
 8 -10 0 10.65 1.25
 8 10 0 8.59 0.89
 8 10 0 7.95 1.36
 -9 1 0 0.05 0.13
 -9 -1 0 0.06 0.08
 -9 1 0 -0.07 0.07
 -9 -1 0 -0.12 0.08
 -9 1 0 -0.04 0.11
 -9 -1 0 0.05 0.1
 9 1 0 0.26 0.19
 9 1 0 -0.09 0.06
 9 -1 0 -0.02 0.1
 9 -1 0 -0.08 0.09
 -9 3 0 0.21 0.21
 -9 -3 0 -0.06 0.08
 -9 -3 0 -0.07 0.1
 -9 3 0 0.05 0.13
 -9 -3 0 0.16 0.16
 9 -3 0 0.08 0.13
 9 3 0 -0.02 0.07
 9 3 0 0.07 0.16
 9 3 0 -0.12 0.12
 9 -3 0 0.26 0.17
 -9 5 0 -0.44 0.16
 -9 -5 0 0.17 0.3
 -9 -5 0 -0.01 0.19
 -9 5 0 0.44 0.31
 9 -5 0 -0.18 0.17
 9 5 0 0.01 0.14
 9 5 0 -0.07 0.2
 -9 -7 0 -0.21 0.26
 -9 7 0 0.11 0.34
 9 -7 0 -0.27 0.28
 9 7 0 -0.24 0.32
 9 7 0 -0.3 0.15
 -9 9 0 -0.84 0.36
 -9 -9 0 -0.44 0.32
 9 -9 0 0.08 0.4
 9 9 0 -0.28 0.27
 9 9 0 0.6 0.55
 -10 0 0 1000 19.72
 10 0 0 980.31 19.61
 10 0 0 994.32 19.63
 10 0 0 999.94 19.48
 -10 2 0 282 6.23
 -10 -2 0 282.05 6.37
 -10 -2 0 285.93 5.76
 -10 2 0 281.85 6.54
 -10 -2 0 277.18 6.52
 10 -2 0 271.43 6.42
 10 -2 0 272.92 6.22
 10 2 0 279.09 6.42
 10 2 0 277.4 6.3
 -10 -4 0 158.99 4.64
 -10 4 0 165.76 4.75
 -10 -4 0 161.75 4.41
 -10 4 0 161.91 4.26
 -10 -4 0 158.2 4.31
 10 4 0 163.87 3.66
 10 -4 0 156.97 4.65
 10 4 0 158.98 4.31
 10 4 0 163.23 4.54
 10 -4 0 167.82 4.37
 -10 -6 0 87.78 3.24
 -10 6 0 87.81 3.53
 10 6 0 88.6 2.53
 10 -6 0 87.71 3.15
 10 6 0 90.69 3.37
 -10 -8 0 15 1.4
 10 8 0 14.53 0.98
 10 -8 0 15.66 1.37
 10 8 0 14.9 1.42
 -11 1 0 0.15 0.17
 -11 1 0 0.03 0.11
 -11 -1 0 0.01 0.14
 -11 -1 0 0.13 0.15
 -11 1 0 -0.1 0.08
 -11 -1 0 0.1 0.18
 -11 -1 0 0.1 0.11
 11 1 0 -0.14 0.08
 11 1 0 -0.03 0.11
 11 -1 0 -0.05 0.12
 11 -1 0 -0.15 0.08
 -11 -3 0 0.03 0.09
 -11 -3 0 -0.25 0.15
 -11 3 0 -0.13 0.12
 -11 -3 0 -0.17 0.13
 -11 3 0 -0.03 0.22
 11 -3 0 -0.41 0.14
 11 3 0 -0.06 0.13
 11 3 0 0.15 0.12
 11 -3 0 -0.2 0.11
 11 3 0 0.04 0.19
 -11 -5 0 0.31 0.24
 -11 5 0 0.33 0.32
 -11 5 0 0.02 0.19
 -11 -5 0 0.45 0.28
 11 -5 0 -0.38 0.15
 11 5 0 0.03 0.14
 11 5 0 -0.18 0.18
 -11 -7 0 -0.02 0.26
 -11 7 0 0.06 0.3
 11 -7 0 0.26 0.29
 11 7 0 0.02 0.37
 11 7 0 -0.08 0.17
 -11 9 0 -1.05 0.36
 -11 9 0 0.68 0.58
 11 9 0 0.19 0.29
 11 -9 0 0.44 0.43
 -12 0 0 443.36 9.5
 -12 0 0 452.55 9.73
 12 0 0 451.24 9.64
 12 0 0 442.85 9.62
 12 0 0 446.03 9.62
 12 0 0 443.95 9.46
 -12 -2 0 139.86 3.9
 -12 2 0 145.98 4.03
 -12 2 0 139.42 3.75
 -12 -2 0 148.8 3.33
 -12 2 0 142.69 3.77
 -12 -2 0 143.09 4.07
 12 -2 0 139.16 3.94
 12 2 0 139.39 3.81
 12 -2 0 143.37 3.79
 12 2 0 144.92 3.96
 -12 4 0 103.69 3.19
 -12 -4 0 104.96 3.64
 -12 -4 0 105.48 3.36
 12 4 0 101.53 2.51
 12 -4 0 107.35 3.28
 12 4 0 106.76 3.45
 12 -4 0 100.72 3.51
 12 4 0 100.4 3.23
 -12 -6 0 59.36 2.61
 -12 6 0 54.21 2.77
 12 -6 0 61.71 2.56
 12 6 0 59.59 2.69
 12 6 0 58.75 1.83
 -12 -8 0 11.78 1.29
 -12 8 0 9.01 1.45
 12 8 0 10.72 0.77
 12 8 0 10.44 1.46
 12 -8 0 10.11 1.19
 -13 -1 0 0.11 0.17
 -13 1 0 -0.12 0.11
 -13 -1 0 0.25 0.16
 -13 -1 0 -0.03 0.1
 -13 1 0 -0.04 0.12
 -13 1 0 0.1 0.14
 -13 -1 0 -0.01 0.14
 13 1 0 0.09 0.15
 13 1 0 -0.13 0.07
 13 -1 0 -0.1 0.13
 13 -1 0 0.02 0.14
 13 1 0 0.08 0.18
 -13 -3 0 0 0.11
 -13 -3 0 -0.02 0.2
 -13 3 0 -0.02 0.21
 -13 -3 0 0.02 0.14
 -13 3 0 -0.01 0.14
 13 3 0 0.05 0.2
 13 -3 0 -0.07 0.14
 13 -3 0 -0.03 0.21
 13 3 0 -0.04 0.17
 -13 -5 0 0.18 0.26
 -13 5 0 0.05 0.25
 -13 5 0 0.19 0.2
 13 5 0 0.23 0.33
 13 -5 0 0.19 0.24
 13 5 0 0.23 0.15
 -13 7 0 -0.4 0.23
 -13 -7 0 -0.38 0.22
 13 7 0 -0.05 0.19
 13 7 0 -0.29 0.3
 13 -7 0 0.24 0.29
 -13 -9 0 -0.17 0.41
 -13 9 0 -0.79 0.44
 -13 9 0 0.02 0.53
 13 -9 0 0.16 0.4
 13 9 0 -1.02 0.49
 13 9 0 -0.12 0.25
 -14 0 0 105.75 3.29
 -14 0 0 103.64 3.08
 14 0 0 105.66 3.19
 14 0 0 106.1 3.09
 14 0 0 102.66 3.19
 -14 -2 0 35.03 1.75
 -14 2 0 32.03 1.64
 -14 2 0 31.21 1.5
 -14 2 0 31.36 1.49
 -14 -2 0 31.73 1.17
 -14 -2 0 34.66 1.64
 14 -2 0 34.31 1.63
 14 2 0 32.17 1.61
 14 2 0 29.9 1.48
 14 -2 0 30.5 1.48
 -14 -4 0 44.5 2.24
 -14 4 0 45.73 1.97
 -14 4 0 45.44 2.27
 -14 -4 0 47.89 1.63
 -14 -4 0 45.46 2.15
 14 4 0 45.07 2.22
 14 4 0 47.16 1.42
 14 -4 0 47.17 2.03
 14 4 0 46.25 2.02
 -14 -6 0 35.49 2
 -14 6 0 35.37 2.24
 14 6 0 36.49 1.28
 14 -6 0 36.28 1.97
 14 6 0 33.09 2.01
 -14 -8 0 8.71 1.3
 -14 8 0 8.48 1.46
 14 8 0 7.29 0.61
 14 -8 0 6.93 1.1
 14 8 0 6.77 1.22
 -15 1 0 -0.1 0.13
 -15 -1 0 0.04 0.18
 -15 1 0 0.04 0.2
 -15 -1 0 -0.04 0.15
 -15 1 0 0.14 0.14
 -15 -1 0 0.11 0.13
 15 1 0 0.19 0.18
 15 1 0 0.21 0.2
 15 -1 0 0.08 0.17
 15 -1 0 0.15 0.19
 -15 -3 0 -0.1 0.16
 -15 3 0 0.19 0.19
 -15 -3 0 0.04 0.13
 -15 3 0 -0.25 0.19
 -15 -3 0 0.21 0.23
 -15 3 0 0.45 0.22
 15 3 0 0.04 0.19
 15 -3 0 -0.03 0.18
 15 3 0 0.22 0.25
 15 -3 0 -0.19 0.21
 -15 5 0 0.31 0.39
 -15 -5 0 0.51 0.31
 -15 -5 0 -0.12 0.23
 15 -5 0 0.3 0.27
 15 5 0 0.22 0.16
 15 5 0 -0.32 0.2
 -15 7 0 -0.03 0.4
 -15 -7 0 0.28 0.32
 15 -7 0 0.2 0.35
 15 7 0 -0.1 0.39
 15 7 0 -0.13 0.18
 -15 9 0 0.41 0.51
 -15 -9 0 0.6 0.47
 15 -9 0 0.53 0.47
 15 9 0 0.56 0.55
 15 9 0 0.1 0.24
 -16 0 0 106.6 3.22
 -16 0 0 100.55 3.37
 16 0 0 102.13 3.31
 16 0 0 100.5 3.26
 16 0 0 102.77 3.29
 -16 2 0 26.52 1.46
 -16 2 0 28.62 1.6
 -16 -2 0 27.37 1.13
 -16 -2 0 26.3 1.37
 -16 2 0 24.32 1.39
 -16 -2 0 26.71 1.61
 -16 -2 0 26.17 1.51
 16 -2 0 25.39 1.48
 16 2 0 26 1.5
 16 -2 0 27.84 1.48
 16 2 0 26.62 1.52
 -16 4 0 38.18 2.1
 -16 -4 0 35.88 1.89
 -16 -4 0 32.65 1.27
 -16 4 0 34.07 1.72
 16 4 0 34.65 1.86
 -16 6 0 32.44 2.17
 -16 -6 0 29.96 1.94
 16 6 0 31.17 1.95
 16 -6 0 30.37 1.86
 16 6 0 28.48 1.1
 -16 -8 0 4.99 1.53
 -16 8 0 6.79 1.38
 16 8 0 6.17 1.13
 16 8 0 5.39 0.48
 16 -8 0 6.56 1.07
 -17 -1 0 -0.22 0.14
 -17 -1 0 0.01 0.2
 -17 1 0 0.22 0.18
 -17 1 0 -0.06 0.17
 17 -1 0 -0.12 0.13
 17 1 0 0.12 0.2
 17 -1 0 0.25 0.22
 17 1 0 0.04 0.22
 17 1 0 0.11 0.21
 -17 -3 0 -0.18 0.26
 -17 3 0 -0.26 0.27
 -17 3 0 0.02 0.16
 -17 3 0 0.16 0.24
 -17 -3 0 0.3 0.45
 -17 -3 0 0.12 0.16
 17 -3 0 0.02 0.19
 17 -3 0 0.18 0.29
 17 3 0 -0.4 0.17
 17 3 0 0.04 0.2
 -17 -5 0 0.09 0.26
 -17 5 0 -0.37 0.32
 17 -5 0 0.12 0.26
 17 5 0 -0.15 0.26
 -17 7 0 -0.63 0.74
 -17 -7 0 -0.71 0.27
 17 7 0 -0.22 0.29
 17 -7 0 -0.5 0.31
 17 7 0 -0.12 0.17
 -17 9 0 -0.44 0.62
 -17 -9 0 -0.39 0.43
 17 9 0 -1.19 0.45
 17 -9 0 0.05 0.48
 -18 0 0 109.76 3.49
 -18 0 0 106.31 3.64
 18 0 0 112.98 3.61
 18 0 0 108.07 3.59
 18 0 0 113.68 3.64
 -18 2 0 45.91 2.09
 -18 -2 0 51.82 2.07
 -18 -2 0 47.36 1.7
 -18 2 0 51.77 2.25
 -18 -2 0 51.47 2.39
 -18 -2 0 51.08 2.3
 -18 2 0 51.76 2.33
 18 -2 0 47.21 2.18
 18 2 0 47.33 2.3
 18 -2 0 50.36 2.18
 18 2 0 49.66 2.2
 -18 4 0 47.94 2.46
 -18 -4 0 43.77 1.59
 -18 -4 0 48.31 2.35
 18 -4 0 48.64 2.24
 18 4 0 48.48 2.36
 -18 -6 0 27.37 1.9
 -18 6 0 26.64 2.07
 18 6 0 27.16 1.88
 18 -6 0 29.4 1.87
 -18 8 0 5.38 1.18
 -18 -8 0 4.49 0.95
 18 8 0 5.22 1.1
 -19 -1 0 -0.04 0.25
 -19 1 0 -0.09 0.25
 -19 1 0 -0.17 0.23
 -19 -1 0 -0.01 0.19
 -19 -1 0 0 0.24
 19 1 0 0.07 0.21
 19 1 0 0.01 0.2
 19 -1 0 -0.08 0.19
 19 1 0 -0.03 0.2
 -19 3 0 -0.12 0.24
 -19 3 0 0.49 0.38
 -19 -3 0 -0.01 0.23
 -19 -3 0 0.3 0.16
 19 -3 0 0.01 0.25
 19 3 0 -0.26 0.17
 -19 -5 0 0.46 0.39
 -19 5 0 0.06 0.35
 19 5 0 -0.7 0.29
 19 -5 0 -0.09 0.26
 -19 7 0 0.49 0.61
 -19 -7 0 0.61 0.45
 19 7 0 -0.39 0.3
 19 -7 0 0.02 0.36
 -20 0 0 108.38 3.53
 20 0 0 105.6 3.6
 20 0 0 106 3.62
 20 0 0 96.58 3.51
 -20 -2 0 46.95 2.07
 -20 -2 0 42.98 1.67
 -20 2 0 49.98 2.36
 -20 -2 0 45.03 2.27
 -20 2 0 41.5 2.09
 20 2 0 43.71 2.25
 20 -2 0 43.54 3.13
 20 2 0 43.41 2.21
 20 -2 0 44.59 2.18
 -20 -4 0 32.79 2
 -20 -4 0 33.43 1.36
 -20 4 0 32.12 2.11
 20 4 0 33.39 1.97
 20 -4 0 32.32 1.87
 -20 -6 0 20.17 1.66
 -20 6 0 23.18 1.92
 20 6 0 19.53 1.63
 20 -6 0 17.96 1.52
 -20 -8 0 4.1 0.93
 -20 8 0 3.48 1.19
 20 -8 0 4.06 1.05
 20 8 0 4.91 1.07
 -21 1 0 0.05 0.21
 -21 -1 0 -0.36 0.18
 -21 1 0 -0.15 0.28
 -21 -1 0 0.2 0.3
 21 -1 0 0.15 0.27
 21 -1 0 0.89 0.36
 21 1 0 -0.1 0.23
 21 1 0 -0.36 0.24
 -21 -3 0 -0.28 0.21
 -21 -3 0 -0.31 0.16
 -21 3 0 -0.43 0.27
 -21 -3 0 0.23 0.3
 21 3 0 -0.1 0.29
 21 -3 0 0.44 0.32
 -21 5 0 -0.23 0.36
 -21 -5 0 0.42 0.38
 21 5 0 0.77 0.51
 21 -5 0 -0.17 0.23
 -21 -7 0 0.88 0.5
 -21 7 0 -0.47 0.4
 21 -7 0 0.1 0.33
 -22 0 0 60.8 2.61
 22 0 0 60.79 2.66
 22 0 0 61.63 2.71
 -22 2 0 21.88 1.62
 -22 -2 0 20.78 1.16
 -22 -2 0 22.25 1.47
 22 2 0 24.26 1.7
 22 -2 0 22.57 1.55
 22 2 0 22.1 1.61
 -22 -4 0 15.25 0.92
 -22 4 0 17.07 1.55
 -22 -4 0 18.17 1.54
 22 -4 0 16.28 1.37
 22 4 0 14.49 1.35
 -22 -6 0 12.98 1.41
 -22 6 0 11.4 2.11
 22 6 0 12.18 1.35
 22 -6 0 11.4 1.28
 -22 -8 0 1.99 0.76
 -22 8 0 1.62 0.86
 22 -8 0 1.2 0.62
 22 8 0 2.47 0.91
 -23 -1 0 0.3 0.34
 -23 1 0 -0.03 0.26
 23 1 0 0.02 0.26
 23 -1 0 0.36 0.32
 23 1 0 -0.35 0.18
 -23 -3 0 -0.27 0.3
 -23 -3 0 0.25 0.31
 -23 -3 0 -0.1 0.21
 -23 3 0 0.38 0.4
 23 3 0 -0.1 0.34
 23 -3 0 0.33 0.32
 -23 -5 0 0.6 0.24
 -23 5 0 1.44 0.6
 -23 -5 0 0.51 0.38
 23 -5 0 0.27 0.37
 23 5 0 1.17 0.52
 -23 -7 0 0.25 0.51
 -23 7 0 -0.47 0.54
 23 7 0 0.14 0.47
 23 -7 0 0.2 0.46
 -24 0 0 20.7 1.53
 24 0 0 21.44 1.58
 24 0 0 23.13 1.64
 -24 -2 0 9.22 1.01
 -24 2 0 9.52 1.08
 -24 -2 0 8.61 0.78
 24 2 0 7.93 1.15
 24 2 0 9.59 1.12
 24 -2 0 11.52 1.15
 -24 -4 0 6.5 1.12
 -24 4 0 7.08 1.25
 -24 -4 0 6.78 0.68
 -24 -4 0 8.73 0.97
 24 -4 0 6.29 1.08
 24 4 0 6.62 1.11
 -24 6 0 3.49 0.99
 24 -6 0 4.61 0.94
 -25 -1 0 -0.06 0.29
 -25 1 0 0.69 0.41
 -25 -1 0 -0.25 0.25
 25 1 0 -0.23 0.22
 25 1 0 -0.25 0.27
 25 -1 0 -0.09 0.27
 -25 3 0 0.06 0.35
 -25 -3 0 0.3 0.36
 25 -3 0 0.31 0.34
 25 3 0 -0.35 0.26
 -25 -5 0 0.32 0.45
 -25 5 0 0.08 0.45
 -25 -5 0 -0.23 0.26
 25 -5 0 0.14 0.37
 -25 7 0 0.41 0.55
 -25 -7 0 0.28 0.48
 25 7 0 0.12 0.48
 25 -7 0 -0.08 0.46
 -26 0 0 11.75 1.18
 26 0 0 11.61 1.22
 26 0 0 10.12 1.17
 -26 -2 0 3.4 0.59
 -26 -2 0 4.24 0.82
 -26 2 0 3.1 0.83
 26 2 0 4.27 0.93
 26 -2 0 2.64 0.69
 26 2 0 3.89 0.9
 -26 4 0 3.43 0.92
 -26 -4 0 3.25 0.75
 -26 -4 0 3.9 0.63
 -26 -4 0 4.32 0.97
 26 -4 0 2.59 0.79
 26 4 0 3.34 0.85
 -26 6 0 2.74 0.9
 -26 -6 0 4.52 1.01
 26 6 0 3.16 0.87
 -27 -1 0 0.27 0.32
 -27 1 0 0.17 0.38
 27 1 0 -0.04 0.33
 27 1 0 -0.05 0.33
 -27 -3 0 -0.03 0.34
 -27 -3 0 -0.33 0.3
 -27 3 0 0.31 0.45
 27 -3 0 0.08 0.34
 27 3 0 0.21 0.38
 27 3 0 -0.87 0.36
 -27 5 0 0.29 0.44
 -27 -5 0 -0.68 0.38
 -27 -5 0 0.06 0.37
 -27 -5 0 0.32 0.33
 27 -5 0 0.38 0.46
 27 5 0 0.5 0.51
 -27 -7 0 -0.13 0.5
 -27 7 0 0.39 0.62
 27 -7 0 0.44 0.43
 27 7 0 0.55 0.52
 -28 0 0 9.92 1.12
 28 0 0 8.29 1.24
 -28 -2 0 2.22 0.56
 -28 -2 0 4.68 0.91
 -28 2 0 3.94 0.91
 28 -2 0 4.35 0.93
 28 2 0 3.22 0.86
 28 2 0 3.57 0.86
 -28 -4 0 3.31 0.59
 -28 -4 0 4.41 0.91
 -28 4 0 2.67 0.88
 28 4 0 2.42 0.87
 28 4 0 4.05 1.09
 28 -4 0 1.97 0.71
 -28 -6 0 2.17 0.73
 -28 6 0 2.3 0.9
 -28 -6 0 2.38 0.75
 28 6 0 2.89 0.83
 28 -6 0 2.09 0.75
 -29 1 0 -0.11 0.35
 -29 -1 0 -0.08 0.4
 29 -1 0 0 0.38
 29 1 0 0.38 0.39
 29 1 0 0.17 0.43
 -29 -3 0 -0.41 0.32
 -29 -3 0 0.3 0.38
 -29 3 0 -0.23 0.42
 29 -3 0 0.11 0.3
 29 3 0 -0.08 0.36
 -29 5 0 -0.58 0.48
 -29 -5 0 0.31 0.5
 -29 -5 0 -0.25 0.37
 29 -5 0 0.1 0.42
 29 5 0 0.66 0.5
 -30 0 0 8.7 1.27
 30 0 0 8.68 1.3
 -30 2 0 4.43 1.07
 -30 -2 0 5.05 0.96
 30 -2 0 5.04 1.08
 30 2 0 4.62 0.99
 30 2 0 3.97 1.11
 -30 4 0 3.47 0.92
 -30 -4 0 3.03 0.79
 -30 -4 0 2.6 0.72
 30 4 0 2.45 0.79
 30 -4 0 2.62 0.98
 30 4 0 5.12 1.12
 -30 6 0 2.55 0.95
 -30 -6 0 1.53 0.75
 -30 -6 0 2.54 0.72
 30 6 0 2.26 0.9
 30 -6 0 1.48 0.71
 -31 -1 0 0.06 0.39
 -31 1 0 0.12 0.43
 31 -1 0 0.37 0.39
 31 1 0 0.33 0.36
 31 1 0 0.22 0.45
 -31 3 0 0.99 0.66
 -31 -3 0 -0.39 0.4
 -31 -3 0 -0.17 0.48
 31 3 0 -0.73 0.42
 31 -3 0 -0.23 0.35
 31 3 0 -0.36 0.38
 -31 -5 0 0.16 0.46
 -31 5 0 -1.19 0.43
 31 5 0 -0.02 0.51
 31 5 0 0.58 0.55
 31 -5 0 0.03 0.41
 -32 0 0 3.92 0.9
 32 0 0 5.29 1.07
 -32 -2 0 1.57 0.69
 -32 2 0 2.25 0.75
 32 2 0 1.61 0.74
 32 2 0 1.39 0.74
 32 -2 0 1.79 0.67
 -32 -4 0 0.5 0.55
 -32 4 0 1.22 0.75
 32 4 0 1.96 0.75
 32 -4 0 0.98 0.52
 32 4 0 0.94 0.68
 -33 -1 0 0.21 0.47
 -33 1 0 0.02 0.47
 33 -1 0 0.07 0.43
 -33 3 0 0.61 0.64
 -33 -3 0 -0.55 0.41
 33 3 0 -0.74 0.41
 33 -3 0 0.47 0.45
 -34 0 0 0.39 0.52
 34 0 0 1.44 0.65
 -34 -2 0 -0.01 0.54
 -34 2 0 0.82 0.65
 34 2 0 0.64 0.52
 34 -2 0 -0.26 0.48
 34 2 0 0.15 0.46
 -34 4 0 1.43 0.7
 -34 -4 0 0.17 0.47
 34 -4 0 1.16 0.63
 34 4 0 0.62 0.54
 34 4 0 0.03 0.56
 -35 -1 0 0.24 0.5
 -35 1 0 -0.03 0.47
 35 1 0 -0.1 0.42
 35 -1 0 0.35 0.43
 -35 3 0 -1 0.47
 -35 -3 0 1.35 0.64
 35 3 0 -0.3 0.47
 35 3 0 0.59 0.47
 35 -3 0 -0.12 0.4
 -36 0 0 0.47 0.93
 36 0 0 0.6 0.53
 -36 -2 0 0.92 0.57
 -36 2 0 -0.77 0.5
 36 2 0 0.16 0.49
 36 2 0 1.18 0.66
 36 -2 0 0.58 0.58
 0 10 1 0.67 0.58
 0 10 1 -0.34 0.48
 0 -10 -1 0.2 0.39
 0 -8 -1 0.4 0.39
 0 8 1 0.38 0.43
 0 6 1 2.2 0.54
 0 -6 -1 3.5 0.68
 0 6 1 2.54 0.56
 0 -4 -1 18.79 1.14
 0 -4 -1 20.93 1.1
 0 4 1 16.75 0.96
 0 4 1 20.07 1.07
 0 4 1 18.63 1.12
 0 2 1 8.05 0.44
 0 -2 -1 8.37 0.57
 0 -2 -1 8.64 0.51
 0 2 1 8.81 0.5
 0 2 1 9 0.59
 0 0 -1 -0.01 0.02
 0 0 -1 0.08 0.04
 0 0 1 -0.01 0.03
 0 2 -1 8.37 0.62
 0 2 -1 8.38 0.45
 0 2 -1 8.39 0.52
 0 -2 1 8.92 0.54
 0 -2 1 8.74 0.47
 0 -4 1 19.34 1.01
 0 4 -1 19.3 1.24
 0 -4 1 19.14 1.12
 0 4 -1 19.84 1.12
 0 4 -1 20.18 1.01
 0 -6 1 1.38 0.52
 0 6 -1 2.1 0.56
 0 6 -1 2.41 0.53
 0 6 -1 2.74 0.68
 0 -6 1 2.82 0.59
 0 8 -1 0.12 0.41
 0 8 -1 0.33 0.37
 0 -8 1 0.02 0.3
 0 10 -1 0.59 0.61
 0 10 -1 -0.02 0.49
 0 -10 1 1.02 0.56
 -1 9 1 23.33 1.79
 -1 -9 -1 21.04 1.78
 -1 9 1 19.23 1.61
 1 -9 -1 20.33 1.84
 1 9 1 21.1 1.73
 1 9 1 19.58 1.61
 -1 7 1 67.27 2.84
 -1 7 1 71.18 2.87
 -1 -7 -1 62.5 2.71
 1 7 1 62.36 2.66
 1 -7 -1 62.53 2.68
 1 7 1 64.94 2.75
 -1 5 1 149.46 4.17
 -1 -5 -1 151.52 4.13
 -1 -5 -1 144.67 4.34
 -1 5 1 147.74 4.04
 -1 5 1 144.8 4.41
 1 5 1 154.04 4.25
 1 5 1 151.52 4.14
 1 -5 -1 148.78 4.12
 1 5 1 142.46 4
 1 -5 -1 143.31 4.35
 -1 -3 -1 440.3 9.2
 -1 3 1 457.26 9.53
 -1 -3 -1 440.42 9.43
 -1 3 1 453.03 9.2
 1 3 1 439.57 9.17
 1 3 1 452.33 9.39
 1 -3 -1 437.15 9.44
 1 -3 -1 431.14 9.19
 1 3 1 442.28 9.13
 -1 -1 -1 338.45 6.65
 -1 -1 -1 304.35 7.02
 -1 1 1 339.84 6.47
 -1 1 1 302.87 6.81
 -1 -1 -1 342.43 6.25
 1 1 1 333.1 6.45
 1 1 1 333.66 6.24
 1 -1 -1 317.1 6.68
 1 -1 -1 331.91 6.6
 -1 -1 1 341.36 6.89
 -1 1 -1 336.11 6.71
 -1 1 -1 339.01 6.47
 -1 -1 1 331.61 6.5
 -1 -1 1 319.67 6.54
 1 1 -1 338.99 6.54
 1 1 -1 341.45 6.51
 1 -1 1 330.03 6.47
 1 -1 1 334.83 6.73
 1 1 -1 332.93 6.47
 -1 3 -1 453.51 9.42
 -1 -3 1 449.69 9.19
 -1 -3 1 440.08 9.3
 1 3 -1 441.41 9.69
 1 -3 1 440.42 9.16
 1 3 -1 450.48 9.31
 1 -3 1 457.05 9.49
 -1 -5 1 142.84 3.96
 -1 5 -1 140.82 4.16
 -1 -5 1 140.48 4.14
 -1 5 -1 145.28 4.49
 -1 5 -1 145.68 3.92
 1 5 -1 146.33 4.13
 1 5 -1 145.55 3.92
 1 5 -1 145.75 4.45
 1 -5 1 149.36 3.97
 -1 -7 1 65.59 2.68
 -1 7 -1 66.04 3.08
 -1 7 -1 67.18 2.93
 1 7 -1 65.92 2.87
 1 -7 1 68.1 2.71
 1 7 -1 64.75 3.04
 -1 9 -1 20.7 1.94
 -1 -9 1 19.64 1.63
 1 -9 1 22.09 1.7
 1 9 -1 21.9 1.94
 1 9 -1 21.6 1.52
 -2 10 1 0.59 0.56
 -2 -10 -1 0.68 0.44
 -2 10 1 -0.11 0.49
 2 10 1 -0.16 0.5
 2 -10 -1 -0.15 0.36
 2 10 1 0.36 0.47
 -2 8 1 -0.28 0.28
 -2 -8 -1 -0.32 0.26
 2 8 1 0.32 0.33
 2 8 1 -0.14 0.29
 2 -8 -1 0.14 0.33
 -2 6 1 2.93 0.64
 -2 6 1 1.83 0.55
 -2 -6 -1 3.25 0.68
 2 6 1 2.11 0.54
 2 6 1 2.21 0.54
 2 -6 -1 1.54 0.46
 -2 4 1 15.46 1.06
 -2 -4 -1 14.97 1.03
 -2 -4 -1 16.56 0.98
 -2 4 1 15.61 0.92
 2 -4 -1 16.38 1.08
 2 -4 -1 13.89 0.9
 2 4 1 17.04 1
 2 4 1 14.85 0.91
 2 4 1 15.68 0.95
 -2 -2 -1 22.89 0.95
 -2 -2 -1 22.51 0.82
 -2 2 1 22.44 0.87
 -2 -2 -1 20.88 0.86
 2 -2 -1 22.73 0.99
 2 2 1 23.14 0.94
 2 2 1 22.61 0.88
 2 -2 -1 22.13 0.87
 2 2 1 22.67 0.8
 -2 0 -1 0.1 0.04
 -2 0 -1 -0.02 0.03
 -2 0 1 0.05 0.05
 -2 0 1 -0.04 0.03
 -2 0 1 -0.04 0.02
 2 0 -1 0.03 0.04
 2 0 1 -0.04 0.04
 2 0 -1 0.06 0.05
 2 0 -1 -0.01 0.03
 2 0 1 0.01 0.02
 -2 -2 1 22.3 0.84
 -2 -2 1 23.5 0.86
 -2 2 -1 21.8 0.95
 -2 -2 1 23.38 1.08
 -2 2 -1 22.64 0.82
 2 2 -1 23.18 0.84
 2 2 -1 21.58 1.04
 2 -2 1 21.59 0.81
 2 2 -1 23.65 0.85
 -2 4 -1 17.21 0.93
 -2 -4 1 15.45 0.98
 -2 -4 1 15.56 0.92
 -2 4 -1 16.83 1.06
 2 -4 1 16.66 0.94
 2 4 -1 15.96 1.14
 2 -4 1 16.4 1.06
 2 4 -1 16.25 0.92
 2 4 -1 16.92 0.99
 -2 6 -1 2.24 0.6
 -2 -6 1 1.47 0.44
 -2 6 -1 2.74 0.55
 -2 -6 1 1.73 0.45
 -2 6 -1 2.77 0.7
 2 6 -1 2.96 0.74
 2 -6 1 2.07 0.49
 2 6 -1 2.14 0.55
 2 6 -1 1.53 0.45
 -2 8 -1 0.17 0.41
 -2 -8 1 0.28 0.31
 -2 8 -1 0.09 0.39
 2 8 -1 -0.29 0.42
 2 -8 1 0.2 0.27
 2 8 -1 -0.21 0.3
 -2 10 -1 0.18 0.5
 -2 -10 1 -0.24 0.44
 -2 10 -1 0.87 0.67
 2 10 -1 -0.74 0.43
 2 -10 1 -0.38 0.38
 2 10 -1 0.77 0.62
 -3 9 1 20.36 1.68
 -3 9 1 18.25 1.65
 -3 -9 -1 21.59 1.73
 3 9 1 17.31 1.45
 3 9 1 18.5 1.6
 3 -9 -1 19.47 1.7
 -3 7 1 52.99 2.48
 -3 -7 -1 48.41 2.36
 3 -7 -1 54.23 2.45
 3 7 1 57.78 2.42
 3 7 1 52.63 2.46
 -3 5 1 99.51 3.1
 -3 -5 -1 104.32 3.23
 -3 5 1 102.43 3.27
 -3 -5 -1 101.39 3.4
 3 -5 -1 102.08 3.47
 3 5 1 99.95 3.13
 3 5 1 102.74 3.2
 3 -5 -1 103.22 3.19
 3 5 1 109.77 3.23
 -3 -3 -1 298.34 6.64
 -3 3 1 305.83 6.91
 -3 -3 -1 302.26 6.71
 -3 -3 -1 298.52 6.82
 -3 3 1 302.97 6.61
 3 -3 -1 308.94 6.65
 3 -3 -1 313.46 6.94
 3 3 1 305.64 6.65
 3 3 1 306.47 6.58
 3 3 1 316.24 6.65
 -3 -1 -1 575.98 10.74
 -3 1 1 532 10.7
 -3 -1 -1 574.95 10.94
 3 1 1 545.75 10.72
 -3 -1 1 527.89 10.52
 -3 -1 1 549.46 10.46
 -3 -1 1 576.25 10.78
 -3 1 -1 553.87 11.03
 3 1 -1 568.8 11.07
 3 -1 1 557.44 11.01
 -3 -3 1 302.97 6.62
 -3 3 -1 308.27 6.98
 -3 -3 1 310.51 6.66
 -3 -3 1 312.73 7.14
 -3 3 -1 309.61 6.91
 3 3 -1 312.96 6.62
 3 -3 1 308.86 6.93
 3 -3 1 303.79 6.56
 3 3 -1 310.38 6.64
 3 3 -1 303.96 7.07
 -3 5 -1 104.07 3.4
 -3 -5 1 99.99 3.24
 -3 5 -1 105.82 3.66
 -3 -5 1 106.42 3.19
 -3 5 -1 101.8 3.07
 3 5 -1 103.8 3.57
 3 5 -1 102.59 3.09
 3 5 -1 102.46 3.24
 3 -5 1 106.56 3.17
 3 -5 1 102.2 3.45
 -3 -7 1 52.84 2.36
 -3 7 -1 51.5 2.73
 -3 7 -1 52.56 2.57
 3 7 -1 54.29 2.74
 3 -7 1 52.55 2.34
 3 7 -1 50.88 2.11
 -3 -9 1 19.29 1.61
 -3 9 -1 20.49 2.25
 -3 9 -1 19.65 1.77
 3 -9 1 17.62 1.51
 3 9 -1 20.93 1.44
 3 9 -1 17.57 1.81
 -4 10 1 0.64 0.51
 -4 10 1 1.32 1.05
 -4 -10 -1 -0.48 0.41
 4 10 1 0.07 0.54
 4 -10 -1 -0.83 0.37
 -4 8 1 -0.1 0.32
 -4 8 1 0.28 0.4
 -4 -8 -1 0.48 0.42
 4 -8 -1 0.27 0.36
 4 8 1 0.19 0.37
 4 8 1 -0.12 0.24
 -4 6 1 2.99 0.66
 -4 6 1 2.46 0.64
 -4 -6 -1 2.41 0.57
 4 6 1 2.79 0.6
 4 6 1 1.95 0.47
 4 -6 -1 1.65 0.5
 -4 4 1 12.27 0.95
 -4 -4 -1 13.38 0.89
 -4 -4 -1 12.39 0.86
 -4 -4 -1 12.47 0.91
 -4 4 1 10.99 0.78
 4 4 1 11.83 0.81
 4 4 1 11.69 0.82
 4 4 1 11.02 0.79
 4 -4 -1 11.69 0.94
 -4 -2 -1 21.53 0.91
 -4 -2 -1 21.96 0.91
 -4 2 1 22.65 1.02
 -4 2 1 21.7 0.88
 -4 -2 -1 22.14 0.88
 4 2 1 22.17 0.85
 4 -2 -1 21.9 1
 4 2 1 22.05 0.9
 4 2 1 22.87 0.91
 -4 0 -1 0 0.06
 -4 0 -1 0.03 0.07
 -4 0 1 -0.01 0.05
 -4 0 -1 -0.02 0.04
 -4 0 1 -0.02 0.05
 -4 0 1 -0.02 0.04
 4 0 -1 0.02 0.04
 4 0 1 0.08 0.08
 4 0 -1 0.08 0.08
 4 0 1 0.03 0.06
 4 0 1 0.01 0.06
 -4 -2 1 21.57 0.79
 -4 -2 1 19.65 0.85
 -4 2 -1 21.56 0.82
 -4 -2 1 21.5 1.06
 -4 2 -1 20.97 1
 4 2 -1 22.72 0.87
 4 -2 1 19.65 0.96
 4 2 -1 22.77 1.08
 4 -2 1 22.76 1.04
 -4 -4 1 10.28 0.92
 -4 -4 1 10.81 0.78
 -4 4 -1 11.65 0.92
 -4 4 -1 13.42 0.81
 -4 -4 1 10.38 0.78
 4 -4 1 12.5 0.81
 4 4 -1 12.52 0.99
 4 -4 1 12.04 0.93
 4 4 -1 11.63 0.78
 4 4 -1 11.93 0.83
 -4 6 -1 2.08 0.64
 -4 6 -1 1.83 0.55
 -4 6 -1 2.54 0.53
 -4 -6 1 1.84 0.55
 -4 -6 1 2.33 0.55
 4 6 -1 2.62 0.52
 4 -6 1 2.09 0.5
 4 6 -1 2.26 0.63
 4 6 -1 2.03 0.43
 -4 8 -1 -0.2 0.39
 -4 8 -1 -0.25 0.4
 -4 -8 1 0.12 0.32
 4 8 -1 -0.01 0.26
 4 8 -1 0.06 0.43
 4 -8 1 0.05 0.33
 -4 10 -1 0.59 0.69
 -4 -10 1 0.28 0.46
 4 10 -1 -0.13 0.58
 4 10 -1 0.18 0.35
 4 -10 1 -0.29 0.45
 -5 9 1 18.16 1.62
 -5 -9 -1 14 1.48
 -5 9 1 16.26 1.6
 5 9 1 17.15 1.52
 5 -9 -1 16.05 1.47
 5 9 1 15.29 1.35
 -5 7 1 35.88 2.23
 -5 -7 -1 40.12 2.07
 -5 7 1 36.48 2.09
 5 -7 -1 36.4 2
 5 7 1 37.18 2.26
 5 7 1 37.89 2.01
 -5 -5 -1 66.05 2.42
 -5 -5 -1 63.82 2.52
 -5 5 1 69.77 2.7
 -5 5 1 60.99 2.28
 5 5 1 66.58 2.3
 5 -5 -1 63.05 2.6
 5 5 1 63.63 2.36
 5 5 1 62.32 2.33
 5 -5 -1 66.33 2.4
 -5 3 1 206.22 4.86
 -5 -3 -1 208.83 4.93
 -5 3 1 214.5 5.19
 -5 -3 -1 211.74 4.91
 -5 -3 -1 214.48 4.9
 5 -3 -1 213.24 5.18
 5 3 1 206.92 4.84
 5 3 1 208.75 4.88
 5 3 1 215.08 4.82
 -5 -1 -1 129.45 2.91
 -5 -1 -1 127.77 2.9
 -5 1 1 123.73 2.93
 -5 1 1 125.43 2.9
 -5 1 1 128.33 2.94
 -5 -1 -1 128.32 2.89
 5 -1 -1 126.66 2.92
 5 -1 -1 119.75 2.89
 5 1 1 121.92 2.86
 5 1 1 115.19 3.15
 5 -1 -1 128.07 2.89
 5 1 1 127.75 2.93
 -5 -1 1 124.78 2.91
 -5 -1 1 123.41 2.47
 -5 1 -1 125.15 2.79
 -5 -1 1 123.49 3.14
 5 -1 1 125.03 2.78
 5 1 -1 124.63 3.07
 5 -1 1 126.4 3.17
 5 1 -1 123.01 2.88
 -5 3 -1 217.24 5.22
 -5 -3 1 212.77 4.8
 -5 3 -1 212.88 4.8
 -5 -3 1 211.04 4.89
 -5 -3 1 205.99 5.28
 5 3 -1 212.21 4.35
 5 3 -1 217.05 4.88
 5 -3 1 212.1 4.82
 5 3 -1 208.56 5.29
 5 -3 1 210.61 5.21
 -5 5 -1 63.47 2.56
 -5 5 -1 61.5 2.22
 -5 -5 1 63.64 2.37
 -5 -5 1 64.06 2.36
 5 5 -1 66.44 2.71
 5 -5 1 62.89 2.58
 5 -5 1 70.1 2.38
 5 5 -1 64.02 2.29
 5 5 -1 63.76 1.98
 -5 7 -1 38.7 2.33
 -5 -7 1 36.53 1.97
 -5 7 -1 38.67 2.23
 5 7 -1 38.82 2.3
 5 7 -1 40.28 1.71
 5 -7 1 38.32 1.98
 -5 -9 1 15.17 1.43
 -5 9 -1 15.77 1.59
 -5 9 -1 13.77 2.73
 5 9 -1 15.91 1.16
 5 -9 1 18.49 1.57
 -6 10 1 0.17 0.53
 -6 -10 -1 0.73 0.45
 6 10 1 0.94 0.5
 6 -10 -1 0.29 0.48
 6 10 1 2.75 1.29
 -6 8 1 0.04 0.39
 -6 8 1 -0.19 0.33
 -6 -8 -1 -0.45 0.23
 6 8 1 0.13 0.3
 6 -8 -1 -0.5 0.27
 6 8 1 0.11 0.4
 -6 -6 -1 1.78 0.49
 -6 6 1 1.67 0.57
 6 6 1 2.49 0.6
 6 -6 -1 1.03 0.41
 6 6 1 2.65 0.55
 -6 -4 -1 9.52 0.79
 -6 4 1 8.74 0.83
 -6 -4 -1 8.68 0.73
 -6 4 1 7.69 0.67
 -6 -4 -1 9.42 0.77
 6 4 1 7.9 0.69
 6 4 1 8.57 0.72
 6 -4 -1 7.41 0.75
 6 4 1 8.43 0.65
 6 -4 -1 8.12 0.71
 -6 -2 -1 20.13 0.92
 -6 -2 -1 20.14 1.02
 -6 -2 -1 18.82 0.89
 -6 2 1 20.31 1
 -6 2 1 19.39 0.88
 6 2 1 19.68 0.83
 6 2 1 20.8 0.91
 6 -2 -1 18.92 0.96
 6 2 1 19.4 0.88
 6 -2 -1 19.56 0.89
 -6 0 1 0.01 0.09
 -6 0 -1 0.18 0.11
 -6 0 -1 -0.01 0.12
 -6 0 -1 0.15 0.1
 -6 0 1 0.04 0.07
 -6 0 1 -0.02 0.09
 6 0 1 -0.07 0.07
 6 0 -1 0.02 0.07
 6 0 -1 -0.03 0.06
 6 0 -1 -0.11 0.07
 6 0 1 0.1 0.11
 -6 -2 1 20.23 0.75
 -6 2 -1 19.41 0.82
 -6 2 -1 17.73 1
 -6 -2 1 20.23 0.91
 -6 -2 1 20.04 1.06
 6 -2 1 19.51 1.02
 6 -2 1 18.76 0.82
 6 2 -1 19.33 0.87
 -6 -4 1 8.38 0.69
 -6 -4 1 8.81 0.73
 -6 -4 1 8.49 0.85
 -6 4 -1 8.28 0.65
 -6 4 -1 7.64 0.78
 6 4 -1 7.61 0.8
 6 -4 1 7.74 0.67
 6 -4 1 7.36 0.79
 6 4 -1 8.4 0.48
 6 4 -1 9.99 0.73
 -6 6 -1 1.16 0.49
 -6 6 -1 2.26 0.53
 -6 -6 1 3.05 0.61
 -6 -6 1 1.26 0.45
 6 6 -1 2.44 0.44
 6 6 -1 2.12 0.54
 6 6 -1 2.25 0.67
 6 -6 1 2.32 0.55
 -6 8 -1 -0.32 0.35
 -6 -8 1 0.2 0.26
 -6 8 -1 0.27 0.4
 6 8 -1 -0.21 0.23
 6 8 -1 -0.06 0.44
 6 -8 1 -0.1 0.28
 -6 -10 1 -0.03 0.46
 -6 10 -1 -0.55 0.52
 -6 10 -1 0.56 0.6
 6 10 -1 0.09 0.35
 6 10 -1 -1.32 0.5
 6 -10 1 0.73 0.54
 -7 -9 -1 15.6 1.48
 -7 9 1 15.69 1.49
 7 9 1 14.47 1.48
 7 -9 -1 16.06 1.49
 7 9 1 14.03 1.17
 -7 7 1 39.02 2.19
 -7 -7 -1 40.94 2.15
 -7 7 1 41.71 2.38
 7 7 1 40.9 1.88
 7 -7 -1 39.34 2.09
 7 7 1 39.78 2.1
 -7 5 1 71.69 2.85
 -7 -5 -1 68.11 3.26
 -7 -5 -1 67.78 2.57
 -7 5 1 67.36 2.44
 -7 -5 -1 62.59 2.55
 7 5 1 71.86 2.32
 7 -5 -1 65.6 2.82
 7 5 1 73.1 2.57
 7 -5 -1 71.45 2.63
 7 5 1 65.88 2.46
 -7 3 1 191.57 4.91
 -7 -3 -1 193.53 4.7
 -7 -3 -1 194.26 4.54
 -7 3 1 191.74 4.61
 -7 -3 -1 195.1 4.69
 7 3 1 188.48 4.63
 7 -3 -1 189.73 4.89
 7 -3 -1 200.64 4.69
 7 3 1 193.6 4.44
 7 3 1 195.24 4.62
 -7 1 1 253.6 5.46
 -7 -1 -1 258.92 5.57
 -7 1 1 252.63 5.48
 -7 -1 -1 255.42 5.52
 -7 1 1 248.72 5.86
 -7 -1 -1 258.89 5.43
 7 1 1 253.08 5.38
 7 1 1 254 5.47
 7 -1 -1 256.76 5.46
 7 -1 -1 252.49 5.48
 7 -1 -1 254.63 5.49
 7 1 1 252.69 5.52
 -7 1 -1 251.84 5.71
 -7 -1 1 255.75 5.51
 -7 1 -1 255.16 5.36
 -7 -1 1 249.6 5.64
 7 -1 1 225.36 5.61
 7 1 -1 248.84 5.45
 7 1 -1 256.96 5.63
 7 -1 1 256.92 5.69
 -7 -3 1 195.65 4.43
 -7 -3 1 196.12 4.65
 -7 3 -1 194.28 4.97
 -7 -3 1 191.79 5.01
 -7 3 -1 189.26 4.47
 7 -3 1 191.95 4.53
 7 3 -1 195.4 3.79
 7 3 -1 191.02 4.58
 7 -3 1 187.73 4.91
 -7 -5 1 66.08 2.44
 -7 5 -1 65.84 2.73
 -7 5 -1 68.79 2.39
 -7 -5 1 71.61 2.54
 -7 -5 1 65.94 2.81
 7 5 -1 72.98 3.35
 7 -5 1 69.46 2.45
 7 5 -1 70.85 1.94
 7 5 -1 69.92 2.48
 7 -5 1 68.49 2.8
 -7 7 -1 40.65 2.33
 -7 7 -1 39.55 2.44
 -7 -7 1 38.11 2.04
 7 7 -1 37.87 2.28
 7 -7 1 38.3 2.02
 7 7 -1 38.16 1.56
 -7 9 -1 16.96 1.73
 -7 9 -1 13.17 1.87
 -7 -9 1 15.55 1.49
 7 9 -1 13.56 1.58
 7 -9 1 17.73 1.49
 7 9 -1 15.53 1.09
 -8 8 1 0.51 0.47
 -8 8 1 -0.02 0.41
 -8 -8 -1 -0.09 0.27
 8 -8 -1 0.61 0.44
 8 8 1 -0.47 0.32
 8 8 1 -0.05 0.31
 -8 6 1 1.8 0.59
 -8 -6 -1 1.52 0.5
 8 6 1 1.32 0.38
 8 6 1 2.17 0.57
 8 -6 -1 1.21 0.47
 -8 -4 -1 8.87 0.77
 -8 4 1 8.79 0.86
 -8 4 1 7.81 0.68
 -8 -4 -1 7.99 0.73
 8 4 1 8.17 0.62
 8 4 1 6.55 0.65
 8 -4 -1 7.87 0.73
 8 4 1 8.44 0.73
 -8 2 1 17.97 0.86
 -8 -2 -1 16.52 0.89
 -8 -2 -1 18.03 0.83
 -8 2 1 16.69 0.96
 -8 2 1 17.87 0.89
 -8 -2 -1 18.59 0.95
 8 -2 -1 17.18 0.95
 8 2 1 17.24 0.9
 8 2 1 17.46 0.89
 8 2 1 18.45 0.81
 -8 0 1 -0.01 0.08
 -8 0 1 -0.06 0.08
 -8 0 -1 0.02 0.08
 -8 0 1 -0.09 0.1
 -8 0 -1 0.13 0.16
 -8 0 -1 0.19 0.13
 8 0 1 0.09 0.12
 8 0 -1 0.02 0.08
 8 0 -1 -0.07 0.08
 8 0 1 0.08 0.1
 8 0 -1 -0.16 0.09
 -8 -2 1 17.73 0.93
 -8 2 -1 17.33 1.02
 -8 2 -1 16.97 1.05
 -8 -2 1 18.58 1.07
 8 -2 1 18.57 0.88
 8 2 -1 18.24 0.91
 8 -2 1 17.72 1.03
 8 2 -1 17.45 1.02
 -8 4 -1 8.54 0.69
 -8 -4 1 6.98 0.63
 -8 4 -1 8.08 0.83
 -8 -4 1 8.26 0.86
 -8 -4 1 8.09 0.74
 8 -4 1 8.03 0.7
 8 4 -1 8.21 0.7
 8 4 -1 7.56 0.38
 8 4 -1 8.32 0.85
 -8 -6 1 1.13 0.45
 -8 6 -1 1.88 0.59
 -8 -6 1 1.4 0.41
 -8 6 -1 1.26 0.4
 8 6 -1 1.63 0.32
 8 6 -1 1.81 0.48
 8 6 -1 1.33 0.52
 8 -6 1 0.28 0.28
 -8 8 -1 -0.13 0.31
 -8 8 -1 -0.25 0.4
 -8 -8 1 0.75 0.43
 8 -8 1 0.27 0.35
 8 8 -1 0.38 0.24
 8 8 -1 -0.43 0.37
 -9 -9 -1 14.74 1.48
 -9 9 1 17.08 1.84
 -9 9 1 15.76 1.56
 9 -9 -1 12.28 1.4
 9 9 1 11.6 1.28
 9 9 1 13.18 1.14
 -9 7 1 44.45 2.51
 -9 -7 -1 40.36 2.19
 9 -7 -1 41.72 2.19
 9 7 1 43.47 1.89
 9 7 1 42.91 2.22
 -9 5 1 94.59 3.09
 -9 -5 -1 93.11 3.27
 -9 -5 -1 96.67 3.2
 -9 5 1 95.61 3.47
 -9 -5 -1 93.01 3.24
 9 5 1 97.8 2.81
 9 -5 -1 98.33 3.18
 9 5 1 91.27 3.1
 9 5 1 101.14 3.22
 -9 3 1 299.81 7.02
 -9 -3 -1 301.7 6.53
 -9 -3 -1 291.96 6.76
 -9 3 1 303.88 6.7
 -9 -3 -1 301.58 6.84
 9 3 1 285.47 6.68
 9 3 1 298.24 6.38
 9 3 1 292.94 6.7
 9 -3 -1 290.84 6.97
 9 -3 -1 299.27 6.72
 -9 1 1 364.58 7.69
 -9 -1 -1 352.53 7.76
 -9 1 1 352.53 7.59
 -9 -1 -1 368.27 7.53
 -9 -1 -1 362.42 7.71
 -9 1 1 361.3 7.78
 9 1 1 351.75 7.7
 9 1 1 370.74 7.67
 9 -1 -1 347.75 7.65
 9 1 1 357.89 7.47
 9 -1 -1 360.83 7.57
 9 -1 -1 371.3 7.69
 -9 1 -1 357.22 7.87
 -9 1 -1 367.26 7.55
 -9 -1 1 348.06 7.65
 -9 -1 1 357.2 7.84
 -9 -1 1 341.01 7.14
 9 1 -1 359.25 7.65
 9 -1 1 365.07 7.52
 9 1 -1 346.96 7.72
 9 -1 1 354.46 7.84
 -9 3 -1 300.45 6.57
 -9 -3 1 300.4 6.77
 -9 -3 1 293.07 6.37
 -9 -3 1 297.29 7.16
 -9 3 -1 292.84 7.12
 9 -3 1 299.96 6.6
 9 3 -1 287.86 6.66
 9 3 -1 293.27 7.02
 9 -3 1 294.37 7.05
 -9 -5 1 95.07 3.04
 -9 5 -1 93.11 3
 -9 -5 1 97.29 3.19
 -9 5 -1 97.94 3.51
 9 5 -1 100.92 3.53
 9 -5 1 93.83 3.04
 9 5 -1 96.28 2.29
 9 5 -1 90.17 3.1
 -9 -7 1 43.68 2.23
 -9 7 -1 43.51 2.48
 9 7 -1 41.33 2.38
 9 7 -1 40.41 1.51
 9 -7 1 43.95 2.17
 -9 9 -1 14.63 1.68
 -9 -9 1 15.11 1.49
 -9 9 -1 15.36 1.65
 9 -9 1 12.39 1.35
 9 9 -1 16.51 1.69
 9 9 -1 14.28 0.92
 -10 -8 -1 -0.04 0.32
 -10 8 1 0.66 0.48
 -10 8 1 -0.2 0.37
 10 -8 -1 -0.28 0.29
 10 8 1 -0.91 0.33
 10 8 1 0.34 0.27
 -10 6 1 1.2 0.53
 -10 -6 -1 0.66 0.46
 -10 -6 -1 0.93 0.42
 10 -6 -1 0.49 0.34
 10 6 1 1.39 0.39
 10 6 1 0.59 0.38
 -10 -4 -1 10.21 0.86
 -10 -4 -1 8.07 0.8
 -10 -4 -1 8.27 0.69
 -10 4 1 9.43 0.92
 -10 4 1 7.35 0.84
 10 4 1 8.01 0.62
 10 -4 -1 8.68 0.85
 10 -4 -1 9.82 0.82
 10 4 1 8.74 0.76
 10 4 1 10.13 0.85
 -10 2 1 3.55 0.42
 -10 -2 -1 3.63 0.4
 -10 -2 -1 4.12 0.47
 -10 -2 -1 3.23 0.49
 -10 2 1 4.27 0.46
 -10 2 1 4.62 0.51
 10 2 1 3.09 0.48
 10 2 1 3.56 0.38
 10 2 1 4.41 0.48
 10 -2 -1 3.84 0.45
 10 -2 -1 4.46 0.48
 -10 0 1 -0.11 0.08
 -10 0 1 0.13 0.14
 -10 0 1 0.09 0.12
 -10 0 -1 -0.19 0.09
 10 0 1 0.19 0.15
 10 0 -1 -0.02 0.09
 10 0 1 -0.08 0.11
 10 0 -1 0 0.14
 10 0 -1 0.03 0.11
 -10 2 -1 3.95 0.43
 -10 -2 1 3.99 0.22
 -10 2 -1 5.1 0.76
 -10 -2 1 4.37 0.53
 -10 -2 1 3.61 0.53
 10 -2 1 4.78 0.69
 10 -2 1 3.71 0.44
 10 2 -1 4.18 0.48
 10 2 -1 4.68 0.57
 -10 -4 1 8.63 0.69
 -10 -4 1 7.61 0.84
 -10 4 -1 8.68 0.73
 -10 -4 1 8.66 0.8
 -10 4 -1 9.54 0.93
 10 4 -1 8.32 0.73
 10 -4 1 7.65 0.81
 10 -4 1 7.76 0.73
 10 4 -1 8.57 0.33
 10 4 -1 8.72 0.86
 -10 -6 1 1.31 0.45
 -10 6 -1 0.87 0.31
 -10 6 -1 0.88 0.49
 -10 -6 1 1.15 0.38
 10 6 -1 0.73 0.23
 10 6 -1 0.72 0.42
 -10 8 -1 1.29 0.63
 -10 -8 1 0.2 0.38
 -10 8 -1 -0.04 0.81
 10 8 -1 -0.51 0.36
 10 -8 1 0.06 0.31
 10 8 -1 -0.41 0.2
 -11 9 1 9.58 1.61
 -11 -9 -1 11.61 1.57
 -11 9 1 12.01 1.39
 11 9 1 12.04 1.04
 11 9 1 11.34 1.32
 11 -9 -1 10.7 1.47
 -11 -7 -1 38.46 2.15
 -11 7 1 36.64 2.33
 11 -7 -1 35.27 2.03
 11 7 1 35.33 2.01
 11 7 1 36.57 1.66
 -11 5 1 85.11 3.28
 -11 -5 -1 77.39 2.99
 -11 -5 -1 79.48 3.05
 -11 -5 -1 87.77 3.06
 11 5 1 83.13 2.96
 11 -5 -1 88.31 3.03
 11 5 1 82.79 2.5
 -11 -3 -1 242.56 5.47
 -11 -3 -1 238.09 5.88
 -11 3 1 238.84 6
 -11 3 1 241.36 5.62
 -11 3 1 237.46 5.69
 -11 -3 -1 239.09 5.83
 11 3 1 242.57 5.76
 11 3 1 240.44 5.31
 11 3 1 233.89 5.71
 11 -3 -1 229.85 5.89
 -11 -1 -1 217.25 5.28
 -11 1 1 214.38 5.08
 -11 1 1 220.78 5.26
 -11 1 1 222.1 5.18
 -11 -1 -1 214.91 5.22
 -11 -1 -1 215.05 4.91
 11 1 1 214.9 5.1
 11 -1 -1 214.1 5.02
 11 1 1 217.29 5.21
 11 -1 -1 218.21 5.18
 11 -1 -1 219.17 5.15
 -11 -1 1 211.33 5.2
 -11 1 -1 213.9 5.05
 -11 -1 1 211.57 4.71
 -11 1 -1 215.77 5.05
 -11 -1 1 216.06 5.34
 -11 1 -1 211.28 5.34
 11 1 -1 214.04 5.25
 11 1 -1 218.89 5.25
 11 1 -1 214.61 5.16
 11 -1 1 212.68 5.29
 11 -1 1 215.69 5.03
 -11 -3 1 243.29 5.81
 -11 3 -1 243.96 5.61
 -11 -3 1 240.69 6.2
 -11 3 -1 229.65 6.07
 11 3 -1 236.71 5.69
 11 3 -1 230.62 5.95
 11 -3 1 227.73 6.03
 11 -3 1 241.51 5.63
 -11 5 -1 83.35 3.28
 -11 5 -1 79.79 2.75
 -11 -5 1 83.24 2.95
 -11 -5 1 77.78 2.71
 11 -5 1 80.57 2.82
 11 5 -1 77.74 2.81
 11 5 -1 82 3.16
 11 5 -1 81.77 1.85
 -11 7 -1 35.99 2.27
 -11 -7 1 34.85 2.02
 11 -7 1 37.71 2.01
 11 7 -1 34.21 1.21
 11 7 -1 36.93 2.28
 -11 9 -1 8.18 1.42
 -11 -9 1 9.51 1.53
 -11 9 -1 12.05 1.79
 11 -9 1 13 1.38
 11 9 -1 11.82 0.73
 11 9 -1 9.56 1.5
 -12 8 1 0.43 0.45
 12 -8 -1 -0.48 0.25
 12 8 1 -0.26 0.32
 12 8 1 0.28 0.46
 -12 6 1 0.75 0.48
 -12 -6 -1 0.61 0.38
 12 6 1 1.37 0.35
 12 -6 -1 1.43 0.48
 12 6 1 0.97 0.43
 -12 -4 -1 5.25 0.81
 -12 -4 -1 5.42 0.93
 -12 -4 -1 4.77 0.53
 -12 4 1 4.11 0.63
 12 4 1 5.63 0.67
 12 4 1 5.5 0.52
 12 -4 -1 5.27 0.78
 12 -4 -1 5.59 0.88
 12 4 1 5.87 0.64
 -12 -2 -1 3.81 0.62
 -12 2 1 4.21 0.49
 -12 -2 -1 3.69 0.42
 -12 2 1 3.24 0.56
 -12 2 1 3.13 0.48
 -12 -2 -1 3.71 0.59
 12 2 1 3.73 0.4
 12 -2 -1 3.54 0.52
 12 -2 -1 4.31 0.51
 12 2 1 3.02 0.51
 12 2 1 4.45 0.64
 -12 0 1 0.03 0.19
 -12 0 -1 0.02 0.18
 -12 0 -1 -0.2 0.11
 -12 0 1 0.14 0.15
 12 0 -1 0.09 0.13
 12 0 1 0 0.14
 12 0 -1 0.01 0.11
 12 0 1 0.05 0.14
 12 0 -1 0.04 0.08
 12 0 -1 -0.02 0.15
 12 0 1 -0.15 0.07
 -12 2 -1 4.17 0.73
 -12 -2 1 4.47 0.29
 -12 -2 1 4.39 0.73
 -12 -2 1 3.29 0.56
 -12 2 -1 4.4 0.5
 12 -2 1 4.08 0.6
 12 -2 1 3.74 0.62
 12 2 -1 4.5 0.65
 12 2 -1 4.81 0.72
 -12 -4 1 5.88 0.88
 -12 -4 1 5.97 0.94
 -12 4 -1 5.27 0.94
 -12 -4 1 4.85 0.56
 -12 4 -1 6.08 0.65
 12 -4 1 6.48 0.98
 12 4 -1 6.06 0.93
 12 4 -1 5.17 0.61
 12 -4 1 5.4 0.63
 -12 -6 1 0.69 0.38
 -12 -6 1 0.76 0.39
 -12 6 -1 1.31 0.41
 -12 6 -1 0.35 0.37
 12 -6 1 0.88 0.45
 12 6 -1 1.52 0.56
 -12 8 -1 0.79 0.48
 -12 -8 1 -0.46 0.25
 12 8 -1 0.29 0.2
 12 -8 1 -0.1 0.32
 12 8 -1 -0.11 0.38
 -13 9 1 9.31 1.66
 -13 -9 -1 6.14 1.16
 -13 9 1 8.7 1.5
 13 9 1 9.18 1.31
 13 -9 -1 6.83 1.14
 13 9 1 8.52 0.84
 -13 -7 -1 24.15 1.74
 -13 7 1 19.84 1.75
 13 -7 -1 23.76 1.67
 13 7 1 24.68 1.28
 13 7 1 22.88 1.64
 -13 5 1 48.9 2.43
 -13 -5 -1 45.99 2.17
 -13 -5 -1 44.8 2.22
 13 5 1 45.31 1.66
 13 5 1 43.84 2.52
 13 -5 -1 45.47 2.12
 -13 -3 -1 104.64 3.34
 -13 3 1 111.14 3.26
 -13 -3 -1 106.33 2.98
 -13 3 1 107.97 3.26
 -13 3 1 111.38 3.54
 -13 -3 -1 108.58 3.47
 13 -3 -1 110.82 3.31
 13 3 1 108.99 3.34
 13 3 1 111.34 2.89
 13 -3 -1 106.14 3.43
 13 3 1 110.21 3.38
 -13 -1 -1 121.99 3.25
 -13 1 1 125.94 3.41
 -13 -1 -1 127.42 3.67
 -13 1 1 129.74 3.66
 -13 -1 -1 121.24 3.55
 -13 1 1 124.91 3.53
 -13 -1 -1 125.51 3.59
 13 -1 -1 128.57 3.56
 13 -1 -1 123.56 3.35
 13 -1 -1 124.15 3.49
 13 1 1 123.76 3.54
 13 1 1 118.38 3.44
 -13 1 -1 118.79 3.4
 -13 1 -1 118.46 3.63
 -13 1 -1 121.14 3.41
 -13 -1 1 124.02 3.71
 -13 -1 1 122.84 3.11
 13 1 -1 124.41 3.6
 13 -1 1 118.14 3.57
 13 1 -1 119.86 3.49
 13 -1 1 121.83 3.4
 13 1 -1 125.15 3.59
 -13 -3 1 100.98 3.57
 -13 3 -1 107.5 3.6
 -13 -3 1 111.2 3.4
 -13 3 -1 110.29 3.19
 13 3 -1 114.98 3.59
 13 -3 1 101.42 3.49
 13 -3 1 114.03 3.26
 13 3 -1 106.28 3.27
 -13 5 -1 46.01 2.43
 -13 5 -1 42.6 1.96
 -13 -5 1 44.32 1.92
 13 5 -1 45.8 2.09
 13 -5 1 46.38 2.06
 13 5 -1 48.44 2.36
 -13 7 -1 21.7 1.81
 -13 -7 1 23.46 1.7
 13 7 -1 26.52 1.93
 13 -7 1 22.84 1.6
 13 7 -1 23.84 0.84
 -13 -9 1 6.87 1.23
 -13 9 -1 8.09 1.47
 -13 9 -1 8.18 1.5
 13 9 -1 8.09 1.4
 13 -9 1 7.9 1.22
 13 9 -1 8.37 0.5
 -14 8 1 0.39 0.49
 -14 -8 -1 0.39 0.42
 14 8 1 0.3 0.42
 14 -8 -1 0.15 0.35
 -14 -6 -1 0.55 0.41
 -14 6 1 0.54 0.43
 14 6 1 1.01 0.42
 14 6 1 0.81 0.29
 14 -6 -1 1.28 0.47
 -14 4 1 3.5 0.74
 -14 4 1 4.44 0.69
 -14 4 1 2.91 0.53
 -14 -4 -1 3.9 0.57
 -14 -4 -1 4.06 0.75
 -14 -4 -1 4.06 0.72
 14 -4 -1 4.85 0.82
 14 4 1 4.23 0.94
 14 -4 -1 4.97 0.78
 14 4 1 4.08 0.46
 14 4 1 3.94 0.69
 -14 -2 -1 3.43 0.61
 -14 2 1 4.37 0.68
 -14 -2 -1 4.83 0.48
 -14 -2 -1 4.97 0.79
 -14 2 1 4.14 0.69
 -14 2 1 4.2 0.68
 14 2 1 4.74 0.55
 14 2 1 4.02 0.64
 14 -2 -1 4.36 0.67
 14 -2 -1 4.06 0.64
 -14 0 -1 0.1 0.2
 -14 0 1 0.15 0.25
 -14 0 -1 -0.4 0.16
 -14 0 1 0.16 0.18
 14 0 -1 0.09 0.15
 14 0 1 0 0.16
 14 0 1 0.06 0.19
 14 0 1 -0.08 0.11
 14 0 -1 -0.19 0.1
 14 0 -1 0.07 0.15
 14 0 -1 -0.14 0.15
 -14 2 -1 4.03 0.59
 -14 2 -1 3.71 0.64
 -14 -2 1 5.17 0.82
 -14 -2 1 4.94 0.75
 -14 -2 1 3.89 0.44
 -14 -2 1 3.73 0.32
 -14 2 -1 3.34 0.65
 14 2 -1 4.55 0.68
 14 -2 1 4.66 0.55
 14 2 -1 4.4 0.72
 14 -2 1 4.73 0.75
 -14 -4 1 3.76 0.73
 -14 4 -1 3.28 0.72
 -14 -4 1 4.5 1.02
 -14 -4 1 3.34 0.55
 -14 4 -1 3.84 0.65
 14 4 -1 4 0.69
 14 4 -1 3.38 0.7
 14 -4 1 3.16 0.61
 -14 -6 1 0.35 0.31
 -14 6 -1 0.49 0.44
 -14 -6 1 0.64 0.39
 14 -6 1 0.26 0.32
 14 6 -1 0.75 0.47
 -14 8 -1 0.39 0.47
 -14 -8 1 0.3 0.35
 14 8 -1 -0.37 0.44
 -15 9 1 3.97 1.01
 -15 -9 -1 5.53 1.06
 15 9 1 7.06 0.72
 15 9 1 3.91 1.1
 15 -9 -1 5.87 1.07
 -15 7 1 11.71 1.46
 -15 -7 -1 14.55 1.38
 15 7 1 13.63 0.94
 15 7 1 14.97 1.36
 15 -7 -1 16.34 1.44
 -15 5 1 25.84 1.76
 -15 -5 -1 24.69 1.62
 -15 -5 -1 24.11 1.3
 15 5 1 25.33 1.57
 15 5 1 26.11 1.19
 15 -5 -1 25.75 1.61
 -15 -3 -1 63.44 2.62
 -15 -3 -1 58.41 2.61
 -15 3 1 60.99 2.5
 -15 -3 -1 61.63 2.06
 -15 3 1 62.46 2.4
 -15 3 1 58.7 2.29
 15 3 1 62.02 2.41
 15 -3 -1 62.35 2.45
 15 -3 -1 60.19 2.35
 15 3 1 57.1 2.3
 -15 -1 -1 51.92 2.1
 -15 -1 -1 54.04 2.21
 -15 1 1 54.15 2.2
 -15 1 1 51.27 2.08
 -15 -1 -1 53.23 2.16
 -15 1 1 52.69 2
 -15 -1 -1 49.87 1.83
 15 -1 -1 51.66 2.08
 15 1 1 48.05 2.08
 15 -1 -1 50.48 2.04
 15 1 1 48.67 2.01
 15 1 1 52.84 2.1
 15 -1 -1 53.31 1.97
 -15 1 -1 51.04 2.2
 -15 1 -1 52.74 2.08
 -15 -1 1 49.93 2.24
 -15 1 -1 51.14 2.04
 -15 -1 1 53.13 1.82
 15 1 -1 50.54 2.14
 15 -1 1 48.83 2.11
 15 1 -1 53.81 2.19
 15 1 -1 50.4 2.07
 15 -1 1 49.92 2.01
 -15 -3 1 62.2 1.54
 -15 -3 1 63.88 2.49
 -15 -3 1 61.39 2.68
 -15 3 -1 58.93 2.27
 15 -3 1 62.03 2.33
 15 -3 1 61.61 2.59
 15 3 -1 62.58 2.4
 -15 -5 1 25.34 1.6
 -15 -5 1 24.79 1.38
 -15 5 -1 28.45 1.91
 -15 5 -1 23.28 1.45
 15 -5 1 24.33 1.59
 15 5 -1 23.69 1.65
 -15 -7 1 15.99 1.45
 -15 7 -1 16.29 1.62
 15 -7 1 15.4 1.37
 15 7 -1 15.43 1.49
 -15 9 -1 5.02 1.26
 -15 -9 1 7.45 1.24
 15 -9 1 3.62 1.07
 15 9 -1 7.35 1.36
 -16 -8 -1 -0.56 0.33
 -16 8 1 -0.38 0.3
 16 8 1 0.47 0.41
 16 -8 -1 -0.28 0.36
 16 8 1 -0.59 0.23
 -16 -6 -1 0.3 0.39
 -16 6 1 0.37 0.46
 16 -6 -1 1.04 0.49
 16 6 1 0.27 0.26
 16 6 1 -0.05 0.33
 -16 4 1 2.72 0.58
 -16 -4 -1 1.67 0.43
 -16 -4 -1 2.15 0.58
 -16 -4 -1 2.58 0.65
 -16 4 1 2.79 0.69
 16 -4 -1 2.22 0.57
 16 4 1 2.06 0.54
 16 4 1 1.28 0.34
 -16 2 1 2.08 0.5
 -16 -2 -1 1.92 0.48
 -16 2 1 2.15 0.53
 -16 -2 -1 1.82 0.55
 -16 -2 -1 2.24 0.42
 16 -2 -1 2.06 0.46
 16 -2 -1 2.67 0.55
 16 2 1 2.98 0.55
 16 2 1 3.16 0.64
 -16 0 1 -0.1 0.23
 -16 0 1 0.03 0.17
 -16 0 -1 0.21 0.23
 -16 0 -1 -0.11 0.17
 16 0 -1 0 0.16
 16 0 1 -0.12 0.15
 16 0 1 0.14 0.18
 16 0 -1 0.32 0.21
 16 0 -1 -0.19 0.12
 -16 2 -1 2.72 0.57
 -16 -2 1 2.15 0.5
 -16 2 -1 2.46 0.54
 -16 -2 1 1.54 0.46
 -16 2 -1 3.26 0.71
 -16 -2 1 2.87 0.49
 16 -2 1 3.16 0.63
 16 -2 1 2.87 0.6
 16 2 -1 2.33 0.52
 16 2 -1 1.64 0.49
 -16 -4 1 2.39 0.7
 -16 4 -1 1.27 0.5
 -16 4 -1 1.41 0.43
 16 4 -1 1.91 0.48
 16 4 -1 2.29 0.62
 16 -4 1 2.61 0.58
 -16 -6 1 0.02 0.34
 -16 -6 1 0.42 0.36
 -16 6 -1 0.5 0.47
 16 -6 1 0.61 0.39
 16 6 -1 0.3 0.41
 -16 8 -1 0.3 0.48
 -16 -8 1 0.24 0.4
 16 -8 1 -0.52 0.3
 16 8 -1 -0.34 0.43
 -17 -9 -1 4.98 1.1
 -17 9 1 3.56 1.12
 17 9 1 4.49 0.67
 17 -9 -1 3.97 1.01
 17 9 1 5.24 1.04
 -17 -7 -1 11.64 1.3
 -17 7 1 12.35 2.64
 17 7 1 10.86 0.8
 17 7 1 9.95 1.17
 17 -7 -1 12.55 1.31
 -17 5 1 20.76 1.62
 -17 -5 -1 20.46 1.21
 -17 -5 -1 21.38 1.55
 17 -5 -1 20.55 1.48
 17 5 1 20.16 1.05
 17 5 1 19.82 1.46
 -17 3 1 49.02 2.16
 -17 -3 -1 50.59 2.27
 -17 -3 -1 48.4 1.85
 -17 3 1 49.68 2.16
 -17 -3 -1 45.82 2.28
 17 -3 -1 48.62 2.21
 17 -3 -1 49.61 2.18
 17 3 1 49.75 2.24
 -17 1 1 51.28 2.19
 -17 1 1 48.54 2.02
 -17 -1 -1 49.37 1.88
 -17 -1 -1 50.28 2.33
 -17 -1 -1 47.41 2.13
 -17 1 1 50.23 2.23
 17 -1 -1 49.5 2.11
 17 1 1 51.22 2.22
 17 1 1 50.53 2.13
 17 1 1 52.51 2.16
 17 -1 -1 50.46 2.15
 17 -1 -1 49.8 2.02
 -17 1 -1 52.67 2.33
 -17 1 -1 47.44 2.11
 -17 -1 1 48.39 2.31
 -17 -1 1 54.34 1.93
 -17 1 -1 50.52 2.19
 17 1 -1 53.88 2.28
 17 -1 1 51.96 2.15
 17 1 -1 49.92 2.24
 17 1 -1 50.43 2.18
 -17 -3 1 48.58 1.41
 -17 3 -1 47.24 2.08
 -17 -3 1 52.31 2.34
 -17 3 -1 49.59 2.45
 17 3 -1 54.59 2.41
 17 3 -1 49.35 2.19
 17 -3 1 51.31 2.14
 -17 5 -1 22.31 2.24
 -17 -5 1 20.83 1.55
 -17 -5 1 17.41 1.38
 -17 5 -1 19.67 1.65
 17 -5 1 20.4 1.43
 17 5 -1 22.81 1.64
 -17 -7 1 10.98 1.24
 -17 7 -1 10.94 1.7
 17 -7 1 12.32 1.25
 17 7 -1 10.86 1.31
 -17 -9 1 4.36 1.01
 -17 9 -1 4.31 1.12
 17 9 -1 5.1 1.2
 17 -9 1 5.3 1.06
 -18 8 1 -0.37 0.47
 -18 -8 -1 -0.14 0.32
 18 8 1 -0.14 0.45
 18 -8 -1 0.73 0.46
 18 8 1 -0.2 0.25
 -18 -6 -1 0.46 0.4
 -18 6 1 1.27 0.57
 18 6 1 0.02 0.37
 18 6 1 0.45 0.24
 18 -6 -1 0.16 0.31
 -18 -4 -1 1.23 0.35
 -18 -4 -1 1.29 0.48
 -18 4 1 1.21 0.54
 18 4 1 0.77 0.45
 18 -4 -1 0.89 0.4
 -18 -2 -1 2.59 0.61
 -18 2 1 2.09 0.5
 -18 2 1 3.02 0.65
 -18 -2 -1 2.09 0.54
 -18 -2 -1 2.84 0.48
 -18 2 1 2.95 0.65
 -18 -2 -1 1.15 0.51
 18 2 1 1.93 0.52
 18 2 1 3.12 0.69
 -18 0 -1 -0.01 0.25
 -18 0 1 0.12 0.2
 -18 0 -1 -0.11 0.22
 -18 0 1 0.07 0.23
 18 0 1 -0.36 0.16
 18 0 -1 -0.08 0.23
 18 0 -1 -0.06 0.19
 18 0 -1 0.08 0.18
 18 0 1 0.15 0.26
 18 0 -1 -0.29 0.15
 -18 -2 1 2.59 0.61
 -18 -2 1 2.6 0.51
 -18 -2 1 2.65 0.38
 -18 2 -1 2.03 0.52
 -18 -2 1 1.82 0.64
 -18 2 -1 2.84 0.58
 -18 2 -1 1.92 0.55
 18 2 -1 2.03 0.53
 18 -2 1 1.87 0.52
 18 -2 1 2.54 0.57
 18 2 -1 2.2 0.61
 18 2 -1 1.68 0.47
 -18 4 -1 0.71 0.33
 -18 -4 1 1.16 0.42
 -18 4 -1 0.46 0.47
 18 4 -1 -0.16 0.32
 18 -4 1 1.19 0.46
 -18 6 -1 0.48 0.46
 -18 -6 1 0.54 0.34
 -18 -6 1 0.03 0.34
 18 -6 1 0.44 0.35
 18 6 -1 -0.33 0.36
 18 -8 1 0.82 0.48
 18 8 -1 -0.13 0.39
 -19 7 1 11.44 1.69
 -19 -7 -1 7.87 1.59
 19 -7 -1 10.88 1.25
 19 7 1 9.35 0.72
 19 7 1 11.56 1.27
 -19 -5 -1 19.74 1.56
 -19 5 1 21.58 1.75
 -19 -5 -1 22.31 1.27
 19 5 1 23.5 1.63
 19 -5 -1 21.15 1.56
 -19 -3 -1 57.39 2.15
 -19 3 1 63.67 2.73
 -19 -3 -1 62.09 2.7
 19 -3 -1 63.6 2.58
 19 3 1 60.68 2.64
 -19 -1 -1 82 3.01
 -19 -1 -1 76.39 3.02
 -19 1 1 74 2.91
 -19 1 1 80.07 3.07
 -19 -1 -1 76.52 2.58
 -19 1 1 79.57 2.82
 19 1 1 81.97 3.04
 19 1 1 80 2.95
 19 -1 -1 71.68 2.69
 19 1 1 73.14 2.84
 19 -1 -1 81.1 2.97
 -19 -1 1 79.38 2.62
 -19 -1 1 75.29 3.19
 -19 1 -1 80.03 3.01
 -19 1 -1 76.42 2.91
 -19 1 -1 81.32 3.15
 19 1 -1 74.07 2.91
 19 -1 1 79.19 3.01
 19 -1 1 79.61 2.91
 19 -1 1 73.04 2.87
 19 1 -1 85.16 3.11
 19 1 -1 80.33 3.07
 -19 3 -1 56.59 2.39
 -19 3 -1 56.58 2.71
 -19 -3 1 59.83 2.17
 -19 -3 1 60.5 2.66
 -19 -3 1 56.41 1.83
 19 -3 1 58.92 2.45
 19 3 -1 59.43 2.65
 19 3 -1 55.22 2.45
 -19 -5 1 20.3 1.29
 -19 -5 1 21.05 1.6
 -19 5 -1 21.72 1.77
 19 -5 1 22.8 1.55
 19 5 -1 22.45 1.69
 -19 7 -1 9.66 1.57
 -19 -7 1 10.13 1.46
 19 -7 1 10.78 1.23
 19 7 -1 11.34 1.81
 -20 -8 -1 0.07 0.48
 -20 8 1 1.3 0.7
 20 8 1 0.69 0.57
 20 -8 -1 -0.2 0.39
 -20 6 1 0.16 0.45
 -20 -6 -1 -0.01 0.29
 20 6 1 -0.19 0.32
 20 -6 -1 -0.15 0.34
 -20 4 1 1.65 0.67
 -20 -4 -1 1.4 0.38
 -20 -4 -1 0.69 0.4
 20 -4 -1 1.01 0.46
 20 4 1 0.88 0.5
 -20 -2 -1 0.94 0.41
 -20 -2 -1 0.85 0.29
 -20 2 1 1.03 0.46
 -20 -2 -1 0.75 0.39
 20 -2 -1 1.55 0.47
 20 2 1 0.72 0.43
 20 -2 -1 0.71 0.42
 -20 0 -1 0.11 0.19
 -20 0 1 0.39 0.27
 -20 0 -1 -0.33 0.22
 20 0 -1 -0.1 0.24
 20 0 -1 0.23 0.26
 20 0 1 -0.1 0.18
 20 0 -1 -0.17 0.2
 -20 2 -1 0.93 0.44
 -20 2 -1 0.58 0.39
 -20 -2 1 0.71 0.23
 -20 -2 1 0.97 0.38
 20 -2 1 0.4 0.31
 20 2 -1 0.6 0.42
 20 2 -1 1.57 0.53
 20 2 -1 1.35 0.47
 -20 -4 1 1.16 0.51
 -20 4 -1 0.86 0.54
 20 4 -1 1.15 0.54
 20 -4 1 1.56 0.5
 -20 -6 1 -0.07 0.3
 -20 6 -1 -0.23 0.39
 20 -6 1 0.17 0.36
 20 6 -1 0.42 0.48
 -20 8 -1 0.21 0.61
 -20 -8 1 -0.17 0.4
 20 -8 1 1 0.52
 20 8 -1 -0.03 0.41
 -21 7 1 8.43 1.51
 -21 -7 -1 7.86 1.3
 21 7 1 8.58 1.28
 21 -7 -1 7.09 1.15
 -21 -5 -1 16 1.49
 -21 -5 -1 17.17 1.11
 -21 5 1 17.95 1.61
 21 -5 -1 20 1.55
 21 5 1 17.72 1.5
 -21 3 1 49.66 2.49
 -21 -3 -1 49.32 2.47
 -21 -3 -1 47.41 1.95
 21 3 1 51.42 2.47
 21 -3 -1 50.45 2.38
 -21 -1 -1 49.26 2.06
 -21 1 1 54 2.32
 21 -1 -1 57.93 2.51
 21 1 1 53.03 2.4
 21 -1 -1 57.92 2.49
 21 -1 -1 49.27 2.59
 21 1 1 51.87 2.46
 -21 -1 1 55.02 2.2
 -21 1 -1 54.78 2.58
 21 1 -1 51.31 2.41
 21 1 -1 56.59 2.56
 21 -1 1 55.76 2.45
 21 1 -1 54.58 2.55
 -21 -3 1 48.14 2
 -21 -3 1 50.32 2.48
 -21 3 -1 47.43 2.53
 -21 3 -1 45.02 2.22
 -21 -3 1 46.46 1.54
 21 3 -1 49.67 2.5
 21 -3 1 48.7 2.3
 -21 -5 1 18.66 1.58
 -21 -5 1 16.67 1.25
 -21 5 -1 21.02 1.83
 21 -5 1 17.48 1.41
 21 5 -1 17.31 1.51
 -21 7 -1 6.29 1.34
 -21 -7 1 7.16 1.27
 21 7 -1 7.15 1.33
 21 -7 1 7.08 1.14
 -22 8 1 -1.2 0.52
 -22 -8 -1 -0.42 0.37
 22 -8 -1 -0.29 0.44
 22 8 1 -0.19 0.49
 -22 -6 -1 -0.4 0.32
 22 -6 -1 0.02 0.32
 22 6 1 0.07 0.36
 -22 4 1 0.83 0.52
 -22 -4 -1 0.89 0.46
 -22 -4 -1 0.89 0.33
 22 4 1 -0.27 0.33
 22 -4 -1 1.13 0.47
 -22 2 1 0.49 0.37
 -22 -2 -1 0.09 0.29
 22 -2 -1 0.47 0.41
 22 2 1 0.27 0.3
 22 -2 -1 0.16 0.3
 22 2 1 0.37 0.31
 -22 0 1 -0.01 0.23
 -22 0 -1 0.58 0.39
 22 0 1 -0.11 0.26
 22 0 -1 0.03 0.24
 22 0 -1 -0.16 0.23
 -22 2 -1 0.07 0.39
 -22 -2 1 0.43 0.22
 -22 2 -1 0.42 0.32
 -22 -2 1 0.39 0.31
 22 2 -1 -0.49 0.26
 22 -2 1 -0.05 0.27
 22 2 -1 0.02 0.36
 -22 -4 1 1 0.39
 -22 -4 1 0.42 0.35
 -22 -4 1 0.75 0.2
 -22 4 -1 1.26 0.6
 22 -4 1 0.67 0.42
 22 4 -1 0.28 0.36
 -22 6 -1 0.47 0.48
 -22 -6 1 0.27 0.41
 22 6 -1 -0.53 0.46
 22 -6 1 0.78 0.37
 -22 -8 1 -0.78 0.38
 -22 8 -1 0.61 0.6
 22 -8 1 -0.41 0.47
 22 8 -1 0.69 0.57
 -23 -7 -1 4.43 1.02
 -23 7 1 2.45 1.01
 23 -7 -1 3.84 0.9
 23 7 1 4.28 0.96
 -23 5 1 7.89 1.32
 -23 -5 -1 7.84 1.23
 -23 -5 -1 9.83 0.86
 23 -5 -1 6.57 1.15
 23 5 1 7.99 1.19
 -23 -3 -1 13.75 1.34
 -23 -3 -1 15.21 1.28
 -23 3 1 16.69 1.44
 -23 -3 -1 14.58 1.29
 23 -3 -1 14.16 1.32
 23 3 1 14.04 1.35
 -23 1 1 13.44 1.41
 -23 -1 -1 15.04 1.3
 -23 -1 -1 15.31 1.09
 23 1 1 12.82 1.2
 23 -1 -1 13.87 1.17
 23 -1 -1 15.58 1.31
 23 1 1 15.33 1.31
 -23 -1 1 15.78 1.18
 -23 1 -1 13.97 1.35
 23 1 -1 14.55 1.33
 23 -1 1 16.34 1.32
 23 1 -1 15.83 1.37
 -23 -3 1 15.69 1.14
 -23 -3 1 14.6 1.38
 -23 -3 1 14.25 0.83
 -23 3 -1 15.65 1.5
 23 3 -1 17.22 1.51
 23 3 -1 17.18 1.48
 23 -3 1 15.18 1.32
 -23 -5 1 6.89 1.17
 -23 5 -1 9.12 1.5
 23 5 -1 7.32 1.25
 23 -5 1 9.59 1.13
 -23 7 -1 3.19 0.99
 -23 -7 1 3.06 0.85
 23 -7 1 5.24 1.05
 23 7 -1 3.32 0.96
 -24 6 1 0.39 0.56
 -24 -6 -1 0.14 0.4
 24 6 1 0.33 0.39
 -24 -4 -1 0.18 0.41
 -24 4 1 0.18 0.4
 -24 -4 -1 0.06 0.39
 24 -4 -1 0.2 0.37
 24 4 1 0.51 0.4
 -24 -2 -1 0.6 0.28
 -24 -2 -1 0.06 0.28
 -24 2 1 0.52 0.37
 24 2 1 0.16 0.26
 24 -2 -1 0.42 0.35
 24 2 1 0.5 0.39
 -24 0 -1 0.38 0.37
 -24 0 1 0.1 0.27
 24 0 1 -0.03 0.26
 24 0 -1 -0.19 0.24
 24 0 -1 -0.27 0.28
 -24 -2 1 0.03 0.24
 -24 -2 1 0.32 0.3
 -24 2 -1 0.47 0.43
 24 2 -1 0.01 0.32
 24 2 -1 0.6 0.41
 24 -2 1 0.49 0.37
 -24 -4 1 0.56 0.32
 -24 -4 1 0.45 0.34
 -24 -4 1 0.42 0.39
 -24 4 -1 0.21 0.48
 24 4 -1 0.48 0.49
 24 -4 1 0.54 0.38
 -24 -6 1 -0.06 0.4
 -24 6 -1 0.43 0.52
 24 -6 1 -0.25 0.3
 24 6 -1 -0.21 0.48
 -25 7 1 2.5 0.89
 -25 -7 -1 0.68 0.57
 25 7 1 2.36 0.77
 25 -7 -1 2.46 0.79
 -25 -5 -1 1.38 0.77
 -25 5 1 1.71 0.75
 -25 -5 -1 2.05 0.6
 25 -5 -1 3.71 0.82
 25 5 1 5.95 1.09
 -25 -3 -1 5.48 0.78
 -25 -3 -1 6.49 1.11
 -25 -3 -1 6.31 1.05
 -25 3 1 5.04 1.01
 25 3 1 5.81 1.05
 25 3 1 5.63 1.08
 25 -3 -1 6.31 1.09
 -25 1 1 4.72 0.89
 -25 -1 -1 4.49 0.89
 25 1 1 4.51 0.91
 25 1 1 5.66 0.98
 25 -1 -1 4.27 0.89
 -25 -1 1 4.23 0.8
 -25 1 -1 3.63 0.87
 25 1 -1 4.8 0.92
 25 -1 1 4.32 0.83
 25 1 -1 4.04 0.87
 -25 -3 1 6.46 0.57
 -25 3 -1 6.7 1.24
 -25 -3 1 6.45 0.91
 25 -3 1 6 1.06
 25 3 -1 5.11 0.97
 25 3 -1 5.67 1.07
 -25 -5 1 4.23 0.95
 -25 -5 1 4.54 0.78
 -25 5 -1 3.98 1.09
 25 -5 1 3.1 0.76
 25 5 -1 4.13 1.6
 -25 7 -1 2.53 0.88
 -25 -7 1 2.56 0.86
 25 -7 1 2.04 0.95
 25 7 -1 3.43 0.94
 -26 -6 -1 0.51 0.54
 -26 6 1 -0.89 0.41
 26 -6 -1 0.31 0.41
 26 6 1 0.54 0.53
 -26 -4 -1 1.18 0.48
 -26 -4 -1 -0.07 0.33
 -26 -4 -1 0.21 0.4
 -26 4 1 0.02 0.34
 26 4 1 -0.37 0.36
 26 -4 -1 -0.12 0.29
 -26 -2 -1 -0.01 0.39
 -26 2 1 0.19 0.38
 26 -2 -1 -0.2 0.29
 26 2 1 0.33 0.39
 26 2 1 0.15 0.32
 -26 0 1 -0.35 0.29
 -26 0 -1 0.46 0.42
 26 0 -1 0.06 0.3
 26 0 -1 -0.09 0.29
 26 0 1 -0.31 0.33
 -26 -2 1 0.33 0.32
 -26 -2 1 1.03 0.3
 -26 2 -1 -0.43 0.35
 26 2 -1 -0.24 0.31
 26 2 -1 0.2 0.41
 26 -2 1 0.2 0.35
 -26 -4 1 -0.3 0.17
 -26 4 -1 0.12 0.48
 -26 -4 1 0.22 0.42
 -26 -4 1 -0.27 0.31
 26 -4 1 0.02 0.33
 26 4 -1 0.01 0.4
 26 4 -1 -0.3 0.24
 -26 6 -1 0.24 0.49
 -26 -6 1 -0.48 0.43
 26 -6 1 -0.44 0.37
 26 6 -1 -0.06 0.51
 -27 5 1 2.1 0.85
 -27 -5 -1 2.33 0.76
 -27 -5 -1 2.49 0.66
 -27 -5 -1 2.57 0.64
 27 -5 -1 3.34 0.83
 -27 3 1 6.09 1.1
 -27 -3 -1 7.23 1.16
 -27 -3 -1 5.92 0.85
 27 -3 -1 5.14 0.95
 27 3 1 4.43 0.99
 27 3 1 5.76 1.13
 -27 1 1 6.33 1.05
 -27 -1 -1 5.38 0.99
 27 -1 -1 7 1.16
 27 1 1 6.29 1.06
 27 1 1 7.29 1.18
 -27 1 -1 5.24 1.02
 -27 -1 1 6.29 0.94
 27 -1 1 7.4 1.19
 27 1 -1 4.5 0.91
 27 1 -1 6.91 1.18
 -27 -3 1 6.32 0.63
 -27 -3 1 7.55 0.93
 -27 3 -1 5.82 1.2
 27 3 -1 6.58 1.24
 27 3 -1 5.68 1.07
 27 -3 1 6.78 1.07
 -27 -5 1 2.04 0.59
 -27 5 -1 3.16 0.97
 -27 -5 1 1.73 0.78
 27 -5 1 2.47 0.74
 27 5 -1 0.34 0.58
 -28 -6 -1 0.12 0.43
 -28 6 1 0.47 0.59
 28 6 1 -0.22 0.48
 28 -6 -1 -0.53 0.36
 -28 -4 -1 1.65 0.51
 -28 -4 -1 -0.65 0.34
 -28 -4 -1 -0.08 0.42
 -28 4 1 0.67 0.52
 28 -4 -1 0.23 0.35
 28 4 1 -0.37 0.39
 28 4 1 0.13 0.43
 -28 -2 -1 0.43 0.41
 -28 2 1 0.68 0.43
 28 -2 -1 0.51 0.46
 28 2 1 0.2 0.38
 28 2 1 -0.31 0.4
 -28 0 1 0.16 0.41
 -28 0 -1 -0.28 0.31
 28 0 1 0.58 0.41
 28 0 -1 -0.48 0.26
 28 0 -1 0.03 0.34
 -28 2 -1 0.46 0.47
 -28 -2 1 0.19 0.32
 -28 -2 1 0.77 0.29
 28 -2 1 0.74 0.49
 28 2 -1 -0.5 0.24
 28 2 -1 -0.37 0.4
 -28 -4 1 0.26 0.36
 -28 4 -1 -0.01 0.55
 -28 -4 1 0.07 0.25
 28 -4 1 -0.05 0.36
 28 4 -1 -0.33 0.41
 28 4 -1 0.73 0.47
 -28 -6 1 0.26 0.41
 -28 -6 1 0.19 0.55
 -28 6 -1 0.38 0.66
 28 -6 1 0.65 0.68
 28 6 -1 0.99 0.59
 -29 -5 -1 1.61 0.73
 -29 -5 -1 1.18 0.63
 -29 5 1 2.34 0.81
 29 5 1 2 0.73
 29 -5 -1 1.64 0.76
 -29 -3 -1 6.09 1.09
 -29 3 1 5.55 1.1
 29 -3 -1 6.56 1.09
 29 3 1 5.56 1.12
 29 3 1 4.74 1.08
 -29 -1 -1 5.97 1.13
 -29 1 1 9 1.26
 29 -1 -1 7.67 1.17
 29 1 1 8.19 1.25
 -29 -1 1 8.38 0.97
 -29 1 -1 9.12 1.38
 29 1 -1 6.96 1.19
 29 -1 1 7.24 1.13
 29 1 -1 7.05 1.22
 -29 -3 1 5.29 0.87
 -29 -3 1 4.69 0.64
 -29 3 -1 5.1 1.07
 29 -3 1 5.15 0.97
 29 3 -1 8.46 1.38
 -29 -5 1 2.5 0.68
 -29 -5 1 2.91 0.88
 -29 5 -1 2.3 0.87
 29 -5 1 1.46 0.7
 29 5 -1 1.7 0.68
 29 5 -1 1.87 0.73
 -30 4 1 -0.07 0.5
 -30 -4 -1 0.56 0.52
 30 4 1 -0.33 0.39
 30 -4 -1 0.38 0.48
 30 4 1 0.67 0.58
 -30 2 1 -0.67 0.37
 -30 -2 -1 0.17 0.43
 30 2 1 -0.7 0.27
 30 -2 -1 -0.12 0.35
 -30 0 1 -0.1 0.39
 -30 0 -1 0.61 0.48
 30 0 1 -0.65 0.2
 30 0 -1 -0.79 0.28
 30 0 -1 -0.47 0.2
 -30 -2 1 -0.53 0.37
 -30 -2 1 -0.11 0.31
 -30 2 -1 0.28 0.39
 30 2 -1 -0.32 0.43
 30 2 -1 -0.38 0.41
 30 -2 1 -0.56 0.35
 -30 4 -1 -0.4 0.51
 -30 -4 1 -0.29 0.33
 -30 -4 1 -0.05 0.4
 30 4 -1 -0.3 0.49
 30 4 -1 0.43 0.51
 30 -4 1 -0.93 0.31
 -31 -5 -1 1.36 0.71
 -31 -5 -1 2 0.86
 -31 5 1 1.4 0.77
 31 5 1 1.34 0.79
 31 -5 -1 0.17 0.55
 31 5 1 1.98 0.8
 -31 3 1 4.12 0.96
 -31 -3 -1 3.86 0.92
 31 3 1 3.91 1.02
 31 3 1 2.9 1.06
 31 -3 -1 4.28 0.96
 -31 1 1 2.59 0.78
 -31 -1 -1 2.48 0.82
 31 1 1 3 0.79
 31 -1 -1 2.73 0.86
 -31 -1 1 4.41 0.89
 -31 1 -1 4.73 1.06
 31 1 -1 3.74 0.92
 31 -1 1 2.31 0.71
 -31 -3 1 2.65 0.87
 -31 3 -1 3.58 1.01
 -31 -3 1 2.2 0.62
 31 3 -1 2.89 0.87
 31 3 -1 3.42 0.94
 31 -3 1 2.25 0.75
 -31 -5 1 0 0.45
 -31 5 -1 0.6 0.68
 31 5 -1 1.74 0.77
 31 -5 1 2.26 0.73
 31 5 -1 -0.34 0.47
 -32 4 1 -0.2 0.41
 -32 -4 -1 1.25 0.57
 32 -4 -1 0.46 0.47
 32 4 1 0.57 0.57
 32 4 1 0.95 0.6
 -32 2 1 -0.31 0.43
 -32 -2 -1 -0.38 0.39
 32 -2 -1 0.42 0.49
 32 2 1 -0.18 0.36
 32 2 1 0.44 0.43
 -32 0 1 -0.5 0.36
 -32 0 -1 -0.01 0.44
 32 0 1 -0.48 0.37
 32 0 -1 -0.28 0.37
 -32 -2 1 -0.45 0.38
 -32 2 -1 1.25 0.66
 32 2 -1 -0.04 0.43
 32 2 -1 0.2 0.48
 32 -2 1 -0.47 0.42
 -32 -4 1 0.45 0.37
 -32 4 -1 0.17 0.59
 32 -4 1 -0.5 0.34
 32 4 -1 -0.44 0.36
 32 4 -1 -0.26 0.33
 -33 -3 -1 0.87 0.58
 -33 3 1 2.11 0.83
 33 3 1 1.13 0.65
 33 3 1 1.49 0.75
 33 -3 -1 1.52 0.71
 -33 1 1 0.91 0.58
 -33 -1 -1 2.64 0.79
 33 -1 -1 0.2 0.37
 33 1 1 0.44 0.49
 -33 -1 1 0.27 0.43
 33 -1 1 1.39 0.63
 33 1 -1 0.48 0.52
 33 1 -1 1.17 0.59
 -33 3 -1 1.97 0.74
 -33 -3 1 0.24 0.47
 33 3 -1 1.12 0.62
 33 -3 1 1.76 0.85
 33 3 -1 0.99 0.64
 -34 2 1 -1.21 0.46
 34 2 1 -0.37 0.43
 34 -2 -1 0.07 0.49
 -34 0 1 1.07 0.52
 34 0 -1 -0.68 0.37
 34 0 1 -0.72 0.36
 -34 2 -1 -0.35 0.43
 -34 -2 1 0.06 0.45
 34 2 -1 -0.58 0.37
 34 2 -1 0.23 0.42
 34 -2 1 -0.24 0.45
 -35 3 1 0.41 0.61
 -35 -3 -1 0.36 0.52
 35 -3 -1 -0.12 0.49
 35 3 1 0.16 0.43
 35 3 1 0.53 0.6
 -35 -1 -1 0.53 0.54
 -35 1 1 0 0.44
 35 1 1 0.69 0.59
 35 -1 -1 0.8 0.54
 -35 1 -1 -0.81 0.47
 -35 -1 1 1.2 0.6
 35 1 -1 0.87 0.6
 35 -1 1 0.29 0.48
 35 1 -1 0.96 0.57
 -35 3 -1 -0.3 0.5
 -35 -3 1 0.93 0.5
 35 3 -1 0.61 0.51
 35 -3 1 0.54 0.51
 -36 -2 -1 0.96 0.62
 -36 2 1 0.13 0.52
 36 2 1 -0.98 0.37
 36 -2 -1 -0.86 0.33
 -36 0 -1 -0.92 0.46
 -36 0 1 0.48 0.45
 36 0 -1 -0.2 0.44
 36 0 1 0.51 0.49
 -36 -2 1 -0.65 0.43
 -36 2 -1 0.86 0.65
 36 2 -1 0.51 0.65
 36 -2 1 0.35 0.53
 36 2 -1 0.69 0.55
 0 10 2 7.22 1.24
 0 10 2 5.98 1.08
 0 -10 -2 6.99 1.23
 0 8 2 39.95 2.1
 0 8 2 38.96 2.26
 0 -8 -2 39.18 2.23
 0 -6 -2 79.16 2.91
 0 6 2 77.37 2.7
 0 6 2 80.68 3.09
 0 4 2 247.14 5.88
 0 -4 -2 239.22 6.21
 0 4 2 255.85 5.63
 0 4 2 261.43 6.3
 0 -4 -2 263.39 6
 0 2 2 816.36 16.23
 0 -2 -2 814.63 16.26
 0 2 2 822.29 15.79
 0 -2 -2 801.16 15.79
 0 2 2 802.3 15.28
 0 0 2 820.06 16.41
 0 0 -2 806.1 16.34
 0 -2 2 811.58 15.52
 0 -2 2 810.4 15.86
 0 2 -2 805.51 15.5
 0 2 -2 809.43 15.66
 0 2 -2 782.79 15.76
 0 2 -2 823.55 16.35
 0 4 -2 259.9 6.04
 0 4 -2 246.5 5.71
 0 -4 2 257.34 5.79
 0 4 -2 250.8 6.58
 0 -4 2 258.83 6.12
 0 6 -2 77.52 3.3
 0 -6 2 79.07 2.76
 0 6 -2 82.23 2.98
 0 -6 2 76.18 2.97
 0 6 -2 74.42 2.65
 0 -8 2 43.09 2.21
 0 8 -2 40.95 2.34
 0 8 -2 39.32 2.59
 0 -10 2 7 1.18
 0 10 -2 6.96 1.04
 0 10 -2 7.02 1.4
 -1 9 2 -0.9 0.33
 -1 -9 -2 -0.36 0.34
 -1 9 2 0.89 0.52
 1 9 2 -0.63 0.41
 1 -9 -2 -0.32 0.33
 1 9 2 0.7 0.49
 -1 -7 -2 0.53 0.37
 -1 7 2 1.26 0.46
 -1 7 2 1.35 0.54
 1 7 2 1.66 0.49
 1 -7 -2 1.67 0.57
 1 7 2 1.57 0.55
 -1 5 2 1.79 0.41
 -1 5 2 1.55 0.43
 -1 -5 -2 1.9 0.46
 -1 -5 -2 1.44 0.47
 -1 5 2 1.39 0.48
 1 5 2 1.27 0.38
 1 -5 -2 1 0.41
 1 5 2 2.08 0.43
 1 -5 -2 1.52 0.43
 1 5 2 1.81 0.49
 -1 -3 -2 3.67 0.56
 -1 -3 -2 3.91 0.43
 -1 3 2 3.71 0.58
 -1 3 2 3.79 0.41
 -1 3 2 3.41 0.4
 1 3 2 4.66 0.54
 1 -3 -2 3.98 0.48
 1 3 2 4.12 0.43
 1 -3 -2 3.9 0.44
 1 3 2 4.16 0.34
 -1 -1 -2 12.34 0.51
 -1 1 2 12.09 0.52
 -1 -1 -2 13.06 0.33
 -1 -1 -2 13.63 0.74
 1 -1 -2 14.05 0.75
 1 -1 -2 13.5 0.54
 1 1 2 11.93 0.5
 1 -1 -2 13.27 0.39
 1 1 2 12.35 0.7
 -1 1 -2 13.19 0.67
 -1 1 -2 12.47 0.62
 -1 -1 2 12.02 0.55
 -1 -1 2 12.56 0.57
 1 -1 2 13.99 0.67
 1 -1 2 12.67 0.62
 1 1 -2 12.66 0.57
 1 1 -2 13.43 0.43
 1 1 -2 12.79 0.73
 1 1 -2 12.66 0.56
 -1 -3 2 3.88 0.39
 -1 -3 2 4.59 0.46
 -1 3 -2 3.51 0.44
 -1 3 -2 4.29 0.39
 -1 3 -2 3.98 0.7
 1 3 -2 4.77 0.46
 1 3 -2 3.86 0.37
 1 -3 2 4.85 0.5
 1 3 -2 4.94 0.75
 1 -3 2 3.11 0.46
 -1 5 -2 2.16 0.6
 -1 -5 2 1.41 0.43
 -1 -5 2 2.17 0.46
 -1 5 -2 1.52 0.34
 -1 5 -2 1.35 0.44
 1 -5 2 1.85 0.43
 1 -5 2 1.94 0.5
 1 5 -2 1.68 0.45
 1 5 -2 2.17 0.6
 1 5 -2 1.93 0.41
 -1 7 -2 0.77 0.35
 -1 7 -2 1.36 0.5
 -1 7 -2 0.87 0.62
 1 -7 2 1.21 0.55
 1 7 -2 1.4 0.45
 1 7 -2 0.43 0.43
 1 7 -2 0.91 0.49
 -1 -9 2 -0.09 0.37
 -1 9 -2 0.87 0.5
 1 -9 2 -0.41 0.36
 1 9 -2 0.69 0.56
 -2 -10 -2 5.92 1.13
 -2 10 2 6.22 1.09
 -2 10 2 9.76 1.48
 2 10 2 5.71 1.02
 2 10 2 7.04 1.17
 2 -10 -2 7.85 1.27
 -2 -8 -2 38.4 2.22
 -2 8 2 35.47 2.21
 -2 8 2 35.87 2
 2 -8 -2 39.31 2.22
 2 8 2 38.32 2.02
 2 8 2 37.74 2.17
 -2 -6 -2 63.27 2.57
 -2 6 2 67.35 2.85
 -2 6 2 65.98 2.45
 2 6 2 63.27 2.62
 2 -6 -2 63.45 2.57
 2 6 2 67.09 2.43
 -2 4 2 186.11 5.05
 -2 4 2 189.74 4.43
 -2 -4 -2 183.74 4.96
 -2 4 2 189.49 4.64
 -2 -4 -2 188.4 4.69
 2 -4 -2 182.1 4.94
 2 4 2 187.47 4.86
 2 -4 -2 189.2 4.68
 2 4 2 184.48 4.32
 2 4 2 176.99 4.56
 -2 -2 -2 512.48 10.36
 -2 2 2 521.06 9.92
 -2 -2 -2 521.21 10.73
 -2 -2 -2 526.24 9.92
 -2 2 2 525.52 10.35
 -2 2 2 519.75 10.83
 2 2 2 506.55 9.89
 2 2 2 514.25 10.68
 2 -2 -2 527.32 10.38
 2 2 2 497.99 10.31
 2 -2 -2 519.78 10.66
 -2 0 -2 250.08 4.81
 -2 0 2 241.8 5.24
 -2 0 2 251.79 4.93
 -2 0 2 250.53 5.19
 2 0 -2 252.66 5.29
 2 0 -2 244.8 4.87
 2 0 2 243.35 5.3
 2 0 -2 250.28 5.17
 -2 -2 2 526.39 10.19
 -2 -2 2 511.56 10.81
 -2 2 -2 511.95 10.49
 -2 2 -2 515.24 10.01
 -2 -2 2 491.71 10.06
 2 2 -2 504.51 10.1
 2 2 -2 513.71 10.06
 2 2 -2 523.4 10.84
 2 -2 2 506.49 10.49
 2 2 -2 520.84 10.01
 2 -2 2 501.9 10
 -2 -4 2 184.23 4.66
 -2 4 -2 189.41 4.48
 -2 4 -2 189.16 5.31
 -2 4 -2 190.47 4.86
 -2 -4 2 188.71 4.54
 2 4 -2 188.07 4.49
 2 4 -2 184.52 5.25
 2 -4 2 185.47 4.9
 2 4 -2 185.29 4.62
 2 -4 2 193.13 4.53
 -2 6 -2 59.63 2.33
 -2 -6 2 61.62 2.58
 -2 6 -2 65.94 2.71
 -2 -6 2 63.38 2.43
 -2 6 -2 71.83 3.14
 2 6 -2 66.21 2.42
 2 -6 2 64.24 2.43
 2 6 -2 62.82 2.92
 -2 8 -2 36.25 2.52
 -2 8 -2 37.16 2.25
 -2 -8 2 39.25 2.1
 2 8 -2 34.77 2.44
 2 -8 2 37.62 2.05
 -2 -10 2 8.1 1.45
 -2 10 -2 3.22 1.08
 2 10 -2 7.31 1.43
 2 -10 2 6.85 1.17
 2 10 -2 6.78 0.97
 -3 9 2 0.03 0.45
 -3 9 2 -0.06 0.42
 -3 -9 -2 0.14 0.37
 3 9 2 -0.01 0.44
 3 -9 -2 -0.15 0.42
 3 9 2 0.53 0.54
 -3 -7 -2 1.42 0.53
 -3 7 2 1.31 0.44
 -3 7 2 0.7 0.45
 3 -7 -2 0.49 0.36
 3 7 2 1.32 0.51
 3 7 2 0.98 0.41
 -3 -5 -2 1.25 0.36
 -3 -5 -2 0.46 0.35
 -3 5 2 1.41 0.38
 -3 5 2 1.66 0.45
 -3 5 2 0.71 0.39
 3 5 2 1.61 0.47
 3 -5 -2 1.25 0.4
 3 5 2 2.19 0.48
 3 5 2 1.45 0.37
 3 -5 -2 1.05 0.38
 -3 -3 -2 0.7 0.25
 -3 3 2 1.59 0.41
 -3 -3 -2 1.18 0.3
 -3 3 2 0.83 0.22
 -3 -3 -2 0.6 0.18
 3 -3 -2 0.78 0.24
 3 3 2 0.71 0.22
 3 -3 -2 0.71 0.28
 3 3 2 0.93 0.3
 3 3 2 0.99 0.2
 -3 1 2 28.36 0.9
 -3 1 2 27.83 1.14
 -3 -1 -2 27.48 1.11
 -3 -1 -2 27.64 0.79
 -3 1 2 27.15 0.82
 -3 -1 -2 27.85 0.89
 3 1 2 25.03 1.05
 3 -1 -2 27.15 0.83
 3 -1 -2 27.03 0.89
 3 1 2 26.46 0.88
 3 -1 -2 26.43 0.99
 -3 1 -2 27.93 1.05
 -3 1 -2 23.92 0.83
 -3 -1 2 26.9 0.86
 -3 -1 2 29.02 1.17
 -3 1 -2 27.05 1.12
 -3 -1 2 25.96 0.85
 3 1 -2 28.11 0.88
 3 1 -2 27.88 0.84
 3 1 -2 27.26 1.14
 3 1 -2 27.17 0.75
 -3 3 -2 0.66 0.21
 -3 3 -2 0.74 0.31
 -3 -3 2 0.75 0.23
 -3 -3 2 0.91 0.33
 -3 -3 2 0.75 0.22
 3 -3 2 0.53 0.27
 3 3 -2 1.27 0.42
 3 3 -2 0.84 0.24
 3 -3 2 0.61 0.2
 3 3 -2 0.58 0.18
 -3 -5 2 0.76 0.35
 -3 5 -2 1.66 0.48
 -3 5 -2 0.87 0.42
 -3 5 -2 2.26 0.41
 -3 -5 2 1.38 0.4
 3 5 -2 1.16 0.44
 3 5 -2 1.33 0.42
 3 -5 2 1.79 0.48
 3 -5 2 1.57 0.39
 3 5 -2 1.19 0.33
 -3 7 -2 1.13 0.51
 -3 7 -2 0.33 0.47
 -3 7 -2 0.48 0.32
 -3 -7 2 0.93 0.45
 3 7 -2 0.36 0.35
 3 -7 2 0.5 0.43
 3 7 -2 1.71 0.57
 3 7 -2 0.52 0.52
 -3 9 -2 0.9 0.58
 -3 9 -2 0.22 0.45
 -3 -9 2 0.95 0.52
 3 9 -2 0.37 0.36
 3 -9 2 -0.56 0.33
 3 9 -2 0.39 0.49
 -4 -8 -2 31.25 2
 -4 8 2 32.44 2.16
 -4 8 2 33.26 1.92
 4 -8 -2 33.66 2.04
 4 8 2 31.76 1.97
 4 8 2 32.57 1.85
 -4 6 2 46.92 2.05
 -4 -6 -2 46.26 2.15
 -4 6 2 49.87 2.46
 4 6 2 46.4 2.16
 4 -6 -2 46.95 2.15
 4 6 2 48.15 1.99
 -4 -4 -2 96.73 3.61
 -4 -4 -2 99.6 2.98
 -4 4 2 102.12 3.3
 -4 4 2 96.44 3.29
 -4 4 2 100.13 3.26
 4 4 2 98.26 2.67
 4 -4 -2 93.4 3.22
 4 4 2 94.96 3.02
 4 -4 -2 101.17 2.97
 -4 2 2 185.55 4.16
 -4 -2 -2 189.46 4.19
 -4 2 2 183.56 4.6
 -4 -2 -2 188.21 4.47
 -4 2 2 178.01 4.4
 -4 -2 -2 186.72 3.9
 -4 2 2 189.66 3.94
 4 -2 -2 183.08 4.18
 4 -2 -2 188 4.4
 4 2 2 174.13 3.86
 4 2 2 182.76 4.14
 4 2 2 176.62 4.34
 -4 0 2 28.77 1.03
 -4 0 2 28.83 0.94
 -4 0 2 27.12 1.01
 -4 0 -2 28.41 0.86
 -4 0 -2 27.4 1.08
 4 0 -2 27.78 0.88
 4 0 -2 28.3 0.8
 4 0 -2 27.24 1
 4 0 -2 27.11 1.01
 4 0 2 28.27 1.08
 4 0 2 28.39 0.8
 -4 2 -2 185.49 4.51
 -4 -2 2 187.1 4.69
 -4 -2 2 191.18 3.95
 -4 -2 2 179.99 4.09
 -4 2 -2 189.11 3.99
 4 2 -2 185.61 3.88
 4 -2 2 182.13 3.98
 4 2 -2 186.94 3.8
 4 -2 2 184.26 4.53
 4 2 -2 187.13 4.07
 4 2 -2 180.65 4.63
 -4 4 -2 99.8 2.75
 -4 -4 2 100.07 2.85
 -4 -4 2 98.12 2.86
 -4 4 -2 95.65 3.1
 4 -4 2 91.99 3.1
 4 4 -2 100.22 2.81
 4 -4 2 101.31 2.8
 4 4 -2 98.41 2.78
 4 4 -2 96.83 3.38
 -4 -6 2 43.47 2.11
 -4 -6 2 49 2.1
 -4 6 -2 49.04 2.58
 -4 6 -2 47.31 2.3
 -4 6 -2 47.06 1.97
 4 6 -2 49.65 2.06
 4 6 -2 48.63 2.12
 4 6 -2 44.86 2.46
 4 -6 2 46.64 2.02
 -4 8 -2 30.64 2.28
 -4 8 -2 33.05 2.14
 -4 -8 2 31.65 1.92
 4 8 -2 32.02 1.59
 4 8 -2 30.81 2.27
 4 -8 2 33.38 1.94
 -5 9 2 0.18 0.44
 -5 9 2 0.45 0.53
 -5 -9 -2 0.48 0.51
 5 -9 -2 0.18 0.41
 5 9 2 0.83 0.46
 5 9 2 -0.27 0.37
 -5 -7 -2 1.4 0.49
 -5 7 2 0.69 0.39
 -5 7 2 0.23 0.46
 5 7 2 1.03 0.43
 5 7 2 1.02 0.44
 5 -7 -2 0.4 0.29
 -5 -5 -2 0.81 0.33
 -5 5 2 0.48 0.36
 -5 5 2 0.63 0.3
 -5 -5 -2 -0.19 0.21
 5 5 2 0.44 0.27
 5 5 2 0.27 0.24
 5 -5 -2 0.81 0.32
 -5 -3 -2 -0.12 0.09
 -5 -3 -2 0.03 0.14
 -5 3 2 -0.01 0.17
 -5 3 2 0.01 0.12
 -5 -3 -2 0.11 0.16
 5 -3 -2 0.14 0.17
 5 -3 -2 -0.1 0.15
 5 3 2 0.19 0.13
 5 3 2 0.12 0.17
 5 3 2 0.06 0.12
 -5 1 2 17.99 0.79
 -5 -1 -2 17.54 0.74
 -5 1 2 18.83 0.76
 -5 -1 -2 17.17 0.71
 -5 -1 -2 17.52 0.89
 -5 1 2 18.38 0.77
 5 -1 -2 17.36 0.75
 5 1 2 17.52 0.86
 5 -1 -2 17.03 0.76
 5 -1 -2 18.33 0.76
 5 1 2 16.62 0.69
 -5 1 -2 18.02 0.86
 -5 -1 2 16.14 0.74
 -5 1 -2 18.4 0.98
 -5 -1 2 18.11 0.65
 -5 1 -2 16.36 0.65
 -5 -1 2 17.77 0.94
 5 -1 2 17.79 0.95
 5 1 -2 17.37 0.91
 5 1 -2 17.37 0.73
 5 1 -2 17.39 0.65
 5 -1 2 17.25 0.63
 -5 -3 2 -0.13 0.18
 -5 -3 2 0.18 0.14
 -5 -3 2 -0.07 0.11
 -5 3 -2 0.07 0.18
 -5 3 -2 -0.08 0.08
 5 -3 2 -0.02 0.15
 5 3 -2 0 0.1
 5 3 -2 -0.03 0.16
 5 3 -2 0.09 0.12
 5 -3 2 0.22 0.15
 5 3 -2 0.19 0.08
 -5 5 -2 0.63 0.25
 -5 -5 2 0.28 0.23
 -5 5 -2 0.45 0.31
 -5 -5 2 0.82 0.31
 5 -5 2 0.56 0.24
 5 -5 2 0.2 0.31
 5 5 -2 0.47 0.31
 5 5 -2 1.03 0.38
 5 5 -2 0.91 0.3
 -5 7 -2 1.42 0.42
 -5 -7 2 1.36 0.48
 -5 7 -2 0.64 0.5
 -5 7 -2 1.01 0.52
 5 7 -2 0.78 0.46
 5 7 -2 0.14 0.42
 5 7 -2 0.99 0.35
 -5 -9 2 0.58 0.45
 -5 9 -2 0.26 0.51
 -5 9 -2 -0.82 0.53
 5 9 -2 -0.45 0.41
 5 -9 2 0.03 0.38
 5 9 -2 0.82 0.36
 -6 -8 -2 29.27 1.94
 -6 8 2 29.44 1.85
 -6 8 2 30.15 2.14
 6 8 2 28.03 1.75
 6 -8 -2 28.62 1.9
 6 8 2 28.69 1.74
 -6 6 2 46.79 2.43
 -6 -6 -2 49.83 2.22
 6 6 2 43.48 1.92
 6 -6 -2 46.81 2.17
 -6 4 2 110.1 3.47
 -6 -4 -2 97.99 3.17
 -6 -4 -2 106.82 3.15
 -6 -4 -2 103.88 2.94
 -6 4 2 104.3 3.05
 6 -4 -2 106.56 3.12
 6 -4 -2 96.28 3.63
 6 4 2 105.82 2.86
 6 4 2 102.43 3.06
 6 4 2 103.67 3.1
 -6 2 2 207.95 4.89
 -6 -2 -2 210.53 4.91
 -6 -2 -2 211.22 4.54
 -6 2 2 210.92 4.58
 -6 2 2 202.29 4.67
 -6 -2 -2 205.7 4.71
 6 2 2 201 4.79
 6 -2 -2 208.13 4.7
 6 2 2 209.1 4.67
 6 -2 -2 200.22 4.81
 6 2 2 201.8 4.5
 -6 0 -2 58.58 2.01
 -6 0 2 61.36 1.78
 -6 0 -2 62.46 1.9
 -6 0 2 61.6 1.78
 6 0 -2 63.27 1.74
 6 0 2 58.49 1.66
 6 0 2 61.12 1.85
 6 0 2 59.75 1.62
 6 0 -2 62.2 1.84
 6 0 -2 63.07 1.46
 -6 2 -2 201.92 5.03
 -6 -2 2 209.78 4.2
 -6 2 -2 209.86 4.48
 -6 -2 2 204.62 5.14
 -6 -2 2 194.02 4.7
 6 -2 2 205.06 4.46
 6 2 -2 210.49 4.07
 6 2 -2 214.49 5.15
 6 2 -2 208.96 4.61
 6 -2 2 199.38 5.04
 -6 -4 2 103.11 2.9
 -6 4 -2 107.09 3.41
 -6 -4 2 106.63 3.06
 -6 4 -2 105.79 2.91
 -6 -4 2 101.21 3.56
 6 -4 2 103.14 3.38
 6 4 -2 101.2 3.53
 6 -4 2 104.28 2.93
 6 4 -2 108.23 3
 -6 6 -2 44.29 1.95
 -6 6 -2 46.71 2.34
 -6 -6 2 46.62 2.09
 -6 -6 2 47.55 2.1
 6 -6 2 47.26 2.04
 6 6 -2 46.96 2.5
 6 6 -2 45.58 1.58
 -6 8 -2 26.71 1.98
 -6 8 -2 32.1 2.37
 -6 -8 2 30.6 1.89
 6 8 -2 32.77 2.3
 6 8 -2 27.63 1.36
 6 -8 2 31.78 1.86
 -7 -9 -2 0.45 0.47
 -7 9 2 -0.94 0.48
 -7 9 2 0.91 0.48
 7 9 2 0.44 0.45
 7 -9 -2 -0.46 0.38
 7 9 2 -0.11 0.46
 -7 -7 -2 0.78 0.4
 -7 7 2 0.13 0.38
 -7 7 2 0.71 0.41
 -7 7 2 0.81 0.5
 7 -7 -2 0.91 0.43
 7 7 2 1.2 0.44
 -7 5 2 0.66 0.39
 -7 -5 -2 0.4 0.28
 -7 -5 -2 0.24 0.26
 7 5 2 -0.04 0.23
 7 -5 -2 0.83 0.34
 7 5 2 0.64 0.27
 -7 -3 -2 0.04 0.12
 -7 3 2 0.03 0.17
 -7 3 2 0.23 0.16
 -7 3 2 0.09 0.12
 -7 -3 -2 0.04 0.12
 -7 -3 -2 0.09 0.16
 7 3 2 0.19 0.3
 7 3 2 -0.03 0.11
 7 3 2 0.08 0.14
 7 -3 -2 0.22 0.2
 7 -3 -2 0.06 0.12
 -7 -1 -2 23.41 0.96
 -7 -1 -2 23.41 1.06
 -7 1 2 21.59 0.95
 -7 1 2 21.18 0.91
 -7 -1 -2 22.83 0.95
 7 -1 -2 22.37 0.91
 7 -1 -2 22.82 0.95
 7 1 2 21.61 0.9
 7 -1 -2 22.45 0.97
 7 1 2 21.93 1.01
 -7 -1 2 21.32 0.76
 -7 -1 2 21.08 0.97
 -7 1 -2 21.29 1.15
 -7 1 -2 21.8 0.87
 -7 1 -2 22.1 1.04
 -7 -1 2 21.76 1.11
 7 1 -2 22.04 1.08
 7 -1 2 21.9 0.84
 7 1 -2 20.45 0.93
 7 -1 2 20.87 1.11
 -7 -3 2 -0.04 0.16
 -7 -3 2 -0.05 0.12
 -7 3 -2 -0.05 0.08
 -7 -3 2 -0.06 0.09
 -7 3 -2 0.14 0.22
 7 3 -2 0.12 0.12
 7 3 -2 0.12 0.17
 7 -3 2 0.03 0.13
 7 -3 2 -0.19 0.11
 -7 5 -2 0.41 0.36
 -7 -5 2 0.58 0.3
 -7 -5 2 0.95 0.3
 -7 5 -2 0.39 0.24
 7 -5 2 1 0.45
 7 -5 2 0.32 0.24
 7 5 -2 0.31 0.31
 7 5 -2 0.59 0.37
 7 5 -2 0.47 0.18
 -7 7 -2 1.22 0.56
 -7 7 -2 1.94 0.66
 -7 -7 2 2.56 0.59
 -7 7 -2 0.93 0.44
 7 -7 2 0.26 0.35
 7 7 -2 0.74 0.26
 7 7 -2 1.53 0.61
 -7 -9 2 0.01 0.4
 -7 9 -2 0.17 0.57
 -7 9 -2 -0.62 0.36
 7 9 -2 0.27 0.29
 7 -9 2 0.61 0.48
 7 9 -2 0.75 0.52
 -8 8 2 23.24 1.93
 -8 8 2 31.22 1.95
 -8 -8 -2 27.76 1.93
 8 8 2 28.47 1.75
 8 8 2 24.37 1.6
 8 -8 -2 27.89 1.91
 -8 6 2 50.99 2.54
 -8 -6 -2 51.54 2.31
 8 6 2 48.05 2.05
 8 -6 -2 47.98 2.23
 8 6 2 47.82 2.09
 -8 -4 -2 134.64 3.91
 -8 4 2 132.81 3.78
 -8 4 2 138.81 4.16
 -8 -4 -2 140.74 3.91
 -8 -4 -2 141.45 3.75
 8 4 2 136.41 3.81
 8 -4 -2 138.98 4.12
 8 -4 -2 138.46 3.89
 8 4 2 142.57 3.82
 8 4 2 140.89 3.65
 -8 -2 -2 353.43 7.38
 -8 -2 -2 342.24 7.42
 -8 2 2 340.04 7.54
 -8 2 2 344.22 7.41
 -8 2 2 339.51 7.37
 -8 -2 -2 347.79 7.56
 8 2 2 337.91 7.3
 8 2 2 344.27 7.36
 8 2 2 342.29 7.44
 8 -2 -2 348.59 7.51
 8 -2 -2 346.17 7.41
 -8 0 2 173.51 3.72
 -8 0 -2 176.74 4.27
 -8 0 -2 178.63 4.1
 -8 0 2 178.26 4.33
 -8 0 -2 181.75 4.54
 -8 0 2 175.17 4.22
 8 0 -2 178.17 3.74
 8 0 -2 182.42 4.19
 8 0 2 182.67 4.29
 8 0 2 180.37 4.06
 8 0 2 172.54 4.1
 8 0 -2 177.97 4.3
 -8 2 -2 347.02 7.89
 -8 -2 2 346.95 7.92
 -8 -2 2 349.97 7.46
 -8 -2 2 350.15 6.7
 -8 2 -2 341.11 7.18
 8 -2 2 346.86 7.88
 8 -2 2 317.73 7.6
 8 2 -2 346.7 7.82
 8 2 -2 339.85 7.35
 -8 -4 2 142.53 3.86
 -8 4 -2 148 4.31
 -8 4 -2 135.38 3.63
 -8 -4 2 139.98 3.58
 -8 -4 2 136 4.38
 8 -4 2 139.9 3.69
 8 4 -2 143.73 4.37
 8 4 -2 135.06 3.74
 8 -4 2 139.09 4.25
 -8 -6 2 48.1 2.18
 -8 -6 2 46.73 2.09
 -8 6 -2 50.38 2.09
 -8 6 -2 50.57 2.5
 8 6 -2 48.74 1.42
 8 6 -2 45.42 2.05
 8 6 -2 49.69 2.59
 8 -6 2 48.7 2.11
 -8 -8 2 29.02 1.87
 -8 8 -2 29.76 2.1
 -8 8 -2 26.26 2.18
 8 8 -2 26.52 1.17
 8 -8 2 28.65 1.81
 8 8 -2 28.02 2.13
 -9 9 2 0.2 0.61
 -9 9 2 -0.43 0.42
 -9 -9 -2 -0.07 0.47
 9 9 2 0.37 0.39
 9 9 2 0.49 0.44
 9 -9 -2 -0.13 0.43
 -9 -7 -2 1.06 0.45
 -9 7 2 0.96 0.59
 9 -7 -2 0.6 0.39
 9 7 2 1.12 0.43
 9 7 2 0.17 0.31
 -9 5 2 0.3 0.41
 -9 -5 -2 1.24 0.39
 -9 -5 -2 1.07 0.39
 9 5 2 1.12 0.35
 9 5 2 0.56 0.28
 9 -5 -2 1.14 0.42
 -9 -3 -2 1.91 0.43
 -9 3 2 1.08 0.37
 -9 -3 -2 1.66 0.39
 -9 3 2 1.38 0.32
 -9 3 2 0.35 0.2
 -9 -3 -2 1.4 0.32
 9 3 2 1.19 0.33
 9 3 2 1.07 0.31
 9 -3 -2 0.83 0.32
 9 3 2 1.15 0.31
 9 -3 -2 0.63 0.25
 -9 -1 -2 9.4 0.69
 -9 1 2 9.79 0.69
 -9 -1 -2 8.91 0.64
 -9 1 2 8.58 0.58
 -9 -1 -2 9.43 0.64
 -9 1 2 9.81 0.67
 9 -1 -2 9.11 0.64
 9 -1 -2 9.7 0.69
 9 1 2 9.16 0.62
 9 1 2 9.67 0.67
 9 -1 -2 9.42 0.6
 9 1 2 8.82 0.6
 -9 1 -2 9.69 0.63
 -9 1 -2 8.89 0.79
 -9 1 -2 8.48 0.67
 -9 -1 2 8.3 0.7
 9 -1 2 8.42 0.58
 9 1 -2 9.86 0.71
 9 -1 2 7.65 0.7
 9 1 -2 8.89 0.66
 9 1 -2 8.59 0.71
 -9 -3 2 1.34 0.26
 -9 -3 2 0.93 0.3
 -9 3 -2 1.23 0.44
 -9 3 -2 1.52 0.33
 -9 -3 2 0.59 0.32
 9 3 -2 0.51 0.29
 9 -3 2 0.88 0.34
 9 3 -2 1.35 0.35
 9 -3 2 1.36 0.33
 -9 5 -2 1.12 0.47
 -9 5 -2 0.58 0.29
 -9 -5 2 1.68 0.4
 -9 -5 2 0.62 0.32
 9 5 -2 1.54 0.42
 9 -5 2 0.63 0.32
 9 5 -2 0.97 0.47
 -9 7 -2 0.19 0.39
 -9 -7 2 0.62 0.38
 9 7 -2 1.02 0.23
 9 -7 2 0.6 0.33
 9 7 -2 0.82 0.63
 -9 9 -2 0.23 0.64
 -9 9 -2 -0.34 0.41
 -9 -9 2 -0.38 0.4
 9 9 -2 -0.05 0.21
 9 -9 2 -0.03 0.43
 9 9 -2 0.37 0.65
 -10 8 2 26.32 2.14
 -10 -8 -2 23.28 1.94
 -10 8 2 23.53 1.76
 10 8 2 23.23 1.5
 10 -8 -2 23.63 2.18
 10 8 2 27.93 1.73
 -10 -6 -2 46.27 2.17
 -10 6 2 45.05 2.48
 -10 -6 -2 51.17 2.35
 10 -6 -2 51.47 2.32
 10 6 2 49.89 2.13
 10 6 2 48.05 2.05
 -10 -4 -2 131.87 3.75
 -10 -4 -2 130.3 3.86
 -10 4 2 129.7 3.75
 -10 4 2 136.64 4.15
 -10 4 2 132.32 3.54
 -10 -4 -2 128.61 3.77
 10 4 2 136.76 3.65
 10 4 2 135.94 3.64
 10 -4 -2 126.07 4
 10 4 2 129.96 3.75
 -10 -2 -2 343.92 7.47
 -10 2 2 333.36 7.46
 -10 -2 -2 333.77 7.4
 -10 -2 -2 333.67 7.39
 -10 2 2 335.4 7.42
 -10 2 2 327.89 7.35
 10 2 2 342.81 7.34
 10 -2 -2 335.65 7.46
 10 -2 -2 334.74 7.38
 10 2 2 329.82 7.31
 10 2 2 329.03 7.31
 -10 0 -2 267.8 6.6
 -10 0 2 280.29 6.37
 -10 0 -2 284.69 6.22
 -10 0 2 279.84 6.46
 -10 0 -2 278.85 6.32
 10 0 -2 283.48 6.4
 10 0 2 277.44 6.16
 10 0 -2 278.21 6.27
 10 0 -2 277.33 5.76
 10 0 2 280.07 6.23
 -10 -2 2 337.1 6.57
 -10 -2 2 329.15 7.87
 -10 2 -2 339.05 7.22
 -10 2 -2 332.24 7.88
 -10 -2 2 345.14 7.5
 10 -2 2 330.01 7.15
 10 2 -2 341.22 7.79
 10 2 -2 334.51 7.37
 10 -2 2 321.35 7.8
 -10 -4 2 137.92 3.83
 -10 -4 2 131.23 3.35
 -10 -4 2 121.92 4.2
 -10 4 -2 130.59 3.55
 10 4 -2 127.44 3.66
 10 -4 2 135.2 3.62
 10 -4 2 129.04 4.15
 10 4 -2 126.07 4.33
 -10 6 -2 48.92 2.54
 -10 6 -2 44.63 2.08
 -10 -6 2 49.71 2.25
 10 6 -2 48.29 2.55
 10 -6 2 47.74 2.11
 10 6 -2 44.74 2.1
 -10 8 -2 25.31 4.42
 -10 -8 2 24.63 1.76
 10 8 -2 24.67 2.35
 10 8 -2 22.57 0.85
 10 -8 2 25.53 1.74
 -11 -9 -2 0.01 0.41
 -11 9 2 -0.45 0.4
 -11 9 2 0.57 0.51
 11 -9 -2 0.39 0.45
 11 9 2 -0.09 0.42
 11 9 2 0.04 0.38
 -11 7 2 0.95 0.59
 -11 -7 -2 0.51 0.39
 11 7 2 1.16 0.45
 11 -7 -2 0.95 0.46
 11 7 2 0.81 0.38
 -11 -5 -2 0.81 0.36
 -11 -5 -2 0.48 0.36
 -11 -5 -2 0.84 0.3
 -11 5 2 0.38 0.35
 11 -5 -2 0.52 0.35
 11 5 2 0.9 0.31
 11 5 2 0.86 0.33
 -11 3 2 1.78 0.4
 -11 3 2 1.95 0.47
 -11 3 2 2.95 0.54
 -11 -3 -2 1.56 0.37
 -11 -3 -2 1.38 0.36
 -11 -3 -2 1.4 0.4
 11 3 2 2.06 0.43
 11 3 2 1.75 0.39
 11 -3 -2 1.85 0.44
 11 3 2 1.59 0.38
 11 -3 -2 2.94 0.56
 -11 1 2 4.29 0.51
 -11 1 2 3.91 0.58
 -11 -1 -2 2.97 0.5
 -11 -1 -2 3.65 0.54
 -11 1 2 2.88 0.43
 -11 -1 -2 3.31 0.53
 11 1 2 2.99 0.47
 11 -1 -2 3.23 0.46
 11 1 2 3.63 0.53
 11 -1 -2 2.9 0.49
 11 1 2 3.39 0.5
 11 -1 -2 3.46 0.56
 -11 -1 2 2.87 0.24
 -11 1 -2 3.28 0.52
 -11 1 -2 3.44 0.65
 -11 -1 2 3.34 0.58
 -11 1 -2 3.03 0.5
 11 1 -2 3.34 0.55
 11 1 -2 3.2 0.59
 11 -1 2 3.39 0.61
 11 -1 2 3.31 0.49
 11 1 -2 3.76 0.58
 -11 3 -2 2.22 0.61
 -11 -3 2 2.3 0.32
 -11 -3 2 2.73 0.53
 -11 3 -2 1.36 0.31
 -11 -3 2 1.93 0.53
 11 3 -2 1.99 0.42
 11 -3 2 1.33 0.33
 11 3 -2 2.24 0.54
 11 -3 2 1.49 0.52
 -11 5 -2 0.69 0.45
 -11 -5 2 0.63 0.28
 -11 -5 2 0.92 0.37
 -11 5 -2 0.86 0.35
 11 5 -2 1.4 0.4
 11 5 -2 1.33 0.52
 11 -5 2 0.98 0.37
 -11 7 -2 1.07 0.6
 -11 -7 2 0.79 0.46
 11 7 -2 1.05 0.55
 11 -7 2 1.09 0.41
 -11 9 -2 0.75 0.59
 -11 9 -2 -0.1 0.46
 -11 -9 2 0.37 0.52
 11 -9 2 0.2 0.45
 11 9 -2 -0.09 0.51
 -12 -8 -2 19.06 1.64
 -12 8 2 17.45 1.78
 12 8 2 19.3 1.47
 12 8 2 19.51 1.33
 12 -8 -2 16.79 1.57
 -12 -6 -2 31.35 1.83
 -12 6 2 31.47 2.07
 -12 -6 -2 31.6 1.88
 12 6 2 35.39 1.66
 12 6 2 33.16 2.09
 12 -6 -2 32.24 1.86
 -12 4 2 84.15 3.34
 -12 -4 -2 87.26 2.98
 -12 -4 -2 93.37 3.09
 -12 -4 -2 90.72 2.95
 -12 4 2 88.79 3.38
 -12 4 2 90.71 2.84
 12 4 2 93.91 2.93
 12 -4 -2 90.56 3.02
 12 4 2 90.36 2.77
 12 -4 -2 85.96 3.17
 -12 2 2 218.73 5.35
 -12 -2 -2 226.76 5.34
 -12 2 2 217.67 5.38
 -12 2 2 219.35 5.37
 -12 -2 -2 212.64 5.37
 -12 -2 -2 216.34 5.39
 12 2 2 221.09 5.31
 12 -2 -2 213.1 5.28
 12 2 2 217.03 5.25
 12 -2 -2 224.95 5.35
 12 2 2 218.06 5.19
 -12 0 -2 143.94 3.81
 -12 0 2 142.78 4.03
 -12 0 2 143.01 3.35
 -12 0 -2 139.95 3.81
 -12 0 -2 145.98 4.16
 -12 0 2 144.22 3.93
 12 0 -2 143.99 3.85
 12 0 -2 147.27 3.95
 12 0 2 139.58 3.77
 12 0 2 137.55 3.71
 12 0 -2 143.61 3.36
 12 0 -2 147.48 3.97
 -12 2 -2 210.73 5.73
 -12 -2 2 215.16 4.35
 -12 -2 2 216.39 5.4
 -12 -2 2 216.69 4.52
 -12 -2 2 218.93 5.76
 -12 2 -2 214.2 5.13
 12 2 -2 222.16 5.33
 12 -2 2 220.26 5.14
 12 -2 2 213.67 5.73
 12 2 -2 209.68 5.56
 -12 4 -2 94.04 3.5
 -12 4 -2 91.72 2.86
 -12 -4 2 90.03 2.57
 -12 -4 2 93.35 3.08
 12 -4 2 92.72 2.89
 12 4 -2 82.74 2.88
 12 4 -2 92.83 3.41
 -12 6 -2 29.01 1.63
 -12 -6 2 33.41 1.87
 -12 6 -2 33.29 2.13
 12 6 -2 35.49 2.19
 12 -6 2 32.66 1.74
 12 6 -2 31.53 1.75
 -12 -8 2 18.83 1.56
 -12 8 -2 20.26 1.87
 12 -8 2 17.63 1.48
 12 8 -2 18.12 1.8
 -13 9 2 0.18 0.6
 -13 -9 -2 -0.06 0.42
 -13 9 2 -0.78 0.43
 13 9 2 0 0.37
 13 9 2 0.03 0.42
 13 -9 -2 0.14 0.44
 -13 -7 -2 -0.13 0.27
 -13 7 2 0.49 0.55
 13 7 2 1.7 0.54
 13 7 2 1.25 0.43
 13 -7 -2 0.74 0.46
 -13 5 2 0.24 0.32
 -13 -5 -2 0.83 0.36
 -13 -5 -2 0.65 0.35
 -13 5 2 0.91 0.46
 -13 -5 -2 -0.13 0.26
 13 5 2 0.33 0.32
 13 -5 -2 0.58 0.3
 13 5 2 0.69 0.29
 -13 -3 -2 0.5 0.29
 -13 3 2 0.33 0.24
 -13 -3 -2 0.7 0.31
 -13 -3 -2 0.59 0.27
 -13 3 2 0.65 0.31
 -13 3 2 -0.02 0.18
 13 3 2 0.67 0.27
 13 -3 -2 0.14 0.25
 13 3 2 0.13 0.21
 13 -3 -2 0.93 0.34
 13 3 2 0.07 0.23
 -13 1 2 4.36 0.64
 -13 -1 -2 6.37 0.66
 -13 1 2 4.97 0.61
 -13 1 2 4.73 0.51
 -13 -1 -2 5.19 0.59
 -13 -1 -2 4.49 0.52
 13 -1 -2 5.64 0.53
 13 1 2 4.73 0.55
 13 -1 -2 5.47 0.61
 13 -1 -2 5.46 0.6
 13 1 2 4.9 0.54
 -13 1 -2 5.87 0.88
 -13 1 -2 4.66 0.55
 -13 -1 2 5.79 0.86
 -13 1 -2 5.51 0.73
 -13 1 -2 5.37 0.75
 13 -1 2 4.84 0.77
 13 1 -2 5.41 0.64
 13 1 -2 3.87 0.59
 13 1 -2 5.76 0.64
 13 -1 2 4.25 0.59
 -13 3 -2 0.31 0.31
 -13 3 -2 0.3 0.19
 -13 -3 2 0.5 0.31
 -13 -3 2 0.66 0.31
 -13 -3 2 0.61 0.21
 13 -3 2 0.38 0.32
 13 3 -2 0.5 0.27
 13 3 -2 0.55 0.34
 13 -3 2 0.39 0.25
 -13 5 -2 0.45 0.42
 -13 -5 2 0.27 0.25
 -13 -5 2 0.19 0.26
 -13 5 -2 0.43 0.27
 13 5 -2 0.71 0.43
 13 5 -2 0.13 0.29
 13 -5 2 0.96 0.36
 -13 -7 2 0.33 0.4
 -13 7 -2 1.09 0.57
 13 7 -2 -0.27 0.37
 13 -7 2 1.02 0.41
 -13 9 -2 0.03 0.56
 -13 9 -2 0.82 0.67
 -13 -9 2 -0.06 0.41
 13 9 -2 0.47 0.51
 13 -9 2 0.29 0.39
 -14 -8 -2 13.71 1.43
 -14 8 2 13.15 1.62
 14 8 2 11.84 1.23
 14 8 2 13.45 1.12
 14 -8 -2 14.06 1.46
 -14 -6 -2 17.37 1.43
 -14 6 2 19.53 1.64
 14 -6 -2 19.11 1.44
 14 6 2 18.76 1.32
 14 6 2 18.03 1.16
 -14 -4 -2 40.5 1.83
 -14 4 2 36.7 2.11
 -14 4 2 43.81 2.16
 -14 -4 -2 39.81 1.93
 -14 -4 -2 42.42 2.03
 14 4 2 44.28 1.91
 14 4 2 40.47 1.67
 14 -4 -2 40.54 1.92
 14 -4 -2 36.29 2.27
 -14 -2 -2 76.79 2.71
 -14 -2 -2 80.04 2.72
 -14 2 2 77.08 2.71
 -14 2 2 80.35 2.65
 -14 -2 -2 76.54 2.54
 -14 2 2 74.19 2.62
 14 2 2 81.23 2.51
 14 2 2 75.09 2.56
 14 -2 -2 75.43 2.56
 14 2 2 83.1 2.69
 14 -2 -2 78.67 2.65
 -14 0 -2 30.49 1.47
 -14 0 -2 31.93 1.54
 -14 0 -2 33.46 1.74
 -14 0 2 30.37 1.61
 -14 0 2 33.29 1.27
 14 0 -2 32.76 1.25
 14 0 2 29.45 1.43
 14 0 -2 31.85 1.6
 14 0 -2 31.32 1.53
 14 0 -2 33.09 1.6
 14 0 2 32.93 1.53
 -14 -2 2 74.24 2.94
 -14 2 -2 77.36 2.99
 -14 -2 2 78.64 2.04
 -14 2 -2 77.96 2.57
 -14 -2 2 79.41 2.76
 14 -2 2 80.2 2.54
 14 2 -2 80.45 2.9
 14 -2 2 76.32 2.92
 14 2 -2 78.11 2.69
 -14 4 -2 36.12 1.68
 -14 4 -2 40.73 2.23
 -14 -4 2 37.85 1.46
 -14 -4 2 40.66 1.95
 14 4 -2 41.13 2.14
 14 4 -2 36.76 1.8
 14 -4 2 40.75 1.79
 -14 -6 2 17.3 1.41
 -14 -6 2 16.39 1.7
 -14 6 -2 19.62 1.36
 -14 6 -2 19.65 1.65
 14 -6 2 18.19 2.11
 14 6 -2 15.56 1.51
 -14 8 -2 14.55 1.62
 -14 -8 2 13.96 1.41
 14 -8 2 15.12 1.4
 14 8 -2 13.65 1.55
 -15 9 2 0.93 0.58
 -15 -9 -2 0.06 0.38
 15 9 2 -0.22 0.48
 15 -9 -2 0.72 0.47
 15 9 2 -0.05 0.37
 -15 -7 -2 0.44 0.42
 -15 7 2 1.07 0.6
 15 -7 -2 0.37 0.36
 15 7 2 0.06 0.26
 15 7 2 0.51 0.36
 -15 5 2 -0.07 0.25
 -15 -5 -2 1.47 0.4
 -15 -5 -2 -0.08 0.26
 -15 5 2 -0.11 0.37
 15 5 2 0.31 0.23
 15 -5 -2 0.24 0.3
 -15 -3 -2 0.12 0.21
 -15 -3 -2 -0.32 0.21
 -15 3 2 0.57 0.3
 -15 3 2 0.32 0.25
 -15 3 2 0.09 0.23
 15 3 2 -0.02 0.19
 15 3 2 0.22 0.2
 15 -3 -2 0.36 0.26
 15 -3 -2 0.06 0.22
 -15 -1 -2 2.56 0.55
 -15 -1 -2 2.74 0.52
 -15 1 2 3.46 0.54
 -15 -1 -2 2.77 0.57
 -15 1 2 3.09 0.62
 -15 -1 -2 3.09 0.63
 -15 1 2 2.99 0.6
 15 -1 -2 2.65 0.55
 15 -1 -2 3.49 0.62
 15 1 2 2.91 0.56
 15 -1 -2 3.11 0.5
 15 1 2 4.19 0.71
 15 1 2 3.32 0.58
 -15 1 -2 3.25 0.59
 -15 1 -2 2.11 0.46
 -15 -1 2 3.71 0.38
 -15 1 -2 3.35 0.67
 -15 1 -2 2.35 0.8
 15 1 -2 4 0.7
 15 1 -2 3.29 0.62
 15 -1 2 2.43 0.63
 15 1 -2 3.08 0.57
 15 -1 2 2.61 0.52
 -15 -3 2 0.22 0.25
 -15 3 -2 0.13 0.34
 -15 3 -2 0.04 0.2
 15 3 -2 0.48 0.37
 15 -3 2 0.19 0.24
 15 3 -2 0.28 0.21
 -15 5 -2 0.48 0.42
 -15 -5 2 0.24 0.21
 15 -5 2 0.09 0.26
 15 5 -2 0.75 0.36
 15 5 -2 -0.1 0.27
 -15 -7 2 -0.13 0.35
 -15 7 -2 -0.13 0.37
 15 -7 2 0.21 0.34
 15 7 -2 0.72 0.52
 -15 -9 2 -0.49 0.37
 -15 9 -2 -0.07 0.52
 15 9 -2 0.29 0.54
 15 -9 2 -0.03 0.44
 -16 -8 -2 7.03 1.23
 -16 8 2 10.75 1.67
 16 -8 -2 8.93 1.32
 16 8 2 11.03 0.97
 16 8 2 9.94 1.18
 -16 -6 -2 14.77 1.36
 -16 6 2 16.85 1.54
 16 6 2 16.23 1.14
 16 6 2 19.05 1.37
 16 -6 -2 15.76 1.38
 -16 4 2 30.98 1.86
 -16 -4 -2 30.32 1.59
 -16 4 2 31.7 1.69
 -16 -4 -2 31.09 1.79
 -16 -4 -2 29.85 1.74
 16 4 2 30.79 1.65
 16 -4 -2 32.99 1.76
 16 4 2 32.01 1.49
 -16 2 2 54.27 2.21
 -16 2 2 56.45 2.22
 -16 -2 -2 58.12 2.37
 -16 -2 -2 52.53 2.27
 -16 -2 -2 55.82 2.1
 16 2 2 52.49 2.13
 16 -2 -2 48.47 2.57
 16 -2 -2 51.07 2.07
 16 2 2 55.06 2.18
 -16 0 -2 26.57 1.63
 -16 0 -2 25.78 1.47
 -16 0 2 27.24 1.22
 -16 0 -2 25.72 1.38
 16 0 -2 28.9 1.59
 16 0 -2 29.58 1.55
 16 0 -2 28.42 1.22
 16 0 2 25.45 1.4
 16 0 -2 25.31 1.47
 16 0 2 24.13 1.41
 -16 2 -2 55.59 2.65
 -16 -2 2 57.72 1.73
 -16 -2 2 50.86 2.46
 -16 2 -2 53.51 2.14
 -16 2 -2 53.62 2.18
 16 -2 2 52.49 2.42
 16 2 -2 56.67 2.5
 16 2 -2 57.78 2.42
 16 -2 2 60.42 2.22
 16 2 -2 56.08 2.3
 -16 4 -2 30.65 1.61
 -16 -4 2 34.03 1.84
 -16 4 -2 28.73 1.94
 -16 -4 2 32.11 1.32
 16 4 -2 27.59 1.62
 16 -4 2 31.07 1.63
 16 4 -2 36.12 2.05
 -16 -6 2 14.39 1.33
 -16 6 -2 14.91 1.53
 16 -6 2 14.81 1.25
 16 6 -2 16.36 1.53
 -16 -8 2 8.16 1.26
 -16 8 -2 9.65 1.56
 16 8 -2 9.95 1.55
 16 -8 2 7.68 1.19
 -17 -7 -2 0.16 0.37
 -17 7 2 -0.54 0.39
 17 -7 -2 0.25 0.36
 17 7 2 0.42 0.31
 17 7 2 0.29 0.33
 -17 -5 -2 0.85 0.35
 -17 -5 -2 -0.17 0.26
 -17 5 2 0.47 0.37
 17 5 2 0.17 0.22
 17 -5 -2 0 0.24
 17 5 2 -0.26 0.24
 -17 -3 -2 -0.26 0.2
 -17 3 2 -0.1 0.27
 -17 -3 -2 -0.17 0.21
 -17 3 2 0.27 0.32
 -17 -3 -2 -0.3 0.21
 17 -3 -2 0.02 0.26
 17 3 2 -0.03 0.19
 17 -3 -2 -0.32 0.19
 17 3 2 -0.28 0.2
 -17 1 2 3.32 0.67
 -17 -1 -2 2.32 0.46
 -17 1 2 2.29 0.49
 -17 -1 -2 3.01 0.65
 -17 1 2 3.21 0.58
 -17 -1 -2 2.88 0.63
 17 1 2 2.1 0.49
 17 -1 -2 2.87 0.62
 17 1 2 2.17 0.55
 17 -1 -2 2.74 0.5
 17 1 2 3.31 0.63
 -17 1 -2 2.99 0.56
 -17 1 -2 2.87 0.79
 -17 1 -2 2.5 0.51
 -17 -1 2 2.05 0.55
 -17 -1 2 2.6 0.43
 17 -1 2 2.96 0.58
 17 1 -2 2.45 0.72
 17 -1 2 3.12 0.59
 17 -1 2 2.55 0.63
 17 1 -2 2.86 0.62
 17 1 -2 2.25 0.68
 -17 -3 2 -0.16 0.2
 -17 -3 2 -0.16 0.14
 -17 3 -2 -0.01 0.2
 -17 3 -2 0.1 0.34
 17 3 -2 -0.28 0.25
 17 3 -2 -0.07 0.22
 17 -3 2 -0.14 0.2
 -17 -5 2 -0.38 0.24
 -17 -5 2 -0.02 0.24
 -17 5 -2 0.33 0.4
 -17 5 -2 -0.08 0.27
 17 5 -2 0 0.3
 17 -5 2 0.3 0.28
 -17 7 -2 0.25 0.51
 -17 -7 2 -0.29 0.33
 17 -7 2 0.33 0.39
 -18 -8 -2 10.17 1.52
 -18 8 2 7.88 1.44
 18 -8 -2 5.52 1.1
 18 8 2 10.38 1.19
 18 8 2 7.4 0.8
 -18 6 2 13.53 1.42
 -18 -6 -2 16.26 1.23
 -18 -6 -2 14.53 1.37
 18 6 2 13.48 1.27
 18 -6 -2 14.83 1.37
 -18 -4 -2 36.26 2.43
 -18 -4 -2 38 2.07
 -18 -4 -2 35.54 2.12
 -18 4 2 38.77 2.13
 18 4 2 39.28 1.7
 18 4 2 37.22 1.96
 18 -4 -2 37.34 1.98
 -18 -2 -2 74.44 3.04
 -18 2 2 74.87 2.94
 -18 -2 -2 70.4 2.89
 -18 2 2 81.91 2.88
 -18 -2 -2 81.08 3.01
 18 2 2 76.39 2.82
 18 -2 -2 76 2.73
 18 -2 -2 80.8 2.89
 -18 0 -2 50.16 2.23
 -18 0 -2 45.23 2
 -18 0 2 46.7 2.31
 -18 0 2 50.13 1.85
 18 0 -2 46.9 1.78
 18 0 2 55.62 2.26
 18 0 -2 49.52 2.21
 18 0 2 47.02 2.09
 18 0 -2 51.31 2.28
 -18 -2 2 75.14 2.24
 -18 2 -2 79.84 3.24
 -18 2 -2 77.48 2.81
 18 2 -2 76.8 3.04
 18 2 -2 69.21 2.82
 18 2 -2 83.23 3.09
 18 -2 2 81.4 2.83
 -18 4 -2 32.75 2.15
 -18 -4 2 35.94 1.48
 -18 4 -2 39.03 2.29
 -18 -4 2 35.81 2.22
 18 -4 2 38.48 1.9
 18 4 -2 39.49 2.22
 18 4 -2 34.77 1.9
 -18 -6 2 16.39 1.42
 -18 6 -2 14.7 1.53
 -18 -6 2 14.58 1.27
 18 -6 2 14.23 1.25
 18 6 -2 11.31 1.37
 -18 -8 2 7.06 1.23
 -18 8 -2 7.39 1.48
 18 -8 2 6.83 1.14
 18 8 -2 8.32 1.42
 -19 -7 -2 0.47 0.45
 -19 7 2 -0.06 0.44
 19 -7 -2 0.53 0.44
 19 7 2 0.77 0.35
 19 7 2 0.42 0.37
 -19 5 2 0.11 0.38
 -19 -5 -2 -0.1 0.31
 -19 -5 -2 0.28 0.26
 19 5 2 -0.29 0.21
 19 5 2 0.27 0.37
 19 -5 -2 0.54 0.36
 -19 3 2 -0.05 0.29
 -19 -3 -2 -0.12 0.26
 -19 -3 -2 0.21 0.3
 19 -3 -2 -0.21 0.29
 19 3 2 -0.23 0.24
 19 -3 -2 -0.26 0.18
 -19 -1 -2 2.27 0.51
 -19 -1 -2 2.02 0.45
 -19 -1 -2 1.26 0.55
 -19 1 2 2.68 0.63
 -19 1 2 2.35 0.54
 19 -1 -2 1.43 0.51
 19 -1 -2 0.91 0.39
 19 1 2 1.73 0.53
 19 -1 -2 0.94 0.41
 -19 -1 2 1.78 0.39
 -19 1 -2 1.35 0.47
 -19 1 -2 1.89 0.58
 19 1 -2 1.95 0.78
 19 -1 2 2.39 0.56
 19 1 -2 1.61 0.53
 19 1 -2 1.73 0.58
 -19 -3 2 -0.25 0.15
 -19 3 -2 0.36 0.26
 -19 -3 2 0.14 0.24
 -19 3 -2 -0.2 0.21
 19 3 -2 0.25 0.25
 19 3 -2 -0.03 0.31
 19 -3 2 0.02 0.26
 -19 -5 2 0.17 0.23
 -19 5 -2 0.5 0.48
 -19 5 -2 0.11 0.33
 -19 -5 2 0.58 0.43
 19 -5 2 0.12 0.26
 19 5 -2 -0.49 0.33
 -19 7 -2 0.5 0.47
 -19 -7 2 0.83 0.5
 19 7 -2 -0.14 0.47
 19 -7 2 0.81 0.49
 -20 -8 -2 5.19 1.11
 -20 8 2 4.25 1.07
 20 8 2 4.95 1.04
 20 -8 -2 4.34 0.99
 20 8 2 4.97 0.7
 -20 6 2 13.1 1.49
 -20 -6 -2 9.27 1.04
 -20 -6 -2 10.26 1.43
 20 6 2 10.8 1.19
 20 6 2 12.01 0.95
 20 -6 -2 11.3 1.23
 -20 -4 -2 27.01 1.81
 -20 4 2 30.27 1.95
 -20 -4 -2 25.73 1.55
 20 4 2 27.16 1.72
 20 -4 -2 29.03 1.8
 -20 2 2 59.43 2.46
 -20 -2 -2 56.12 2.61
 -20 -2 -2 60.31 2.65
 -20 -2 -2 52.87 2.24
 20 -2 -2 56.93 2.48
 20 2 2 57.46 2.49
 20 2 2 61.58 2.67
 20 -2 -2 56.76 2.35
 -20 0 -2 47.03 2.36
 -20 0 -2 43.87 2.01
 -20 0 2 47.7 1.87
 20 0 -2 43.79 1.81
 20 0 -2 42.72 2.18
 20 0 -2 46.77 2.23
 20 0 2 47.51 2.18
 20 0 -2 45.59 2.26
 -20 -2 2 60.28 1.99
 -20 2 -2 54.9 2.42
 -20 2 -2 59.8 2.84
 20 2 -2 58.57 2.65
 20 2 -2 62.08 2.75
 20 -2 2 56.38 2.4
 20 2 -2 49.49 2.4
 -20 4 -2 25.36 1.61
 -20 -4 2 26.68 1.29
 -20 -4 2 25.63 1.28
 -20 -4 2 30.18 1.89
 -20 4 -2 30.43 2.1
 20 4 -2 28.08 1.89
 20 -4 2 30.54 1.74
 -20 -6 2 9.91 1.42
 -20 -6 2 11.38 0.99
 20 6 -2 10.89 1.3
 20 -6 2 12.78 1.22
 -20 8 -2 5.65 1.25
 -20 -8 2 6.73 1.51
 20 8 -2 6.45 1.3
 20 -8 2 5.31 1.05
 -21 -7 -2 0.26 0.41
 -21 7 2 0.09 0.51
 21 7 2 -0.02 0.28
 21 7 2 0.4 0.43
 21 -7 -2 0.11 0.44
 -21 -5 -2 0.19 0.37
 -21 -5 -2 -0.7 0.36
 -21 5 2 0.57 0.43
 21 -5 -2 0.44 0.31
 21 5 2 0.04 0.31
 -21 3 2 0.32 0.36
 -21 -3 -2 -0.14 0.27
 -21 -3 -2 0.68 0.36
 21 -3 -2 0.02 0.21
 21 3 2 0.04 0.28
 -21 -1 -2 0.89 0.45
 -21 1 2 0.77 0.32
 -21 -1 -2 0.11 0.25
 21 -1 -2 0.95 0.43
 21 -1 -2 0.69 0.34
 21 -1 -2 0.05 0.35
 -21 -1 2 0.55 0.28
 -21 1 -2 0.5 0.37
 21 1 -2 0.21 0.31
 21 -1 2 0.15 0.24
 21 1 -2 0.23 0.3
 21 1 -2 0.29 0.31
 -21 -3 2 0.4 0.37
 -21 3 -2 -0.02 0.33
 -21 3 -2 0.19 0.45
 -21 -3 2 0.51 0.14
 -21 -3 2 0.36 0.27
 21 -3 2 0.86 0.4
 21 3 -2 0.09 0.28
 21 3 -2 -0.14 0.29
 -21 -5 2 -0.1 0.34
 -21 5 -2 -0.53 0.39
 -21 -5 2 0.3 0.29
 21 -5 2 0.22 0.32
 21 5 -2 0.21 0.41
 -21 -7 2 -0.36 0.37
 -21 7 -2 -0.9 0.43
 21 -7 2 -0.06 0.33
 21 7 -2 0.18 0.49
 -22 -8 -2 3.16 1
 -22 8 2 1.69 0.92
 22 -8 -2 5.58 1.13
 22 8 2 2.08 0.74
 -22 -6 -2 5.63 1.05
 -22 -6 -2 5.77 1.04
 22 6 2 6.55 1.08
 22 -6 -2 6.26 1.55
 -22 4 2 15.07 1.4
 -22 -4 -2 14.85 1.39
 -22 -4 -2 13.51 1.13
 22 -4 -2 13.83 1.32
 22 4 2 15.66 1.37
 -22 2 2 28.67 2.13
 -22 -2 -2 27.31 1.59
 -22 -2 -2 29.78 1.92
 22 2 2 30.83 1.92
 22 2 2 31.58 1.83
 22 -2 -2 30.95 1.82
 22 -2 -2 30.34 1.71
 -22 0 2 24.67 1.35
 -22 0 -2 23.99 1.75
 22 0 -2 24.11 1.66
 22 0 2 24.2 1.59
 22 0 -2 24.04 1.64
 22 0 -2 22.99 1.68
 -22 2 -2 33.89 2.11
 -22 -2 2 32.2 1.45
 -22 2 -2 30.14 1.82
 22 2 -2 31.67 1.95
 22 2 -2 28.51 1.91
 22 -2 2 29.96 1.77
 -22 4 -2 14.35 1.56
 -22 -4 2 16.49 1.04
 -22 -4 2 17.41 1.5
 22 -4 2 16.25 1.35
 22 4 -2 16.88 1.58
 -22 -6 2 7.26 0.85
 -22 -6 2 6.04 1.1
 -22 6 -2 5.76 1.21
 22 6 -2 5.62 1.14
 22 -6 2 6.03 1.08
 -22 -8 2 4.22 1.03
 -22 8 -2 3.62 1.05
 22 -8 2 2.31 0.81
 22 8 -2 4.31 1.12
 -23 7 2 -0.38 0.45
 -23 -7 -2 0.77 0.53
 23 7 2 0.1 0.44
 23 -7 -2 0.07 0.44
 -23 5 2 0.16 0.45
 -23 -5 -2 -0.55 0.21
 -23 -5 -2 0.35 0.43
 23 -5 -2 -0.36 0.28
 23 5 2 -0.04 0.34
 -23 -3 -2 -0.51 0.27
 -23 3 2 0.32 0.43
 -23 -3 -2 -0.56 0.24
 -23 -3 -2 -0.36 0.29
 23 -3 -2 0.11 0.3
 23 3 2 0.44 0.3
 -23 -1 -2 0.01 0.33
 -23 1 2 0.04 0.29
 23 -1 -2 0.42 0.29
 23 -1 -2 0.25 0.31
 23 -1 -2 -0.3 0.18
 23 1 2 0.08 0.35
 -23 -1 2 0.02 0.24
 -23 1 -2 0.46 0.39
 23 -1 2 0.36 0.33
 23 1 -2 -0.01 0.28
 23 1 -2 0.5 0.45
 -23 -3 2 -0.01 0.27
 -23 -3 2 0.1 0.16
 -23 3 -2 -0.36 0.31
 -23 3 -2 0.28 0.42
 23 3 -2 -0.42 0.24
 23 3 -2 0.08 0.3
 23 -3 2 0.53 0.36
 -23 -5 2 0.19 0.41
 -23 -5 2 -0.23 0.34
 -23 -5 2 -0.29 0.26
 -23 5 -2 0.43 0.46
 23 -5 2 0.43 0.39
 23 5 -2 0.14 0.47
 -23 7 -2 0.33 0.62
 23 7 -2 -0.26 0.47
 23 -7 2 0.86 0.52
 -24 -6 -2 2.68 0.78
 -24 6 2 3.56 0.98
 24 -6 -2 4.06 0.93
 24 6 2 2.75 0.82
 -24 4 2 6.55 1.14
 -24 -4 -2 7.42 1.22
 24 -4 -2 6.44 1.04
 24 4 2 8.09 1.21
 -24 -2 -2 13.63 1.31
 -24 2 2 13.87 1.23
 24 2 2 13.14 1.32
 24 2 2 15.28 1.33
 24 -2 -2 14.76 1.35
 -24 0 -2 8.8 1.34
 -24 0 2 8.52 0.84
 24 0 2 9.17 1.27
 24 0 -2 7.64 1.13
 24 0 -2 9.39 1.09
 -24 -2 2 12.07 0.79
 -24 2 -2 15.01 1.5
 -24 -2 2 14.34 1
 24 -2 2 14.1 1.25
 24 2 -2 12.69 1.29
 24 2 -2 14.43 1.38
 -24 -4 2 8.38 1.26
 -24 -4 2 7.71 0.76
 -24 4 -2 7.37 1.35
 24 4 -2 6.4 1.1
 24 -4 2 6.77 1.04
 24 4 -2 9.45 1.4
 -24 -6 2 3.92 0.93
 -24 -6 2 2.16 0.61
 -24 6 -2 3.75 1.04
 24 6 -2 1.65 0.78
 24 -6 2 3.53 0.83
 -25 7 2 0.14 0.64
 -25 -7 -2 0.05 0.41
 25 7 2 -0.37 0.55
 25 -7 -2 -0.46 0.37
 -25 5 2 0.38 0.47
 -25 -5 -2 0.63 0.42
 25 -5 -2 -0.27 0.44
 25 5 2 -0.25 0.38
 -25 -3 -2 0.27 0.41
 -25 3 2 -0.04 0.36
 -25 -3 -2 -0.37 0.24
 25 3 2 0.58 0.43
 25 3 2 -0.12 0.34
 25 -3 -2 0.34 0.37
 -25 -1 -2 0.68 0.46
 25 -1 -2 0.8 0.42
 25 -1 -2 0.2 0.39
 25 1 2 0.28 0.29
 25 -1 -2 0.11 0.25
 -25 1 -2 -0.28 0.35
 -25 -1 2 0.17 0.31
 25 -1 2 0.22 0.32
 25 1 -2 0.42 0.36
 25 1 -2 0.03 0.31
 -25 3 -2 0.28 0.49
 -25 -3 2 0.03 0.17
 -25 -3 2 0.11 0.28
 25 -3 2 -0.06 0.27
 25 3 -2 0.04 0.32
 25 3 -2 -0.26 0.32
 -25 -5 2 0.13 0.4
 -25 5 -2 -0.47 0.41
 -25 -5 2 0.02 0.34
 -25 -5 2 0.1 0.26
 25 5 -2 -0.43 0.48
 25 -5 2 -0.13 0.28
 -25 -7 2 0.03 0.45
 -25 7 -2 -0.46 0.43
 25 -7 2 1.07 0.5
 25 7 -2 0.76 0.56
 -26 6 2 3.29 0.98
 -26 -6 -2 3.11 0.88
 26 -6 -2 2.12 0.74
 -26 -4 -2 3.9 0.94
 -26 4 2 4.66 1.02
 26 -4 -2 4.56 0.91
 26 4 2 4.47 0.95
 -26 -2 -2 6.28 1.14
 -26 2 2 4.95 0.96
 26 2 2 5.03 0.94
 26 -2 -2 5.65 0.98
 26 2 2 5.49 1.04
 -26 0 2 4.61 0.76
 -26 0 -2 4.01 0.92
 26 0 -2 4.34 0.9
 26 0 2 4.24 0.96
 26 0 -2 4.84 0.95
 -26 2 -2 4.5 1
 -26 -2 2 5.04 0.56
 -26 -2 2 4.69 0.73
 26 2 -2 5.53 1.12
 26 2 -2 6.74 1.16
 26 -2 2 7.2 1.13
 -26 -4 2 4.23 0.66
 -26 4 -2 4.77 1.66
 26 -4 2 4.57 0.91
 -26 -6 2 1.22 0.7
 -26 6 -2 1.97 0.88
 26 6 -2 1.95 0.78
 26 -6 2 1.13 0.59
 -27 -5 -2 -0.68 0.34
 -27 5 2 -0.22 0.48
 27 -5 -2 0.19 0.37
 27 5 2 0.44 0.45
 -27 3 2 0.65 0.44
 -27 -3 -2 0.22 0.36
 27 3 2 -0.34 0.25
 27 3 2 0.37 0.42
 27 -3 -2 0.5 0.43
 -27 1 2 -0.38 0.31
 -27 -1 -2 -0.38 0.34
 27 1 2 0.07 0.31
 27 -1 -2 0.17 0.27
 27 -1 -2 -0.05 0.32
 -27 -1 2 -0.19 0.26
 -27 1 -2 0.07 0.42
 27 1 -2 -0.25 0.31
 27 1 -2 0.65 0.49
 27 -1 2 0.05 0.27
 -27 -3 2 0.78 0.24
 -27 3 -2 -0.49 0.43
 -27 -3 2 0.58 0.31
 27 -3 2 0.12 0.34
 27 3 -2 -0.05 0.37
 27 3 -2 0.12 0.44
 -27 -5 2 -0.19 0.44
 -27 -5 2 0.75 0.5
 -27 5 -2 -0.22 0.47
 -27 -5 2 -0.89 0.31
 27 5 -2 0.12 0.49
 27 -5 2 -0.28 0.4
 27 5 -2 -1.1 0.4
 -28 -6 -2 0.83 0.63
 -28 6 2 1.27 0.81
 28 6 2 0.5 0.59
 28 -6 -2 1.73 0.69
 -28 -4 -2 4.41 1
 -28 4 2 4.05 1
 -28 -4 -2 3.17 0.91
 28 4 2 3.3 0.95
 28 -4 -2 3.18 0.81
 28 4 2 3.94 0.87
 -28 -2 -2 6.03 1.18
 -28 2 2 6.84 1.11
 28 -2 -2 6.25 1.15
 28 2 2 5.92 1.13
 -28 0 -2 4.71 0.99
 -28 0 2 3.83 0.78
 28 0 -2 4.6 1
 28 0 2 4.05 0.93
 28 0 -2 2.73 0.81
 -28 -2 2 5.1 0.63
 -28 2 -2 4.85 1.1
 -28 -2 2 5.69 0.84
 28 -2 2 5.59 1.08
 28 2 -2 5.81 1.09
 28 2 -2 6.55 1.2
 -28 4 -2 3.95 1.08
 -28 -4 2 2.69 0.58
 28 -4 2 4.43 0.88
 28 4 -2 4.11 0.94
 -28 6 -2 1.91 0.84
 -28 -6 2 1.72 0.78
 -28 -6 2 1.65 0.53
 28 -6 2 2.75 0.81
 28 6 -2 1.38 0.77
 -29 -5 -2 -0.19 0.5
 -29 5 2 -0.35 0.42
 -29 -5 -2 -0.09 0.39
 29 -5 -2 0.06 0.4
 29 5 2 0.89 0.54
 -29 -3 -2 0.76 0.52
 -29 3 2 -0.11 0.36
 29 -3 -2 -0.03 0.39
 29 3 2 0.54 0.46
 29 3 2 0.4 0.38
 -29 -1 -2 -0.01 0.4
 -29 1 2 0.09 0.34
 29 -1 -2 -0.26 0.37
 29 1 2 0.27 0.36
 -29 -1 2 -0.35 0.29
 -29 1 -2 0.39 0.5
 29 -1 2 -0.74 0.29
 29 1 -2 0.27 0.37
 29 1 -2 -0.11 0.42
 -29 -3 2 -0.01 0.32
 -29 3 -2 -0.13 0.52
 -29 -3 2 -0.12 0.27
 29 3 -2 -0.18 0.4
 29 -3 2 -0.34 0.34
 -29 5 -2 -0.3 0.54
 -29 -5 2 0.07 0.45
 29 -5 2 0.58 0.46
 29 5 -2 -0.38 0.45
 29 5 -2 0.25 0.53
 -30 4 2 3.19 1.14
 30 4 2 3.87 0.93
 30 4 2 4.15 1.48
 30 -4 -2 2.16 0.78
 -30 2 2 4 0.95
 -30 -2 -2 5.1 1.08
 30 2 2 5.64 1.1
 30 -2 -2 5.74 1.12
 -30 0 2 6.72 1.06
 -30 0 -2 4.68 1.1
 30 0 -2 3.94 1.21
 30 0 2 7.92 1.29
 -30 -2 2 5.35 0.82
 -30 -2 2 4.57 0.66
 30 2 -2 4.63 1.01
 30 -2 2 4.06 0.88
 30 2 -2 5.09 1.05
 -30 4 -2 2.16 0.9
 -30 -4 2 3.26 0.62
 30 4 -2 2.27 0.8
 30 -4 2 3.54 0.89
 30 4 -2 1.63 0.69
 -31 -5 -2 -0.28 0.35
 -31 5 2 0.49 0.58
 -31 -5 -2 -0.82 0.48
 31 5 2 0.46 0.59
 31 -5 -2 0.36 0.48
 31 5 2 -0.45 0.42
 -31 -3 -2 -0.68 0.33
 31 3 2 0.63 0.49
 31 3 2 -0.52 0.4
 31 -3 -2 0.36 0.52
 -31 -1 -2 0.47 0.42
 -31 1 2 0.68 0.45
 31 1 2 -0.51 0.35
 31 -1 -2 0.39 0.42
 -31 -1 2 -0.36 0.31
 31 -1 2 0.28 0.37
 31 1 -2 0.7 0.54
 31 1 -2 -0.07 0.5
 -31 3 -2 0.01 0.55
 -31 -3 2 0.24 0.35
 31 -3 2 -0.53 0.36
 31 3 -2 0.07 0.43
 31 3 -2 0.31 0.44
 -31 -5 2 0.94 0.53
 -31 5 -2 -0.11 0.55
 31 -5 2 -0.66 0.4
 31 5 -2 -0.78 0.43
 -32 -4 -2 1.6 0.71
 -32 4 2 0.64 0.7
 32 4 2 1.07 0.62
 32 4 2 1.91 0.69
 32 -4 -2 1.86 0.71
 -32 2 2 2.57 0.8
 32 -2 -2 1.49 0.7
 32 2 2 3.22 0.89
 -32 0 2 1.73 0.64
 32 0 -2 0.81 0.54
 32 0 -2 2.7 0.82
 32 0 2 1.14 0.57
 -32 -2 2 2.2 0.65
 -32 2 -2 0.69 0.64
 -32 -2 2 0.94 0.48
 32 2 -2 2.11 0.8
 32 -2 2 2.72 0.78
 32 2 -2 1.35 0.69
 -32 4 -2 0.21 0.5
 -32 -4 2 1.93 0.74
 32 -4 2 -0.76 0.47
 32 4 -2 0.86 0.53
 32 4 -2 1.26 0.69
 -33 -3 -2 -0.14 0.51
 -33 3 2 0.49 0.54
 33 -3 -2 0.36 0.52
 33 3 2 0.84 0.56
 -33 -1 -2 -0.05 0.46
 -33 1 2 -0.49 0.44
 33 -1 -2 -0.03 0.44
 33 1 2 0.21 0.42
 -33 1 -2 0.47 0.59
 -33 -1 2 -0.12 0.31
 33 1 -2 0.36 0.46
 33 1 -2 0.28 0.47
 33 -1 2 0.21 0.4
 -33 -3 2 0.3 0.41
 -33 3 -2 -1.14 0.46
 33 3 -2 1.89 0.73
 33 -3 2 0.14 0.46
 33 3 -2 0.84 0.52
 -34 -2 -2 1.46 0.68
 -34 2 2 0.01 0.42
 34 -2 -2 0.7 0.56
 34 2 2 0.98 0.59
 -34 0 -2 0.2 0.67
 -34 0 2 0.76 0.49
 34 0 -2 0.62 0.59
 34 0 -2 0.56 0.52
 34 0 2 0.82 0.53
 -34 2 -2 -0.2 0.58
 -34 -2 2 0.51 0.49
 34 2 -2 0.55 0.55
 34 -2 2 0.64 0.53
 34 2 -2 0.27 0.45
 -35 -1 -2 -0.13 0.55
 -35 1 2 -0.05 0.45
 35 -1 -2 -0.93 0.33
 35 1 2 0.45 0.58
 -35 1 -2 -0.61 0.48
 -35 -1 2 -0.67 0.42
 35 1 -2 -0.58 0.42
 35 1 -2 0.41 0.51
 -36 0 -2 -0.09 0.48
 -36 0 2 0.25 0.52
 36 0 -2 0.14 0.52
 36 0 2 1.03 0.55
 0 -8 -3 -0.08 0.4
 0 8 3 -0.13 0.29
 0 8 3 -0.02 0.38
 0 6 3 0.47 0.26
 0 6 3 0.9 0.4
 0 -6 -3 1.03 0.43
 0 4 3 0.56 0.18
 0 -4 -3 0.81 0.3
 0 -4 -3 0.52 0.28
 0 4 3 0.6 0.36
 0 4 3 0.32 0.22
 0 2 3 5.45 0.42
 0 -2 -3 5.91 0.6
 0 -2 -3 5.26 0.44
 0 2 3 6.14 0.62
 0 0 -3 -0.04 0.1
 0 0 -3 0.1 0.1
 0 0 3 0.15 0.13
 0 2 -3 5.53 0.5
 0 2 -3 5.93 0.47
 0 -2 3 5.57 0.5
 0 2 -3 6.14 0.65
 0 -4 3 0.54 0.26
 0 -4 3 0.6 0.24
 0 4 -3 0.59 0.28
 0 4 -3 0.67 0.23
 0 4 -3 0.51 0.23
 0 4 -3 1.21 0.44
 0 6 -3 1.06 0.36
 0 6 -3 0.44 0.35
 0 -6 3 0.46 0.31
 0 6 -3 0.74 0.46
 0 -6 3 0.17 0.36
 0 8 -3 0 0.38
 0 8 -3 0.88 0.98
 0 -8 3 0.65 0.36
 -1 9 3 11.65 1.1
 -1 -9 -3 11.52 1.3
 -1 9 3 11.65 1.38
 1 9 3 12.43 1.13
 1 -9 -3 12.33 1.36
 1 9 3 11.65 1.8
 -1 7 3 42.65 1.86
 -1 7 3 41.78 2.34
 -1 -7 -3 42.36 2.21
 1 7 3 43.1 2.34
 1 7 3 40.98 1.79
 1 -7 -3 40.32 2.14
 -1 5 3 166.6 3.98
 -1 5 3 172.33 5.03
 -1 -5 -3 163.85 4.56
 1 5 3 166.02 4.92
 1 -5 -3 164.99 4.57
 1 5 3 163.92 3.92
 -1 3 3 146.29 4.15
 -1 3 3 142.62 3.62
 -1 -3 -3 151 3.69
 -1 -3 -3 140.5 4.1
 1 3 3 142.14 3.6
 1 3 3 149.8 4.15
 1 -3 -3 139.25 3.98
 1 -3 -3 146.8 3.66
 -1 -1 -3 447.82 9.61
 -1 1 3 451.37 8.87
 -1 -1 -3 465.35 8.77
 -1 -1 -3 455.58 8.87
 -1 1 3 433.28 9.52
 1 -1 -3 455.09 8.76
 1 1 3 458.75 8.84
 1 1 3 444.7 9.53
 1 -1 -3 448.86 9.59
 1 -1 -3 451.26 8.88
 -1 1 -3 434.29 9.26
 -1 1 -3 444.97 9.19
 -1 -1 3 441.84 9.1
 -1 1 -3 461.53 9.46
 1 -1 3 440.57 9.18
 1 1 -3 432.34 9.05
 1 1 -3 440.73 9.4
 1 1 -3 452.18 9.14
 -1 -3 3 140.88 3.67
 -1 3 -3 145.03 3.61
 -1 3 -3 143.24 3.78
 -1 3 -3 144.55 4.31
 -1 3 -3 145.52 3.34
 -1 -3 3 144.81 3.39
 1 3 -3 148.39 4.31
 1 3 -3 144.38 3.47
 1 -3 3 144.84 3.36
 1 3 -3 141.8 3.62
 1 3 -3 145.94 3.37
 1 -3 3 143.11 3.83
 -1 5 -3 166.3 4.59
 -1 5 -3 168.32 5.3
 -1 5 -3 159.87 4.18
 -1 -5 3 165.67 4.28
 -1 -5 3 157.72 4.53
 1 5 -3 168.28 5.27
 1 -5 3 157.52 5.18
 1 5 -3 159.46 4.18
 1 5 -3 172.28 4.52
 1 -5 3 165.1 4.25
 -1 7 -3 43.31 2.63
 -1 -7 3 40.49 1.99
 -1 7 -3 41.51 2.19
 1 -7 3 39.92 1.95
 1 7 -3 39.24 2.05
 1 7 -3 39.45 1.98
 1 7 -3 41.71 2.58
 -1 -9 3 12.22 1.28
 -1 9 -3 12.1 1.9
 1 -9 3 13.07 1.32
 1 9 -3 10.78 1.7
 -2 8 3 0.57 0.37
 -2 8 3 0.12 0.39
 -2 -8 -3 0.52 0.45
 2 8 3 0.38 0.34
 2 8 3 0 0.39
 2 -8 -3 0.25 0.46
 -2 6 3 0.78 0.34
 -2 -6 -3 0.21 0.29
 -2 6 3 1.14 0.53
 2 -6 -3 0.96 0.36
 2 6 3 1.11 0.49
 2 6 3 0.76 0.32
 -2 -4 -3 1.41 0.41
 -2 -4 -3 0.22 0.21
 -2 4 3 0.49 0.36
 -2 4 3 0.62 0.19
 -2 4 3 0.52 0.25
 2 -4 -3 0.58 0.27
 2 4 3 1.27 0.43
 2 -4 -3 1.01 0.37
 2 4 3 0.85 0.28
 -2 2 3 1.86 0.44
 -2 -2 -3 1.23 0.27
 -2 -2 -3 1.3 0.35
 -2 2 3 2.01 0.32
 2 2 3 1.8 0.29
 2 -2 -3 1.59 0.42
 2 -2 -3 1.7 0.29
 2 2 3 2.27 0.46
 2 -2 -3 1.6 0.32
 -2 0 3 0.06 0.07
 -2 0 -3 0.04 0.12
 -2 0 3 0.1 0.13
 -2 0 3 0.04 0.11
 2 0 3 -0.04 0.11
 2 0 -3 0.02 0.09
 2 0 -3 0.21 0.14
 2 0 -3 0.07 0.06
 -2 -2 3 1.76 0.3
 -2 2 -3 1.96 0.4
 -2 2 -3 2.43 0.4
 2 2 -3 2.37 0.35
 2 2 -3 1.69 0.29
 2 2 -3 2.17 0.46
 2 2 -3 1.81 0.24
 2 -2 3 2.43 0.44
 -2 4 -3 0.56 0.39
 -2 -4 3 0.91 0.31
 -2 -4 3 1.23 0.32
 -2 4 -3 1.13 0.37
 -2 4 -3 0.76 0.24
 2 4 -3 0.92 0.4
 2 4 -3 1.13 0.27
 2 4 -3 0.71 0.28
 2 -4 3 0.43 0.26
 2 4 -3 0.87 0.25
 2 -4 3 0.84 0.26
 -2 6 -3 -0.1 0.29
 -2 -6 3 0.37 0.34
 -2 6 -3 1.03 0.34
 -2 -6 3 0.72 0.36
 -2 6 -3 1.39 0.59
 2 6 -3 0.58 0.3
 2 6 -3 1.09 0.52
 2 6 -3 0.59 0.34
 2 -6 3 0.54 0.33
 -2 -8 3 0.04 0.35
 -2 8 -3 -0.27 0.3
 2 8 -3 0.14 0.4
 2 -8 3 0.3 0.36
 -3 9 3 9.52 1.08
 -3 -9 -3 10.95 1.3
 -3 9 3 11.97 1.42
 3 9 3 9.04 1.39
 3 9 3 10.96 1.09
 3 -9 -3 12.77 1.39
 -3 -7 -3 32.74 1.93
 -3 7 3 35.47 2.19
 -3 7 3 32.61 1.63
 3 7 3 31.68 1.97
 3 7 3 31.98 1.53
 3 -7 -3 33.96 1.94
 -3 5 3 138.64 4.46
 -3 5 3 136.17 3.49
 -3 -5 -3 136.77 4
 3 5 3 134.45 4.23
 3 -5 -3 138.79 4
 3 5 3 138.52 3.39
 -3 -3 -3 96.08 2.69
 -3 -3 -3 88.12 2.99
 -3 3 3 94.91 2.64
 -3 3 3 98.28 3.17
 -3 3 3 93.16 2.14
 3 -3 -3 99.13 2.71
 3 -3 -3 90.52 2.92
 3 3 3 88.8 2.59
 3 3 3 91.56 2.02
 3 3 3 97.56 3.03
 -3 -1 -3 312.83 6.34
 -3 1 3 310.65 6.39
 -3 1 3 303.67 7
 -3 -1 -3 318.17 7.05
 -3 1 3 319.04 6.37
 3 1 3 316.73 6.97
 3 1 3 320.92 6.31
 3 -1 -3 309.68 6.31
 3 -1 -3 315.33 6.39
 3 -1 -3 303.84 7.01
 -3 1 -3 297.93 6.9
 -3 1 -3 317.11 6.79
 -3 -1 3 303.79 6.51
 -3 -1 3 307.1 6.9
 3 -1 3 302.9 6.71
 3 1 -3 304.58 6.21
 3 1 -3 307.7 6.88
 3 1 -3 318.31 6.56
 3 1 -3 306.04 6.31
 3 1 -3 319.98 6.14
 -3 3 -3 93.68 2.39
 -3 -3 3 94.6 2.59
 -3 3 -3 96.8 2.76
 -3 3 -3 94.85 2.91
 -3 -3 3 93.7 2.51
 3 3 -3 92.71 2.5
 3 -3 3 94.28 2.97
 3 3 -3 94.68 3.23
 3 -3 3 95.44 2.42
 3 3 -3 96.27 2.48
 3 3 -3 97.67 3.06
 -3 5 -3 133.97 4.07
 -3 5 -3 134.01 3.59
 -3 5 -3 133.01 4.6
 -3 -5 3 134.57 3.71
 -3 -5 3 129.91 3.84
 3 5 -3 136.83 3.77
 3 -5 3 132.55 3.62
 3 5 -3 131.96 3.63
 3 5 -3 135.39 3.32
 3 5 -3 131.5 4.53
 3 -5 3 126.68 4.09
 -3 7 -3 32.53 2.28
 -3 7 -3 32.92 1.99
 -3 -7 3 31.95 1.77
 3 7 -3 35.62 1.88
 3 7 -3 35.75 2.37
 3 7 -3 29.63 1.69
 3 -7 3 34.14 1.81
 -3 -9 3 9.97 1.17
 -3 9 -3 11.51 1.77
 -3 9 -3 9.41 1.4
 3 9 -3 9.76 1.59
 3 -9 3 10.6 1.2
 3 9 -3 11.49 1.17
 -4 8 3 0.4 0.42
 -4 -8 -3 0.38 0.4
 -4 8 3 -0.08 0.46
 4 8 3 0.4 0.43
 4 -8 -3 -0.34 0.3
 4 8 3 -0.12 0.31
 -4 -6 -3 1.01 0.41
 -4 6 3 0.12 0.39
 -4 6 3 0.33 0.29
 4 6 3 0.17 0.31
 4 -6 -3 0.13 0.24
 4 6 3 0.3 0.25
 -4 -4 -3 1.47 0.42
 -4 -4 -3 1.84 0.48
 -4 4 3 2.06 0.42
 -4 4 3 2.23 0.32
 -4 4 3 1.94 0.54
 4 -4 -3 1.57 0.46
 4 4 3 2.33 0.54
 4 -4 -3 2.06 0.5
 4 4 3 2.2 0.44
 4 4 3 2.01 0.29
 -4 2 3 0.2 0.15
 -4 -2 -3 0.57 0.12
 -4 -2 -3 0.76 0.3
 -4 -2 -3 0.53 0.19
 -4 2 3 0.32 0.13
 -4 2 3 0.29 0.23
 4 -2 -3 0.58 0.2
 4 2 3 0.39 0.16
 4 2 3 0.61 0.26
 4 -2 -3 0.5 0.24
 -4 0 -3 0.02 0.11
 -4 0 3 -0.09 0.09
 -4 0 3 0.07 0.12
 -4 0 -3 0.07 0.07
 -4 0 3 -0.13 0.09
 4 0 3 0.01 0.11
 4 0 -3 0.06 0.07
 4 0 -3 0.07 0.11
 4 0 -3 -0.04 0.1
 4 0 3 0.05 0.09
 -4 -2 3 0.36 0.15
 -4 2 -3 0.38 0.18
 -4 2 -3 0.53 0.14
 -4 -2 3 0.17 0.11
 -4 2 -3 0.25 0.22
 -4 -2 3 0.39 0.26
 -4 -2 3 0.22 0.13
 4 -2 3 0.22 0.18
 4 2 -3 0.26 0.18
 4 2 -3 0.52 0.14
 4 2 -3 0.43 0.15
 4 2 -3 0.45 0.15
 -4 -4 3 1.71 0.38
 -4 -4 3 2.17 0.43
 -4 4 -3 2.29 0.38
 -4 4 -3 1.8 0.46
 4 4 -3 2.39 0.49
 4 -4 3 2.16 0.4
 4 -4 3 2.25 0.5
 4 4 -3 1.37 0.36
 4 4 -3 1.84 0.62
 4 4 -3 1.84 0.36
 -4 -6 3 -0.11 0.33
 -4 6 -3 0.82 0.32
 -4 6 -3 0.78 0.48
 -4 -6 3 0.79 0.39
 -4 6 -3 0.11 0.33
 4 6 -3 0.15 0.22
 4 -6 3 0.21 0.27
 4 6 -3 0.52 0.32
 4 6 -3 0.81 0.52
 4 6 -3 0.55 0.33
 -4 8 -3 0.17 0.41
 -4 8 -3 0.19 0.51
 -4 -8 3 -0.21 0.29
 4 -8 3 0.26 0.37
 4 8 -3 1.12 0.69
 -5 9 3 9.19 1.06
 -5 -9 -3 5.83 1.09
 -5 9 3 10.03 1.53
 5 9 3 8.04 1.22
 5 9 3 7.74 1.04
 5 -9 -3 8.69 1.24
 -5 7 3 26.36 1.48
 -5 -7 -3 28.4 1.79
 -5 7 3 26.12 1.94
 5 -7 -3 27.38 1.74
 5 7 3 27.89 1.43
 5 7 3 28.05 1.76
 -5 -5 -3 102.42 3.28
 -5 5 3 102.62 3.75
 5 -5 -3 98.13 3.25
 5 5 3 97.29 3.37
 5 5 3 101.85 2.73
 -5 -3 -3 54.97 2.21
 -5 -3 -3 59 1.98
 -5 -3 -3 58.54 1.58
 -5 3 3 58.09 1.95
 -5 3 3 61.61 2.42
 -5 3 3 56.42 1.63
 5 3 3 59.79 1.55
 5 3 3 60.58 2.21
 5 3 3 57.09 1.91
 5 -3 -3 58.01 1.97
 5 -3 -3 59.08 2.19
 -5 1 3 213.23 5.18
 -5 -1 -3 216.14 4.63
 -5 1 3 213.78 4.7
 -5 -1 -3 219.08 4.55
 -5 1 3 217.18 4.71
 -5 -1 -3 218.38 5.21
 5 -1 -3 215.49 4.69
 5 -1 -3 211.86 4.78
 5 1 3 213.09 5.13
 5 1 3 215.13 4.56
 5 -1 -3 213.69 4.66
 -5 1 -3 210.55 5.04
 -5 1 -3 214.25 5.28
 -5 1 -3 214.42 4.41
 -5 -1 3 216.09 5.19
 -5 -1 3 210.58 4.68
 5 1 -3 214.54 4.56
 5 1 -3 217.98 5.15
 5 -1 3 212.64 5.04
 5 1 -3 215.21 4.3
 5 1 -3 210.33 4.62
 5 1 -3 205.95 5.06
 5 -1 3 210.19 4.37
 -5 -3 3 58.57 1.75
 -5 -3 3 57.74 2.43
 -5 3 -3 58.11 1.71
 -5 3 -3 58.4 2.07
 -5 3 -3 60.34 2.29
 5 -3 3 58.85 2.27
 5 -3 3 58.73 1.72
 5 3 -3 59.83 2.43
 5 3 -3 58.6 1.67
 5 3 -3 58.29 1.57
 5 3 -3 59.18 1.82
 -5 -5 3 101.12 3.13
 -5 -5 3 101.11 3.12
 -5 5 -3 100.72 2.97
 -5 5 -3 105.33 3.63
 5 5 -3 102.39 3.01
 5 5 -3 100.55 2.52
 5 -5 3 95.61 3.5
 5 -5 3 99.69 2.99
 5 5 -3 100.33 3.04
 5 5 -3 105.43 3.9
 -5 7 -3 25.45 1.55
 -5 -7 3 28.13 1.66
 -5 7 -3 29.13 2.17
 -5 7 -3 26.99 1.85
 5 7 -3 26.42 2.08
 5 7 -3 24.68 1.53
 5 -7 3 26.71 1.57
 5 7 -3 27.34 1.16
 -5 9 -3 10.74 1.53
 -5 9 -3 7.73 1.47
 -5 -9 3 10.79 1.26
 5 -9 3 9.9 1.34
 5 9 -3 9.04 0.79
 5 9 -3 8.37 1.44
 -6 -8 -3 0.36 0.36
 -6 8 3 0.28 0.37
 -6 8 3 -0.87 0.29
 6 8 3 0.2 0.33
 6 -8 -3 0.36 0.4
 -6 6 3 -0.41 0.24
 -6 6 3 0.01 0.32
 -6 -6 -3 0.65 0.39
 6 6 3 0.22 0.23
 6 6 3 0.21 0.3
 6 -6 -3 0.13 0.29
 -6 4 3 3.01 0.35
 -6 4 3 2.79 0.63
 -6 -4 -3 2.69 0.62
 -6 -4 -3 3.04 0.56
 -6 4 3 3.45 0.56
 6 -4 -3 2.96 0.57
 6 4 3 3.45 0.54
 6 4 3 2.67 0.54
 6 -4 -3 2.64 0.51
 6 4 3 3.05 0.35
 -6 2 3 -0.17 0.09
 -6 -2 -3 0.01 0.09
 -6 2 3 -0.24 0.09
 -6 -2 -3 -0.05 0.09
 -6 2 3 0 0.14
 -6 -2 -3 -0.16 0.11
 6 2 3 0.03 0.17
 6 -2 -3 0.04 0.11
 6 2 3 0.01 0.11
 6 -2 -3 -0.01 0.12
 -6 0 3 0.04 0.13
 -6 0 3 -0.08 0.09
 -6 0 -3 0.01 0.13
 -6 0 3 0.09 0.11
 6 0 -3 0.2 0.13
 6 0 3 -0.12 0.08
 6 0 3 0.02 0.07
 6 0 -3 0 0.14
 6 0 -3 0.15 0.09
 -6 -2 3 0 0.1
 -6 -2 3 -0.22 0.16
 -6 -2 3 0.05 0.09
 -6 2 -3 0.02 0.09
 -6 2 -3 -0.1 0.15
 -6 2 -3 -0.02 0.15
 6 2 -3 -0.04 0.08
 6 2 -3 -0.06 0.13
 6 -2 3 -0.08 0.12
 6 2 -3 0.07 0.06
 6 -2 3 0.15 0.1
 6 2 -3 0.04 0.11
 -6 4 -3 3.18 0.49
 -6 4 -3 3.1 0.67
 -6 -4 3 4 0.57
 -6 -4 3 3.37 0.71
 -6 -4 3 2.54 0.42
 6 -4 3 2.61 0.65
 6 4 -3 3.63 0.78
 6 4 -3 3.18 0.48
 6 4 -3 2.78 0.26
 6 -4 3 2.57 0.43
 6 4 -3 2.3 0.39
 -6 6 -3 0.14 0.22
 -6 6 -3 0.04 0.34
 -6 6 -3 0.42 0.43
 -6 -6 3 0.02 0.26
 -6 -6 3 -0.61 0.5
 6 -6 3 0.34 0.29
 6 6 -3 0.28 0.42
 6 6 -3 0.24 0.16
 6 6 -3 0.49 0.29
 -6 8 -3 0.88 0.52
 -6 -8 3 -0.16 0.37
 -6 8 -3 0.13 0.47
 6 -8 3 -0.31 0.24
 6 8 -3 -0.2 0.23
 6 8 -3 -0.16 0.2
 6 8 -3 0.27 0.44
 -7 9 3 9.39 1.22
 -7 -9 -3 9.12 1.44
 -7 9 3 8.99 1.46
 7 9 3 11.09 1.18
 7 -9 -3 7.92 1.23
 7 9 3 9.93 1.02
 -7 7 3 24.97 1.52
 -7 7 3 28.3 2.07
 -7 -7 -3 28.62 1.82
 7 7 3 28.89 1.49
 7 -7 -3 30.31 1.84
 7 7 3 28.22 1.76
 -7 -5 -3 99.84 3.32
 -7 5 3 100.84 2.78
 -7 5 3 103.29 3.84
 7 5 3 100.24 3.36
 7 5 3 97.76 2.78
 7 -5 -3 104.07 3.35
 -7 -3 -3 59.58 1.76
 -7 3 3 60.56 2.48
 -7 -3 -3 58.87 2.03
 -7 3 3 60.26 1.81
 -7 -3 -3 56.72 2.25
 7 3 3 57.19 1.69
 7 -3 -3 56.69 2.18
 7 3 3 61.13 2.22
 7 3 3 59.58 2.28
 7 -3 -3 57.53 2.02
 -7 -1 -3 195.97 4.88
 -7 1 3 188.64 4.84
 -7 1 3 197.21 4.49
 -7 -1 -3 195.87 4.4
 -7 1 3 196.57 4.51
 7 -1 -3 191.47 4.48
 7 -1 -3 194.96 4.4
 7 -1 -3 193.88 4.4
 7 1 3 196.76 4.8
 7 1 3 190.93 4.28
 -7 -1 3 193.96 4.89
 -7 1 -3 198.1 4.79
 -7 1 -3 201.56 5.1
 -7 1 -3 195.98 4.25
 -7 -1 3 190.45 4.3
 7 -1 3 192.51 4.21
 7 1 -3 192.45 4.41
 7 -1 3 174.63 4.16
 7 1 -3 193.75 4.81
 7 1 -3 194.72 4.44
 -7 -3 3 60.83 1.99
 -7 3 -3 60.52 1.81
 -7 3 -3 59.31 2.38
 -7 -3 3 58.7 1.63
 7 3 -3 59.53 1.91
 7 3 -3 57.54 2.42
 7 -3 3 55.52 2.32
 7 3 -3 57.47 1.45
 7 -3 3 60.05 1.79
 -7 5 -3 97.68 2.97
 -7 -5 3 95.67 2.98
 -7 -5 3 101.28 3.17
 -7 5 -3 104.08 3.61
 7 -5 3 101.63 3.03
 7 5 -3 97.89 2.26
 7 5 -3 100.01 3.07
 7 5 -3 103.72 3.88
 -7 7 -3 28.64 2.18
 -7 -7 3 24.37 1.61
 -7 7 -3 26.41 1.89
 -7 7 -3 25.76 1.54
 7 7 -3 27.55 1.08
 7 7 -3 26.36 0.99
 7 -7 3 27.74 1.62
 7 7 -3 25.32 2.02
 7 7 -3 29.16 1.66
 -7 9 -3 6.16 1.34
 -7 -9 3 7.48 1.2
 -7 9 -3 9.43 1.48
 7 -9 3 7.56 1.13
 7 9 -3 8.22 0.63
 7 9 -3 8.56 1.52
 -8 -8 -3 -0.07 0.29
 -8 8 3 -0.22 0.31
 -8 8 3 -0.49 0.37
 8 8 3 -0.01 0.41
 8 -8 -3 -0.18 0.28
 8 8 3 0.53 0.35
 -8 6 3 0.15 0.36
 -8 -6 -3 0.2 0.29
 8 6 3 0.82 0.36
 8 -6 -3 0.64 0.33
 8 6 3 0.23 0.24
 -8 4 3 0.43 0.35
 -8 4 3 1.15 0.31
 -8 -4 -3 1.55 0.3
 -8 4 3 0.6 0.29
 -8 -4 -3 0.89 0.37
 -8 -4 -3 1.18 0.36
 -8 4 3 1.5 0.53
 8 4 3 0.67 0.3
 8 -4 -3 0.24 0.36
 8 4 3 0.92 0.35
 8 -4 -3 1.37 0.42
 8 4 3 1.38 0.31
 -8 2 3 0.37 0.25
 -8 -2 -3 0.14 0.17
 -8 -2 -3 0.22 0.16
 -8 2 3 0.03 0.13
 -8 -2 -3 0.19 0.2
 -8 2 3 0.01 0.12
 8 -2 -3 0.18 0.17
 8 2 3 0 0.12
 8 2 3 -0.2 0.13
 8 -2 -3 0.12 0.15
 -8 0 3 0.07 0.11
 -8 0 3 -0.09 0.11
 -8 0 -3 -0.07 0.15
 -8 0 -3 -0.21 0.1
 -8 0 3 0.19 0.17
 8 0 3 -0.08 0.13
 8 0 -3 0.03 0.11
 8 0 -3 -0.15 0.1
 8 0 -3 0.05 0.08
 8 0 3 -0.07 0.08
 8 0 3 0 0.11
 -8 2 -3 0.17 0.18
 -8 -2 3 0.11 0.21
 -8 2 -3 -0.31 0.14
 -8 -2 3 -0.04 0.14
 8 -2 3 0.07 0.18
 8 2 -3 -0.14 0.1
 8 -2 3 0.17 0.1
 8 2 -3 0.01 0.15
 -8 -4 3 1.33 0.31
 -8 4 -3 0.86 0.39
 -8 -4 3 1.11 0.34
 -8 -4 3 0.4 0.49
 -8 4 -3 0.62 0.26
 8 -4 3 1.12 0.31
 8 4 -3 1.02 0.44
 8 4 -3 0.96 0.31
 8 -4 3 0.95 0.38
 -8 6 -3 0.84 0.39
 -8 6 -3 0.26 0.41
 -8 -6 3 0.71 0.35
 -8 -6 3 0.38 0.34
 8 6 -3 0.32 0.38
 8 -6 3 0.82 0.32
 8 6 -3 0.25 0.3
 -8 8 -3 1.4 0.67
 -8 -8 3 -0.05 0.42
 -8 8 -3 -0.48 0.34
 8 8 -3 0.56 0.5
 8 -8 3 0.31 0.4
 8 8 -3 -0.26 0.17
 -9 9 3 8.45 1.17
 -9 -9 -3 8.13 1.34
 -9 9 3 6.79 1.34
 9 9 3 8.19 1.07
 9 9 3 7.75 1.18
 9 -9 -3 6.81 1.19
 -9 7 3 26.3 2.03
 -9 -7 -3 30.62 1.9
 9 7 3 29.05 1.53
 9 7 3 27.75 1.69
 9 -7 -3 25.41 1.76
 -9 5 3 115.43 4.01
 -9 5 3 110.49 3.13
 -9 -5 -3 112.19 3.59
 -9 -5 -3 107.49 3.24
 -9 -5 -3 108.08 3.72
 -9 5 3 109.62 4.1
 9 5 3 109.27 3.12
 9 5 3 113.93 3.58
 9 -5 -3 110.18 3.56
 -9 3 3 106.31 3.14
 -9 -3 -3 111.46 2.97
 -9 -3 -3 110.29 3.46
 -9 -3 -3 114.6 3.24
 -9 3 3 107.71 3.67
 -9 3 3 111.74 3.43
 -9 3 3 110.59 3.02
 9 3 3 111.72 2.89
 9 3 3 111.5 3.13
 9 -3 -3 109.37 3.35
 9 3 3 105.02 3.26
 9 -3 -3 107.84 3.17
 -9 -1 -3 301.1 6.96
 -9 1 3 295.78 6.7
 -9 -1 -3 303.39 6.59
 -9 -1 -3 314.28 6.64
 -9 1 3 295.2 6.98
 -9 1 3 302.52 6.67
 9 1 3 300.24 6.88
 9 -1 -3 302.82 6.58
 9 -1 -3 292.98 6.42
 9 -1 -3 299.56 6.7
 9 1 3 294.37 6.42
 -9 -1 3 294.43 7.07
 -9 1 -3 288.4 6.89
 -9 1 -3 307.88 7.31
 -9 -1 3 300.12 6.36
 9 1 -3 297.82 6.63
 9 -1 3 291.6 6.4
 9 1 -3 302.66 6.67
 9 1 -3 298.05 6.94
 9 -1 3 311.77 6.35
 -9 -3 3 109.62 3.75
 -9 3 -3 109.13 2.91
 -9 -3 3 117.26 3.22
 -9 3 -3 108.76 3.65
 -9 -3 3 109.67 2.47
 9 3 -3 108.88 3.05
 9 3 -3 105.38 3.61
 9 -3 3 110.68 2.9
 9 -3 3 102.26 5.07
 -9 5 -3 106.73 3.18
 -9 -5 3 105.22 3.05
 -9 -5 3 107.84 3.41
 -9 5 -3 109.46 3.9
 9 5 -3 102.81 3.23
 9 5 -3 107.96 4.02
 9 -5 3 106.8 3.19
 -9 -7 3 25.75 1.6
 -9 7 -3 27.2 1.94
 -9 -7 3 25.92 1.68
 -9 7 -3 28.18 1.58
 9 7 -3 26.79 1.66
 9 -7 3 28.53 1.67
 9 7 -3 25.76 2.03
 -9 9 -3 7.26 1.27
 -9 9 -3 6.2 1.32
 -9 -9 3 8.8 1.3
 9 9 -3 7.1 1.41
 9 -9 3 7.1 1.08
 -10 8 3 0.15 0.46
 -10 8 3 -0.27 0.38
 -10 -8 -3 -0.25 0.33
 10 8 3 0.86 0.39
 10 8 3 0.19 0.37
 10 -8 -3 0.27 0.36
 -10 6 3 -0.37 0.26
 -10 -6 -3 0.93 0.38
 -10 6 3 0.27 0.48
 -10 6 3 0.49 0.45
 -10 -6 -3 -0.12 0.24
 10 6 3 0.03 0.26
 10 6 3 0.03 0.29
 10 -6 -3 0.01 0.25
 -10 4 3 0.33 0.31
 -10 -4 -3 0.28 0.25
 -10 -4 -3 0.16 0.2
 -10 4 3 0.57 0.23
 -10 -4 -3 0.06 0.24
 10 4 3 0.87 0.28
 10 -4 -3 0.2 0.21
 10 4 3 0.23 0.25
 10 -4 -3 0.76 0.34
 -10 2 3 2.13 0.44
 -10 2 3 2.37 0.45
 -10 -2 -3 2.42 0.45
 -10 2 3 2.95 0.49
 -10 -2 -3 2.43 0.47
 -10 -2 -3 2.23 0.39
 10 2 3 1.98 0.39
 10 -2 -3 1.66 0.36
 10 -2 -3 1.99 0.39
 10 -2 -3 2.65 0.46
 10 2 3 1.91 0.44
 -10 0 -3 0.02 0.13
 -10 0 3 -0.02 0.14
 -10 0 -3 0 0.11
 -10 0 3 -0.07 0.14
 -10 0 -3 0.04 0.22
 -10 0 3 -0.01 0.15
 10 0 -3 0.12 0.18
 10 0 3 0.14 0.13
 10 0 3 0.08 0.15
 10 0 -3 0 0.09
 10 0 -3 -0.06 0.13
 10 0 3 0.1 0.17
 -10 2 -3 2.53 0.6
 -10 2 -3 2.25 0.46
 -10 2 -3 1.92 0.36
 -10 -2 3 2.73 0.49
 -10 -2 3 2.69 0.25
 -10 -2 3 1.74 0.54
 10 -2 3 2.16 0.36
 10 2 -3 2.41 0.53
 10 -2 3 1.59 0.48
 -10 4 -3 -0.2 0.29
 -10 -4 3 0.22 0.2
 -10 4 -3 0.29 0.19
 10 4 -3 0.32 0.19
 10 -4 3 0.03 0.25
 10 4 -3 0.27 0.35
 10 -4 3 0.44 0.24
 -10 6 -3 0.16 0.36
 -10 6 -3 0.43 0.27
 -10 -6 3 0.34 0.33
 -10 -6 3 -0.22 0.3
 10 6 -3 0.51 0.41
 10 -6 3 0.45 0.3
 -10 8 -3 -0.28 0.39
 -10 -8 3 -0.21 0.33
 -10 8 -3 -0.05 0.51
 10 -8 3 -0.15 0.36
 10 8 -3 -0.01 0.51
 -11 -9 -3 7.57 1.3
 -11 9 3 6.82 1.12
 -11 9 3 5.27 1.25
 11 9 3 6.06 0.98
 11 -9 -3 6.18 1.1
 11 9 3 6.66 1.04
 -11 -7 -3 23.64 1.73
 -11 7 3 26.84 2.1
 -11 7 3 23.28 1.35
 11 7 3 22.81 1.4
 11 -7 -3 21.85 1.63
 11 7 3 20.86 1.47
 -11 -5 -3 81.83 3.16
 -11 -5 -3 82.12 2.83
 -11 5 3 84.15 2.71
 -11 -5 -3 84.8 3.11
 -11 5 3 88.08 3.39
 11 5 3 89.15 3.02
 11 5 3 87.76 2.75
 11 -5 -3 85.97 3.07
 -11 -3 -3 87.98 3.4
 -11 3 3 80.15 2.68
 -11 3 3 88.55 2.95
 -11 -3 -3 82.57 2.59
 -11 3 3 82.05 2.63
 11 3 3 79.19 2.62
 11 3 3 83.63 2.77
 11 -3 -3 82.44 2.81
 11 -3 -3 82.37 2.82
 11 3 3 88.21 2.54
 -11 1 3 240.2 5.75
 -11 1 3 246.19 6.01
 -11 -1 -3 244.67 5.94
 -11 1 3 245.47 5.45
 -11 1 3 237.24 5.82
 -11 -1 -3 238.85 5.67
 -11 -1 -3 244.59 5.71
 11 -1 -3 245.73 5.66
 11 1 3 241.44 5.84
 11 1 3 234.07 5.48
 11 -1 -3 243.41 5.79
 11 -1 -3 243.72 5.43
 -11 1 -3 231.07 5.85
 -11 -1 3 236.66 6.02
 -11 1 -3 239.08 6.25
 -11 -1 3 240.36 5.28
 11 -1 3 224.42 5.39
 11 1 -3 230.38 6.19
 11 -1 3 249.34 5.41
 11 1 -3 242.74 5.69
 11 1 -3 243.62 5.94
 -11 3 -3 74.49 2.78
 -11 3 -3 87.72 3.26
 -11 -3 3 83.61 2.74
 11 -3 3 83.42 2.46
 11 3 -3 84.69 2.64
 11 -3 3 82.08 3.14
 -11 5 -3 87.57 3.48
 -11 -5 3 87.44 3.04
 -11 5 -3 83.78 2.81
 -11 -5 3 87.6 2.63
 11 -5 3 90.21 2.88
 11 5 -3 82.72 2.91
 11 5 -3 85.94 3.54
 -11 -7 3 23.35 1.44
 -11 7 -3 21.68 1.45
 -11 -7 3 22.6 1.61
 -11 7 -3 23.25 1.89
 11 -7 3 22.08 1.5
 11 7 -3 23.59 1.91
 -11 9 -3 7.07 1.36
 -11 -9 3 7.96 1.25
 -11 9 -3 5.57 1.21
 11 -9 3 7.43 1.12
 11 9 -3 6.88 1.45
 -12 8 3 0.23 0.49
 -12 -8 -3 -0.21 0.39
 12 -8 -3 1.26 0.52
 12 8 3 0.38 0.42
 12 8 3 0.11 0.37
 -12 6 3 -0.23 0.25
 -12 6 3 0.46 0.44
 -12 -6 -3 0.51 0.37
 12 6 3 0 0.29
 12 6 3 0.22 0.25
 12 -6 -3 0.4 0.36
 -12 -4 -3 -0.06 0.28
 -12 -4 -3 0.23 0.24
 -12 4 3 1.11 0.28
 -12 -4 -3 0.7 0.29
 -12 4 3 0.51 0.34
 12 4 3 0.22 0.22
 12 4 3 -0.16 0.18
 12 -4 -3 0.21 0.35
 12 -4 -3 0.39 0.25
 -12 2 3 0.82 0.31
 -12 2 3 1.17 0.3
 -12 -2 -3 0.24 0.22
 -12 -2 -3 0.9 0.34
 -12 -2 -3 0.95 0.31
 -12 2 3 0.62 0.3
 12 -2 -3 0.86 0.32
 12 2 3 0.38 0.22
 12 2 3 0.83 0.33
 12 -2 -3 1.52 0.38
 12 -2 -3 0.54 0.27
 -12 0 -3 0.38 0.2
 -12 0 -3 -0.2 0.19
 -12 0 3 -0.21 0.16
 -12 0 -3 0.13 0.27
 -12 0 3 0.04 0.19
 -12 0 3 0.34 0.13
 12 0 -3 0.06 0.14
 12 0 3 0.08 0.16
 12 0 -3 -0.05 0.09
 12 0 -3 -0.15 0.1
 12 0 3 -0.22 0.09
 12 0 -3 0.03 0.18
 -12 -2 3 0.78 0.31
 -12 -2 3 0.59 0.33
 -12 2 -3 1.22 0.34
 -12 2 -3 0.98 0.29
 -12 2 -3 0.9 0.4
 -12 -2 3 0.95 0.19
 12 -2 3 1.09 0.29
 12 -2 3 0.65 0.32
 12 2 -3 0.72 0.34
 12 2 -3 1.1 0.32
 -12 4 -3 0.36 0.23
 -12 -4 3 0.23 0.17
 -12 -4 3 0.37 0.28
 -12 4 -3 0.07 0.38
 12 -4 3 -0.13 0.21
 12 4 -3 0.29 0.23
 12 4 -3 0.43 0.38
 -12 -6 3 0.72 0.35
 -12 -6 3 0.03 0.28
 -12 6 -3 0.28 0.39
 -12 6 -3 0.1 0.34
 12 -6 3 0.42 0.25
 12 6 -3 0.65 0.54
 12 6 -3 -0.01 0.29
 -12 8 -3 -0.59 0.33
 -12 -8 3 0.1 0.36
 12 8 -3 0.24 0.52
 12 -8 3 0.75 0.42
 -13 9 3 4.88 1.26
 -13 -9 -3 3.95 0.9
 -13 9 3 5.04 0.98
 13 9 3 4.71 0.93
 13 9 3 5.62 0.93
 13 -9 -3 6.13 1.15
 -13 -7 -3 16.18 2.45
 -13 7 3 15.09 1.64
 13 7 3 16.65 1.22
 13 -7 -3 16.54 1.48
 13 7 3 17.23 1.3
 -13 -5 -3 50.71 2.2
 -13 5 3 54.48 2.66
 -13 -5 -3 48.48 2.82
 -13 5 3 52.72 2.51
 -13 -5 -3 58.78 2.52
 13 5 3 55.08 2.14
 13 5 3 55.79 2.27
 13 -5 -3 57.15 2.44
 -13 -3 -3 36.95 1.68
 -13 -3 -3 39.08 1.87
 -13 3 3 39.76 1.88
 -13 -3 -3 40.78 1.82
 -13 3 3 39.68 1.74
 13 3 3 36.56 1.71
 13 3 3 39.85 1.63
 13 -3 -3 38.37 2.13
 13 -3 -3 38.07 1.75
 -13 1 3 103.13 3.31
 -13 -1 -3 109.37 3.25
 -13 1 3 106.56 3.27
 -13 -1 -3 106.68 3.36
 -13 1 3 112.4 2.96
 -13 -1 -3 110.08 3.26
 13 -1 -3 110.74 3.33
 13 1 3 107.34 3.27
 13 -1 -3 109.02 2.92
 13 1 3 102.43 3.08
 13 -1 -3 112.47 3.22
 -13 -1 3 108.98 2.87
 -13 -1 3 103.49 3.5
 -13 1 -3 112.04 3.75
 -13 1 -3 105.09 3.35
 13 1 -3 103.25 3.24
 13 1 -3 107.84 3.41
 13 1 -3 112.09 3.3
 13 -1 3 111.04 3.05
 13 -1 3 100.02 3.03
 -13 3 -3 35.64 2.07
 -13 3 -3 38.3 1.62
 -13 -3 3 40.53 1.86
 13 -3 3 37.85 2.43
 13 -3 3 40.95 1.63
 13 3 -3 41.03 2.07
 13 3 -3 36.16 1.67
 -13 -5 3 57.97 2.45
 -13 5 -3 54.2 2.18
 -13 5 -3 55.28 2.83
 -13 -5 3 55.91 1.9
 13 5 -3 51.12 2.26
 13 5 -3 59.12 2.84
 13 -5 3 55.82 2.22
 -13 7 -3 16.67 1.62
 -13 -7 3 15.45 1.19
 -13 -7 3 16.35 1.42
 -13 7 -3 14.42 1.28
 13 -7 3 14.77 1.24
 13 7 -3 16.34 1.7
 -13 9 -3 4.41 1.23
 -13 9 -3 5.39 1.17
 -13 -9 3 4.2 0.91
 13 9 -3 4.65 1.13
 13 -9 3 4.04 0.89
 -14 -8 -3 0.63 0.44
 -14 8 3 0.22 0.39
 14 8 3 -0.23 0.3
 14 -8 -3 0.51 0.47
 -14 6 3 -0.14 0.37
 -14 6 3 1.02 0.41
 -14 -6 -3 -0.46 0.26
 -14 -6 -3 -0.61 0.3
 14 -6 -3 -0.12 0.24
 14 6 3 0.36 0.27
 14 6 3 0.01 0.31
 -14 -4 -3 0.26 0.29
 -14 4 3 0.38 0.36
 -14 -4 -3 0.16 0.3
 -14 -4 -3 1.26 0.44
 -14 4 3 0.07 0.26
 14 -4 -3 0.31 0.29
 14 4 3 0.38 0.28
 -14 -2 -3 0.43 0.26
 -14 -2 -3 -0.03 0.22
 -14 2 3 0.07 0.24
 -14 -2 -3 0.48 0.22
 -14 2 3 0.02 0.17
 -14 2 3 0.57 0.3
 14 2 3 0.4 0.25
 14 -2 -3 0.1 0.21
 14 -2 -3 0.46 0.26
 14 2 3 0.2 0.18
 14 -2 -3 0.32 0.25
 -14 0 3 -0.02 0.1
 -14 0 -3 0.12 0.23
 -14 0 -3 0.13 0.21
 -14 0 -3 0.47 0.21
 14 0 -3 0.06 0.2
 14 0 -3 -0.01 0.14
 14 0 -3 0.32 0.21
 14 0 3 0.18 0.18
 14 0 -3 -0.1 0.1
 -14 -2 3 0.05 0.11
 -14 2 -3 0.23 0.26
 -14 2 -3 0.63 0.36
 -14 2 -3 0.53 0.25
 -14 -2 3 0.75 0.36
 14 -2 3 0.52 0.33
 14 2 -3 0.28 0.23
 14 -2 3 0.48 0.26
 -14 4 -3 0.17 0.21
 -14 -4 3 0.32 0.17
 -14 4 -3 0.86 0.46
 14 4 -3 0.87 0.44
 14 4 -3 0.71 0.29
 14 -4 3 0.29 0.21
 -14 6 -3 0.86 0.47
 -14 -6 3 -0.19 0.29
 -14 -6 3 -0.24 0.27
 -14 6 -3 0.58 0.5
 14 6 -3 0.38 0.47
 14 -6 3 0.34 0.34
 14 6 -3 0.52 0.38
 -14 8 -3 -0.35 0.51
 -14 -8 3 0.46 0.38
 14 8 -3 0.56 0.47
 14 -8 3 -0.65 0.32
 -15 7 3 9.71 1.6
 -15 -7 -3 10.92 1.24
 15 7 3 10.49 1.07
 15 7 3 9.01 0.97
 15 -7 -3 10.57 1.2
 -15 5 3 36.9 2.15
 -15 -5 -3 32.56 1.79
 -15 5 3 34.99 1.82
 -15 -5 -3 37.18 2.03
 15 5 3 35.52 1.77
 15 5 3 35.83 1.78
 15 -5 -3 37.86 1.98
 -15 -3 -3 24.1 1.41
 -15 3 3 21.32 1.36
 -15 3 3 21.16 1.38
 -15 -3 -3 21.47 1.36
 -15 -3 -3 22.75 1.42
 15 -3 -3 22.16 1.37
 15 -3 -3 24.84 1.43
 15 3 3 25.04 1.39
 15 3 3 25.03 1.34
 -15 -1 -3 59.98 2.38
 -15 -1 -3 61.68 2.35
 -15 -1 -3 65.04 2.43
 -15 1 3 59.93 2.44
 -15 1 3 61.75 2.05
 -15 1 3 59.5 2.36
 15 1 3 61.99 2.21
 15 1 3 62.73 2.38
 15 -1 -3 63.27 2.42
 15 -1 -3 60.72 2.8
 15 -1 -3 61.9 2.03
 -15 1 -3 60.87 2.44
 -15 1 -3 61.93 2.3
 -15 1 -3 63.08 2.87
 -15 -1 3 60.94 1.49
 -15 -1 3 60.43 2.61
 -15 -1 3 66.02 2.08
 15 -1 3 60.83 2.24
 15 1 -3 65.48 2.59
 15 -1 3 66.4 2.27
 15 1 -3 61.33 2.41
 -15 3 -3 25.35 1.74
 -15 -3 3 22.86 1.45
 -15 3 -3 22.88 1.28
 15 3 -3 24.18 1.65
 15 3 -3 22.73 1.36
 15 -3 3 23.79 1.28
 -15 -5 3 37.52 1.99
 -15 -5 3 33.2 1.36
 -15 5 -3 36 2.32
 -15 5 -3 30.28 1.66
 15 5 -3 37.5 2.26
 15 -5 3 35.3 1.76
 15 5 -3 33.23 1.79
 -15 7 -3 10.8 1.58
 -15 -7 3 10.22 1.17
 -15 -7 3 10.07 1.02
 15 -7 3 10.93 1.08
 15 7 -3 12.11 1.46
 -16 8 3 -0.06 0.51
 -16 -8 -3 -0.38 0.31
 -16 8 3 -0.85 0.5
 16 8 3 0.13 0.34
 16 8 3 0 0.39
 16 -8 -3 -0.52 0.33
 -16 6 3 0.2 0.42
 -16 -6 -3 0.22 0.32
 16 6 3 0.17 0.33
 16 -6 -3 0.2 0.37
 16 6 3 0.29 0.31
 -16 -4 -3 0.92 0.41
 -16 4 3 0.82 0.41
 -16 -4 -3 0.44 0.29
 -16 -4 -3 0.75 0.35
 -16 4 3 0.36 0.37
 16 -4 -3 0.53 0.32
 16 4 3 0.26 0.28
 16 4 3 0.5 0.31
 -16 -2 -3 0.23 0.22
 -16 -2 -3 0.14 0.21
 -16 2 3 0.25 0.23
 -16 -2 -3 -0.29 0.2
 16 -2 -3 -0.03 0.21
 16 -2 -3 -0.05 0.2
 16 -2 -3 0.06 0.2
 16 2 3 0.2 0.27
 -16 0 3 0.26 0.17
 -16 0 3 0.34 0.26
 -16 0 -3 0.06 0.31
 -16 0 -3 -0.01 0.24
 -16 0 -3 0.31 0.19
 16 0 -3 -0.15 0.12
 16 0 3 -0.12 0.17
 16 0 3 -0.25 0.15
 16 0 -3 0.27 0.2
 16 0 -3 0.23 0.24
 16 0 -3 -0.24 0.12
 -16 2 -3 0.05 0.35
 -16 -2 3 0.16 0.12
 -16 2 -3 0.07 0.24
 16 2 -3 0.22 0.3
 16 2 -3 0.12 0.22
 16 2 -3 -0.04 0.22
 16 -2 3 0.04 0.14
 -16 -4 3 0.39 0.36
 -16 4 -3 0.03 0.38
 -16 4 -3 0.32 0.28
 -16 -4 3 0.55 0.17
 16 4 -3 0.67 0.38
 16 -4 3 0.51 0.29
 16 4 -3 0.35 0.29
 -16 -6 3 -0.07 0.27
 -16 6 -3 -0.16 0.37
 -16 6 -3 -0.18 0.31
 -16 -6 3 -0.06 0.33
 16 6 -3 0.47 0.47
 16 -6 3 0.61 0.4
 -16 8 -3 0.36 0.52
 -16 -8 3 -0.67 0.36
 16 -8 3 -0.25 0.36
 16 8 -3 0.24 0.51
 -17 7 3 8.5 1.47
 -17 -7 -3 9.4 1.36
 17 7 3 8.22 0.91
 17 -7 -3 8.08 1.2
 17 7 3 9.28 1.07
 -17 -5 -3 26.73 1.71
 -17 -5 -3 29.68 1.84
 -17 5 3 28.36 1.94
 17 5 3 27.29 1.55
 17 5 3 29.35 1.64
 17 -5 -3 26.31 1.73
 -17 -3 -3 17.8 1.27
 -17 -3 -3 18.31 1.29
 -17 3 3 18.09 1.28
 -17 -3 -3 18.09 1.33
 -17 3 3 17.97 1.35
 17 -3 -3 14.7 1.19
 17 -3 -3 20.61 1.35
 17 3 3 17.83 1.2
 17 3 3 16.91 1.18
 -17 1 3 47.79 2.25
 -17 -1 -3 45.87 2.11
 -17 -1 -3 49.59 2.42
 -17 1 3 52.04 1.89
 -17 -1 -3 51.27 2.21
 17 1 3 50.62 2.19
 17 -1 -3 50.29 2.15
 17 -1 -3 53.17 2.26
 17 -1 -3 48.48 1.84
 -17 1 -3 54.28 2.6
 -17 -1 3 49.24 2.42
 -17 1 -3 48.21 2.1
 17 1 -3 50.03 2.21
 17 1 -3 50.25 2.3
 17 -1 3 46.95 2
 17 -1 3 48.79 2.06
 17 1 -3 48.36 2.19
 -17 -3 3 17.32 1.33
 -17 3 -3 17.76 1.52
 -17 3 -3 17.73 1.18
 17 3 -3 18.38 1.45
 17 3 -3 17.16 1.26
 17 -3 3 16.09 1.13
 -17 -5 3 27.32 2.78
 -17 5 -3 26.23 1.56
 -17 -5 3 25.39 1.13
 -17 5 -3 29.47 2.16
 17 5 -3 26.6 1.66
 17 -5 3 27.47 1.59
 17 5 -3 26.73 1.96
 -17 -7 3 9.04 1.29
 -17 7 -3 7.46 1.38
 -17 -7 3 7.34 0.98
 17 7 -3 9.35 1.51
 17 -7 3 8.39 1.13
 -18 -8 -3 -0.68 0.32
 -18 8 3 -0.81 0.47
 18 -8 -3 -0.41 0.46
 18 8 3 0.19 0.45
 18 8 3 -0.36 0.33
 -18 -6 -3 0.65 0.45
 -18 6 3 -0.36 0.43
 18 6 3 0.39 0.32
 18 6 3 0.66 0.43
 18 -6 -3 -0.21 0.27
 -18 -4 -3 0.48 0.34
 -18 -4 -3 0.33 0.29
 -18 4 3 0.7 0.43
 18 -4 -3 -0.24 0.26
 18 4 3 0.67 0.38
 18 4 3 0.42 0.32
 -18 -2 -3 0.32 0.24
 -18 2 3 -0.1 0.18
 -18 2 3 -0.01 0.28
 -18 -2 -3 0.07 0.19
 -18 -2 -3 0.39 0.29
 18 -2 -3 -0.09 0.18
 18 -2 -3 0.08 0.24
 -18 0 3 1.02 0.37
 -18 0 -3 0.21 0.37
 -18 0 -3 -0.48 0.19
 -18 0 3 0.01 0.14
 18 0 -3 -0.27 0.16
 18 0 -3 -0.13 0.22
 18 0 -3 0.23 0.28
 18 0 -3 -0.2 0.16
 18 0 3 0.09 0.25
 -18 -2 3 0.08 0.15
 -18 2 -3 0.06 0.2
 -18 -2 3 0.22 0.12
 18 2 -3 0.34 0.38
 18 2 -3 0.05 0.28
 18 -2 3 0.16 0.22
 18 2 -3 -0.08 0.21
 -18 4 -3 1.1 0.36
 -18 -4 3 0.51 0.38
 -18 -4 3 0.51 0.17
 -18 -4 3 0.31 0.19
 -18 4 -3 0.2 0.36
 18 -4 3 -0.39 0.21
 18 4 -3 0.33 0.35
 18 4 -3 0.6 0.39
 -18 -6 3 0.59 0.34
 -18 -6 3 0.55 0.39
 -18 6 -3 -0.58 0.35
 -18 6 -3 -0.2 0.32
 18 6 -3 0.26 0.46
 18 -6 3 -0.13 0.31
 -18 8 -3 -0.22 0.4
 -18 -8 3 0.11 0.38
 18 -8 3 -0.16 0.35
 18 8 -3 0.28 0.56
 -19 7 3 8.98 1.51
 -19 -7 -3 6.75 1.16
 19 -7 -3 6.7 1.18
 19 7 3 7.87 0.9
 19 7 3 6.99 1.11
 -19 -5 -3 23 1.72
 -19 5 3 26.6 1.91
 19 5 3 27.25 1.67
 19 5 3 24.94 1.49
 19 -5 -3 24.14 1.71
 -19 -3 -3 25.69 1.66
 -19 3 3 26.29 1.63
 -19 -3 -3 21.95 1.52
 19 -3 -3 25.45 1.52
 19 -3 -3 26.84 1.64
 19 3 3 25.37 1.51
 -19 1 3 63.3 2.25
 -19 -1 -3 59.71 2.82
 -19 -1 -3 60.92 2.57
 19 1 3 60.3 2.54
 19 -1 -3 63.01 2.59
 19 -1 -3 63.04 2.57
 19 -1 -3 58.27 2.16
 -19 1 -3 59.64 2.86
 -19 -1 3 58.43 1.72
 19 1 -3 57.52 2.61
 19 1 -3 59.37 2.56
 19 1 -3 61.88 2.58
 19 -1 3 58.66 2.37
 -19 -3 3 24.11 0.78
 -19 3 -3 23.01 1.46
 -19 3 -3 23.66 1.85
 19 3 -3 26.19 1.76
 19 3 -3 20.53 1.46
 19 3 -3 25.75 1.71
 19 -3 3 26.91 1.53
 -19 5 -3 24.8 2.01
 -19 -5 3 26.27 1.83
 -19 -5 3 23.63 1.09
 -19 5 -3 25.23 1.57
 19 5 -3 27.16 1.98
 19 -5 3 24.78 1.61
 -19 7 -3 6.19 1.26
 -19 -7 3 8.94 1.35
 19 7 -3 6.29 1.31
 19 -7 3 8.71 1.23
 -20 8 3 -0.41 0.53
 -20 -8 -3 0.49 0.46
 20 8 3 0.63 0.39
 20 8 3 -0.41 0.43
 20 -8 -3 0.22 0.46
 -20 6 3 0.08 0.42
 -20 -6 -3 0.13 0.41
 20 6 3 0.7 0.43
 20 -6 -3 -0.12 0.31
 20 6 3 0.35 0.32
 -20 4 3 0.26 0.4
 -20 -4 -3 0.09 0.32
 20 4 3 0.11 0.32
 20 4 3 -0.02 0.28
 20 -4 -3 0.15 0.34
 -20 -2 -3 -0.05 0.25
 -20 2 3 0.45 0.28
 -20 -2 -3 0.41 0.39
 20 -2 -3 0.17 0.26
 20 -2 -3 0.35 0.34
 20 2 3 -0.05 0.27
 -20 0 3 -0.14 0.19
 -20 0 -3 0.16 0.42
 20 0 -3 -0.04 0.25
 20 0 -3 0.55 0.35
 20 0 -3 -0.23 0.16
 20 0 3 0.44 0.29
 20 0 -3 -0.08 0.27
 -20 2 -3 0.39 0.28
 -20 2 -3 0.1 0.3
 -20 -2 3 0.48 0.2
 20 -2 3 0.09 0.29
 20 2 -3 0.16 0.29
 20 2 -3 0.6 0.33
 20 2 -3 0.87 0.42
 -20 4 -3 0.04 0.31
 -20 4 -3 0.08 0.37
 -20 -4 3 0.23 0.19
 -20 -4 3 0.02 0.3
 -20 -4 3 -0.02 0.15
 20 4 -3 0.03 0.31
 20 4 -3 -0.08 0.33
 20 -4 3 0.05 0.24
 -20 -6 3 0.02 0.37
 -20 6 -3 0.81 0.64
 -20 -6 3 -0.04 0.3
 20 -6 3 0.26 0.42
 20 6 -3 -0.55 0.43
 -20 -8 3 -0.15 0.49
 -20 8 -3 0.26 0.59
 20 -8 3 -0.54 0.31
 20 8 -3 0.56 0.55
 -21 -7 -3 4.99 1.07
 -21 7 3 2.84 0.99
 21 -7 -3 3.25 0.79
 21 7 3 5.18 0.94
 21 7 3 4.83 0.78
 -21 5 3 16.92 1.59
 -21 -5 -3 17.93 1.57
 21 5 3 16.51 1.35
 21 -5 -3 16.95 1.48
 21 5 3 18.29 1.28
 -21 3 3 20.07 1.47
 -21 -3 -3 18.59 1.5
 21 -3 -3 22.65 1.57
 21 3 3 21.52 1.45
 -21 -1 -3 50.19 2.62
 -21 1 3 51.16 2.04
 21 -1 -3 49.75 2.36
 21 -1 -3 45.07 2.25
 21 1 3 49.46 2.34
 21 -1 -3 46.25 1.95
 -21 -1 3 46.96 1.59
 -21 1 -3 48.44 2.63
 21 1 -3 51.42 2.42
 21 1 -3 44.64 2.28
 21 -1 3 46.29 2.18
 21 1 -3 50.55 2.47
 -21 3 -3 19.12 1.41
 -21 3 -3 18.3 1.68
 -21 -3 3 18.83 0.75
 21 3 -3 23.4 1.68
 21 3 -3 17.32 1.37
 21 -3 3 22.56 1.43
 21 3 -3 20.32 1.65
 -21 -5 3 17.51 0.9
 -21 5 -3 17 1.78
 -21 -5 3 17.07 0.91
 -21 5 -3 18.28 1.42
 -21 -5 3 19.59 1.61
 21 -5 3 17.64 1.74
 21 5 -3 18.3 1.72
 -21 7 -3 6.46 1.39
 -21 -7 3 5.07 1.11
 21 7 -3 4.18 1.08
 21 -7 3 4.9 0.94
 -22 6 3 0.29 0.53
 -22 -6 -3 0 0.41
 22 6 3 -0.08 0.29
 22 -6 -3 -0.31 0.34
 22 6 3 0.1 0.43
 -22 -4 -3 -0.13 0.32
 -22 4 3 -0.44 0.33
 22 4 3 -0.28 0.27
 22 -4 -3 -0.57 0.19
 -22 -2 -3 0.15 0.34
 -22 2 3 0.19 0.34
 22 -2 -3 -0.46 0.2
 22 -2 -3 -0.04 0.29
 22 2 3 -0.26 0.25
 -22 0 3 0.04 0.19
 -22 0 -3 0.11 0.3
 22 0 3 -0.38 0.22
 22 0 -3 0.38 0.4
 22 0 -3 0.02 0.28
 22 0 -3 0.08 0.32
 -22 2 -3 0.03 0.48
 -22 -2 3 0.01 0.21
 -22 -2 3 -0.04 0.18
 22 2 -3 -0.2 0.26
 22 -2 3 0.26 0.3
 22 2 -3 0 0.39
 22 2 -3 0.05 0.35
 -22 -4 3 -0.47 0.26
 -22 4 -3 -0.5 0.33
 -22 -4 3 0.02 0.3
 -22 4 -3 0.05 0.36
 -22 -4 3 0.19 0.19
 22 4 -3 0.17 0.38
 22 4 -3 0.03 0.31
 22 -4 3 0.32 0.3
 -22 -6 3 -0.51 0.25
 -22 6 -3 -0.4 0.46
 -22 -6 3 0.76 0.42
 -22 -6 3 -0.19 0.35
 22 -6 3 -0.12 0.31
 22 6 -3 -0.48 0.44
 -23 7 3 1.65 0.88
 -23 -7 -3 1.51 0.69
 23 7 3 2.57 0.63
 23 -7 -3 1.24 0.74
 23 7 3 2.05 0.75
 -23 5 3 7.7 1.29
 -23 -5 -3 6.92 1.18
 23 -5 -3 7.81 1.2
 23 5 3 8.51 1.19
 -23 -3 -3 8.2 1.2
 -23 3 3 8.35 1.01
 -23 -3 -3 7.04 1.22
 23 -3 -3 6.46 1.04
 23 3 3 6.71 1.01
 -23 -1 -3 16.19 1.55
 -23 1 3 14.96 1.12
 23 -1 -3 16.24 1.13
 23 -1 -3 16.87 1.38
 23 -1 -3 15.4 1.35
 23 1 3 15.87 1.34
 -23 1 -3 15.64 1.51
 -23 -1 3 15.28 0.9
 23 1 -3 15.76 1.37
 23 -1 3 13.61 1.21
 23 1 -3 15.53 1.43
 -23 -3 3 5.58 0.47
 -23 3 -3 6.44 1.24
 -23 3 -3 6.26 0.93
 23 3 -3 6.65 1.12
 23 3 -3 6.63 1.11
 23 -3 3 6.74 1.04
 -23 -5 3 9.94 1.43
 -23 5 -3 9.5 1.61
 -23 -5 3 8.44 0.65
 -23 -5 3 8.26 0.65
 23 5 -3 7.72 1.27
 23 -5 3 8.56 1.19
 -23 7 -3 4.19 1.13
 -23 -7 3 2.14 0.72
 23 7 -3 1.29 0.72
 23 -7 3 3.44 0.85
 -24 -6 -3 0.19 0.37
 -24 6 3 0.17 0.47
 24 -6 -3 -0.35 0.38
 24 6 3 -0.14 0.37
 -24 -4 -3 0.12 0.38
 -24 4 3 -0.25 0.36
 24 -4 -3 -0.28 0.34
 24 4 3 0.03 0.38
 -24 2 3 0.29 0.34
 -24 -2 -3 0.01 0.4
 24 -2 -3 -0.17 0.31
 24 2 3 -0.19 0.24
 24 -2 -3 0.12 0.31
 -24 0 3 -0.63 0.21
 -24 0 -3 0.03 0.35
 24 0 -3 -0.37 0.23
 24 0 -3 -0.28 0.32
 24 0 3 0.12 0.31
 -24 -2 3 -0.17 0.2
 -24 2 -3 -0.01 0.39
 24 2 -3 -0.03 0.28
 24 2 -3 0.16 0.38
 24 -2 3 -0.28 0.32
 -24 -4 3 0.19 0.21
 -24 4 -3 -0.13 0.38
 24 4 -3 -0.61 0.26
 24 4 -3 0.2 0.43
 24 -4 3 0.42 0.38
 -24 6 -3 -0.44 0.43
 -24 -6 3 -0.47 0.4
 -24 -6 3 -0.48 0.26
 -24 -6 3 -0.54 0.36
 24 6 -3 -1.24 0.49
 24 -6 3 0.81 0.48
 -25 5 3 5.86 1.16
 -25 -5 -3 2.61 0.84
 25 5 3 3.67 0.81
 25 -5 -3 4.33 0.97
 -25 -3 -3 2.66 0.8
 -25 -3 -3 1.75 0.64
 -25 3 3 2.77 0.72
 25 3 3 3.76 0.83
 25 3 3 3.65 0.82
 25 -3 -3 2.1 0.68
 -25 1 3 6.75 0.81
 -25 -1 -3 4.61 1.03
 25 -1 -3 5.21 0.8
 25 -1 -3 7.54 1.19
 25 1 3 7.67 1.19
 25 -1 -3 6.89 1.1
 -25 1 -3 7.37 1.33
 -25 -1 3 5.69 0.63
 25 1 -3 4.48 0.93
 25 1 -3 6.15 1.06
 25 -1 3 7.89 1.11
 -25 3 -3 1.49 0.64
 -25 3 -3 1.31 0.72
 -25 -3 3 3.05 0.44
 25 3 -3 1.94 0.75
 25 -3 3 2.29 0.61
 25 3 -3 2.27 0.65
 -25 -5 3 3.9 0.51
 -25 5 -3 3.88 1.13
 -25 -5 3 3.98 0.52
 -25 -5 3 3.11 0.86
 25 -5 3 3.68 0.86
 25 5 -3 3.93 1
 25 5 -3 4.22 0.97
 -26 6 3 -0.65 0.51
 -26 -6 -3 -0.25 0.32
 26 6 3 0.78 0.5
 26 -6 -3 0.22 0.47
 -26 -4 -3 0.21 0.4
 -26 4 3 0.5 0.51
 -26 -4 -3 -0.01 0.32
 26 -4 -3 0.71 0.43
 26 4 3 -0.17 0.39
 -26 -2 -3 -0.14 0.37
 -26 2 3 0.45 0.33
 26 -2 -3 0.3 0.35
 26 2 3 0.02 0.32
 -26 0 -3 0.27 0.39
 -26 0 3 0.13 0.31
 26 0 -3 0.25 0.39
 26 0 -3 0.03 0.3
 26 0 3 -0.19 0.3
 -26 -2 3 0.16 0.21
 -26 2 -3 -0.21 0.32
 26 2 -3 0.44 0.41
 26 -2 3 0.59 0.44
 26 2 -3 -0.37 0.31
 -26 -4 3 -0.33 0.22
 -26 -4 3 0.32 0.24
 -26 4 -3 -0.44 0.6
 26 4 -3 0.05 0.45
 26 -4 3 -0.29 0.35
 26 4 -3 -0.18 0.36
 -26 -6 3 -0.32 0.31
 -26 -6 3 0.17 0.49
 -26 6 -3 -0.18 0.46
 26 -6 3 -0.18 0.39
 26 6 -3 -0.16 0.41
 -27 -5 -3 3.09 0.84
 -27 5 3 2.22 0.8
 27 5 3 3.02 0.8
 27 -5 -3 2.33 0.72
 -27 3 3 2.4 0.68
 -27 -3 -3 2.42 0.79
 27 3 3 2.31 0.65
 27 -3 -3 2.52 0.72
 -27 -1 -3 5.72 1.15
 27 -1 -3 6.57 1.19
 27 -1 -3 6.63 1.15
 27 1 3 6.83 1.1
 27 -1 -3 6.48 0.94
 -27 -1 3 5.93 0.67
 -27 1 -3 5.53 1.16
 27 1 -3 5.11 1.04
 27 -1 3 6.69 1.08
 27 1 -3 5.17 0.98
 -27 -3 3 2.09 0.29
 -27 -3 3 2.83 0.44
 -27 3 -3 3.29 0.96
 27 3 -3 2.13 0.7
 27 3 -3 1.97 0.76
 27 -3 3 2.53 0.73
 -27 -5 3 2.38 0.47
 -27 5 -3 2.84 1.01
 -27 -5 3 2.32 0.43
 27 5 -3 2.43 0.89
 27 5 -3 2.56 0.84
 27 -5 3 3.14 0.76
 -28 -6 -3 0.18 0.44
 -28 6 3 0.04 0.66
 28 6 3 0.78 0.52
 28 -6 -3 0.28 0.36
 -28 -4 -3 0.19 0.47
 -28 4 3 0.06 0.44
 -28 -4 -3 0.25 0.35
 28 4 3 -0.19 0.38
 28 -4 -3 0.08 0.44
 28 4 3 -0.3 0.39
 -28 -2 -3 -0.17 0.43
 -28 2 3 0.08 0.37
 28 2 3 -0.17 0.37
 28 -2 -3 -0.09 0.34
 -28 0 3 0.1 0.32
 -28 0 -3 0.15 0.41
 28 0 -3 0.09 0.34
 28 0 -3 0.01 0.3
 28 0 3 -0.05 0.35
 -28 -2 3 -0.48 0.26
 -28 -2 3 0.18 0.28
 28 -2 3 0.35 0.39
 28 2 -3 -0.34 0.4
 28 2 -3 -0.41 0.34
 -28 -4 3 -0.02 0.27
 -28 -4 3 0.11 0.27
 -28 4 -3 -0.35 0.42
 28 4 -3 -0.03 0.4
 28 -4 3 -0.66 0.3
 28 4 -3 -0.42 0.48
 -28 6 -3 -0.07 0.58
 -28 -6 3 0.32 0.5
 28 6 -3 -0.35 0.55
 28 6 -3 -0.05 0.57
 28 -6 3 -0.21 0.39
 -29 -5 -3 1.26 0.67
 -29 5 3 2.91 0.92
 -29 -5 -3 1.39 0.89
 29 -5 -3 1.17 0.72
 29 5 3 2.74 0.76
 -29 -3 -3 2.19 0.85
 -29 3 3 3.01 0.81
 29 3 3 4.57 0.95
 29 -3 -3 3.55 0.85
 -29 -1 -3 6.09 1.23
 -29 1 3 6.89 1
 29 -1 -3 6.96 1.2
 29 1 3 6.19 1.13
 29 -1 -3 7.5 1.26
 -29 -1 3 6.47 0.7
 29 -1 3 3.97 0.86
 29 1 -3 6.69 1.15
 29 1 -3 5.42 1.1
 -29 3 -3 1.94 0.86
 -29 -3 3 1.99 0.35
 -29 -3 3 3.43 0.49
 29 -3 3 2.78 0.78
 29 3 -3 3.22 0.87
 29 3 -3 1 0.65
 -29 -5 3 0.96 0.38
 -29 5 -3 1.32 0.85
 29 5 -3 2.49 0.85
 29 5 -3 3.53 1
 29 -5 3 2.08 0.78
 -30 4 3 -0.16 0.48
 -30 -4 -3 0.29 0.57
 30 4 3 0.35 0.44
 30 -4 -3 -0.11 0.39
 -30 -2 -3 0.1 0.5
 -30 2 3 -0.01 0.35
 30 2 3 -0.21 0.42
 30 -2 -3 -0.46 0.33
 -30 0 3 -0.12 0.38
 30 0 -3 0.25 0.4
 30 0 3 -0.57 0.36
 30 0 -3 0.37 0.43
 -30 2 -3 -0.29 0.45
 -30 -2 3 0.71 0.34
 -30 -2 3 0.44 0.3
 30 2 -3 0.42 0.4
 30 2 -3 0.14 0.44
 30 -2 3 0.58 0.47
 -30 4 -3 0.36 0.58
 -30 -4 3 -0.4 0.28
 30 4 -3 -0.74 0.28
 30 -4 3 -0.12 0.35
 30 4 -3 -0.1 0.48
 -31 -3 -3 0.25 0.66
 -31 3 3 2.85 0.8
 31 3 3 1.78 0.77
 31 -3 -3 1.49 0.68
 -31 1 3 3.51 0.73
 -31 -1 -3 4.25 0.99
 31 -1 -3 2.23 0.71
 31 1 3 3.57 0.9
 -31 -1 3 3.41 0.64
 -31 1 -3 4.44 1.13
 31 -1 3 3.12 0.83
 31 1 -3 3.23 0.88
 31 1 -3 5.23 1.17
 -31 -3 3 0.93 0.42
 -31 3 -3 0.56 0.66
 -31 -3 3 1.95 0.35
 31 3 -3 1.74 0.82
 31 -3 3 2.22 0.75
 31 3 -3 1.94 0.73
 -32 4 3 -0.29 0.51
 -32 -4 -3 0.26 0.56
 32 4 3 -0.79 0.49
 32 -4 -3 -0.43 0.38
 -32 2 3 -0.06 0.41
 -32 -2 -3 0.26 0.54
 32 -2 -3 -0.02 0.41
 32 2 3 -0.51 0.44
 -32 0 -3 0.28 0.45
 -32 0 3 -0.41 0.37
 32 0 -3 0.26 0.43
 32 0 -3 0.16 0.36
 32 0 3 -0.39 0.4
 -32 2 -3 -0.02 0.57
 -32 -2 3 -0.06 0.33
 32 2 -3 -0.66 0.34
 32 2 -3 -0.35 0.48
 32 -2 3 -0.13 0.39
 -32 -4 3 0.34 0.4
 -32 4 -3 1.37 0.79
 32 -4 3 -0.15 0.43
 32 4 -3 0.84 0.62
 32 4 -3 0.76 0.45
 -33 -3 -3 0.94 0.65
 -33 3 3 1.12 0.62
 33 3 3 0.22 0.54
 33 -3 -3 -0.61 0.42
 -33 -1 -3 0.78 0.64
 -33 1 3 1.54 0.61
 33 -1 -3 0.32 0.5
 33 1 3 0.72 0.48
 -33 1 -3 1.04 0.74
 -33 -1 3 0.84 0.49
 33 1 -3 1.03 0.57
 33 1 -3 1.25 0.62
 33 -1 3 0.66 0.59
 -33 -3 3 0.65 0.35
 -33 -3 3 0.83 0.37
 -33 3 -3 0.48 0.57
 33 -3 3 0.58 0.63
 33 3 -3 1.36 0.63
 33 3 -3 0.26 0.43
 -34 2 3 -0.02 0.46
 -34 -2 -3 0.19 0.54
 34 -2 -3 0.36 0.47
 34 2 3 0.82 0.75
 -34 0 3 -0.33 0.45
 34 0 -3 -0.52 0.4
 34 0 -3 0.42 0.45
 34 0 3 -0.43 0.43
 -34 -2 3 1.01 0.43
 -34 2 -3 -0.45 0.55
 34 -2 3 0.05 0.4
 34 2 -3 -0.1 0.46
 34 2 -3 0.16 0.42
 -35 -1 -3 0.3 0.61
 -35 1 3 0.44 0.51
 35 -1 -3 0.32 0.59
 35 1 3 -1.5 0.63
 -35 -1 3 -0.07 0.45
 -35 1 -3 0.05 0.68
 35 -1 3 0.76 0.56
 35 1 -3 0.3 0.46
 35 1 -3 1.6 0.66
 0 -8 -4 23.27 1.72
 0 8 4 19.33 2.92
 0 8 4 19.83 1.11
 0 6 4 55.27 1.6
 0 -6 -4 55.23 2.42
 0 6 4 58.73 2.82
 0 4 4 161 4.84
 0 -4 -4 165.45 4.28
 0 -4 -4 152.51 6.27
 0 2 4 252.45 5.53
 0 -2 -4 268.1 5.62
 0 -2 -4 247.98 6.37
 0 2 4 260.47 6.36
 0 0 -4 324.37 7.28
 0 0 -4 324.96 6.92
 0 0 4 308.93 7.17
 0 2 -4 263.37 5.97
 0 2 -4 265.84 6.49
 0 -2 4 252.84 5.91
 0 2 -4 253.38 5.9
 0 4 -4 166.81 3.91
 0 -4 4 164.36 3.94
 0 -4 4 158.25 4.43
 0 4 -4 167.1 5.15
 0 4 -4 161.33 4.31
 0 4 -4 161.42 4.13
 0 6 -4 56.1 2.38
 0 6 -4 55.81 2.07
 0 -6 4 55.97 2.18
 0 6 -4 55.43 2.99
 0 -6 4 55.08 2.51
 0 6 -4 53.27 2.09
 0 8 -4 18.52 1.96
 0 -8 4 19.35 1.43
 0 8 -4 19.77 1.4
 0 8 -4 17.31 1.49
 -1 9 4 -0.41 0.48
 -1 9 4 1.07 0.42
 -1 -9 -4 0.6 0.44
 1 9 4 0.05 0.54
 1 -9 -4 0.64 0.53
 1 9 4 0.67 0.35
 -1 7 4 0.74 0.54
 -1 -7 -4 1.52 0.55
 -1 7 4 1.34 0.31
 1 7 4 0.98 0.31
 1 -7 -4 1.47 0.53
 1 7 4 2.03 0.69
 -1 5 4 0.53 0.33
 -1 -5 -4 0.49 0.29
 1 -5 -4 0.53 0.29
 1 5 4 0.53 0.37
 -1 -3 -4 0.1 0.27
 -1 3 4 0.92 0.39
 -1 -3 -4 0.5 0.24
 -1 3 4 0.39 0.2
 1 -3 -4 0.95 0.27
 1 3 4 0.7 0.24
 1 3 4 0.91 0.38
 1 -3 -4 -0.37 0.27
 -1 1 4 19.1 0.71
 -1 -1 -4 18.81 0.71
 -1 -1 -4 18.3 1.13
 -1 1 4 17.7 1.09
 -1 -1 -4 18.28 0.73
 1 -1 -4 17.37 0.77
 1 1 4 18.17 1.1
 1 -1 -4 18.97 1.15
 1 -1 -4 19.1 0.73
 1 1 4 17.75 0.66
 -1 1 -4 18.84 1.06
 -1 1 -4 18.96 1.05
 -1 -1 4 17.11 0.97
 -1 1 -4 18.79 1.1
 1 1 -4 17.76 0.96
 1 1 -4 17.69 1.07
 1 -1 4 17.49 1
 1 1 -4 18.46 1.01
 -1 3 -4 0.64 0.34
 -1 3 -4 0.86 0.33
 -1 -3 4 0.47 0.32
 -1 3 -4 0.67 0.27
 -1 3 -4 0.84 0.2
 1 -3 4 0.69 0.25
 1 3 -4 0.68 0.2
 1 3 -4 0.72 0.27
 1 3 -4 0.3 0.31
 1 3 -4 0.93 0.26
 -1 -5 4 1.01 0.38
 -1 -5 4 0.57 0.27
 -1 5 -4 0.88 0.31
 -1 5 -4 0.73 0.4
 -1 5 -4 0.58 0.45
 1 5 -4 0.45 0.3
 1 5 -4 0.45 0.25
 1 -5 4 0.47 0.31
 1 -5 4 0.98 0.31
 1 5 -4 0.84 0.46
 1 5 -4 0.59 0.26
 -1 7 -4 1.3 0.43
 -1 -7 4 0.85 0.42
 -1 7 -4 1.6 0.79
 -1 7 -4 1 0.51
 -1 7 -4 1.82 0.43
 1 7 -4 1.1 0.46
 1 -7 4 0.95 0.42
 1 7 -4 1.99 0.73
 1 7 -4 1.24 0.45
 1 7 -4 1.65 0.47
 -1 -9 4 0 0.46
 -1 9 -4 0.38 0.67
 1 9 -4 0.54 0.68
 1 9 -4 0.98 0.57
 1 -9 4 0.7 0.47
 -2 8 4 20.63 1.85
 -2 -8 -4 21.33 1.66
 -2 8 4 19.35 1.12
 2 -8 -4 21.41 1.69
 2 8 4 19.56 1.09
 2 8 4 18.49 1.67
 -2 6 4 46.41 1.49
 -2 6 4 48.17 2.54
 -2 -6 -4 47.53 2.21
 2 6 4 46.58 1.42
 2 6 4 49.5 2.49
 2 -6 -4 46.23 2.18
 -2 4 4 132.36 4.26
 -2 -4 -4 136.82 3.71
 2 -4 -4 128.29 3.65
 2 -4 -4 118.94 3.94
 2 4 4 127.89 4.09
 -2 -2 -4 185.33 4.27
 -2 2 4 187.23 4.27
 -2 -2 -4 181.14 5.01
 -2 2 4 189.45 5.04
 2 2 4 192.37 5.01
 2 2 4 187.6 4.23
 2 -2 -4 186.71 5.07
 2 -2 -4 192.87 4.32
 -2 0 -4 241.74 5.43
 -2 0 4 232.94 5.6
 -2 0 -4 232.9 5.71
 2 0 -4 237.52 5.38
 2 0 4 237.83 5.67
 2 0 -4 239.13 5.69
 -2 2 -4 193.64 4.73
 -2 -2 4 185.43 4.49
 -2 2 -4 194.71 4.85
 -2 2 -4 191.78 5.16
 -2 -2 4 185.45 4
 2 2 -4 185.91 4.52
 2 2 -4 190.34 5.09
 2 2 -4 185.96 4.39
 2 2 -4 191.98 3.93
 -2 4 -4 130.79 4.4
 -2 4 -4 129.33 3.77
 -2 4 -4 124.63 3.52
 -2 -4 4 120.41 3.53
 -2 -4 4 127.45 3.27
 -2 4 -4 124.32 3.15
 2 -4 4 128.82 3.21
 2 4 -4 122.74 3.25
 2 4 -4 125.86 3.44
 2 4 -4 124.86 3.19
 2 4 -4 122.79 4.26
 2 -4 4 128.15 3.87
 -2 6 -4 43.5 2.64
 -2 6 -4 43.79 1.84
 -2 6 -4 43.52 1.9
 -2 -6 4 47.31 1.98
 -2 6 -4 44.18 2.19
 -2 -6 4 43.61 2.14
 2 6 -4 46.19 1.73
 2 6 -4 47.32 2.71
 2 -6 4 47.37 1.95
 2 6 -4 48.52 2.09
 2 6 -4 44.61 1.89
 -2 8 -4 20.37 2.01
 -2 8 -4 16.1 1.25
 -2 -8 4 20.03 1.45
 -2 8 -4 19.94 1.62
 2 8 -4 18.86 1.14
 2 8 -4 16.92 1.32
 2 -8 4 19.53 1.42
 2 8 -4 20.2 2.01
 2 8 -4 18.54 1.46
 -3 -9 -4 -0.02 0.34
 -3 9 4 -0.77 0.56
 -3 9 4 -0.25 0.41
 3 9 4 0.79 0.53
 3 -9 -4 -0.27 0.4
 3 9 4 0.72 0.35
 -3 7 4 1.65 0.66
 -3 -7 -4 1.42 0.53
 -3 7 4 2.34 0.4
 3 7 4 2.19 0.66
 3 7 4 1.09 0.31
 3 -7 -4 2.12 0.62
 -3 5 4 0.48 0.16
 -3 5 4 0.47 0.37
 -3 -5 -4 0.45 0.31
 -3 5 4 0.83 0.2
 3 5 4 0.36 0.32
 3 -5 -4 -0.1 0.23
 -3 3 4 1.51 0.35
 -3 -3 -4 0.75 0.36
 -3 -3 -4 1.31 0.34
 -3 3 4 0.84 0.37
 3 -3 -4 1.42 0.42
 3 3 4 1.39 0.44
 3 -3 -4 1.06 0.3
 3 3 4 0.83 0.25
 -3 1 4 13.24 0.68
 -3 -1 -4 12.36 0.95
 -3 -1 -4 14.96 0.63
 -3 1 4 14.65 0.99
 -3 1 4 13.93 0.66
 3 -1 -4 14.65 0.65
 3 1 4 13.77 0.95
 3 1 4 14.19 0.59
 3 -1 -4 14.32 0.67
 3 -1 -4 13.11 0.95
 -3 1 -4 14.65 0.93
 -3 -1 4 14.76 0.86
 -3 1 -4 14.02 0.98
 3 1 -4 14.2 0.95
 3 1 -4 13.38 0.75
 3 -1 4 12.14 0.87
 3 1 -4 14.34 0.86
 -3 3 -4 1.06 0.23
 -3 3 -4 0.94 0.41
 -3 3 -4 1.11 0.34
 -3 -3 4 0.79 0.28
 -3 3 -4 1.09 0.4
 -3 -3 4 0.7 0.22
 3 -3 4 0.72 0.33
 3 3 -4 1.09 0.24
 3 3 -4 0.87 0.39
 3 3 -4 1.49 0.33
 3 3 -4 1.45 0.31
 -3 -5 4 0.77 0.31
 -3 5 -4 0.97 0.34
 -3 -5 4 -0.11 0.3
 -3 5 -4 0.33 0.41
 -3 5 -4 0.71 0.48
 3 5 -4 0.61 0.29
 3 -5 4 0.52 0.37
 3 5 -4 0.31 0.22
 3 -5 4 1.05 0.31
 3 5 -4 0.1 0.23
 3 5 -4 0.22 0.34
 -3 -7 4 0.76 0.4
 -3 7 -4 1.58 0.57
 -3 7 -4 2.18 0.49
 -3 7 -4 0.43 0.57
 3 -7 4 0.55 0.37
 3 7 -4 0.76 0.61
 3 7 -4 1.49 0.45
 3 7 -4 1.22 0.34
 3 7 -4 1.39 0.48
 -3 9 -4 -0.39 0.56
 -3 -9 4 -0.4 0.46
 -3 9 -4 0.25 0.51
 3 9 -4 0.13 0.57
 3 -9 4 0.63 0.47
 -4 8 4 15.94 1.66
 -4 8 4 16.82 1.08
 -4 -8 -4 17.53 1.55
 4 -8 -4 16.18 1.47
 4 8 4 17 1.02
 4 8 4 15.16 1.47
 -4 6 4 36.6 1.26
 -4 6 4 33.37 1.31
 -4 6 4 38.14 2.28
 -4 -6 -4 36.98 1.92
 4 6 4 36.34 2.08
 4 -6 -4 34.82 1.88
 4 6 4 34.29 1.21
 -4 4 4 83.07 1.87
 -4 4 4 85.04 3.26
 -4 -4 -4 83.74 2.72
 -4 4 4 79.92 1.88
 4 -4 -4 78.92 2.97
 4 -4 -4 85.4 2.75
 4 4 4 88.53 3.14
 -4 -2 -4 99.86 2.62
 -4 2 4 100.67 3.3
 -4 2 4 97.51 2.62
 -4 -2 -4 97.1 2.1
 -4 2 4 99.16 2.27
 4 -2 -4 95.96 2.93
 4 2 4 99.13 3.16
 4 -2 -4 101.57 2.64
 4 2 4 97.83 2.55
 -4 0 -4 118 3.42
 -4 0 4 113.84 3.13
 -4 0 4 112.64 2.7
 -4 0 4 115.98 3.24
 4 0 -4 112.49 3.06
 4 0 4 115.6 3.33
 4 0 -4 113.33 3.25
 4 0 -4 114.85 2.57
 -4 -2 4 93.79 3.23
 -4 2 -4 100.15 2.99
 -4 -2 4 98.97 2.69
 -4 2 -4 97.35 3.13
 4 2 -4 102 3.28
 4 2 -4 96.77 2.45
 4 2 -4 102.15 2.72
 -4 4 -4 82 3.36
 -4 4 -4 84.36 2.99
 -4 -4 4 79.67 2.52
 -4 4 -4 79.4 2.7
 -4 4 -4 81.06 2.31
 4 4 -4 82.91 2.4
 4 4 -4 79.35 2.26
 4 4 -4 81.07 2.4
 4 -4 4 84.94 2.35
 4 4 -4 88.01 3.4
 -4 6 -4 35.69 1.84
 -4 -6 4 34.64 1.8
 -4 -6 4 37.82 1.78
 -4 6 -4 32.17 2.28
 -4 6 -4 35.33 1.62
 -4 6 -4 38.27 2.05
 4 6 -4 33.84 1.62
 4 6 -4 36.76 1.71
 4 6 -4 33.27 1.33
 4 -6 4 37.07 1.71
 4 6 -4 33.89 2.28
 -4 8 -4 15.67 1.47
 -4 8 -4 15.09 1.24
 -4 8 -4 17.01 1.87
 4 -8 4 18.3 1.39
 4 8 -4 15.72 1.77
 4 8 -4 13.23 1.21
 4 8 -4 16.45 0.95
 -5 9 4 0.74 0.62
 -5 9 4 0.84 0.46
 -5 -9 -4 0.12 0.45
 5 9 4 0.11 0.46
 5 -9 -4 0.16 0.43
 5 9 4 -0.4 0.36
 -5 7 4 1.21 0.35
 -5 7 4 0.79 0.51
 -5 7 4 0.58 0.29
 -5 -7 -4 1.74 0.59
 5 7 4 0.69 0.49
 5 -7 -4 1.71 0.58
 5 7 4 0.86 0.33
 -5 5 4 0.76 0.22
 -5 5 4 1.21 0.48
 -5 5 4 1.39 0.27
 -5 -5 -4 1.42 0.44
 5 -5 -4 1.01 0.38
 5 5 4 1.3 0.48
 -5 3 4 2.7 0.44
 -5 -3 -4 2.61 0.47
 -5 3 4 2.52 0.24
 -5 -3 -4 2.92 0.58
 5 3 4 2.44 0.56
 5 3 4 2.32 0.42
 5 -3 -4 2.87 0.57
 5 -3 -4 3.64 0.54
 -5 1 4 8.48 0.77
 -5 1 4 10.36 0.62
 -5 -1 -4 10.04 0.57
 -5 -1 -4 9.28 0.83
 5 -1 -4 9.9 0.61
 5 -1 -4 9.53 0.81
 5 1 4 10.23 0.83
 5 -1 -4 9.94 0.68
 5 -1 -4 10.66 0.59
 5 1 4 10.12 0.51
 -5 1 -4 11.92 0.87
 -5 1 -4 10.22 0.89
 -5 -1 4 10.64 0.71
 -5 -1 4 9.61 0.82
 5 1 -4 10.05 0.7
 5 1 -4 10.04 0.54
 5 -1 4 10 0.81
 5 1 -4 9.55 0.79
 5 1 -4 9.59 0.75
 5 1 -4 10.36 0.71
 -5 -3 4 3.15 0.35
 -5 3 -4 3.05 0.62
 -5 3 -4 2.47 0.47
 -5 3 -4 2.6 0.31
 -5 -3 4 2.87 0.43
 5 3 -4 3.29 0.35
 5 -3 4 2.96 0.61
 5 -3 4 2.4 0.39
 5 3 -4 2.5 0.61
 5 3 -4 2.94 0.4
 5 3 -4 2.95 0.33
 -5 5 -4 1.04 0.5
 -5 5 -4 1.16 0.48
 -5 -5 4 1.87 0.41
 -5 5 -4 1.21 0.38
 -5 5 -4 1.83 0.48
 -5 -5 4 1.01 0.4
 5 5 -4 1.04 0.47
 5 5 -4 1.25 0.36
 5 -5 4 1.09 0.55
 5 5 -4 0.99 0.34
 5 5 -4 0.76 0.24
 5 -5 4 0.73 0.32
 -5 7 -4 1.42 0.44
 -5 7 -4 1.98 0.68
 -5 7 -4 1.17 0.71
 -5 -7 4 0.55 0.38
 5 7 -4 0.82 0.39
 5 7 -4 1.99 0.75
 5 -7 4 -0.11 0.33
 5 7 -4 1.58 0.52
 5 7 -4 1.01 0.28
 -5 9 -4 0.75 0.69
 -5 -9 4 -0.07 0.38
 -5 9 -4 0.15 0.51
 5 9 -4 0.19 0.47
 5 9 -4 0.22 0.32
 5 -9 4 0.3 0.47
 -6 -8 -4 18.57 1.58
 -6 8 4 14.21 1.01
 -6 8 4 18.83 1.16
 -6 8 4 13.45 1.58
 6 8 4 16.44 1.49
 6 8 4 14.07 0.96
 6 -8 -4 15.69 1.48
 -6 6 4 30.62 1.25
 -6 6 4 31.97 1.36
 -6 6 4 29.74 2.08
 -6 -6 -4 32.41 1.82
 6 6 4 31.61 1.2
 6 6 4 31.19 1.89
 6 -6 -4 34.26 1.85
 -6 -4 -4 81.62 2.72
 -6 4 4 81.87 2.1
 -6 4 4 82 3.27
 6 -4 -4 77.36 2.92
 6 -4 -4 80.89 2.7
 6 4 4 78.71 2.97
 -6 -2 -4 105.96 2.49
 -6 2 4 106.73 2.84
 -6 2 4 106.12 3.44
 -6 2 4 106.17 2.61
 -6 -2 -4 107.38 2.83
 -6 -2 -4 104.13 3.4
 6 -2 -4 102.42 2.8
 6 2 4 102.68 3.27
 6 2 4 103.95 2.71
 6 -2 -4 104.14 2.53
 6 -2 -4 100.49 3.02
 -6 0 4 121.17 3.39
 -6 0 4 122.26 3.36
 -6 0 -4 124.5 3.6
 6 0 4 123.97 2.65
 6 0 -4 123.86 2.93
 6 0 4 122.79 3.54
 6 0 -4 119.64 3.27
 6 0 -4 121.86 2.88
 6 0 -4 120.7 3.42
 -6 2 -4 107.99 3.24
 -6 2 -4 101.99 3.38
 -6 2 -4 101.19 2.46
 -6 -2 4 102.32 3.44
 -6 -2 4 104.52 2.72
 6 2 -4 104.94 2.32
 6 2 -4 104.24 2.61
 6 2 -4 107.77 3.43
 6 2 -4 105.54 2.78
 -6 4 -4 77.3 2.72
 -6 4 -4 81 3.01
 -6 4 -4 82.68 2.33
 -6 -4 4 82.88 2.53
 -6 -4 4 76.33 2.33
 6 4 -4 77.47 2.39
 6 4 -4 83.13 3.34
 6 4 -4 79.84 2.23
 6 4 -4 80.74 2.14
 6 -4 4 78.88 3.03
 6 -4 4 79.22 2.31
 -6 6 -4 29.82 2.23
 -6 6 -4 33.41 1.99
 -6 -6 4 34.39 1.72
 -6 6 -4 29.52 1.49
 -6 -6 4 32.1 1.64
 6 -6 4 31.54 1.56
 6 6 -4 31.17 2.17
 6 6 -4 32.98 1.58
 6 6 -4 31.99 1.58
 6 6 -4 30.52 1.12
 -6 8 -4 13.72 1.65
 -6 -8 4 14.74 1.33
 -6 8 -4 13.47 1.46
 -6 8 -4 12.64 1.14
 6 8 -4 15.91 1.71
 6 -8 4 13.66 1.21
 6 8 -4 13.48 0.73
 6 8 -4 14.06 0.82
 -7 -9 -4 -0.06 0.37
 -7 9 4 0.48 0.52
 -7 9 4 0.67 0.72
 7 9 4 -0.93 0.33
 7 9 4 0.32 0.48
 7 -9 -4 -0.42 0.41
 -7 7 4 1.18 0.6
 -7 7 4 1.27 0.4
 -7 -7 -4 0.87 0.43
 -7 7 4 1.14 0.36
 7 7 4 1.05 0.54
 7 7 4 0.38 0.28
 7 -7 -4 0.48 0.4
 -7 5 4 0.23 0.22
 -7 5 4 0.11 0.35
 -7 -5 -4 1.03 0.4
 7 -5 -4 0.62 0.31
 7 5 4 0.67 0.35
 7 5 4 0.68 0.23
 -7 3 4 2 0.34
 -7 -3 -4 1.81 0.5
 -7 3 4 1.75 0.52
 -7 3 4 2.33 0.46
 -7 -3 -4 2.77 0.29
 -7 -3 -4 2.48 0.48
 7 3 4 1.65 0.35
 7 -3 -4 2.59 0.62
 7 -3 -4 2.33 0.49
 -7 1 4 7.81 0.6
 -7 -1 -4 6.83 0.52
 -7 -1 -4 8.8 0.56
 -7 1 4 7.49 0.75
 -7 -1 -4 9.13 0.85
 -7 1 4 8.49 0.64
 7 1 4 8.32 0.79
 7 1 4 7.71 0.49
 7 -1 -4 7.44 0.58
 7 -1 -4 6.92 0.53
 7 -1 -4 8.11 0.58
 -7 -1 4 8.01 0.62
 -7 1 -4 8.32 0.88
 -7 -1 4 8.19 0.79
 -7 1 -4 6.91 0.7
 7 -1 4 6.1 0.35
 7 -1 4 6.46 0.67
 7 1 -4 7.5 0.54
 7 1 -4 7.82 0.35
 7 1 -4 7.55 0.61
 7 1 -4 7.31 0.38
 7 1 -4 7.46 0.71
 7 1 -4 7.97 0.55
 7 -1 4 7.93 0.41
 -7 -3 4 2.12 0.4
 -7 -3 4 2.71 0.63
 -7 3 -4 2.38 0.61
 -7 3 -4 2.07 0.33
 -7 3 -4 2.09 0.49
 7 -3 4 1.66 0.29
 7 3 -4 2.14 0.23
 7 3 -4 2.13 0.38
 7 -3 4 2.22 0.63
 -7 -5 4 1.05 0.36
 -7 5 -4 0.94 0.44
 -7 -5 4 0.97 0.38
 -7 5 -4 0.56 0.27
 7 5 -4 0.67 0.44
 7 5 -4 0.69 0.29
 7 -5 4 1.01 0.29
 7 5 -4 0.74 0.33
 7 5 -4 1.1 0.21
 -7 7 -4 1.39 0.61
 -7 -7 4 0.74 0.53
 -7 7 -4 1.69 0.49
 -7 7 -4 0.71 0.51
 -7 -7 4 1.45 0.48
 7 -7 4 2.08 0.53
 7 7 -4 0.98 0.6
 -7 9 -4 -0.43 0.46
 -7 9 -4 -0.83 0.57
 -7 -9 4 -0.62 0.42
 7 -9 4 0.47 0.44
 7 9 -4 0.43 0.57
 -8 8 4 13.28 1.59
 -8 8 4 14.6 1.07
 -8 -8 -4 14.75 1.45
 8 -8 -4 14.58 1.45
 8 8 4 13.16 0.94
 8 8 4 12.7 1.31
 -8 6 4 36.13 2.34
 -8 6 4 35.22 1.45
 -8 -6 -4 33.66 1.9
 8 -6 -4 35.9 1.94
 8 6 4 33.44 1.34
 8 6 4 32.06 1.93
 -8 4 4 90.25 3.52
 -8 -4 -4 87.15 2.36
 -8 4 4 91.61 2.5
 -8 -4 -4 91.76 2.97
 8 4 4 90.1 3.17
 8 -4 -4 84.71 3.57
 8 -4 -4 92.25 2.96
 -8 2 4 137.14 3.45
 -8 2 4 139.39 4.2
 -8 -2 -4 141.72 3.59
 -8 -2 -4 136.49 4.14
 -8 2 4 134.5 3.67
 8 -2 -4 136.85 3.73
 8 2 4 137.4 4.01
 8 -2 -4 143.92 3.41
 8 2 4 139.9 3.46
 8 -2 -4 137.6 3.56
 -8 0 -4 183.3 5.04
 -8 0 4 177.21 4.58
 -8 0 -4 172.89 4.83
 -8 0 4 179.24 4.54
 8 0 -4 173.06 4.47
 8 0 -4 174.02 3.88
 8 0 4 176.71 3.87
 8 0 4 184.44 4.75
 8 0 -4 178.69 4.12
 -8 2 -4 136.83 3.98
 -8 -2 4 128.31 4.23
 -8 2 -4 137.82 4.26
 -8 -2 4 143.57 3.37
 -8 2 -4 136.14 3.28
 8 2 -4 139.02 3.41
 8 2 -4 143.77 4.22
 8 2 -4 139.46 3.62
 8 2 -4 139.48 3.44
 -8 -4 4 95.37 2.88
 -8 4 -4 93.51 3.41
 -8 -4 4 90.15 2.43
 -8 4 -4 87.17 2.56
 -8 4 -4 91.3 3.13
 8 -4 4 84.07 3.41
 8 4 -4 88.4 2.69
 8 4 -4 87.73 2.14
 8 -4 4 90.29 3.4
 8 4 -4 91.04 3.55
 -8 6 -4 31.09 2.03
 -8 -6 4 32.61 1.61
 -8 -6 4 34.61 1.8
 -8 6 -4 34.04 1.61
 8 -6 4 33.46 1.64
 8 6 -4 33.89 2.31
 8 6 -4 32.52 1.66
 -8 8 -4 17.82 1.95
 -8 8 -4 12.83 1.12
 -8 8 -4 15.16 2.76
 -8 -8 4 14.36 1.34
 8 8 -4 15.16 1.72
 8 -8 4 12.53 1.67
 -9 9 4 -0.94 0.4
 -9 9 4 0.49 0.59
 -9 -9 -4 0.4 0.43
 9 -9 -4 0.57 0.45
 9 9 4 -0.44 0.45
 -9 7 4 1.66 0.44
 -9 -7 -4 0.3 0.44
 -9 7 4 1.25 0.82
 -9 7 4 1.48 0.43
 9 7 4 1.32 0.4
 9 -7 -4 1.94 0.98
 9 7 4 0.38 0.39
 -9 5 4 0.1 0.31
 -9 -5 -4 0.27 0.27
 -9 5 4 0.24 0.19
 -9 -5 -4 0.45 0.23
 9 5 4 0.73 0.23
 9 5 4 0.18 0.34
 9 -5 -4 0.14 0.25
 -9 3 4 0.18 0.28
 -9 3 4 0.34 0.22
 -9 -3 -4 0.68 0.31
 -9 3 4 0.56 0.26
 -9 -3 -4 0.77 0.25
 -9 -3 -4 0.58 0.35
 9 3 4 0.65 0.27
 9 3 4 0.33 0.26
 9 -3 -4 0.87 0.33
 9 -3 -4 0.27 0.28
 -9 -1 -4 8.82 0.65
 -9 -1 -4 9.46 0.84
 -9 1 4 9.47 0.71
 -9 -1 -4 9.67 0.65
 -9 1 4 7.83 0.78
 -9 1 4 9.55 0.73
 9 1 4 8.69 0.57
 9 -1 -4 8.26 0.63
 9 -1 -4 8.32 0.6
 9 -1 -4 8.64 0.7
 9 1 4 9.72 0.84
 -9 -1 4 8.45 0.81
 -9 -1 4 8.48 0.65
 -9 1 -4 8.37 0.8
 -9 1 -4 8.18 0.93
 9 1 -4 8.73 0.66
 9 1 -4 9.42 0.82
 9 -1 4 8.52 0.52
 9 1 -4 9.58 0.68
 -9 -3 4 0.69 0.3
 -9 -3 4 -0.03 0.29
 -9 3 -4 0.51 0.19
 -9 3 -4 0.06 0.19
 -9 3 -4 0.49 0.4
 9 3 -4 0.37 0.24
 9 -3 4 0.31 0.19
 9 -3 4 1.26 0.4
 9 3 -4 1.23 0.47
 -9 5 -4 0.55 0.24
 -9 -5 4 1.24 0.3
 -9 5 -4 0.66 0.49
 -9 -5 4 0.17 0.3
 9 -5 4 0.56 0.27
 9 5 -4 -0.17 0.3
 9 5 -4 -0.02 0.23
 -9 7 -4 1 1.05
 -9 7 -4 1.36 0.4
 -9 -7 4 1.36 0.47
 -9 7 -4 0.93 0.48
 9 -7 4 1.26 0.41
 9 7 -4 1.32 0.47
 -9 9 -4 -0.67 0.49
 -9 9 -4 0.26 0.8
 -9 -9 4 0.17 0.5
 9 -9 4 0.14 0.53
 9 9 -4 1.3 0.69
 -10 8 4 11.26 1.13
 -10 8 4 12.17 1.48
 -10 8 4 13.24 1.84
 -10 -8 -4 15.98 1.53
 10 8 4 11.56 0.95
 10 8 4 16 1.42
 10 -8 -4 11.54 1.32
 -10 6 4 30.08 2.18
 -10 6 4 35.08 1.54
 -10 -6 -4 31.29 1.89
 10 -6 -4 33.69 1.91
 10 6 4 34.44 1.93
 10 6 4 32.41 1.41
 -10 -4 -4 87.09 2.59
 -10 4 4 92.85 3.67
 -10 -4 -4 91.64 3.08
 -10 4 4 90.44 2.7
 10 -4 -4 92.05 3.08
 10 4 4 92.01 2.48
 10 4 4 99.74 3.32
 -10 -2 -4 134.24 3.59
 -10 2 4 133.73 3.64
 -10 -2 -4 130.65 4.04
 -10 -2 -4 126.95 3.41
 -10 2 4 136.51 4.18
 -10 2 4 130.59 3.53
 10 2 4 133.6 4.08
 10 -2 -4 131.04 3.63
 10 2 4 130.15 3.43
 10 -2 -4 128.42 3.42
 10 -2 -4 136.11 3.57
 -10 0 -4 160.27 4.55
 -10 0 4 160.52 4.41
 -10 0 4 163.47 4.31
 -10 0 -4 162.07 4.8
 10 0 -4 159.15 4.2
 10 0 4 165.24 3.78
 10 0 -4 163.94 4.32
 10 0 -4 169.82 4.05
 10 0 4 158.91 3.91
 10 0 -4 160.43 3.57
 10 0 4 165.4 4.51
 -10 2 -4 138.19 4.37
 -10 2 -4 130.1 4
 -10 -2 4 134.26 3.25
 -10 -2 4 131.26 4.22
 -10 2 -4 132.97 3.4
 10 2 -4 139.57 4.21
 10 -2 4 133.71 3.22
 10 2 -4 134.51 3.54
 10 2 -4 140.87 3.73
 -10 4 -4 84.49 2.6
 -10 4 -4 92.07 3.53
 -10 -4 4 86.94 2.91
 -10 -4 4 91.07 2.17
 10 -4 4 88.99 2.6
 10 4 -4 88.75 3.52
 10 4 -4 85.76 2.75
 -10 6 -4 35.37 2.19
 -10 -6 4 32.52 1.78
 -10 -6 4 31.76 1.51
 -10 6 -4 31.95 1.61
 10 6 -4 36.57 2.38
 10 -6 4 32.47 1.64
 10 6 -4 32.55 1.7
 -10 8 -4 10.03 1.11
 -10 8 -4 10.75 1.75
 -10 8 -4 8.83 1.48
 -10 -8 4 12.5 1.29
 10 8 -4 13.26 1.54
 10 -8 4 11.27 1.18
 -11 -7 -4 0.87 0.52
 -11 7 4 1.31 0.66
 11 7 4 0.49 0.41
 11 -7 -4 0.41 0.44
 11 7 4 1.05 0.33
 -11 5 4 0.1 0.27
 -11 -5 -4 0.11 0.24
 -11 5 4 0.65 0.54
 -11 -5 -4 0.26 0.28
 11 -5 -4 0.82 0.36
 11 5 4 0.36 0.35
 11 5 4 0.56 0.25
 -11 -3 -4 0.7 0.39
 -11 3 4 0.31 0.27
 -11 -3 -4 0.56 0.23
 -11 3 4 0.21 0.22
 -11 -3 -4 0.79 0.33
 11 3 4 0.52 0.32
 11 -3 -4 0.06 0.19
 11 -3 -4 0.06 0.25
 -11 -1 -4 8.18 0.68
 -11 1 4 8.36 0.71
 -11 -1 -4 7.7 0.79
 -11 -1 -4 8.12 0.65
 -11 1 4 7.36 0.78
 -11 1 4 8.14 0.72
 11 -1 -4 7.71 0.58
 11 1 4 6.72 0.56
 11 -1 -4 7.43 0.64
 11 1 4 8.64 0.84
 11 -1 -4 7.45 0.71
 -11 -1 4 6.59 0.76
 -11 1 -4 7.48 0.92
 -11 -1 4 6.53 0.59
 -11 1 -4 6.63 0.72
 11 -1 4 6.71 0.53
 11 1 -4 7.4 0.67
 11 1 -4 6.87 0.63
 11 -1 4 7.68 0.55
 11 1 -4 7.26 0.78
 -11 3 -4 -0.11 0.3
 -11 3 -4 0.22 0.2
 11 -3 4 0.29 0.19
 11 3 -4 0.09 0.32
 11 3 -4 0.13 0.21
 -11 -5 4 0.49 0.3
 -11 -5 4 0.39 0.21
 -11 5 -4 0.67 0.44
 -11 5 -4 0.44 0.26
 11 -5 4 -0.35 0.22
 11 5 -4 -0.06 0.32
 11 5 -4 0.54 0.26
 -11 7 -4 0.22 0.39
 -11 7 -4 0.76 0.49
 -11 -7 4 1.21 0.45
 11 -7 4 -0.33 0.29
 11 7 -4 1.19 0.46
 11 7 -4 0.29 0.46
 -12 8 4 8.14 1.07
 -12 8 4 9.5 1.59
 -12 -8 -4 11.32 1.32
 12 8 4 9.9 1.13
 12 -8 -4 9.32 1.35
 12 8 4 11.83 1.07
 -12 -6 -4 25.42 1.7
 -12 -6 -4 23.65 1.35
 -12 6 4 23.83 1.35
 -12 6 4 27.19 2.1
 12 -6 -4 23.47 1.62
 12 6 4 21.92 1.55
 12 6 4 25.02 1.29
 -12 -4 -4 64.81 2.22
 -12 4 4 64.32 2.29
 -12 4 4 65.14 3.03
 -12 -4 -4 65.54 2.54
 12 4 4 64.07 2.07
 12 4 4 64.61 2.6
 12 -4 -4 62.67 2.48
 -12 2 4 90.78 2.85
 -12 -2 -4 89.81 2.77
 -12 2 4 89.96 3.46
 -12 2 4 85.05 2.85
 -12 -2 -4 90.56 3.36
 -12 -2 -4 84.45 3.11
 12 -2 -4 93.43 2.84
 12 -2 -4 91.07 2.8
 12 -2 -4 89.8 2.75
 12 2 4 86.25 2.66
 12 2 4 94.11 3.11
 -12 0 4 102.38 3.12
 -12 0 -4 98.43 3.35
 -12 0 4 101.91 3.31
 -12 0 -4 103.1 2.99
 -12 0 -4 93.84 5.33
 12 0 4 91.9 4.5
 12 0 4 103.6 2.91
 12 0 4 99.69 2.75
 12 0 -4 104.64 2.45
 12 0 -4 101.83 3.15
 12 0 -4 107.03 3.27
 12 0 -4 107.14 3.03
 -12 2 -4 93.35 3.5
 -12 -2 4 87.64 3.34
 -12 2 -4 87.9 2.63
 -12 -2 4 91.21 2.35
 12 2 -4 83.38 3.31
 12 2 -4 85.91 3.8
 12 2 -4 87.08 2.75
 12 -2 4 92.91 2.52
 -12 4 -4 63.73 2.28
 -12 -4 4 63.05 2.47
 -12 4 -4 64.11 3
 12 4 -4 65.84 2.97
 12 -4 4 65.85 2.21
 12 4 -4 62.87 2.33
 -12 -6 4 22.31 1.19
 -12 -6 4 23 1.56
 -12 6 -4 23.07 1.85
 -12 6 -4 23.97 1.41
 12 6 -4 21.69 1.9
 12 -6 4 24.72 1.43
 12 6 -4 21.09 1.43
 -12 8 -4 9.05 1.49
 -12 -8 4 10.68 1.18
 -12 8 -4 8.86 1.66
 12 8 -4 10.47 1.62
 12 -8 4 10.25 1.06
 -13 -7 -4 0.54 0.42
 -13 7 4 0.49 0.55
 -13 7 4 1.44 0.54
 13 7 4 0 0.37
 13 7 4 0.37 0.32
 13 -7 -4 -0.08 0.35
 -13 -5 -4 0 0.28
 -13 -5 -4 0.35 0.3
 -13 5 4 0.17 0.29
 -13 5 4 -0.19 0.33
 13 5 4 -0.03 0.22
 13 5 4 0.22 0.29
 13 -5 -4 0.25 0.3
 -13 3 4 0.23 0.21
 -13 -3 -4 -0.04 0.21
 -13 3 4 0.35 0.36
 -13 -3 -4 -0.09 0.25
 13 -3 -4 -0.19 0.23
 13 -3 -4 0.22 0.21
 13 3 4 0.03 0.3
 -13 1 4 4.38 0.66
 -13 -1 -4 3.87 0.68
 -13 1 4 4.42 0.76
 -13 -1 -4 4.39 0.64
 -13 -1 -4 4.56 0.64
 -13 1 4 5.26 0.77
 13 -1 -4 5.14 0.6
 13 -1 -4 5.28 0.77
 13 -1 -4 5.31 0.5
 13 1 4 4.25 0.5
 13 1 4 4.48 0.74
 13 1 4 4.96 0.7
 -13 1 -4 4.79 0.86
 -13 1 -4 5.96 1.05
 -13 -1 4 5 0.83
 -13 -1 4 5.01 0.52
 13 1 -4 5.1 0.73
 13 1 -4 4.11 0.76
 13 -1 4 4.18 0.57
 13 1 -4 5.29 0.6
 -13 -3 4 0.17 0.26
 -13 3 -4 0.42 0.27
 -13 3 -4 0.25 0.34
 13 3 -4 -0.15 0.19
 13 3 -4 0.07 0.26
 13 -3 4 0.06 0.15
 -13 -5 4 0.13 0.19
 -13 -5 4 0.16 0.32
 -13 5 -4 0.11 0.26
 -13 5 -4 1.21 0.55
 13 5 -4 0.52 0.5
 13 -5 4 0.26 0.29
 13 5 -4 -0.27 0.26
 -13 -7 4 -0.25 0.4
 -13 -7 4 0.48 0.39
 -13 7 -4 0.29 0.4
 13 -7 4 -0.41 0.31
 13 7 -4 0.47 0.54
 -14 -8 -4 6.32 1.14
 -14 8 4 4.19 1.08
 14 8 4 7.52 1.12
 14 8 4 7.43 0.89
 14 -8 -4 6.18 1.11
 -14 6 4 15.17 1.11
 -14 6 4 13.78 1.57
 -14 -6 -4 14.27 1.15
 -14 -6 -4 15.78 1.36
 14 6 4 15.14 1.26
 14 6 4 14.61 1.05
 14 -6 -4 15.79 1.34
 -14 4 4 35.29 2.22
 -14 4 4 29.69 1.57
 -14 -4 -4 28.14 1.5
 -14 4 4 33.23 1.95
 -14 -4 -4 37.45 1.9
 14 4 4 31.92 1.45
 14 4 4 32.76 1.78
 14 -4 -4 34.22 1.79
 -14 -2 -4 37.66 1.73
 -14 -2 -4 38.63 1.8
 -14 2 4 40.47 1.85
 -14 2 4 39.98 2.11
 14 2 4 41.81 1.94
 14 -2 -4 39.93 1.73
 14 -2 -4 40.29 1.76
 14 -2 -4 40.67 1.8
 -14 0 4 48.18 1.98
 -14 0 -4 52.3 2.52
 -14 0 -4 47.76 1.91
 14 0 4 45.06 1.82
 14 0 -4 47.5 2.08
 14 0 -4 51.39 1.99
 14 0 4 44.06 1.72
 14 0 -4 44.96 2
 14 0 -4 46.37 1.39
 -14 2 -4 36.34 1.62
 -14 -2 4 38.32 1.33
 -14 2 -4 45.07 2.38
 14 2 -4 35.02 1.7
 14 -2 4 39.15 1.55
 14 2 -4 39.56 2.05
 14 2 -4 41.6 1.89
 14 -2 4 40.07 1.65
 -14 -4 4 33.94 1.8
 -14 4 -4 31.99 2.15
 -14 4 -4 30.91 1.52
 14 4 -4 30.26 1.59
 14 -4 4 34.04 1.53
 14 4 -4 32.13 2.08
 -14 6 -4 15.18 1.6
 -14 6 -4 14.64 1.15
 -14 -6 4 13.4 1.26
 -14 -6 4 13.67 0.87
 14 6 -4 13.76 1.15
 14 -6 4 14.37 1.12
 14 6 -4 13.08 1.48
 -14 8 -4 6.48 1.31
 -14 -8 4 6.84 1.16
 14 -8 4 6.93 1.04
 14 8 -4 9.87 1.6
 -15 7 4 0.16 0.49
 -15 -7 -4 0.81 0.42
 15 -7 -4 0.89 0.53
 15 7 4 0.12 0.33
 -15 5 4 0.45 0.37
 -15 -5 -4 -0.41 0.32
 -15 -5 -4 -0.04 0.3
 -15 5 4 -0.02 0.33
 -15 5 4 -0.32 0.32
 15 5 4 -0.32 0.28
 15 -5 -4 -0.18 0.23
 15 5 4 0.01 0.27
 -15 3 4 -0.26 0.25
 -15 3 4 0.17 0.3
 -15 3 4 0.14 0.35
 -15 -3 -4 0.31 0.3
 -15 -3 -4 0.13 0.22
 15 -3 -4 0.52 0.33
 15 -3 -4 0.57 0.31
 15 3 4 0.38 0.33
 -15 -1 -4 3.78 0.85
 -15 1 4 3.02 0.76
 -15 -1 -4 3.16 0.58
 -15 1 4 2.54 0.62
 15 1 4 3.62 0.57
 15 -1 -4 2.87 0.45
 15 1 4 3.06 0.57
 15 1 4 3.04 0.65
 15 -1 -4 4.45 0.75
 15 -1 -4 2.78 0.57
 -15 -1 4 2.91 0.71
 -15 -1 4 2.92 0.53
 -15 1 -4 3.6 0.85
 15 1 -4 4.06 0.7
 15 -1 4 3.46 0.52
 15 1 -4 2.92 0.56
 15 -1 4 2.9 0.53
 15 1 -4 2.46 0.58
 -15 3 -4 -0.55 0.26
 -15 3 -4 0.09 0.22
 15 -3 4 0.36 0.23
 15 3 -4 0.74 0.32
 15 3 -4 0.37 0.33
 15 3 -4 0.23 0.3
 -15 5 -4 0.28 0.27
 -15 5 -4 1.2 0.63
 -15 -5 4 -0.19 0.31
 15 -5 4 0.42 0.3
 15 5 -4 -0.17 0.28
 15 5 -4 0.54 0.38
 -15 7 -4 -0.03 0.4
 -15 -7 4 0.19 0.37
 -15 7 -4 0.03 0.46
 -15 -7 4 1.01 0.47
 15 -7 4 0.94 0.42
 15 7 -4 0.73 0.55
 -16 8 4 6.82 1.51
 -16 -8 -4 3.59 0.9
 16 -8 -4 5.07 1.03
 16 8 4 3.49 0.81
 16 8 4 6.09 0.93
 -16 -6 -4 9.31 1.01
 -16 6 4 12.81 1.44
 -16 6 4 9.95 1.94
 -16 -6 -4 7.63 1.3
 16 6 4 10.23 0.92
 16 6 4 9.97 1.05
 16 -6 -4 10.68 1.82
 -16 4 4 25.8 1.68
 -16 -4 -4 25.78 1.65
 -16 4 4 27.23 1.98
 -16 4 4 26.68 1.56
 -16 -4 -4 23.67 1.44
 16 4 4 25.41 1.58
 16 -4 -4 23.37 1.52
 16 4 4 25.19 1.36
 -16 -2 -4 30.8 1.65
 -16 2 4 28.93 1.66
 -16 -2 -4 31.56 1.7
 -16 2 4 35.86 2.03
 -16 2 4 34.76 1.61
 16 -2 -4 32.36 1.56
 16 -2 -4 29.44 1.61
 16 2 4 31.08 1.71
 16 -2 -4 33.7 1.68
 -16 0 -4 33.29 1.65
 -16 0 4 35.98 1.73
 -16 0 4 33.55 1.89
 -16 0 -4 38.49 2.22
 16 0 4 35.27 1.65
 16 0 4 32.31 1.52
 16 0 -4 36.01 1.81
 16 0 -4 33.61 1.18
 16 0 -4 33.33 1.67
 -16 2 -4 37.13 2.24
 -16 -2 4 31.55 1.2
 16 -2 4 33.37 1.52
 16 2 -4 33.06 1.7
 16 2 -4 32.08 1.91
 16 2 -4 33.37 1.77
 -16 4 -4 24.07 1.37
 -16 4 -4 25.4 1.97
 -16 -4 4 23.13 1.55
 16 4 -4 25.11 1.87
 16 -4 4 26.36 1.4
 16 4 -4 23.8 1.49
 -16 6 -4 11.13 1.64
 -16 6 -4 8.9 0.94
 -16 -6 4 9.81 1.16
 -16 -6 4 11.84 0.72
 16 6 -4 9.93 1.05
 16 -6 4 11.51 1.02
 16 6 -4 9.39 1.75
 -16 8 -4 5.06 1.23
 -16 -8 4 4.08 0.86
 16 8 -4 4.32 1
 16 -8 4 4.12 0.88
 -17 -7 -4 0.87 0.51
 -17 7 4 0.65 0.53
 17 7 4 0.6 0.42
 17 -7 -4 0.8 0.47
 17 7 4 -0.01 0.32
 -17 5 4 -0.06 0.3
 -17 5 4 0.02 0.4
 -17 5 4 -0.53 0.32
 -17 -5 -4 -0.17 0.27
 -17 -5 -4 -0.65 0.37
 17 5 4 0.16 0.34
 17 -5 -4 -0.2 0.19
 17 5 4 -0.05 0.27
 -17 3 4 0.2 0.35
 -17 -3 -4 0.91 0.43
 17 -3 -4 0.99 0.4
 17 3 4 0.38 0.33
 17 -3 -4 0.33 0.29
 -17 1 4 1.8 0.4
 -17 -1 -4 1.38 0.53
 -17 1 4 1.16 0.47
 -17 1 4 1.42 0.52
 -17 -1 -4 1.31 0.44
 17 1 4 1.83 0.48
 17 -1 -4 1.27 0.41
 17 -1 -4 2.25 0.43
 17 -1 -4 3.42 1.08
 -17 1 -4 1.26 0.58
 -17 -1 4 1.35 0.37
 17 1 -4 2.47 0.56
 17 1 -4 1.64 0.5
 17 1 -4 1.85 0.58
 17 -1 4 1.52 0.42
 -17 3 -4 0.63 0.49
 -17 3 -4 0.48 0.3
 17 -3 4 0.55 0.29
 17 3 -4 0.65 0.39
 17 3 -4 0.8 0.39
 17 3 -4 0.43 0.31
 -17 5 -4 -0.01 0.53
 -17 5 -4 0 0.27
 -17 -5 4 0.25 0.35
 17 -5 4 -0.15 0.25
 17 5 -4 0.21 0.47
 17 5 -4 -0.16 0.38
 -17 7 -4 0.13 0.45
 -17 -7 4 -0.42 0.38
 -17 -7 4 0.87 0.5
 -17 7 -4 0.77 0.67
 17 7 -4 0.24 0.45
 17 -7 4 0.25 0.47
 -18 8 4 4.88 1.27
 -18 -8 -4 6.12 1.13
 18 -8 -4 5.61 1.08
 18 8 4 5.22 0.91
 -18 -6 -4 8.67 1.26
 -18 6 4 11.86 1.42
 -18 6 4 8.82 1.47
 18 -6 -4 8.68 1.22
 18 6 4 7.74 0.85
 18 6 4 11.87 1.13
 -18 4 4 22.56 1.63
 -18 4 4 20.97 1.49
 -18 -4 -4 23.43 1.53
 -18 -4 -4 21.94 1.6
 18 4 4 24.41 1.56
 18 4 4 24.18 1.39
 18 -4 -4 23.54 1.57
 -18 -2 -4 36.56 1.91
 -18 2 4 41.01 1.84
 -18 -2 -4 39.39 2.02
 -18 2 4 35.92 1.96
 18 -2 -4 39.4 1.92
 18 2 4 41.26 2.02
 18 -2 -4 39.52 1.92
 18 -2 -4 37.4 1.74
 -18 0 4 44.09 2.03
 -18 0 -4 42.78 2.38
 -18 0 -4 46.06 2.55
 18 0 4 47.53 2.06
 18 0 -4 41.74 2.12
 18 0 -4 45.42 2.08
 18 0 -4 46.39 2.23
 -18 2 -4 37.21 2.33
 -18 -2 4 37.98 1.39
 18 2 -4 35.88 1.9
 18 2 -4 37.84 2.1
 18 2 -4 39 2.02
 18 -2 4 40.5 1.78
 -18 4 -4 24.47 2
 -18 -4 4 21.89 1.58
 -18 4 -4 20.25 1.37
 18 4 -4 21.68 1.61
 18 4 -4 23.8 1.82
 18 -4 4 25.8 1.45
 -18 6 -4 9.36 1.52
 -18 -6 4 10.42 1.19
 -18 6 -4 9.94 1
 18 -6 4 8.67 1.13
 18 6 -4 11.35 1.66
 -18 -8 4 3.31 0.85
 -18 8 -4 4.39 1.13
 18 8 -4 4.43 1.13
 18 -8 4 4.2 0.89
 -19 7 4 -0.02 0.5
 -19 7 4 0.38 0.46
 -19 -7 -4 0.77 0.46
 19 7 4 0.4 0.42
 19 -7 -4 -0.27 0.36
 19 7 4 -0.66 0.36
 -19 -5 -4 -0.61 0.25
 -19 5 4 -0.28 0.4
 19 5 4 -0.38 0.25
 19 5 4 0.3 0.31
 19 -5 -4 0.41 0.36
 -19 3 4 0.8 0.39
 -19 -3 -4 -0.17 0.25
 -19 -3 -4 0.66 0.38
 19 3 4 0.8 0.37
 19 -3 -4 0.11 0.28
 19 -3 -4 0.06 0.33
 -19 1 4 0.37 0.35
 -19 -1 -4 0.92 0.46
 -19 1 4 1.09 0.36
 -19 -1 -4 1.35 0.61
 19 -1 -4 0.23 0.28
 19 1 4 0.98 0.44
 19 -1 -4 1.23 0.49
 19 -1 -4 1.07 0.45
 -19 -1 4 1.51 0.41
 -19 1 -4 1.24 0.65
 19 1 -4 0.67 0.36
 19 1 -4 1.1 0.47
 19 -1 4 1.01 0.38
 19 1 -4 1.47 0.5
 -19 3 -4 0.39 0.32
 -19 3 -4 0.13 0.39
 19 3 -4 0.06 0.39
 19 -3 4 0.26 0.29
 19 3 -4 0.4 0.37
 19 3 -4 -0.15 0.31
 -19 5 -4 0.07 0.44
 -19 5 -4 0.41 0.37
 19 5 -4 0.56 0.46
 19 -5 4 -0.04 0.26
 19 5 -4 0.61 0.39
 -19 7 -4 -0.07 0.57
 -19 -7 4 -0.45 0.42
 19 -7 4 -0.13 0.4
 19 7 -4 -0.38 0.55
 -20 -6 -4 6.29 1.14
 -20 6 4 10.77 2.43
 20 6 4 8.82 0.96
 20 6 4 8.68 1.16
 20 -6 -4 8.51 1.22
 -20 4 4 18.87 1.53
 -20 -4 -4 17.82 1.49
 20 4 4 17.64 1.36
 20 -4 -4 20.12 1.52
 -20 -2 -4 25.33 1.7
 -20 2 4 27.27 1.51
 -20 -2 -4 24.79 1.92
 20 2 4 26.95 1.71
 20 -2 -4 29.05 1.82
 20 -2 -4 28.02 1.68
 20 -2 -4 29.44 1.71
 -20 0 4 35.5 1.85
 -20 0 -4 34.92 2.27
 -20 0 4 33.13 1.28
 20 0 -4 35.84 2.04
 20 0 -4 34.7 1.97
 20 0 -4 33.7 1.29
 20 0 -4 32.1 1.81
 20 0 4 35.6 1.85
 -20 -2 4 26.58 1.2
 -20 2 -4 31.15 2.19
 20 2 -4 25.94 1.7
 20 2 -4 28.67 1.8
 20 -2 4 29.95 1.6
 20 2 -4 32.83 2.06
 -20 4 -4 19.44 1.88
 -20 4 -4 16.51 1.26
 20 4 -4 16.91 1.63
 20 4 -4 19.38 1.59
 20 -4 4 17.41 1.26
 20 4 -4 16.9 1.38
 -20 6 -4 8.92 1.51
 -20 6 -4 7.06 1.01
 -20 -6 4 7.56 1.18
 20 -6 4 7.38 1.06
 20 6 -4 6.9 1.27
 -21 7 4 -0.23 0.59
 -21 -7 -4 1.3 0.65
 -21 7 4 1.21 0.69
 21 -7 -4 -0.11 0.41
 21 7 4 0.02 0.4
 21 7 4 -0.73 0.36
 -21 -5 -4 0.13 0.36
 -21 5 4 0.1 0.43
 21 5 4 -0.48 0.31
 21 -5 -4 0.08 0.32
 21 5 4 -0.24 0.31
 -21 -3 -4 -0.07 0.3
 -21 3 4 -0.03 0.3
 21 -3 -4 -0.45 0.18
 -21 -1 -4 1.06 0.52
 -21 1 4 0.99 0.35
 21 -1 -4 1.02 0.47
 21 -1 -4 0.57 0.42
 21 -1 -4 1.04 0.41
 21 1 4 0.91 0.45
 21 -1 -4 0.48 0.31
 -21 1 -4 0.67 0.51
 -21 -1 4 0.62 0.31
 21 1 -4 0.92 0.48
 21 1 -4 1.33 0.52
 21 -1 4 1.26 0.45
 21 1 -4 1.38 0.52
 -21 3 -4 0.13 0.3
 -21 3 -4 -0.42 0.36
 21 3 -4 0.38 0.42
 21 3 -4 0.19 0.37
 21 -3 4 -0.01 0.25
 21 3 -4 -0.14 0.27
 -21 -5 4 0.3 0.36
 -21 5 -4 0.74 0.6
 -21 5 -4 0.46 0.39
 21 -5 4 0.16 0.3
 21 5 -4 0.41 0.47
 -21 7 -4 0.81 0.6
 -21 -7 4 -0.62 0.41
 21 7 -4 -0.19 0.45
 21 -7 4 -0.33 0.43
 -22 -6 -4 5.03 1.06
 -22 6 4 5.57 1.1
 22 6 4 4.14 0.78
 22 -6 -4 3.77 0.9
 22 6 4 4.7 0.88
 -22 -4 -4 9.87 1.36
 -22 4 4 12.67 1.31
 22 -4 -4 12.29 1.25
 -22 2 4 16.48 1.2
 -22 -2 -4 16.32 1.53
 22 -2 -4 14.72 1.28
 22 2 4 14.31 1.29
 22 -2 -4 14.63 1.13
 22 -2 -4 16.21 1.32
 -22 0 -4 17.96 1.65
 -22 0 4 17.99 0.94
 -22 0 4 18 1.33
 22 0 -4 16.04 1.4
 22 0 -4 16.81 1.37
 22 0 -4 17.71 1.48
 22 0 4 16.29 1.32
 -22 2 -4 18.07 1.73
 -22 -2 4 14.57 0.89
 22 -2 4 15.03 1.2
 22 2 -4 15.1 1.35
 22 2 -4 15.71 1.38
 22 2 -4 16.98 1.49
 -22 4 -4 11.76 1.74
 -22 4 -4 9.64 1.08
 22 4 -4 11.19 1.23
 22 -4 4 12.69 1.13
 22 4 -4 12.77 1.43
 -22 6 -4 3.98 1.04
 -22 -6 4 6.45 1.17
 22 6 -4 4.71 1.1
 22 -6 4 4.21 0.87
 -23 -5 -4 0.21 0.39
 -23 5 4 0.46 0.42
 23 5 4 -0.63 0.33
 23 -5 -4 0.14 0.32
 -23 -3 -4 -0.25 0.26
 -23 3 4 0.22 0.36
 -23 -3 -4 0.18 0.4
 23 -3 -4 0.64 0.41
 -23 -1 -4 1 0.6
 -23 1 4 0.7 0.32
 23 1 4 0.47 0.36
 23 -1 -4 0.06 0.33
 23 -1 -4 0.97 0.44
 23 -1 -4 0.76 0.41
 -23 -1 4 0.53 0.38
 -23 1 -4 0.52 0.45
 23 1 -4 0.18 0.39
 23 -1 4 0.63 0.34
 23 1 -4 -0.1 0.4
 23 1 -4 0.5 0.38
 -23 3 -4 -0.12 0.34
 23 3 -4 0.2 0.36
 23 -3 4 0.22 0.3
 23 3 -4 0.71 0.56
 -23 5 -4 0.48 0.62
 -23 5 -4 0.6 0.5
 23 5 -4 -0.08 0.44
 23 -5 4 0.45 0.44
 23 5 -4 -0.59 0.32
 -24 -6 -4 3.07 0.82
 -24 6 4 3.02 0.96
 24 6 4 2.37 0.66
 24 -6 -4 2.01 0.7
 -24 4 4 5.46 1.02
 -24 -4 -4 5.12 0.99
 24 -4 -4 5.93 1.07
 -24 2 4 8.23 1.58
 -24 -2 -4 8.24 1.42
 24 -2 -4 7.28 1.08
 24 -2 -4 6.09 0.89
 -24 0 4 7.95 0.68
 -24 0 4 8.37 0.96
 -24 0 -4 8.88 1.47
 24 0 -4 7.48 1.14
 24 0 4 8.78 1
 24 0 -4 8.74 1.24
 -24 2 -4 6.81 1.3
 -24 -2 4 7.13 0.67
 24 2 -4 5.81 1.02
 24 2 -4 10.31 1.22
 24 -2 4 7.84 0.92
 -24 4 -4 5.78 0.9
 -24 4 -4 5.67 1.31
 24 4 -4 3.71 0.91
 24 4 -4 4.66 1.09
 24 -4 4 6.19 1
 -24 6 -4 1.81 0.88
 -24 -6 4 3.31 0.89
 24 -6 4 3.43 0.85
 24 6 -4 2.09 0.71
 -25 5 4 0.89 0.51
 -25 -5 -4 -0.34 0.38
 25 -5 -4 0.04 0.38
 -25 -3 -4 0.03 0.35
 -25 -3 -4 -0.91 0.33
 -25 3 4 -0.64 0.34
 25 3 4 0.11 0.29
 25 -3 -4 0.12 0.36
 -25 1 4 0.03 0.29
 -25 -1 -4 -0.09 0.37
 25 -1 -4 0.18 0.32
 25 -1 -4 0.42 0.31
 25 -1 -4 0.46 0.38
 25 1 4 0.51 0.38
 -25 -1 4 0.1 0.18
 -25 1 -4 0.24 0.48
 -25 -1 4 0.22 0.3
 25 -1 4 0.74 0.33
 25 1 -4 0.47 0.43
 25 1 -4 -0.51 0.35
 -25 3 -4 -0.59 0.45
 25 3 -4 -0.09 0.29
 25 -3 4 -0.42 0.24
 25 3 -4 0.29 0.46
 -25 5 -4 1.59 0.71
 25 -5 4 0.12 0.42
 25 5 -4 -0.07 0.37
 25 5 -4 0.46 0.59
 -26 6 4 1.53 0.76
 -26 -6 -4 1.61 0.68
 26 6 4 2.11 0.65
 26 -6 -4 1.1 0.64
 -26 4 4 4.15 0.95
 -26 -4 -4 2.17 0.81
 -26 -4 -4 3.17 0.86
 26 -4 -4 3.62 0.85
 -26 2 4 4.56 0.83
 -26 -2 -4 2.87 0.96
 26 2 4 3.88 0.92
 26 -2 -4 3.98 0.99
 -26 0 4 4.16 0.59
 -26 0 -4 3.43 0.92
 26 0 -4 2.9 0.71
 26 0 -4 4.06 0.91
 26 0 4 4.78 0.87
 -26 2 -4 3.37 1.27
 -26 -2 4 3.83 0.57
 26 2 -4 3.97 0.94
 26 -2 4 2.85 0.7
 26 2 -4 4.25 1.24
 -26 4 -4 4.18 1.02
 26 -4 4 2.89 0.72
 26 4 -4 3.41 0.94
 26 4 -4 3.98 0.96
 -26 6 -4 1.54 0.7
 26 -6 4 0.43 0.58
 26 6 -4 1.5 0.78
 26 6 -4 1.91 0.74
 -27 -5 -4 -0.14 0.37
 -27 5 4 -0.53 0.49
 27 -5 -4 0.47 0.44
 -27 -3 -4 -0.26 0.43
 -27 3 4 -0.17 0.4
 27 3 4 0.12 0.42
 -27 1 4 -0.36 0.28
 -27 -1 -4 0.01 0.7
 27 -1 -4 0.36 0.42
 27 -1 -4 0.07 0.34
 27 1 4 0.62 0.41
 27 -1 -4 -0.1 0.36
 -27 -1 4 0.66 0.36
 -27 -1 4 0.14 0.21
 -27 1 -4 0.05 0.46
 27 1 -4 0.35 0.38
 27 1 -4 0.58 0.42
 -27 3 -4 -0.67 0.42
 27 -3 4 -0.07 0.29
 27 3 -4 0.76 0.47
 27 3 -4 0.13 0.39
 -27 5 -4 0.78 0.61
 27 5 -4 0.44 0.48
 27 -5 4 -0.1 0.41
 27 5 -4 0.27 0.47
 -28 4 4 1.65 0.7
 -28 -4 -4 1.99 0.71
 -28 -4 -4 1.88 0.8
 28 -4 -4 2.55 0.74
 28 4 4 2.21 0.8
 -28 2 4 5 0.84
 -28 -2 -4 3.57 0.98
 28 -2 -4 4.56 0.93
 28 2 4 3.38 0.84
 -28 0 -4 4.65 1.15
 -28 0 4 3.57 0.6
 28 0 -4 3.18 0.82
 28 0 -4 3.28 0.83
 28 0 4 4.91 0.92
 -28 -2 4 2.94 0.53
 -28 2 -4 3.88 1.06
 28 -2 4 3.84 0.79
 28 2 -4 3.14 0.77
 28 2 -4 3.84 0.99
 -28 4 -4 1.64 0.87
 28 4 -4 1.39 0.75
 28 4 -4 3.09 0.86
 28 -4 4 1.59 0.64
 -29 3 4 0.69 0.5
 -29 -3 -4 0.31 0.48
 29 -3 -4 -0.14 0.37
 29 3 4 0.39 0.46
 -29 -1 -4 -0.13 0.48
 -29 1 4 -0.62 0.3
 29 -1 -4 -0.66 0.37
 29 1 4 0.22 0.45
 29 -1 -4 0.82 0.6
 -29 -1 4 0.33 0.27
 -29 -1 4 0.52 0.42
 -29 1 -4 -0.23 0.46
 29 1 -4 -0.43 0.36
 29 1 -4 0.14 0.47
 29 -1 4 -0.03 0.4
 -29 3 -4 -0.19 0.51
 29 3 -4 0.92 0.52
 29 3 -4 0.04 0.41
 29 -3 4 -0.32 0.31
 -30 -4 -4 2.15 0.86
 -30 4 4 1.6 0.73
 30 4 4 1.18 0.66
 30 -4 -4 2.64 0.73
 -30 -2 -4 2 0.85
 -30 2 4 2.94 0.66
 30 2 4 2.35 0.82
 30 -2 -4 2.2 0.64
 -30 0 -4 2.78 0.91
 -30 0 4 3.63 0.61
 30 0 -4 2.59 0.78
 30 0 -4 4.28 0.97
 30 0 4 4 0.92
 -30 2 -4 1.64 0.83
 -30 -2 4 2.76 0.55
 30 -2 4 2.26 0.76
 30 2 -4 2.7 0.83
 30 2 -4 2.77 0.83
 -30 4 -4 2.71 0.92
 30 4 -4 1.65 0.79
 30 -4 4 0.49 0.6
 30 4 -4 1.24 0.68
 -31 3 4 -0.58 0.47
 -31 -3 -4 -0.47 0.59
 31 -3 -4 -0.35 0.34
 31 3 4 0.12 0.55
 -31 1 4 -0.36 0.31
 -31 -1 -4 0.13 0.57
 31 -1 -4 0.19 0.36
 31 -1 -4 -0.27 0.29
 31 1 4 0.28 0.45
 -31 -1 4 0.46 0.31
 -31 -1 4 0.35 0.42
 -31 1 -4 0.06 0.46
 31 -1 4 0.12 0.47
 31 1 -4 -0.09 0.45
 31 1 -4 0.22 0.41
 -31 3 -4 -0.93 0.55
 31 3 -4 -0.19 0.55
 31 3 -4 -0.17 0.38
 31 -3 4 -0.01 0.43
 -32 2 4 1.93 0.58
 -32 -2 -4 0.45 0.65
 32 -2 -4 0.59 0.53
 32 2 4 2.32 0.8
 -32 0 4 1.74 0.46
 -32 0 -4 -0.5 0.5
 32 0 4 1.11 0.61
 32 0 -4 0.8 0.65
 32 0 -4 1.25 0.58
 -32 -2 4 0.89 0.39
 -32 2 -4 2.59 0.91
 32 2 -4 0.24 0.59
 32 -2 4 1.69 0.6
 32 2 -4 1.54 0.66
 -33 -1 -4 -1.24 0.52
 -33 1 4 0.06 0.39
 33 1 4 0.91 0.53
 33 -1 -4 0.43 0.46
 -33 -1 4 -0.06 0.46
 -33 1 -4 0.44 0.59
 -33 -1 4 -0.88 0.32
 33 -1 4 -0.36 0.4
 33 1 -4 0.01 0.39
 33 1 -4 -0.61 0.43
 -34 0 4 0.99 0.49
 -34 0 -4 0.16 0.63
 34 0 4 0.6 0.52
 34 0 -4 0.89 0.63
 34 0 -4 0.54 0.47
 0 -8 -5 1.11 0.49
 0 8 5 -1.13 0.4
 0 6 5 -0.24 0.29
 0 -6 -5 0.55 0.34
 0 -4 -5 0.65 0.31
 0 4 5 0.27 0.37
 0 -2 -5 2.04 0.35
 0 2 5 1.8 0.51
 0 -2 -5 1.63 0.5
 0 2 5 1.69 0.29
 0 0 -5 0.26 0.29
 0 0 5 0.22 0.23
 0 0 -5 0.13 0.17
 0 2 -5 1.78 0.46
 0 -2 5 1.64 0.42
 0 2 -5 2.13 0.58
 0 2 -5 1.76 0.41
 0 4 -5 1.23 0.54
 0 4 -5 0.34 0.3
 0 -4 5 0.73 0.34
 0 4 -5 0.72 0.28
 0 4 -5 1.18 0.26
 0 6 -5 1.16 0.5
 0 6 -5 -0.14 0.27
 0 -6 5 -0.12 0.23
 0 6 -5 -0.08 0.26
 0 6 -5 -0.5 0.2
 0 -8 5 -0.15 0.33
 0 8 -5 0.24 0.46
 0 8 -5 -0.14 0.39
 0 8 -5 -0.09 0.6
 -1 7 5 31.56 2.61
 -1 -7 -5 28.86 1.85
 1 7 5 31.51 2.19
 1 -7 -5 32.82 1.95
 -1 -5 -5 37.46 1.84
 -1 5 5 38.21 2.25
 1 5 5 39.37 2.23
 1 -5 -5 36.83 1.82
 -1 -3 -5 169.76 4.17
 -1 3 5 158.26 4.04
 -1 3 5 168.26 4.96
 1 3 5 164.43 4.89
 1 -3 -5 167.35 4.15
 1 -3 -5 159.44 4.7
 1 3 5 159.52 4.02
 -1 -1 -5 144.18 4.33
 -1 -1 -5 148.96 3.46
 -1 -1 -5 147.5 3.24
 -1 1 5 147.82 3.27
 -1 1 5 145.98 4.24
 1 -1 -5 145.25 3.43
 1 1 5 145.37 3.18
 1 -1 -5 155.77 3.3
 1 -1 -5 140.84 4.28
 1 1 5 148.41 4.25
 -1 1 -5 144.5 4.14
 -1 1 -5 152.49 4.22
 -1 1 -5 149.82 4.18
 -1 -1 5 150.97 4.09
 1 1 -5 145.52 3.98
 1 1 -5 155.54 4.24
 1 1 -5 148.86 4.13
 1 -1 5 148.96 4.13
 -1 3 -5 162.21 4.39
 -1 3 -5 167.37 4.5
 -1 3 -5 173.98 5.17
 -1 3 -5 162.62 3.53
 1 3 -5 171.25 5.12
 1 3 -5 164.38 4.29
 1 3 -5 165.18 3.59
 1 3 -5 161.5 4.31
 -1 5 -5 38.2 1.85
 -1 5 -5 37.64 1.46
 -1 5 -5 34.88 1.66
 -1 5 -5 39.31 2.42
 -1 -5 5 35.67 1.5
 -1 -5 5 36.54 1.85
 1 -5 5 36.02 1.47
 1 5 -5 39.54 1.66
 1 5 -5 36.24 1.47
 1 5 -5 38.41 1.75
 1 -5 5 35.35 1.91
 1 5 -5 37.78 2.33
 -1 7 -5 28.13 2.26
 -1 -7 5 28.9 1.62
 -1 7 -5 28.1 1.78
 -1 7 -5 28.79 1.51
 1 7 -5 29.6 1.76
 1 7 -5 28.95 1.47
 1 -7 5 28.62 1.58
 1 7 -5 27.23 1.5
 1 7 -5 30.61 2.32
 -2 8 5 0.29 0.53
 -2 -8 -5 0.12 0.37
 2 -8 -5 0.26 0.37
 2 8 5 -0.34 0.32
 -2 -6 -5 0.05 0.26
 -2 6 5 0.2 0.4
 2 -6 -5 0.48 0.34
 2 6 5 0.5 0.38
 -2 -4 -5 0.24 0.26
 -2 4 5 0.43 0.35
 2 4 5 0.6 0.35
 2 -4 -5 0.65 0.31
 -2 -2 -5 1.53 0.48
 -2 2 5 2.21 0.53
 -2 2 5 1.38 0.29
 -2 -2 -5 2.06 0.35
 2 -2 -5 2.04 0.37
 2 2 5 1.62 0.28
 2 -2 -5 1.55 0.49
 2 2 5 1.74 0.52
 -2 0 -5 -0.41 0.14
 -2 0 5 -0.03 0.17
 -2 0 -5 -0.06 0.15
 2 0 5 0.27 0.22
 2 0 -5 -0.04 0.21
 2 0 -5 0.01 0.17
 -2 2 -5 1.97 0.5
 -2 2 -5 0.96 0.43
 -2 2 -5 1.29 0.41
 -2 -2 5 2.28 0.46
 2 2 -5 2.13 0.54
 2 -2 5 1.85 0.45
 2 2 -5 2.21 0.45
 2 2 -5 1.01 0.32
 -2 4 -5 0.44 0.36
 -2 4 -5 0.73 0.21
 -2 -4 5 1 0.27
 -2 4 -5 -0.04 0.22
 -2 4 -5 0.87 0.49
 -2 -4 5 0.55 0.28
 2 -4 5 0.62 0.35
 2 4 -5 0.35 0.24
 2 4 -5 0.36 0.2
 2 4 -5 0.83 0.32
 2 4 -5 1.02 0.5
 -2 6 -5 -0.02 0.21
 -2 -6 5 0.03 0.23
 -2 6 -5 1.08 0.58
 -2 6 -5 -0.35 0.27
 -2 -6 5 0.24 0.39
 -2 6 -5 -0.1 0.31
 2 6 -5 0.1 0.39
 2 6 -5 -0.05 0.23
 2 6 -5 -0.04 0.24
 2 -6 5 0.44 0.27
 2 6 -5 -0.22 0.35
 -2 8 -5 0.17 0.4
 -2 8 -5 0.06 0.53
 -2 -8 5 0.4 0.37
 2 -8 5 0.17 0.35
 2 8 -5 -0.31 0.39
 2 8 -5 -0.37 0.45
 -3 -7 -5 28.62 1.81
 -3 7 5 22.74 2.28
 3 7 5 26.49 1.95
 3 -7 -5 27.5 1.76
 -3 -5 -5 30.33 1.65
 -3 5 5 35.86 2.18
 3 -5 -5 32.75 1.69
 3 5 5 29.31 1.91
 -3 -3 -5 139.74 3.63
 -3 3 5 140.91 4.44
 -3 3 5 133.82 3.56
 3 3 5 131.33 3.5
 3 -3 -5 132.04 4.07
 3 -3 -5 139.03 3.64
 3 3 5 143.05 4.39
 -3 -1 -5 104.22 3.49
 -3 1 5 104.98 2.59
 -3 -1 -5 107.39 2.49
 -3 1 5 106.31 3.4
 -3 -1 -5 104.98 2.69
 3 -1 -5 107.31 2.54
 3 -1 -5 98.72 3.37
 3 -1 -5 107.46 2.7
 3 1 5 104.62 2.38
 3 1 5 99.27 3.49
 -3 1 -5 100.81 3.37
 -3 1 -5 112.12 3.4
 -3 1 -5 104.49 3.41
 -3 -1 5 107.81 3.18
 3 1 -5 104.24 3.3
 3 1 -5 106.76 2.99
 3 -1 5 107.92 3.33
 3 1 -5 105.04 3.23
 -3 -3 5 116.99 3.09
 -3 3 -5 139.74 4.04
 -3 3 -5 138.43 4.48
 -3 3 -5 133.26 2.93
 -3 3 -5 133.27 3.86
 3 3 -5 133.14 3.06
 3 3 -5 132.37 3.58
 3 3 -5 133.62 3.44
 3 3 -5 136.33 4.42
 -3 5 -5 30.55 2.15
 -3 5 -5 33.69 1.67
 -3 -5 5 31.58 1.6
 -3 5 -5 30.71 1.31
 -3 5 -5 33.05 1.79
 -3 -5 5 30.87 1.49
 3 5 -5 31.92 1.48
 3 -5 5 30.13 1.82
 3 -5 5 32.16 1.36
 3 5 -5 31.88 1.37
 3 5 -5 31.55 2.17
 3 5 -5 31 1.39
 -3 7 -5 26.62 1.76
 -3 -7 5 26.53 1.58
 -3 7 -5 25.84 1.41
 -3 7 -5 30.79 2.4
 3 7 -5 26.86 2.21
 3 7 -5 28.01 1.59
 3 7 -5 25.25 1.26
 3 7 -5 24.89 1.45
 3 -7 5 25.8 1.49
 -4 -8 -5 -0.42 0.37
 -4 8 5 0.55 0.63
 4 8 5 0.77 0.48
 4 -8 -5 -0.02 0.36
 -4 -6 -5 -0.03 0.23
 -4 6 5 0.08 0.41
 4 6 5 0.24 0.37
 4 -6 -5 -0.29 0.24
 -4 -4 -5 1.6 0.45
 -4 4 5 0.88 0.45
 4 -4 -5 1.74 0.45
 4 4 5 1.13 0.43
 -4 2 5 0.52 0.33
 -4 2 5 0.48 0.28
 -4 -2 -5 0.85 0.24
 4 -2 -5 0.98 0.28
 4 2 5 1.11 0.26
 4 2 5 0.6 0.34
 4 -2 -5 0.81 0.18
 4 -2 -5 0.91 0.33
 -4 0 5 -0.13 0.15
 -4 0 -5 0.34 0.23
 -4 0 -5 0.13 0.16
 4 0 5 -0.27 0.17
 4 0 -5 -0.05 0.14
 4 0 -5 -0.2 0.21
 4 0 -5 -0.17 0.1
 4 0 -5 0.08 0.1
 -4 2 -5 0.68 0.31
 -4 2 -5 1.02 0.4
 -4 -2 5 0.58 0.27
 -4 2 -5 0.87 0.33
 4 2 -5 1.17 0.45
 4 2 -5 0.8 0.17
 4 2 -5 1.07 0.29
 4 2 -5 1.01 0.22
 4 2 -5 1.31 0.34
 -4 -4 5 0.47 0.27
 -4 4 -5 1.56 0.5
 -4 4 -5 0.99 0.54
 -4 -4 5 0.55 0.27
 -4 4 -5 0.04 0.33
 -4 4 -5 1.09 0.26
 4 4 -5 0.67 0.26
 4 -4 5 0.29 0.42
 4 4 -5 0.89 0.27
 4 4 -5 1.1 0.29
 4 4 -5 1.05 0.53
 -4 6 -5 0.9 0.45
 -4 6 -5 0.28 0.34
 -4 -6 5 0.95 0.32
 -4 6 -5 0.29 0.24
 4 -6 5 0.45 0.27
 4 6 -5 0.08 0.24
 4 6 -5 0.86 0.5
 4 6 -5 0.5 0.24
 -4 -8 5 0.1 0.43
 -4 8 -5 0.24 0.61
 -4 8 -5 0.18 0.5
 4 8 -5 0.45 0.41
 4 -8 5 0.22 0.41
 4 8 -5 1.32 0.62
 -5 -7 -5 26.12 1.78
 -5 7 5 24.84 2.05
 5 7 5 26.7 1.93
 5 -7 -5 23.13 1.67
 -5 -5 -5 27.92 1.58
 -5 5 5 23.32 1.82
 5 5 5 26.99 1.8
 5 -5 -5 27.44 1.54
 -5 3 5 105.74 3.75
 -5 -3 -5 105.67 2.98
 5 -3 -5 101.56 2.95
 5 -3 -5 95.49 3.27
 5 3 5 101.83 3.53
 5 3 5 98.65 2.83
 -5 1 5 65.52 2.53
 -5 1 5 67.03 1.95
 -5 1 5 63.76 2.04
 -5 -1 -5 66.27 1.8
 -5 -1 -5 61.76 2.56
 5 1 5 68.28 2.58
 5 1 5 66.41 1.69
 5 -1 -5 61.12 2.49
 5 -1 -5 64.6 1.98
 5 -1 -5 67.89 1.86
 5 -1 -5 64.74 2.17
 -5 1 -5 63.96 2.48
 -5 -1 5 69.74 2.34
 -5 -1 5 63.73 2.47
 -5 1 -5 68.6 2.68
 5 1 -5 65.86 1.65
 5 1 -5 65.13 1.68
 5 1 -5 68.74 2.48
 5 -1 5 66.07 2.45
 5 1 -5 63.56 1.98
 5 1 -5 60.94 2.26
 -5 3 -5 100.78 2.41
 -5 3 -5 105.01 3.48
 -5 3 -5 103.82 3.81
 -5 3 -5 94.92 3.22
 5 3 -5 100.58 2.57
 5 3 -5 101.07 3.7
 5 3 -5 98.36 2.85
 5 3 -5 100.43 2.55
 -5 5 -5 23.82 1.16
 -5 -5 5 26.44 1.33
 -5 5 -5 29.25 1.74
 -5 -5 5 24.46 1.31
 -5 5 -5 24.85 1.93
 5 5 -5 29.84 2.07
 5 -5 5 25.81 1.2
 5 5 -5 27.24 1.28
 5 5 -5 25.35 1.14
 5 5 -5 24.69 1.23
 -5 7 -5 24.87 1.41
 -5 -7 5 25.86 1.55
 -5 7 -5 25.54 1.82
 -5 -7 5 20.28 1.56
 -5 7 -5 25.86 2.23
 5 7 -5 20.31 1.03
 5 -7 5 22.63 1.39
 5 7 -5 20.21 1.9
 5 7 -5 23.78 1.43
 5 7 -5 21.51 1.38
 -6 8 5 -0.05 0.48
 -6 -8 -5 0.23 0.34
 6 -8 -5 0.52 0.44
 6 8 5 0.43 0.48
 -6 6 5 -0.46 0.3
 -6 -6 -5 -0.41 0.21
 6 -6 -5 -0.39 0.21
 6 6 5 0.09 0.34
 -6 4 5 1.11 0.55
 -6 -4 -5 0.74 0.32
 6 -4 -5 1.17 0.38
 6 4 5 0.84 0.47
 -6 -2 -5 0.27 0.23
 -6 -2 -5 0.46 0.16
 -6 2 5 0.59 0.33
 -6 2 5 0.1 0.17
 -6 2 5 0.65 0.23
 6 -2 -5 0.68 0.24
 6 2 5 0.38 0.28
 6 -2 -5 0.19 0.19
 6 -2 -5 0.45 0.17
 -6 0 5 0.11 0.17
 -6 0 -5 0.07 0.26
 -6 0 5 -0.04 0.2
 -6 0 -5 -0.28 0.2
 6 0 -5 -0.12 0.17
 6 0 -5 -0.31 0.14
 6 0 -5 0.07 0.12
 6 0 -5 0.05 0.17
 -6 2 -5 0.69 0.27
 -6 2 -5 0.3 0.3
 -6 -2 5 0.76 0.39
 -6 -2 5 0.18 0.18
 6 2 -5 0.29 0.17
 6 2 -5 0.12 0.13
 6 2 -5 0.8 0.24
 6 2 -5 0.28 0.24
 6 2 -5 0.28 0.27
 -6 4 -5 0.84 0.47
 -6 4 -5 1.27 0.55
 -6 4 -5 0.96 0.26
 -6 -4 5 1.41 0.37
 6 4 -5 0.99 0.5
 6 4 -5 0.58 0.24
 6 4 -5 1.16 0.29
 6 -4 5 1.2 0.49
 6 4 -5 0.69 0.26
 -6 6 -5 0.17 0.41
 -6 -6 5 0.49 0.33
 -6 -6 5 -0.73 0.3
 -6 6 -5 -0.05 0.37
 -6 6 -5 0.35 0.26
 6 6 -5 -0.84 0.29
 6 -6 5 0.48 0.28
 6 6 -5 -0.1 0.21
 -6 8 -5 -0.57 0.37
 -6 -8 5 -0.61 0.4
 -6 8 -5 0.01 0.53
 6 -8 5 0.09 0.36
 6 8 -5 0.42 0.49
 -7 7 5 21.49 1.95
 -7 -7 -5 23.59 1.68
 -7 7 5 20.5 0.89
 -7 7 5 21.55 0.86
 7 -7 -5 24.17 1.69
 7 7 5 23.35 1.8
 -7 5 5 28.4 1.97
 -7 -5 -5 28.85 1.63
 7 -5 -5 26.57 1.56
 7 5 5 27.7 1.79
 -7 -3 -5 101.98 3.02
 -7 3 5 99.45 2.45
 -7 3 5 103.55 3.77
 7 3 5 101.15 3.52
 7 -3 -5 105.72 3.04
 7 -3 -5 95.85 3.26
 -7 -1 -5 72.95 2.06
 -7 -1 -5 69.13 2
 -7 1 5 68.42 2.26
 -7 1 5 67.29 2.14
 -7 1 5 72.23 2.7
 -7 -1 -5 68.96 2.82
 7 -1 -5 71.99 2.23
 7 -1 -5 67.27 2.19
 7 1 5 73.16 2.72
 7 1 5 70.88 1.87
 7 -1 -5 73 2.06
 -7 1 -5 70.49 2.67
 -7 1 -5 76.64 2.98
 -7 -1 5 71.18 2.38
 -7 -1 5 64.85 2.59
 7 1 -5 68.75 2.38
 7 -1 5 69.13 2.63
 7 1 -5 71.82 1.94
 7 1 -5 73.83 1.97
 7 1 -5 72.13 2.6
 7 1 -5 69.14 2.41
 -7 3 -5 89.47 4.46
 -7 3 -5 98.57 2.5
 -7 -3 5 97.27 2.8
 7 3 -5 99.58 2.76
 7 3 -5 99.98 2.64
 7 3 -5 102.61 2.5
 7 -3 5 100.68 2.38
 7 3 -5 99.12 3.64
 -7 -5 5 26.35 1.41
 -7 5 -5 25.43 1.99
 -7 -5 5 26.93 1.24
 -7 5 -5 27.79 1.27
 -7 5 -5 24.47 1.74
 7 5 -5 26.48 1.06
 7 -5 5 26.31 1.23
 7 5 -5 25.13 1.12
 7 5 -5 26.41 1.93
 7 5 -5 25.34 1.45
 -7 -7 5 20.61 1.44
 -7 7 -5 20.41 2.02
 -7 7 -5 20.37 1.71
 -7 -7 5 23.4 1.53
 -7 7 -5 21.23 1.31
 7 7 -5 21.37 2.01
 7 7 -5 21.96 1.37
 7 -7 5 25.32 1.43
 -8 -8 -5 -0.32 0.33
 -8 8 5 0.49 0.53
 8 -8 -5 0.21 0.44
 8 8 5 0.35 0.48
 -8 -6 -5 0.11 0.28
 -8 6 5 -0.13 0.18
 -8 6 5 -0.23 0.18
 -8 6 5 -0.69 0.35
 8 6 5 -0.04 0.31
 8 -6 -5 0 0.26
 -8 4 5 -0.02 0.16
 -8 -4 -5 0.13 0.23
 -8 4 5 0.2 0.32
 8 -4 -5 0.41 0.3
 8 4 5 0.12 0.25
 -8 2 5 1.61 0.52
 -8 -2 -5 0.7 0.28
 -8 2 5 0.72 0.25
 -8 2 5 0.95 0.29
 8 -2 -5 0.99 0.28
 8 -2 -5 1.14 0.32
 8 -2 -5 0.32 0.26
 8 2 5 0.89 0.23
 8 2 5 0.74 0.4
 -8 0 -5 -0.06 0.2
 -8 0 -5 -0.2 0.19
 -8 0 5 0.14 0.23
 -8 0 5 0.18 0.26
 8 0 -5 0.39 0.25
 8 0 5 0.18 0.26
 8 0 -5 -0.05 0.12
 8 0 -5 0.09 0.13
 8 0 -5 -0.37 0.12
 -8 2 -5 0.64 0.36
 -8 -2 5 0.37 0.34
 -8 2 -5 1.18 0.44
 -8 -2 5 0.56 0.26
 8 2 -5 1.02 0.44
 8 2 -5 0.84 0.29
 8 2 -5 0.21 0.18
 8 2 -5 0.65 0.25
 -8 4 -5 0.25 0.35
 -8 4 -5 0.57 0.21
 8 4 -5 0.55 0.28
 8 4 -5 0.54 0.21
 8 4 -5 0.1 0.34
 8 -4 5 0.2 0.21
 -8 6 -5 0.02 0.37
 -8 -6 5 0.09 0.35
 -8 6 -5 0.43 0.46
 -8 -6 5 0.99 0.37
 -8 6 -5 0 0.22
 8 6 -5 -0.02 0.24
 8 6 -5 0.26 0.34
 8 6 -5 0.1 0.15
 8 -6 5 -0.66 0.23
 -8 8 -5 -0.57 0.53
 -8 -8 5 0 0.46
 -8 8 -5 0.99 0.63
 8 -8 5 -0.28 0.39
 8 8 -5 -0.41 0.54
 -9 7 5 22.1 2
 -9 7 5 18.61 0.98
 -9 7 5 18.79 0.98
 -9 -7 -5 21.09 1.63
 9 7 5 21.47 1.67
 9 -7 -5 21.21 1.61
 -9 -5 -5 30.21 1.69
 -9 5 5 32.13 2.16
 9 5 5 28.67 1.84
 9 -5 -5 28.3 1.65
 -9 -3 -5 110.64 3.27
 -9 3 5 115.03 4.04
 -9 3 5 108.61 2.89
 -9 -3 -5 108.08 2.7
 9 3 5 113.22 3.77
 9 -3 -5 108.54 3.5
 9 -3 -5 110.76 3.29
 -9 1 5 93.83 3.28
 -9 -1 -5 95.84 2.67
 -9 -1 -5 106.16 2.78
 -9 1 5 96.84 2.85
 -9 1 5 95.37 2.94
 9 -1 -5 91.94 2.7
 9 1 5 93.71 3.26
 9 1 5 95.8 2.48
 9 -1 -5 97.94 2.89
 9 -1 -5 100.17 2.72
 -9 -1 5 100.28 2.98
 -9 -1 5 95.25 3.39
 9 -1 5 94.91 2.25
 9 1 -5 102.06 2.68
 9 1 -5 98.73 2.73
 9 1 -5 93.66 3.2
 -9 3 -5 109.17 3.92
 9 3 -5 107.02 2.94
 9 3 -5 106.62 2.88
 9 3 -5 110.18 3.92
 -9 -5 5 27.42 1.12
 -9 5 -5 28.94 1.95
 -9 -5 5 28.89 1.54
 -9 5 -5 25.99 1.29
 9 -5 5 25.77 1.9
 9 5 -5 28.59 2.05
 9 5 -5 26.45 1.37
 9 5 -5 25.83 0.89
 -9 -7 5 19.43 1.42
 -9 -7 5 18.9 1.32
 -9 7 -5 21.88 1.81
 -9 7 -5 20.38 1.31
 -9 7 -5 18.09 1.93
 9 7 -5 18.89 1.82
 9 -7 5 20.59 1.34
 9 7 -5 19 1.33
 -10 8 5 1.35 0.72
 -10 -8 -5 0.46 0.4
 -10 8 5 -0.04 0.34
 10 8 5 -0.4 0.42
 10 -8 -5 -0.23 0.32
 10 8 5 0.25 0.26
 -10 -6 -5 -0.17 0.27
 -10 6 5 0.45 0.25
 -10 6 5 -0.01 0.42
 10 6 5 0.01 0.36
 10 -6 -5 -0.62 0.23
 -10 -4 -5 0.04 0.16
 -10 4 5 0.5 0.23
 -10 4 5 0.47 0.38
 -10 -4 -5 0.19 0.3
 10 -4 -5 0.46 0.32
 10 4 5 0.42 0.4
 -10 -2 -5 1.24 0.34
 -10 -2 -5 1.13 0.31
 -10 2 5 1.36 0.53
 -10 2 5 1.33 0.34
 10 -2 -5 1.03 0.32
 10 2 5 0.95 0.28
 10 2 5 1.22 0.43
 10 -2 -5 0.97 0.31
 10 -2 -5 1.48 0.41
 -10 0 5 -0.31 0.2
 -10 0 5 0.37 0.25
 10 0 5 0.34 0.28
 10 0 -5 0.01 0.12
 10 0 5 -0.24 0.11
 10 0 -5 -0.19 0.1
 10 0 -5 0.13 0.21
 10 0 -5 -0.31 0.15
 -10 -2 5 2.5 0.58
 -10 2 -5 0.64 0.42
 -10 -2 5 0.26 0.25
 10 2 -5 0.84 0.3
 10 2 -5 1 0.31
 10 -2 5 1.16 0.24
 10 -2 5 0.39 0.14
 10 2 -5 0.61 0.39
 -10 4 -5 -0.18 0.19
 -10 4 -5 0.32 0.46
 -10 -4 5 0.35 0.29
 10 -4 5 0.13 0.2
 10 4 -5 0.96 0.39
 10 4 -5 0.41 0.44
 -10 6 -5 -0.22 0.47
 -10 6 -5 -0.14 0.21
 -10 -6 5 -0.2 0.29
 -10 -6 5 -0.32 0.24
 10 -6 5 0.05 0.23
 10 6 -5 -0.28 0.38
 10 6 -5 0.36 0.26
 -10 -8 5 -0.18 0.51
 -10 8 -5 -0.21 0.43
 -10 8 -5 0.3 0.58
 10 -8 5 0.81 0.42
 10 8 -5 0.11 0.48
 -11 -7 -5 16.01 1.47
 -11 7 5 16.12 1.73
 -11 7 5 14.3 0.99
 -11 7 5 14.06 0.99
 11 7 5 17.3 1.52
 11 -7 -5 15.3 1.37
 -11 -5 -5 24.12 1.54
 -11 5 5 23.52 1.91
 -11 5 5 21.59 1.07
 -11 -5 -5 21.21 1.07
 11 -5 -5 24.53 1.54
 11 5 5 22.39 1.63
 -11 3 5 90.55 3.55
 -11 -3 -5 90.67 2.94
 -11 -3 -5 84.12 2.47
 -11 3 5 87.78 2.64
 11 -3 -5 88.75 2.89
 11 -3 -5 82.14 2.98
 11 3 5 87.6 3.24
 -11 -1 -5 79 2.52
 -11 1 5 88.96 3.13
 -11 1 5 82.31 2.79
 -11 -1 -5 87.69 2.61
 -11 1 5 81.17 2.69
 11 1 5 81.89 2.32
 11 -1 -5 81.51 2.72
 11 -1 -5 82.39 2.45
 11 1 5 80.03 2.52
 11 1 5 83.42 3.07
 11 -1 -5 85.81 2.56
 -11 -1 5 87.33 2.7
 -11 1 -5 84.06 3.4
 -11 -1 5 80.3 3.05
 11 1 -5 84.58 2.54
 11 1 -5 79.69 2.57
 11 -1 5 77.9 2.15
 11 1 -5 86.42 3.06
 -11 -3 5 84.42 2.26
 -11 3 -5 83.91 2.48
 -11 3 -5 82.21 3.43
 11 3 -5 88.31 3.43
 11 3 -5 82.51 2.6
 11 -3 5 84.78 2.34
 11 3 -5 83.4 2.83
 -11 -5 5 20.29 1.36
 -11 5 -5 22.15 1.19
 -11 5 -5 21.95 1.76
 11 5 -5 25.05 1.94
 11 5 -5 20.49 1.23
 11 -5 5 21.13 1.16
 -11 -7 5 16.95 1.41
 -11 -7 5 14.54 1.13
 -11 7 -5 12.02 1.87
 -11 7 -5 14.95 1.15
 11 7 -5 19.58 1.85
 11 -7 5 14.14 1.15
 -12 8 5 0.26 0.55
 -12 -8 -5 -0.84 0.34
 -12 8 5 0.83 0.39
 12 8 5 -0.68 0.4
 12 8 5 -0.46 0.27
 12 -8 -5 -0.03 0.41
 -12 -6 -5 0.14 0.47
 -12 6 5 0.53 0.56
 -12 6 5 -0.68 0.3
 12 -6 -5 0.06 0.34
 12 6 5 -0.25 0.3
 -12 4 5 0.93 0.56
 -12 -4 -5 -0.02 0.27
 -12 4 5 0.27 0.27
 12 4 5 0.47 0.36
 12 -4 -5 0.61 0.33
 -12 2 5 0.42 0.31
 -12 2 5 0.61 0.42
 -12 -2 -5 0.43 0.27
 -12 -2 -5 0.73 0.27
 12 -2 -5 0.29 0.27
 12 2 5 0.66 0.34
 12 -2 -5 0.44 0.25
 12 -2 -5 0.7 0.29
 -12 0 5 -0.46 0.21
 -12 0 -5 0.14 0.29
 -12 0 5 0.07 0.2
 -12 0 -5 -0.18 0.18
 12 0 -5 -0.11 0.18
 12 0 -5 0.01 0.16
 12 0 -5 0.13 0.28
 12 0 5 -0.09 0.22
 12 0 -5 -0.03 0.13
 12 0 5 0.08 0.14
 12 0 5 0.12 0.17
 -12 2 -5 0.66 0.4
 -12 -2 5 0.73 0.28
 12 2 -5 0.4 0.25
 12 -2 5 0.25 0.2
 12 2 -5 0.37 0.34
 12 2 -5 0.71 0.32
 -12 4 -5 -0.08 0.38
 -12 -4 5 0.22 0.27
 -12 4 -5 0.35 0.25
 12 -4 5 0.14 0.19
 12 4 -5 0.78 0.49
 12 4 -5 0.21 0.24
 -12 6 -5 0.36 0.46
 -12 -6 5 -0.24 0.25
 -12 6 -5 -0.26 0.31
 -12 -6 5 -0.7 0.29
 12 -6 5 -0.5 0.24
 12 6 -5 0.21 0.32
 12 6 -5 0.4 0.49
 -12 -8 5 -0.77 0.41
 -12 8 -5 -0.89 0.58
 -12 8 -5 -0.95 0.44
 12 -8 5 0.62 0.43
 12 8 -5 -0.45 0.54
 -13 7 5 9.58 1.65
 -13 7 5 10.64 1.03
 -13 -7 -5 11.83 1.31
 13 -7 -5 13.49 1.35
 13 7 5 14.8 1.65
 -13 -5 -5 13.79 0.89
 -13 -5 -5 13.05 1.19
 -13 5 5 13.57 0.94
 -13 5 5 15 1.54
 13 5 5 14.35 1.28
 13 -5 -5 13.99 1.2
 -13 3 5 52.37 2.08
 -13 3 5 57.62 2.78
 -13 -3 -5 53.68 1.97
 -13 -3 -5 56.67 2.28
 13 3 5 55.68 2.48
 13 -3 -5 57.26 2.25
 13 -3 -5 52.97 2.25
 -13 -1 -5 45.3 2.45
 -13 -1 -5 44.12 1.84
 -13 1 5 43.34 2
 -13 1 5 45.16 2.66
 13 -1 -5 47.87 2.01
 13 -1 -5 44.08 1.62
 13 -1 -5 47.24 1.83
 13 1 5 47.05 2.17
 13 1 5 48.24 1.87
 13 1 5 43.31 1.62
 -13 -1 5 46.2 2.29
 -13 1 -5 48.89 2.57
 -13 -1 5 46.92 1.87
 13 1 -5 45.79 1.92
 13 1 -5 46.4 2.18
 13 -1 5 44.29 1.58
 13 -1 5 49.29 1.63
 13 1 -5 48.76 1.9
 -13 -3 5 54.16 1.58
 -13 3 -5 55.04 2
 -13 3 -5 55.53 2.84
 13 3 -5 56.83 2.3
 13 -3 5 58.28 1.86
 13 3 -5 54.04 2.08
 13 3 -5 50.75 2.58
 -13 5 -5 13.93 1.48
 -13 -5 5 16.34 1.27
 -13 5 -5 13.64 1
 13 -5 5 13.91 0.97
 13 5 -5 13.63 1.06
 13 5 -5 14.11 1.49
 -13 -7 5 11.89 1.23
 -13 7 -5 13.28 1.58
 -13 -7 5 11.08 0.88
 -13 7 -5 12.12 1.07
 13 7 -5 10.24 1.07
 13 -7 5 11.27 1.05
 13 7 -5 14.22 1.63
 -14 -8 -5 -0.28 0.38
 -14 8 5 -0.25 0.55
 -14 8 5 0.42 0.55
 14 8 5 0.38 0.37
 14 -8 -5 0.13 0.44
 14 8 5 0.22 0.46
 -14 -6 -5 0.25 0.34
 -14 6 5 0.51 0.48
 -14 -6 -5 -0.03 0.33
 -14 6 5 0.2 0.4
 14 6 5 -0.62 0.32
 14 -6 -5 -0.04 0.29
 -14 4 5 1.54 0.37
 -14 -4 -5 -0.08 0.27
 -14 4 5 0.21 0.42
 -14 -4 -5 0.13 0.28
 14 -4 -5 0.44 0.33
 14 4 5 0.12 0.36
 -14 -2 -5 0.15 0.27
 -14 2 5 0.1 0.36
 -14 2 5 0.45 0.32
 -14 -2 -5 0.19 0.25
 14 -2 -5 0.95 0.32
 14 2 5 0.37 0.36
 14 -2 -5 0.01 0.22
 14 -2 -5 0.64 0.32
 -14 0 5 -0.42 0.23
 -14 0 -5 0.6 0.43
 -14 0 -5 0.1 0.24
 -14 0 5 -0.32 0.2
 14 0 5 -0.19 0.17
 14 0 -5 0.05 0.19
 14 0 -5 0.13 0.14
 14 0 -5 0.22 0.24
 14 0 -5 0.21 0.23
 14 0 5 -0.15 0.18
 -14 -2 5 0.38 0.24
 -14 2 -5 0.22 0.37
 14 2 -5 -0.22 0.27
 14 -2 5 1.08 0.27
 14 -2 5 0.43 0.22
 14 2 -5 0.15 0.26
 14 2 -5 0.21 0.24
 -14 4 -5 -0.19 0.23
 -14 4 -5 0.44 0.47
 -14 -4 5 -0.22 0.28
 14 4 -5 0.35 0.33
 14 -4 5 0.31 0.23
 14 4 -5 0.36 0.4
 -14 6 -5 0.73 0.6
 -14 6 -5 0.77 0.35
 -14 -6 5 0.58 0.39
 14 6 -5 -0.45 0.33
 14 -6 5 0.62 0.29
 14 6 -5 0.17 0.4
 -14 8 -5 0.18 0.56
 -14 -8 5 0.3 0.51
 -14 8 -5 1.18 0.81
 14 8 -5 -0.38 0.42
 14 -8 5 -0.71 0.37
 -15 -7 -5 8.25 1.24
 -15 7 5 6.56 1.33
 15 -7 -5 7.36 1.2
 15 7 5 8.31 1.84
 -15 5 5 8.6 1.49
 -15 5 5 10.38 0.92
 -15 -5 -5 10.24 1.1
 -15 -5 -5 10.5 0.86
 15 -5 -5 9.95 1.05
 15 5 5 9.67 1.1
 -15 -3 -5 33.23 1.62
 -15 3 5 35.43 2.2
 -15 -3 -5 35.92 1.84
 -15 3 5 35.9 1.74
 15 -3 -5 34.94 1.78
 15 -3 -5 32.28 1.75
 15 3 5 34.94 1.94
 -15 1 5 22.97 1.48
 -15 1 5 25.74 1.6
 -15 -1 -5 24.07 1.42
 -15 -1 -5 26.06 1.87
 15 -1 -5 25.74 1.5
 15 1 5 26.59 1.41
 15 -1 -5 23.87 1.13
 15 1 5 23.59 1.56
 15 -1 -5 24.84 1.37
 -15 -1 5 25.03 1.33
 -15 1 -5 24.55 1.85
 15 1 -5 27.62 1.47
 15 -1 5 24.17 1.2
 15 1 -5 26.62 1.64
 15 -1 5 25.07 1.22
 15 1 -5 24.73 1.43
 -15 3 -5 28.83 1.5
 -15 3 -5 35.12 2.28
 -15 -3 5 34.22 1.08
 15 3 -5 36.46 1.86
 15 -3 5 34.62 1.45
 15 3 -5 34.07 2.12
 15 3 -5 35.09 1.68
 -15 5 -5 9.37 0.87
 -15 5 -5 11.94 1.42
 -15 -5 5 10.49 1.05
 15 5 -5 9.35 0.96
 15 5 -5 10.46 1.54
 15 -5 5 9.93 0.87
 -15 -7 5 8.35 1.22
 -15 7 -5 6.04 1.27
 15 7 -5 8.06 1.44
 15 -7 5 8.33 0.97
 -16 6 5 0.36 0.6
 -16 -6 -5 0 0.36
 -16 -6 -5 0.75 0.43
 -16 6 5 -1.28 0.44
 16 -6 -5 0 0.29
 16 6 5 -0.55 0.31
 -16 4 5 -0.7 0.37
 -16 -4 -5 0.58 0.4
 -16 -4 -5 0.56 0.32
 16 4 5 0.28 0.36
 16 -4 -5 0.51 0.33
 -16 2 5 -0.33 0.31
 -16 -2 -5 -0.04 0.25
 -16 -2 -5 0.93 0.35
 -16 2 5 -0.12 0.33
 16 -2 -5 0.42 0.29
 16 2 5 -0.09 0.28
 16 -2 -5 0.18 0.27
 16 -2 -5 0.08 0.28
 -16 0 -5 0.3 0.41
 -16 0 5 -0.04 0.33
 -16 0 5 0.08 0.26
 -16 0 -5 -0.23 0.24
 16 0 -5 0.16 0.14
 16 0 -5 -0.31 0.18
 16 0 5 0.08 0.23
 16 0 -5 -0.04 0.16
 16 0 -5 -0.44 0.23
 -16 2 -5 0.27 0.4
 -16 -2 5 0.55 0.25
 16 2 -5 -0.16 0.23
 16 -2 5 0.61 0.25
 16 2 -5 -0.13 0.27
 16 2 -5 -0.04 0.22
 -16 4 -5 0.25 0.31
 -16 4 -5 0.56 0.51
 16 -4 5 0.44 0.28
 16 4 -5 0.31 0.4
 16 4 -5 -0.34 0.33
 16 4 -5 0.76 0.37
 -16 6 -5 0.64 0.52
 -16 6 -5 0.24 0.35
 -16 -6 5 0.25 0.41
 16 -6 5 -0.04 0.26
 16 6 -5 0.18 0.41
 16 6 -5 -0.38 0.39
 -17 7 5 7.79 1.52
 -17 -7 -5 6.1 1.16
 17 7 5 7.45 1.13
 17 -7 -5 6.61 1.15
 -17 5 5 10.35 0.98
 -17 5 5 10.72 2.93
 -17 -5 -5 9.93 0.89
 17 -5 -5 7.49 1.15
 17 5 5 7.32 1.09
 -17 3 5 28.59 2.02
 -17 3 5 24.33 1.52
 -17 -3 -5 22.77 1.67
 -17 -3 -5 27.17 1.67
 17 -3 -5 28.44 1.65
 17 -3 -5 26.09 1.53
 17 3 5 27.89 1.77
 -17 1 5 20.53 1.45
 -17 -1 -5 20.74 1.74
 -17 1 5 23.01 1.56
 -17 -1 -5 19.03 1.32
 17 -1 -5 20.72 1.05
 17 1 5 20.4 1.3
 17 -1 -5 20.38 1.31
 17 -1 -5 20.43 1.4
 -17 1 -5 22.8 1.81
 -17 -1 5 18.7 1.17
 17 -1 5 20.05 1.17
 17 1 -5 18.81 1.46
 17 1 -5 19.88 1.35
 17 1 -5 22.1 1.38
 -17 3 -5 31.79 2.21
 17 3 -5 29.89 2
 17 -3 5 25.26 1.31
 17 3 -5 24.38 1.52
 17 3 -5 27.23 1.69
 -17 5 -5 8.25 0.87
 -17 -5 5 9.25 1.03
 -17 5 -5 8.09 1.41
 17 5 -5 8.73 2.25
 17 5 -5 7.68 0.91
 17 -5 5 10 0.86
 -17 7 -5 8.26 1.47
 -17 -7 5 7.3 1.2
 17 7 -5 6.38 1.29
 17 -7 5 7.32 1
 -18 6 5 -0.46 0.48
 -18 -6 -5 -0.08 0.34
 -18 -6 -5 0.05 0.41
 18 6 5 0.11 0.39
 18 -6 -5 0.38 0.4
 -18 4 5 0.35 0.45
 -18 4 5 -0.48 0.39
 -18 -4 -5 0.26 0.31
 -18 -4 -5 0.32 0.39
 18 -4 -5 0.09 0.33
 18 4 5 -0.03 0.26
 -18 -2 -5 -0.02 0.25
 -18 2 5 -0.42 0.29
 -18 -2 -5 0.62 0.4
 -18 2 5 0.19 0.36
 18 -2 -5 0.3 0.29
 18 -2 -5 0.29 0.29
 18 2 5 -0.04 0.29
 18 2 5 0.02 0.33
 18 -2 -5 -0.15 0.3
 -18 0 -5 0.13 0.38
 18 0 5 -0.13 0.21
 18 0 -5 -0.02 0.25
 18 0 -5 -0.18 0.24
 18 0 -5 -0.07 0.15
 18 0 -5 0.04 0.28
 -18 2 -5 -0.19 0.41
 -18 -2 5 0.52 0.26
 18 -2 5 0.25 0.27
 18 2 -5 -0.09 0.32
 18 2 -5 0.12 0.3
 18 2 -5 -0.04 0.29
 -18 4 -5 -0.27 0.31
 -18 4 -5 -0.03 0.4
 18 4 -5 0.86 0.42
 18 -4 5 0.66 0.31
 18 4 -5 0.22 0.35
 18 4 -5 -0.16 0.37
 -18 6 -5 0.5 0.42
 -18 6 -5 0.59 0.58
 18 -6 5 0.3 0.3
 18 6 -5 0.32 0.54
 18 6 -5 0.22 0.42
 -19 7 5 6.12 1.34
 -19 -7 -5 7.42 1.27
 19 7 5 5.69 1.05
 19 -7 -5 4.97 1.02
 -19 -5 -5 6.77 0.94
 -19 5 5 7.31 1.38
 -19 -5 -5 8.65 1.25
 19 -5 -5 7.44 1.08
 19 5 5 8.37 1.2
 -19 -3 -5 21.26 1.5
 -19 -3 -5 26.2 1.7
 -19 3 5 27.93 2.04
 19 -3 -5 25.49 1.61
 19 3 5 23.71 1.66
 -19 1 5 21.89 1.6
 -19 -1 -5 23.53 1.91
 19 -1 -5 23.04 1.58
 19 1 5 23.29 1.47
 19 -1 -5 22.82 1.57
 19 -1 -5 23.64 1.5
 19 -1 -5 21.46 1.13
 -19 -1 5 22.77 1.33
 -19 1 -5 21.63 1.83
 19 1 -5 22.29 1.51
 19 1 -5 20.42 1.56
 19 -1 5 22.75 1.33
 19 1 -5 24.21 1.54
 -19 3 -5 24.39 2.05
 19 3 -5 25.55 1.59
 19 3 -5 27.44 1.76
 19 -3 5 25.8 1.42
 19 3 -5 25.48 1.89
 -19 5 -5 7.81 0.9
 -19 5 -5 6.27 1.35
 19 5 -5 6.99 0.94
 19 5 -5 8.05 1.38
 19 -5 5 7.68 0.88
 -19 7 -5 5.13 1.18
 -19 -7 5 5.59 1.09
 19 -7 5 4.31 0.89
 19 7 -5 5.23 1.17
 -20 6 5 0.31 0.56
 -20 -6 -5 -0.33 0.4
 20 -6 -5 0.05 0.37
 -20 -4 -5 -0.5 0.51
 -20 -4 -5 0.09 0.4
 -20 4 5 -0.75 0.33
 20 4 5 -0.04 0.33
 20 -4 -5 0.31 0.49
 -20 2 5 -0.24 0.36
 -20 -2 -5 0.51 0.43
 20 -2 -5 0.38 0.34
 20 -2 -5 0.68 0.4
 20 -2 -5 -0.15 0.34
 20 2 5 0.69 0.4
 -20 0 5 -0.1 0.3
 -20 0 -5 0.98 0.58
 20 0 -5 -0.24 0.31
 20 0 -5 -0.21 0.22
 20 0 5 -0.09 0.25
 20 0 -5 0.05 0.31
 -20 2 -5 -0.13 0.37
 -20 -2 5 0.25 0.27
 20 2 -5 0.11 0.31
 20 2 -5 -0.23 0.23
 20 -2 5 -0.31 0.22
 -20 4 -5 -0.09 0.58
 -20 4 -5 -0.11 0.32
 20 4 -5 0.28 0.41
 20 4 -5 -0.64 0.4
 20 -4 5 0.89 0.38
 20 4 -5 0.33 0.34
 -20 -6 5 0.14 0.41
 -20 6 -5 -0.05 0.55
 20 -6 5 0.07 0.34
 -21 -5 -5 5.45 1.05
 -21 5 5 5.02 1.27
 21 5 5 5.81 1
 21 -5 -5 3.98 0.89
 -21 -3 -5 17.89 1.46
 -21 3 5 19.92 1.81
 21 -3 -5 16.02 1.38
 21 3 5 17.16 1.43
 -21 1 5 17.36 1.44
 -21 -1 -5 18.16 1.7
 21 -1 -5 16.9 1.02
 21 1 5 18.41 1.37
 21 -1 -5 17.04 1.34
 21 -1 -5 16.34 1.41
 21 -1 -5 18.12 1.43
 -21 1 -5 20.24 1.81
 -21 -1 5 18.52 1.22
 21 -1 5 19.08 1.29
 21 1 -5 19.5 1.47
 21 1 -5 18.49 1.4
 21 1 -5 17.39 1.5
 -21 3 -5 18.81 1.78
 21 3 -5 17.92 1.6
 21 3 -5 16.98 1.62
 21 -3 5 16.94 1.23
 21 3 -5 19.2 1.51
 -21 5 -5 5.4 1.31
 -21 5 -5 5.05 0.77
 21 5 -5 6.2 1.1
 21 -5 5 5.17 0.82
 21 5 -5 6.96 1.29
 -22 -6 -5 0.36 0.44
 -22 6 5 -0.77 0.53
 22 6 5 0.34 0.44
 22 -6 -5 -0.7 0.35
 -22 -4 -5 0.69 0.39
 -22 4 5 1.34 1.06
 22 -4 -5 -0.1 0.28
 -22 -2 -5 -0.02 0.44
 -22 2 5 -0.56 0.33
 22 2 5 -0.25 0.26
 22 -2 -5 0.03 0.31
 22 -2 -5 0.42 0.37
 22 -2 -5 0.13 0.33
 -22 0 -5 -0.18 0.44
 -22 0 5 -0.56 0.26
 22 0 5 -0.09 0.31
 22 0 -5 0.43 0.45
 22 0 -5 1.13 0.47
 22 0 -5 -0.19 0.29
 -22 2 -5 -0.25 0.39
 -22 -2 5 0.17 0.22
 22 2 -5 -0.53 0.23
 22 2 -5 0.72 0.44
 22 -2 5 0.88 0.38
 22 2 -5 0.18 0.28
 -22 4 -5 0.06 0.5
 -22 4 -5 1.44 0.52
 22 4 -5 -0.49 0.38
 22 4 -5 -0.43 0.31
 22 -4 5 -0.57 0.29
 22 4 -5 -0.89 0.35
 -22 6 -5 -1.01 0.42
 22 6 -5 -0.68 0.35
 22 -6 5 -0.16 0.44
 22 6 -5 0.15 0.46
 -23 -5 -5 2.33 0.7
 -23 5 5 3.21 1.01
 23 5 5 3.55 1.42
 23 -5 -5 3.12 0.78
 -23 -3 -5 10.21 1.59
 -23 -3 -5 6.74 1.52
 -23 3 5 7.93 1.34
 23 -3 -5 9.13 1.08
 -23 1 5 9.42 1.31
 -23 -1 -5 4.89 1.11
 23 -1 -5 9.55 1.05
 23 -1 -5 7.93 0.74
 23 -1 -5 6.2 1.13
 23 1 5 6.23 0.97
 23 -1 -5 9.51 1.05
 -23 -1 5 9.45 0.91
 -23 1 -5 5.25 1.12
 23 1 -5 9.27 1.24
 23 -1 5 7.51 1.02
 23 1 -5 9.04 1.32
 23 1 -5 7.68 1.15
 -23 3 -5 9.33 1.53
 23 3 -5 8.83 1.7
 23 3 -5 8.52 1.2
 23 -3 5 8.58 0.93
 -23 5 -5 5.51 1.26
 23 5 -5 3.56 0.98
 23 -5 5 2.85 0.73
 23 5 -5 2.13 0.7
 -24 -6 -5 -0.08 0.46
 -24 6 5 -0.24 0.57
 24 -6 -5 0.33 0.41
 24 6 5 -0.74 0.37
 -24 4 5 0.21 0.5
 -24 -4 -5 -0.41 0.33
 -24 4 5 -0.04 0.45
 24 -4 -5 -0.21 0.29
 -24 -2 -5 -0.22 0.35
 -24 2 5 -0.35 0.36
 24 -2 -5 -0.18 0.34
 24 2 5 -0.36 0.33
 24 -2 -5 0.21 0.31
 24 -2 -5 1.08 0.41
 -24 0 -5 -0.06 0.44
 -24 0 5 0.06 0.34
 24 0 -5 -0.03 0.63
 24 0 -5 -0.06 0.34
 24 0 -5 -0.15 0.26
 24 0 5 -0.38 0.23
 -24 -2 5 -0.17 0.26
 -24 2 -5 0.15 0.47
 24 -2 5 -0.19 0.29
 24 2 -5 0.26 0.48
 24 2 -5 0.11 0.44
 -24 4 -5 0.48 0.57
 24 -4 5 0.4 0.36
 24 4 -5 -0.29 0.41
 24 4 -5 -0.52 0.46
 -24 6 -5 -0.85 0.5
 24 6 -5 -0.66 0.4
 24 6 -5 0.03 0.49
 -25 -5 -5 2.56 0.8
 -25 5 5 2.69 0.95
 25 -5 -5 1.96 0.64
 -25 3 5 5.16 0.94
 -25 3 5 2.83 0.93
 -25 -3 -5 5.01 1.12
 25 3 5 4.09 0.92
 25 -3 -5 4.27 0.9
 -25 -1 -5 4.83 1.17
 -25 1 5 5.2 0.97
 25 -1 -5 3.8 0.81
 25 -1 -5 3.22 0.52
 25 1 5 3.34 0.74
 25 -1 -5 2.43 0.64
 -25 -1 5 3.99 0.72
 -25 1 -5 3.1 0.96
 25 1 -5 3.98 0.91
 25 -1 5 3.39 0.74
 25 1 -5 3.84 0.88
 -25 3 -5 4.9 1.17
 25 3 -5 4.59 1.05
 25 3 -5 4.93 1
 25 -3 5 4.59 0.81
 -25 5 -5 1.92 0.94
 25 5 -5 2.49 0.87
 25 5 -5 1.21 0.56
 25 -5 5 2.3 0.64
 -26 4 5 -0.77 0.43
 -26 -4 -5 0.8 0.59
 -26 -4 -5 0.02 0.38
 -26 4 5 0.35 0.66
 26 4 5 -0.4 0.54
 26 -4 -5 0.17 0.48
 -26 2 5 0.59 0.48
 -26 -2 -5 1.64 0.66
 -26 2 5 0.39 0.34
 26 2 5 0.84 0.43
 26 -2 -5 -0.03 0.32
 26 -2 -5 0 0.43
 -26 0 5 -0.42 0.41
 -26 0 -5 -0.34 0.41
 26 0 5 0.56 0.39
 26 0 -5 1.02 0.52
 26 0 -5 0.12 0.38
 -26 2 -5 -0.25 0.55
 -26 -2 5 0.2 0.3
 26 2 -5 -0.38 0.32
 26 2 -5 0.44 0.44
 26 -2 5 -0.65 0.29
 -26 4 -5 0.3 0.57
 26 4 -5 0.07 0.49
 26 4 -5 0.04 0.4
 -27 3 5 2.52 0.7
 -27 -3 -5 4.83 1.1
 -27 3 5 4.81 1.17
 27 3 5 3.59 0.88
 27 -3 -5 3.03 0.78
 -27 1 5 3.1 0.87
 -27 -1 -5 2.49 0.93
 27 -1 -5 1.99 0.46
 27 -1 -5 1.86 0.63
 27 -1 -5 2.37 0.76
 -27 -1 5 3.13 0.95
 -27 1 -5 1.27 0.84
 27 1 -5 2.92 0.81
 27 1 -5 3.28 0.8
 27 -1 5 3.81 0.88
 -27 3 -5 2.24 0.87
 27 3 -5 3.95 1.05
 27 -3 5 3.22 0.75
 27 3 -5 2.29 0.7
 -28 4 5 0.41 0.56
 -28 -4 -5 0.76 0.6
 -28 4 5 1.14 0.74
 28 4 5 -0.18 0.36
 28 -4 -5 -0.56 0.3
 -28 -2 -5 0.5 0.55
 -28 2 5 0.23 0.41
 -28 2 5 -0.54 0.46
 28 -2 -5 -0.09 0.3
 28 2 5 -0.46 0.38
 -28 0 -5 -0.15 0.43
 -28 0 5 -0.18 0.38
 28 0 -5 -0.78 0.37
 28 0 5 -0.19 0.35
 28 0 -5 -0.18 0.35
 -28 -2 5 -0.65 0.25
 -28 2 -5 0.12 0.53
 28 2 -5 0.07 0.38
 28 -2 5 0.23 0.36
 28 2 -5 0.74 0.49
 28 4 -5 -0.57 0.38
 28 -4 5 1.12 0.58
 28 4 -5 -0.51 0.41
 -29 3 5 2.82 0.8
 -29 3 5 2.89 0.98
 -29 -3 -5 1.33 0.83
 29 3 5 2.42 0.76
 29 -3 -5 1.29 0.56
 -29 1 5 2.85 0.83
 -29 -1 -5 1.15 0.77
 29 -1 -5 3.62 0.89
 29 1 5 3.22 0.84
 29 -1 -5 1.24 0.58
 -29 1 -5 1.32 0.72
 -29 -1 5 1.04 0.51
 29 -1 5 1.81 0.64
 29 1 -5 2.47 0.73
 29 1 -5 1.18 0.68
 -29 3 -5 4.07 1.17
 29 3 -5 2.87 0.87
 29 3 -5 2.84 0.9
 29 -3 5 1.66 0.62
 -30 -2 -5 0.42 0.6
 -30 2 5 -0.74 0.38
 -30 2 5 -0.4 0.54
 30 2 5 0.82 0.58
 30 -2 -5 0 0.34
 -30 0 -5 -0.26 0.55
 -30 0 5 0.1 0.46
 30 0 -5 -0.13 0.38
 30 0 5 -0.06 0.41
 30 0 -5 0.42 0.48
 -30 -2 5 -0.55 0.27
 -30 2 -5 -1.2 0.49
 30 2 -5 0.79 0.44
 30 -2 5 0.09 0.48
 30 2 -5 0.45 0.49
 -31 1 5 1.59 0.7
 -31 -1 -5 0.18 0.63
 31 -1 -5 1.11 0.58
 31 1 5 1.4 0.64
 31 -1 -5 1.3 0.77
 -31 -1 5 2.44 0.67
 -31 1 -5 1.6 0.93
 31 -1 5 0.46 0.54
 31 1 -5 2.38 0.83
 31 1 -5 1.64 0.66
 -32 0 -5 0.57 0.58
 -32 0 5 0.06 0.46
 32 0 5 0.37 0.55
 32 0 -5 0.63 0.46
 32 0 -5 -0.36 0.41
 0 -8 -6 7.68 1.15
 0 8 6 9.24 1.49
 0 6 6 40.06 3.8
 0 -6 -6 37.58 2.08
 0 -4 -6 58.13 2.2
 0 4 6 53.06 2.69
 0 2 6 82.2 3.16
 0 2 6 76.63 2.16
 0 -2 -6 82.84 2.27
 0 0 6 157.4 4.56
 0 0 -6 153.4 4.13
 0 2 -6 80.81 2.79
 0 2 -6 78.73 2.84
 0 4 -6 59.01 2.32
 0 4 -6 56.97 2.9
 0 4 -6 56.55 2.26
 0 -6 6 39.42 1.67
 0 6 -6 48.21 4.26
 0 6 -6 38.98 1.96
 0 6 -6 35.81 1.54
 0 8 -6 11.46 1.22
 0 -8 6 9.09 1.05
 0 8 -6 9.61 1.65
 -1 7 6 -0.48 0.46
 -1 -7 -6 0.9 0.41
 1 -7 -6 0.67 0.4
 1 7 6 0.13 0.51
 -1 -5 -6 -0.01 0.23
 -1 5 6 0.03 0.37
 1 5 6 -0.06 0.32
 1 -5 -6 0.19 0.27
 -1 -3 -6 0.87 0.3
 -1 3 6 0.79 0.4
 1 3 6 0.38 0.29
 1 -3 -6 0.96 0.31
 -1 -1 -6 1.87 0.36
 -1 1 6 2.27 0.58
 1 -1 -6 1.9 0.35
 1 -1 -6 2.35 0.3
 1 1 6 1.79 0.51
 -1 1 -6 3.02 0.61
 -1 1 -6 2.28 0.53
 -1 1 -6 2.29 0.55
 1 1 -6 2.12 0.54
 1 1 -6 3.66 0.7
 1 1 -6 2.5 0.54
 1 -1 6 2.58 0.56
 -1 3 -6 0.18 0.27
 -1 3 -6 0.17 0.37
 -1 3 -6 0.95 0.35
 1 3 -6 1.07 0.33
 1 3 -6 0.27 0.32
 1 3 -6 1.07 0.37
 -1 5 -6 -0.1 0.32
 -1 -5 6 -0.73 0.26
 -1 5 -6 0.12 0.34
 1 5 -6 0.11 0.35
 1 -5 6 0.29 0.4
 1 5 -6 -0.25 0.19
 1 -5 6 0.15 0.14
 1 5 -6 -0.17 0.23
 -1 7 -6 0.26 0.44
 -1 7 -6 -0.51 0.29
 -1 -7 6 -0.11 0.34
 -1 7 -6 0.36 0.38
 1 -7 6 0.4 0.38
 1 7 -6 0.02 0.36
 1 7 -6 0.7 0.65
 1 7 -6 0.12 0.3
 -2 8 6 8.29 1.48
 -2 -8 -6 6.49 1.07
 2 8 6 6.73 1.22
 2 -8 -6 5.46 0.98
 -2 6 6 29.02 2.69
 -2 -6 -6 36.93 2.07
 2 6 6 34.97 2.74
 2 -6 -6 34.12 2.13
 -2 4 6 49.48 2.58
 -2 -4 -6 47.96 1.97
 2 -4 -6 51.01 2.02
 2 4 6 48.85 2.54
 -2 2 6 60.15 1.89
 -2 -2 -6 66.64 1.96
 -2 2 6 64.78 2.78
 2 2 6 64.97 1.85
 2 -2 -6 66.75 1.97
 2 2 6 63.41 2.72
 -2 0 6 125.26 3.92
 -2 0 -6 129.02 3.59
 2 0 -6 120.69 3.94
 2 0 -6 123.84 3.53
 2 0 6 130.87 4.01
 -2 2 -6 66.05 2.59
 -2 2 -6 62.99 2.52
 -2 -2 6 65.64 2.44
 2 -2 6 68.06 2.58
 2 2 -6 64.57 2.29
 2 2 -6 62.18 2.43
 2 2 -6 59.72 4.24
 -2 4 -6 47.08 2.62
 -2 4 -6 47.97 2.14
 2 4 -6 48.24 2.65
 2 4 -6 46.24 1.88
 2 4 -6 44.33 1.4
 2 4 -6 43.3 1.89
 -2 -6 6 35.09 1.61
 -2 -6 6 32.68 1.84
 -2 6 -6 29.86 3.65
 -2 6 -6 34.96 1.49
 -2 6 -6 34.97 1.97
 2 6 -6 34.9 1.64
 2 6 -6 33.31 1.49
 2 -6 6 33.88 1.52
 2 6 -6 37.09 1.86
 -2 8 -6 6.21 1.4
 -2 -8 6 5.99 0.94
 -2 8 -6 10.04 1.14
 2 8 -6 4.62 0.89
 2 8 -6 6.44 1.31
 2 -8 6 7.21 0.99
 -3 7 6 -0.16 0.43
 -3 -7 -6 -0.07 0.31
 3 7 6 0.98 0.56
 3 -7 -6 -0.01 0.32
 -3 5 6 -0.02 0.34
 -3 -5 -6 0.43 0.3
 3 -5 -6 -0.23 0.23
 3 5 6 0.15 0.36
 -3 3 6 0.46 0.36
 -3 -3 -6 1.11 0.34
 3 -3 -6 0.58 0.27
 3 3 6 0.12 0.34
 -3 1 6 2.61 0.35
 -3 1 6 2.93 0.63
 -3 -1 -6 2.09 0.39
 3 1 6 1.59 0.49
 3 -1 -6 1.32 0.32
 3 -1 -6 2.45 0.33
 -3 -1 6 2.33 0.55
 -3 1 -6 2.4 0.57
 -3 1 -6 2.62 0.63
 3 1 -6 3.13 0.65
 3 1 -6 1.07 0.38
 3 -1 6 1.82 0.54
 3 1 -6 1.78 0.49
 -3 3 -6 0.29 0.35
 -3 3 -6 1.39 0.56
 3 3 -6 0.65 0.3
 3 3 -6 0.75 0.45
 -3 5 -6 0.36 0.33
 -3 5 -6 -0.39 0.33
 3 -5 6 0.15 0.16
 3 5 -6 0.28 0.21
 3 5 -6 0.21 0.23
 3 5 -6 -0.72 0.34
 3 5 -6 0.41 0.32
 -3 7 -6 1.13 0.68
 -3 7 -6 -0.51 0.33
 -3 -7 6 0.4 0.41
 -3 7 -6 -0.15 0.46
 3 -7 6 0.64 0.37
 3 7 -6 0.15 0.31
 3 7 -6 0.28 0.29
 3 7 -6 0.74 0.6
 3 7 -6 -0.07 0.33
 -4 -8 -6 5.71 1.05
 -4 8 6 8.13 1.38
 4 -8 -6 6.24 1.12
 4 8 6 6.07 1.24
 -4 -6 -6 32.53 2.8
 -4 6 6 28.55 2.14
 4 6 6 30.14 2.51
 -4 -4 -6 35.43 1.67
 -4 4 6 34.49 2.17
 4 -4 -6 35.18 1.67
 4 4 6 36.36 2.13
 -4 -2 -6 49.48 1.64
 -4 2 6 45.68 1.64
 -4 2 6 51.18 2.41
 4 2 6 49.13 2.35
 4 2 6 48.17 1.53
 4 -2 -6 47.4 1.39
 4 -2 -6 52.05 1.71
 4 -2 -6 45.42 2.04
 -4 0 -6 104.83 3.66
 -4 0 6 105.37 3.43
 -4 0 -6 99.64 3.12
 4 0 6 101.94 3.49
 4 0 -6 102.19 3.45
 4 0 -6 100.52 3.06
 -4 2 -6 50.14 2.31
 -4 2 -6 49.27 2.49
 -4 -2 6 48.71 2.02
 4 2 -6 49.46 1.76
 4 2 -6 49.05 2.34
 4 2 -6 43.43 2.3
 -4 4 -6 34.97 2.28
 -4 -4 6 34.07 1.31
 -4 4 -6 35.59 1.93
 4 4 -6 31.81 2.15
 4 4 -6 32.46 1.2
 4 4 -6 33.22 1.54
 4 4 -6 34.33 1.42
 -4 6 -6 27.13 1.28
 -4 -6 6 25.64 1.76
 -4 6 -6 30.74 1.9
 -4 6 -6 24.56 2.69
 -4 -6 6 26.8 1.44
 4 6 -6 25.76 1.33
 4 6 -6 25.98 2.71
 4 -6 6 26.39 1.31
 4 6 -6 25.75 1.29
 4 6 -6 27.94 1.45
 -4 8 -6 6.64 1.34
 -4 -8 6 4.17 0.87
 -4 8 -6 5.67 1.07
 4 -8 6 5.66 0.86
 4 8 -6 7.94 1.5
 4 8 -6 7.14 0.97
 -5 -7 -6 -0.25 0.29
 -5 7 6 -0.52 0.43
 5 -7 -6 -0.06 0.34
 5 7 6 0.3 0.48
 -5 5 6 -0.83 0.27
 -5 -5 -6 0.09 0.25
 5 5 6 -0.19 0.33
 5 -5 -6 0.08 0.25
 -5 -3 -6 0.55 0.3
 -5 3 6 0.05 0.38
 5 3 6 0.48 0.35
 5 -3 -6 0.39 0.26
 -5 1 6 3.03 0.68
 -5 1 6 2.47 0.4
 -5 -1 -6 1.65 0.38
 5 -1 -6 2.44 0.43
 5 1 6 2.21 0.62
 5 -1 -6 2.66 0.37
 -5 -1 6 2.31 0.52
 -5 1 -6 1.46 0.56
 -5 1 -6 1.35 0.48
 5 -1 6 2.47 0.58
 5 1 -6 1.8 0.49
 5 1 -6 1.84 0.51
 5 1 -6 2.05 0.44
 -5 3 -6 0.31 0.34
 -5 3 -6 0.2 0.35
 5 3 -6 0.5 0.23
 5 3 -6 0.43 0.23
 5 3 -6 0.74 0.43
 5 3 -6 0.86 0.35
 5 3 -6 0.41 0.16
 -5 -5 6 0.5 0.23
 -5 5 -6 0.13 0.31
 -5 5 -6 -0.02 0.34
 5 5 -6 0.13 0.36
 5 5 -6 0.13 0.19
 5 5 -6 -0.11 0.24
 5 -5 6 -0.23 0.14
 5 5 -6 0.12 0.23
 -5 7 -6 0.4 0.48
 -5 7 -6 0.34 0.41
 -5 7 -6 0.07 0.54
 -5 -7 6 0.04 0.56
 -5 -7 6 0.83 0.41
 5 7 -6 0.75 0.35
 5 7 -6 0.81 0.66
 5 7 -6 0.77 0.32
 5 7 -6 -0.47 0.29
 5 -7 6 0.27 0.34
 -6 8 6 5.06 1.22
 -6 -8 -6 7.52 1.22
 6 8 6 4.25 0.97
 6 -8 -6 4.32 0.9
 -6 6 6 23.36 2.02
 -6 -6 -6 23.51 1.96
 6 -6 -6 22.22 1.58
 -6 -4 -6 33.2 1.62
 -6 4 6 33.49 2.15
 6 -4 -6 32.06 1.61
 6 4 6 33.86 2.05
 -6 2 6 43.59 1.67
 -6 -2 -6 42.93 1.27
 -6 2 6 49.16 2.37
 6 2 6 49.18 2.32
 6 -2 -6 45.87 1.64
 6 -2 -6 45.25 1.95
 6 -2 -6 43.74 1.39
 6 2 6 43.03 1.47
 -6 0 -6 102.69 3.69
 -6 0 6 98.31 3.38
 -6 0 -6 96.75 3.12
 6 0 -6 97.01 3.39
 6 0 -6 94.17 3.01
 6 0 -6 95.74 2.54
 6 0 6 100.13 3.47
 6 0 -6 98.84 2.37
 -6 2 -6 44.84 2.31
 -6 2 -6 45.56 2.3
 -6 -2 6 45.52 1.91
 6 2 -6 45.05 1.94
 6 2 -6 47.1 1.51
 6 2 -6 48.21 2.31
 -6 4 -6 33.92 2.26
 -6 4 -6 33.93 2.02
 6 4 -6 31.3 1.46
 6 4 -6 33.66 1.23
 6 4 -6 31.78 1.25
 6 4 -6 32.86 2.15
 -6 -6 6 23.64 1.41
 -6 6 -6 27 2.24
 -6 6 -6 25.61 1.82
 -6 -6 6 23.39 1.34
 -6 6 -6 22.17 1.21
 6 6 -6 26.59 1.29
 6 -6 6 24.13 1.26
 6 6 -6 24.62 1.32
 6 6 -6 27.81 2.22
 6 6 -6 25.52 1.17
 -6 8 -6 4.78 1.31
 -6 8 -6 5.94 1.13
 -6 -8 6 5.25 0.91
 6 -8 6 6.36 1.01
 6 8 -6 5.38 1.23
 -7 -7 -6 -0.08 0.33
 -7 7 6 0.49 0.54
 7 -7 -6 0.31 0.4
 7 7 6 0.21 0.48
 -7 -5 -6 -0.26 0.21
 -7 5 6 0.16 0.39
 7 -5 -6 0.02 0.25
 7 5 6 0.43 0.35
 -7 -3 -6 0.32 0.27
 -7 3 6 0.56 0.39
 7 -3 -6 0.43 0.26
 7 3 6 -0.24 0.24
 -7 1 6 1.75 0.37
 -7 1 6 2.64 0.63
 -7 1 6 1.54 0.4
 -7 -1 -6 1.83 0.34
 7 1 6 1.7 0.54
 7 -1 -6 1.93 0.44
 7 -1 -6 2.16 0.37
 7 -1 -6 2.15 0.45
 7 1 6 2.03 0.28
 -7 -1 6 2.08 0.51
 -7 1 -6 2.61 0.68
 7 1 -6 1.68 0.29
 7 1 -6 2.64 0.6
 7 1 -6 1.44 0.34
 7 -1 6 1.68 0.5
 7 1 -6 1.81 0.52
 7 1 -6 1.8 0.27
 -7 3 -6 0.33 0.35
 -7 3 -6 -0.21 0.31
 7 3 -6 0.42 0.4
 7 3 -6 0.17 0.19
 7 3 -6 1.07 0.34
 7 3 -6 0.42 0.19
 7 3 -6 0.49 0.26
 -7 5 -6 -0.26 0.18
 -7 5 -6 -0.33 0.31
 -7 -5 6 0.12 0.27
 -7 5 -6 -0.36 0.37
 7 5 -6 0.08 0.25
 7 5 -6 0.53 0.23
 7 5 -6 0.07 0.19
 7 5 -6 0.25 0.41
 -7 7 -6 -0.33 0.46
 -7 -7 6 0.66 0.42
 -7 7 -6 0.43 0.35
 -7 7 -6 -0.69 0.37
 7 7 -6 0.5 0.59
 7 7 -6 -0.08 0.34
 7 7 -6 0.43 0.22
 7 -7 6 0.25 0.35
 -8 -8 -6 4.81 0.91
 -8 8 6 7.76 1.47
 8 8 6 6.69 1.23
 8 -8 -6 5.11 1
 -8 -6 -6 25.47 1.69
 -8 6 6 26.22 2.16
 8 -6 -6 24.19 1.64
 8 6 6 27.29 3.07
 -8 -4 -6 35.2 1.73
 -8 4 6 34.09 2.25
 8 -4 -6 35.27 1.71
 8 4 6 34.82 2.09
 -8 -2 -6 52.79 1.84
 -8 2 6 49.86 2.45
 -8 2 6 49.15 1.74
 8 2 6 49.19 2.39
 8 -2 -6 52.45 1.84
 8 -2 -6 48.74 1.65
 8 2 6 48.17 1.62
 -8 0 6 96.59 3.21
 -8 0 -6 99.52 3.74
 -8 0 6 93.92 3.42
 8 0 -6 98 3.11
 8 0 6 100.26 3.51
 8 0 -6 95.79 2.63
 8 0 -6 99.7 2.51
 8 0 -6 94.88 2.77
 -8 2 -6 53.73 2.6
 -8 -2 6 49.75 1.96
 8 2 -6 49.85 2.02
 8 2 -6 51.98 2.46
 8 2 -6 48.42 1.54
 8 2 -6 49.9 1.6
 -8 4 -6 33.68 1.27
 -8 4 -6 37.91 2.2
 -8 4 -6 33.91 2.29
 8 4 -6 32.65 1.41
 8 -4 6 34.31 1.16
 8 4 -6 35.64 2.26
 8 4 -6 33.26 1.36
 -8 6 -6 24.4 2.12
 -8 -6 6 25.93 1.5
 -8 6 -6 24.39 1.92
 -8 6 -6 24.47 1.27
 8 6 -6 23.93 1.32
 8 -6 6 23.96 1.28
 8 6 -6 22.58 0.95
 8 6 -6 25.1 2.1
 -8 -8 6 4.48 0.96
 -8 8 -6 5.47 1.28
 -8 8 -6 3.58 0.99
 8 -8 6 5.73 1.02
 8 8 -6 6.81 1.39
 -9 -7 -6 -0.16 0.34
 -9 7 6 -0.96 0.44
 9 7 6 -0.33 0.37
 9 -7 -6 0.06 0.34
 -9 5 6 0.63 0.59
 -9 -5 -6 0.15 0.33
 9 5 6 0.37 0.42
 9 -5 -6 -0.18 0.27
 -9 3 6 1.26 0.58
 -9 -3 -6 -0.04 0.23
 9 3 6 -0.18 0.26
 9 -3 -6 0.39 0.27
 -9 -1 -6 1.84 0.39
 -9 1 6 0.77 0.29
 -9 -1 -6 1.13 0.28
 -9 1 6 0.84 0.38
 -9 1 6 0.84 0.39
 9 -1 -6 1.35 0.34
 9 -1 -6 1.51 0.36
 9 1 6 1.07 0.45
 9 -1 -6 1.15 0.39
 -9 -1 6 2.11 0.52
 -9 -1 6 0.69 0.35
 -9 1 -6 1.49 0.6
 9 -1 6 1.36 0.49
 9 1 -6 1.63 0.3
 9 1 -6 0.96 0.27
 9 1 -6 1.07 0.22
 9 1 -6 1.33 0.45
 9 1 -6 1.35 0.49
 -9 -3 6 -0.17 0.21
 -9 3 -6 0.89 0.49
 9 3 -6 0.49 0.21
 9 3 -6 0.57 0.27
 9 3 -6 0.59 0.26
 9 3 -6 0.44 0.37
 -9 5 -6 -0.35 0.37
 -9 5 -6 0.08 0.2
 -9 5 -6 -0.26 0.4
 9 5 -6 -0.21 0.17
 9 5 -6 -0.25 0.35
 9 5 -6 -0.15 0.23
 -9 -7 6 -0.46 0.41
 -9 7 -6 0.35 0.54
 9 -7 6 0.55 0.41
 9 7 -6 0.58 0.55
 -10 6 6 21.11 1.94
 -10 -6 -6 20.56 1.56
 10 6 6 24.69 1.85
 10 -6 -6 22.66 1.58
 -10 4 6 33.52 1.15
 -10 -4 -6 36.16 1.77
 -10 4 6 35.63 2.32
 10 4 6 34.92 2.08
 10 -4 -6 34.03 1.73
 -10 2 6 45.98 1.8
 -10 -2 -6 47.08 1.66
 -10 -2 -6 48.12 1.85
 -10 2 6 48.81 2.43
 10 2 6 49.08 2.36
 10 -2 -6 47.54 1.74
 10 -2 -6 47.91 2.02
 10 -2 -6 51.03 1.88
 -10 0 -6 90.71 3.64
 -10 0 6 85.97 3.15
 -10 0 6 89.94 3.26
 10 0 -6 85.81 2.96
 10 0 -6 85.66 2.7
 10 0 -6 87.22 2.47
 10 0 6 87.44 3.25
 10 0 -6 87.34 2.36
 -10 -2 6 49.78 1.96
 -10 2 -6 48.95 2.6
 10 2 -6 52.91 2.49
 10 2 -6 50.01 1.76
 10 2 -6 48.61 1.69
 -10 4 -6 32.61 1.33
 -10 4 -6 35.82 2.24
 10 4 -6 32.78 1.41
 10 -4 6 31.21 1.17
 10 4 -6 34.72 1.67
 10 4 -6 34.41 2.25
 -10 6 -6 24.06 1.93
 -10 -6 6 22.43 1.46
 -10 6 -6 21.93 2.12
 -10 6 -6 21.06 1.21
 10 6 -6 19.67 1.87
 10 6 -6 23.58 1.35
 10 -6 6 20.75 1.24
 -11 -7 -6 0.18 0.39
 -11 7 6 -0.93 0.41
 11 -7 -6 -0.43 0.29
 11 7 6 -0.52 0.46
 -11 5 6 0.3 0.17
 -11 5 6 -0.15 0.4
 -11 -5 -6 0.48 0.36
 11 -5 -6 0.23 0.28
 11 5 6 0.11 0.36
 -11 3 6 -0.64 0.31
 -11 -3 -6 0.25 0.21
 -11 3 6 0.39 0.24
 -11 -3 -6 0.45 0.28
 11 -3 -6 0.33 0.28
 11 3 6 0.07 0.27
 -11 -1 -6 1.2 0.35
 -11 1 6 0.63 0.36
 -11 1 6 1.07 0.43
 11 -1 -6 1.47 0.38
 11 -1 -6 0.67 0.27
 11 1 6 0.08 0.29
 11 1 6 0.52 0.22
 11 -1 -6 0.72 0.33
 -11 -1 6 0.88 0.37
 -11 -1 6 0.16 0.35
 -11 1 -6 1.62 0.68
 11 1 -6 1.27 0.51
 11 1 -6 1.31 0.35
 11 1 -6 1.46 0.37
 -11 3 -6 0.52 0.44
 -11 -3 6 0.53 0.27
 11 3 -6 0.76 0.29
 11 3 -6 0.48 0.23
 11 3 -6 0.2 0.35
 -11 5 -6 0.27 0.23
 -11 -5 6 -0.38 0.26
 -11 5 -6 -0.49 0.35
 11 -5 6 0.01 0.22
 11 5 -6 0.82 0.57
 -11 7 -6 0.48 0.5
 -11 7 -6 0.31 0.55
 -11 -7 6 0.4 0.49
 11 -7 6 -0.8 0.34
 11 7 -6 1.15 0.71
 -12 6 6 18.02 1.85
 -12 6 6 18.07 0.78
 -12 -6 -6 15.82 1.41
 12 -6 -6 17.45 1.43
 12 6 6 17.72 1.56
 -12 -4 -6 25.24 1.54
 -12 -4 -6 24.45 0.94
 -12 4 6 22.87 1.09
 -12 4 6 23.3 1.92
 12 -4 -6 24.43 1.47
 12 4 6 23.99 1.73
 -12 2 6 35.84 2.11
 -12 2 6 31.66 1.56
 -12 -2 -6 30.09 1.39
 -12 -2 -6 33.56 1.57
 12 -2 -6 34.57 1.57
 12 -2 -6 30.35 1.55
 12 -2 -6 32.08 1.46
 12 2 6 34.74 1.98
 -12 0 6 63.01 2.53
 -12 0 -6 61.12 2.98
 -12 0 6 62.5 2.59
 12 0 6 60.36 2.68
 12 0 -6 60.69 2.02
 12 0 6 57.98 1.69
 12 0 -6 57.91 2.23
 12 0 -6 56.85 2.38
 12 0 6 57.27 1.76
 -12 2 -6 32.17 2.12
 -12 -2 6 33 1.5
 12 2 -6 34.55 2
 12 2 -6 31.53 1.41
 12 2 -6 34.24 1.51
 -12 4 -6 28.12 2.05
 -12 4 -6 23.21 1.41
 12 4 -6 23.73 1.27
 12 4 -6 25.48 1.93
 12 4 -6 23.5 1.44
 -12 6 -6 18.21 1.76
 -12 6 -6 16.65 1.91
 -12 -6 6 17.89 1.39
 -12 6 -6 16.88 1.12
 12 -6 6 17.15 1.38
 12 6 -6 17.88 1.23
 12 6 -6 13.99 1.66
 -13 7 6 -0.65 0.38
 -13 -7 -6 0.52 0.39
 13 7 6 0.54 0.48
 13 -7 -6 -0.67 0.32
 -13 -5 -6 0.05 0.33
 -13 5 6 -0.2 0.35
 -13 5 6 0.38 0.29
 13 -5 -6 0.33 0.44
 13 5 6 0.16 0.33
 -13 -3 -6 0.31 0.24
 -13 -3 -6 0.93 0.36
 -13 3 6 0.26 0.3
 -13 3 6 -0.31 0.37
 13 -3 -6 0.46 0.32
 13 3 6 -0.43 0.26
 -13 1 6 0.34 0.36
 -13 -1 -6 0 0.38
 -13 -1 -6 1.07 0.34
 13 1 6 1.49 0.4
 13 1 6 0.88 0.47
 13 -1 -6 0.45 0.26
 13 -1 -6 0.24 0.25
 13 -1 -6 0.83 0.41
 -13 1 -6 0.93 0.53
 13 1 -6 1.17 0.46
 13 -1 6 0.69 0.21
 13 1 -6 0.85 0.33
 13 -1 6 0.81 0.2
 13 1 -6 0.31 0.28
 -13 3 -6 0.18 0.39
 -13 -3 6 0.38 0.25
 13 3 -6 0.16 0.26
 13 3 -6 0.13 0.38
 13 3 -6 0.05 0.21
 13 -3 6 0.07 0.15
 -13 5 -6 -0.18 0.5
 -13 -5 6 -0.61 0.26
 -13 5 -6 -0.28 0.27
 13 5 -6 0.45 0.29
 13 -5 6 -0.12 0.26
 -13 7 -6 0.41 0.58
 -13 7 -6 0.42 0.65
 -13 -7 6 -0.35 0.45
 13 -7 6 0.95 0.5
 13 7 -6 -1.06 0.43
 -14 -6 -6 12.8 1.3
 -14 6 6 10.72 0.84
 -14 6 6 13.15 1.93
 14 -6 -6 13.09 1.29
 14 6 6 13.34 1.37
 -14 -4 -6 15.11 0.88
 -14 -4 -6 15.05 1.23
 -14 4 6 13.53 0.97
 -14 4 6 14.64 1.57
 14 -4 -6 14.84 1.2
 14 4 6 14.46 1.38
 -14 -2 -6 18.06 1.12
 -14 -2 -6 20.68 1.27
 -14 2 6 18.71 1.53
 -14 2 6 17.65 1.2
 14 2 6 21.12 1.56
 14 -2 -6 15.54 1.13
 14 -2 -6 17.39 1.13
 14 -2 -6 17.52 1.16
 -14 0 6 31.94 1.89
 -14 0 6 37.12 1.9
 -14 0 -6 35.29 1.67
 -14 0 -6 39.58 2.44
 14 0 -6 37.13 1.61
 14 0 -6 35.16 1.13
 14 0 6 36.44 1.34
 14 0 -6 36.5 1.87
 14 0 -6 34.05 2.07
 -14 -2 6 19.35 1.11
 -14 2 -6 21.95 1.83
 14 -2 6 17.91 0.89
 14 2 -6 17.61 1.11
 14 2 -6 17.69 1.47
 14 -2 6 16.94 0.8
 14 2 -6 18.23 1.17
 -14 4 -6 14.72 0.98
 -14 4 -6 16.26 1.64
 14 4 -6 15.19 1.54
 14 4 -6 14.06 1.02
 14 4 -6 12.33 1.13
 -14 6 -6 11.6 1.75
 -14 -6 6 14.68 1.29
 14 6 -6 12.01 1.06
 14 -6 6 11.31 0.95
 14 6 -6 10.15 1.57
 -15 7 6 0.74 0.37
 -15 7 6 -0.5 0.38
 -15 -7 -6 -0.27 0.35
 15 7 6 0.55 0.55
 15 -7 -6 0.57 0.4
 -15 -5 -6 0.5 0.27
 -15 5 6 -0.24 0.38
 -15 -5 -6 0.07 0.32
 15 5 6 0.03 0.51
 -15 3 6 0.2 0.31
 -15 3 6 0.72 0.36
 -15 -3 -6 -0.01 0.25
 -15 -3 -6 -0.03 0.29
 15 3 6 0.46 0.4
 15 -3 -6 0.14 0.25
 -15 -1 -6 0.57 0.48
 -15 1 6 0.5 0.39
 -15 -1 -6 0.28 0.33
 -15 1 6 0.31 0.3
 15 -1 -6 0.58 0.29
 15 1 6 -0.07 0.35
 15 1 6 0.41 0.28
 15 -1 -6 0.7 0.27
 -15 -1 6 0.4 0.32
 -15 1 -6 0.54 0.54
 15 1 -6 0.56 0.41
 15 1 -6 0.45 0.31
 -15 3 -6 0.79 0.58
 15 3 -6 0.72 0.34
 15 3 -6 0.42 0.3
 15 3 -6 0.1 0.42
 -15 5 -6 -0.42 0.43
 15 5 -6 0.4 0.38
 15 5 -6 0.25 0.37
 15 -5 6 -0.19 0.28
 15 5 -6 0.76 0.54
 -15 -7 6 -0.24 0.5
 -15 7 -6 -0.54 0.55
 15 -7 6 0.01 0.47
 15 7 -6 0.13 0.58
 -16 6 6 8.78 1.54
 -16 -6 -6 7.51 1.18
 16 6 6 8.59 1.25
 16 -6 -6 7.27 1.11
 -16 4 6 10.89 0.99
 -16 4 6 8.73 1.4
 -16 -4 -6 10.61 1.07
 -16 -4 -6 10.19 0.84
 16 -4 -6 9.79 1.03
 16 4 6 10.15 1.19
 -16 2 6 15.81 1.44
 -16 -2 -6 14.56 1.26
 -16 -2 -6 15.63 1.17
 -16 2 6 13.59 1.12
 16 2 6 14.59 1.14
 16 -2 -6 13.49 1.07
 16 -2 -6 14.76 1.07
 16 -2 -6 16.49 1.16
 16 2 6 16.15 1.35
 -16 0 6 30.31 1.72
 -16 0 -6 30.87 2.23
 16 0 -6 28.4 1.63
 16 0 6 29.5 1.38
 16 0 -6 28.8 1.51
 16 0 -6 27.3 1.7
 -16 -2 6 14.48 0.98
 -16 2 -6 14.29 1.54
 16 2 -6 14.27 1.07
 16 2 -6 16.54 1.44
 16 2 -6 15.71 1.16
 -16 4 -6 10.88 0.88
 -16 4 -6 11.81 1.44
 16 4 -6 10.5 0.92
 16 4 -6 11.23 1.1
 16 -4 6 8.04 0.72
 16 4 -6 9.96 1.46
 -16 6 -6 9.69 1.67
 -16 -6 6 7.44 1.1
 16 6 -6 6.55 1.35
 16 -6 6 8.14 0.85
 -17 5 6 -0.29 0.43
 -17 -5 -6 -0.15 0.34
 -17 -5 -6 -0.25 0.3
 17 -5 -6 0.1 0.35
 17 5 6 0.35 0.44
 -17 -3 -6 -0.48 0.33
 -17 -3 -6 0.03 0.27
 -17 3 6 -0.03 0.35
 17 -3 -6 0.12 0.27
 17 3 6 -0.46 0.26
 -17 1 6 1.17 0.5
 -17 -1 -6 0.25 0.41
 -17 -1 -6 0.34 0.36
 17 -1 -6 0.63 0.39
 17 -1 -6 0.09 0.25
 17 -1 -6 0.38 0.26
 17 -1 -6 0.05 0.37
 17 1 6 0.19 0.3
 -17 1 -6 0.62 0.52
 -17 -1 6 0.41 0.28
 17 1 -6 -0.01 0.32
 17 -1 6 0.12 0.23
 17 1 -6 0.46 0.31
 17 1 -6 0.31 0.32
 -17 3 -6 0.17 0.47
 -17 -3 6 0.42 0.2
 17 3 -6 0.28 0.32
 17 3 -6 0.6 0.48
 17 3 -6 0.19 0.3
 -17 5 -6 -0.62 0.31
 17 5 -6 0.93 0.56
 17 -5 6 0.32 0.31
 17 5 -6 0.55 0.43
 -18 6 6 5.59 1.34
 -18 -6 -6 6.78 1.13
 18 6 6 7.82 1.23
 18 -6 -6 5.36 0.99
 -18 4 6 11.97 1.14
 -18 -4 -6 7.91 0.88
 18 -4 -6 9.17 1.06
 18 4 6 6.93 1.16
 -18 2 6 14.78 1.41
 -18 -2 -6 13.68 1.53
 -18 -2 -6 16.77 1.27
 18 -2 -6 13.79 1.17
 18 -2 -6 14.4 1.08
 18 -2 -6 13.63 1.14
 18 2 6 11.8 1.09
 18 2 6 14.23 1.32
 -18 0 -6 27.67 2.14
 -18 0 6 27.63 1.7
 18 0 -6 26.8 1.54
 18 0 -6 27.89 1.67
 18 0 6 25.62 1.4
 18 0 -6 26.88 1.77
 -18 -2 6 13.1 0.92
 -18 2 -6 14.73 1.62
 18 -2 6 13.78 0.9
 18 2 -6 15.23 1.17
 18 2 -6 15.54 1.2
 18 2 -6 15.75 1.43
 -18 4 -6 8.24 1.8
 18 4 -6 11.24 1.34
 18 -4 6 10.92 0.88
 18 4 -6 9.76 0.96
 18 4 -6 9.03 1.06
 -18 6 -6 6.28 1.29
 18 -6 6 7.49 0.95
 18 6 -6 7.43 1.42
 18 6 -6 6.44 1.06
 -19 5 6 0.04 0.51
 -19 -5 -6 1.02 0.5
 -19 5 6 -0.54 0.7
 19 5 6 0.17 0.42
 19 -5 -6 0.7 0.44
 -19 -3 -6 -0.29 0.23
 -19 3 6 -0.42 0.41
 19 3 6 0.06 0.37
 19 -3 -6 0.22 0.32
 -19 -1 -6 -0.28 0.41
 -19 1 6 0.13 0.37
 19 -1 -6 0.67 0.27
 19 1 6 0.46 0.34
 19 -1 -6 -0.2 0.25
 19 -1 -6 -0.7 0.32
 19 -1 -6 0.81 0.45
 -19 1 -6 -0.29 0.42
 -19 -1 6 0.15 0.3
 19 1 -6 0.37 0.25
 19 -1 6 -0.21 0.26
 19 1 -6 0.35 0.44
 19 1 -6 -0.11 0.29
 -19 -3 6 0.16 0.18
 -19 3 -6 0.41 0.51
 19 -3 6 -0.26 0.26
 19 3 -6 0.43 0.34
 19 3 -6 -0.03 0.31
 19 3 -6 0.06 0.4
 -19 5 -6 0.32 0.49
 -19 5 -6 -0.55 0.35
 19 5 -6 0.33 0.47
 19 -5 6 -0.44 0.32
 19 5 -6 -0.36 0.26
 -20 6 6 4.97 1.23
 -20 -6 -6 4.66 0.94
 20 6 6 5.24 0.99
 20 -6 -6 3.79 0.84
 -20 -4 -6 4.9 0.91
 -20 4 6 8.23 1.44
 -20 -4 -6 8.21 0.98
 20 -4 -6 8.8 1.22
 20 4 6 5.92 1.03
 -20 2 6 10.35 1.26
 20 -2 -6 10.38 1.07
 20 -2 -6 11.76 1.11
 20 2 6 10.97 1.03
 -20 0 -6 21.28 1.92
 -20 0 6 21.18 1.51
 20 0 -6 19.76 1.39
 20 0 -6 20.27 1.51
 20 0 6 18.53 1.24
 20 0 -6 20.04 1.58
 -20 2 -6 9.06 1.56
 -20 -2 6 11.62 0.84
 20 2 -6 11.34 1.06
 20 2 -6 9.24 1.37
 20 2 -6 12.02 1.11
 -20 4 -6 8.43 1.54
 20 4 -6 6.4 0.93
 20 4 -6 8.41 1.16
 20 4 -6 8.26 1.41
 20 -4 6 7.98 0.83
 -20 6 -6 4.18 1.13
 20 -6 6 3.17 0.74
 20 6 -6 4.82 1.12
 20 6 -6 5.01 1.01
 -21 5 6 0.24 0.54
 -21 -5 -6 -0.02 0.38
 21 5 6 -0.46 0.34
 -21 3 6 0 0.5
 -21 -3 -6 -0.31 0.46
 -21 -3 -6 0.16 0.45
 21 3 6 -0.09 0.35
 21 3 6 -0.18 0.36
 21 -3 -6 0.09 0.36
 -21 1 6 0.36 0.35
 21 -1 -6 -0.25 0.32
 21 -1 -6 0.01 0.28
 21 -1 -6 0.83 0.25
 21 1 6 0.16 0.33
 -21 -1 6 0.47 0.32
 -21 1 -6 -0.7 0.53
 21 1 -6 -0.15 0.38
 21 1 -6 -0.41 0.35
 21 -1 6 -0.06 0.27
 21 1 -6 0.07 0.26
 -21 3 -6 0.49 0.57
 21 3 -6 0.76 0.47
 21 3 -6 -0.33 0.49
 21 -3 6 0.13 0.29
 -21 5 -6 0.41 0.59
 21 5 -6 -0.08 0.43
 21 5 -6 -0.31 0.34
 21 -5 6 0.2 0.39
 -22 -4 -6 4.52 0.87
 -22 4 6 5.72 1.2
 22 4 6 5.28 1.01
 22 -4 -6 3.58 0.78
 -22 2 6 6.12 1.14
 -22 -2 -6 6.65 1.36
 22 -2 -6 5.75 0.92
 22 2 6 6.73 0.99
 22 -2 -6 5.97 0.81
 22 -2 -6 8.74 1
 -22 0 -6 10.1 1.61
 -22 0 6 10.9 1.14
 22 0 -6 9.89 1.2
 22 0 -6 9.82 1.08
 22 0 -6 10.98 1.52
 22 0 6 13 1.08
 -22 -2 6 5.48 0.65
 -22 2 -6 6.83 1.34
 22 2 -6 8.06 1.08
 22 2 -6 6.21 1.14
 22 2 -6 8.63 1.75
 22 -2 6 7.29 0.81
 -22 4 -6 4.25 1.19
 22 4 -6 5.7 1.15
 22 -4 6 5.11 0.82
 22 4 -6 3.17 1.25
 22 4 -6 3.83 0.88
 -23 5 6 -0.46 0.54
 -23 -5 -6 0.54 0.47
 23 5 6 0.29 0.43
 23 -5 -6 0.7 0.46
 -23 -3 -6 -0.08 0.51
 -23 3 6 -0.72 0.71
 23 -3 -6 0.61 0.42
 23 3 6 0.08 0.38
 -23 -1 -6 0.33 0.5
 -23 1 6 0.47 0.48
 23 -1 -6 -0.19 0.27
 23 1 6 0.01 0.34
 23 -1 -6 0 0.25
 23 -1 -6 0.37 0.41
 23 -1 -6 0.13 0.53
 -23 1 -6 -0.03 0.56
 -23 -1 6 0.43 0.42
 23 -1 6 0.65 0.38
 23 1 -6 0.93 0.5
 23 1 -6 -1.19 0.41
 23 1 -6 -0.15 0.3
 -23 3 -6 -0.07 0.48
 23 3 -6 0.41 0.35
 23 3 -6 0.68 0.51
 23 3 -6 0.59 0.49
 23 -3 6 0.31 0.38
 -23 5 -6 0.38 0.59
 23 5 -6 -0.09 0.52
 23 5 -6 -0.08 0.39
 23 -5 6 -0.53 0.46
 -24 4 6 2.79 0.87
 -24 -4 -6 3.73 0.81
 -24 -4 -6 2.32 0.9
 24 4 6 4.03 0.87
 24 -4 -6 2.01 0.71
 -24 2 6 1.91 0.77
 -24 -2 -6 2.58 0.9
 24 -2 -6 2.67 0.58
 24 -2 -6 3.77 0.84
 24 2 6 2.94 0.74
 24 -2 -6 2.44 0.66
 -24 0 6 5.25 0.93
 -24 0 -6 7.46 1.43
 24 0 -6 4.56 0.9
 24 0 -6 4.97 1.04
 24 0 6 6.71 0.99
 24 0 -6 4.72 0.89
 -24 2 -6 2.5 0.99
 -24 -2 6 1.53 0.46
 24 2 -6 1.51 0.56
 24 2 -6 1.88 0.72
 24 -2 6 3.31 0.69
 24 2 -6 3.17 0.69
 -24 4 -6 2.14 0.93
 24 -4 6 2.67 0.69
 24 4 -6 2.37 0.83
 24 4 -6 2.07 0.69
 -25 -3 -6 0.87 0.56
 -25 3 6 -0.04 0.49
 25 3 6 -0.92 0.47
 25 -3 -6 -0.13 0.38
 -25 1 6 0.05 0.45
 -25 -1 -6 0.58 0.48
 25 1 6 -0.92 0.39
 25 -1 -6 0.5 0.44
 25 -1 -6 0.09 0.36
 25 -1 -6 0.4 0.29
 -25 -1 6 0.33 0.31
 -25 1 -6 0.47 0.51
 25 1 -6 0.41 0.38
 25 1 -6 0.39 0.52
 25 -1 6 -0.63 0.36
 25 1 -6 -0.17 0.57
 -25 3 -6 0.52 0.53
 25 3 -6 -0.31 0.45
 25 -3 6 -0.24 0.41
 25 3 -6 -0.63 0.31
 -26 -4 -6 1.47 0.83
 -26 4 6 0.36 0.61
 26 -4 -6 1.22 0.58
 26 4 6 1.35 0.67
 -26 -2 -6 0.67 0.66
 -26 2 6 0.93 0.63
 26 2 6 2.11 0.63
 26 -2 -6 1.74 0.66
 -26 0 -6 2.88 1.01
 -26 0 6 3.46 0.78
 26 0 -6 5.38 1.01
 26 0 6 3.14 0.66
 -26 2 -6 1.05 0.79
 -26 -2 6 2.12 0.47
 26 -2 6 1.06 0.51
 26 2 -6 1.57 0.55
 26 2 -6 2.28 0.75
 -26 4 -6 2.96 1.03
 26 4 -6 2.56 0.91
 26 -4 6 1.39 0.61
 26 4 -6 1.55 0.6
 -27 -3 -6 -0.01 0.52
 -27 3 6 0.91 0.56
 27 -3 -6 0.33 0.47
 27 3 6 -1.18 0.42
 -27 1 6 -0.31 0.45
 -27 -1 -6 1.39 0.83
 27 1 6 0.36 0.47
 27 -1 -6 0.38 0.64
 27 -1 -6 -0.25 0.33
 -27 -1 6 0.05 0.39
 -27 1 -6 0.09 0.59
 27 1 -6 -0.36 0.4
 27 -1 6 -0.57 0.39
 27 1 -6 -0.51 0.37
 -27 3 -6 -0.33 0.52
 27 3 -6 -0.69 0.36
 27 -3 6 0.64 0.49
 27 3 -6 0.11 0.46
 -28 -2 -6 0.97 0.73
 -28 2 6 1.33 0.71
 28 2 6 1.71 0.65
 28 -2 -6 0.81 0.57
 -28 0 -6 2.47 1.03
 -28 0 6 3.25 0.77
 28 0 -6 1.75 0.62
 28 0 -6 3.2 0.9
 28 0 6 3.54 0.8
 -28 2 -6 0.36 0.67
 -28 -2 6 0.79 0.38
 28 2 -6 1.02 0.57
 28 2 -6 1.51 0.76
 28 -2 6 1.74 0.58
 -29 -1 -6 -0.6 0.4
 -29 1 6 0.33 0.52
 29 -1 -6 0.04 0.43
 29 -1 -6 -0.19 0.37
 -29 -1 6 0.26 0.45
 -29 1 -6 0.27 0.7
 29 1 -6 -0.46 0.48
 29 1 -6 -0.26 0.34
 29 -1 6 -0.01 0.47
 -30 0 6 1.3 0.68
 -30 0 -6 0.71 0.72
 30 0 6 1.07 0.77
 30 0 -6 2.6 0.74
 30 0 -6 1.52 0.65
 0 6 7 0.97 0.59
 0 -6 -7 0.14 0.33
 0 4 7 1 0.52
 0 -4 -7 0.83 0.33
 0 2 7 1.55 0.32
 0 2 7 2.15 0.61
 0 -2 -7 1.86 0.35
 0 0 -7 0.27 0.28
 0 0 7 -0.27 0.22
 0 0 -7 0.05 0.27
 0 -2 7 2.04 0.56
 0 2 -7 1.24 0.49
 0 2 -7 2.17 0.6
 0 4 -7 1.02 0.39
 0 4 -7 1.29 0.58
 0 6 -7 0.08 0.36
 0 -6 7 0.09 0.29
 0 6 -7 0 0.23
 0 6 -7 0.49 0.46
 -1 7 7 7.97 1.44
 -1 -7 -7 7.46 1.1
 1 -7 -7 8.25 1.14
 1 7 7 8.42 1.5
 -1 -5 -7 31.13 1.69
 -1 5 7 27.57 2.04
 1 -5 -7 30.43 1.66
 1 5 7 28.27 2.1
 -1 -3 -7 44.99 1.7
 -1 3 7 42.4 2.39
 1 -3 -7 41.91 1.65
 1 3 7 37.85 2.25
 -1 -1 -7 64.43 2.04
 -1 1 7 68.21 2.89
 1 1 7 62.08 2.78
 1 -1 -7 66.29 2.04
 -1 1 -7 63 2.62
 -1 -1 7 66.74 2.71
 -1 1 -7 64.05 2.75
 1 -1 7 67.18 2.75
 1 1 -7 65.21 2.64
 1 1 -7 65.57 2.66
 -1 3 -7 41.87 2.01
 -1 3 -7 40.15 2.35
 1 3 -7 41.58 1.88
 1 3 -7 40.45 2.35
 -1 5 -7 29.19 1.69
 -1 5 -7 30.15 2.24
 1 5 -7 31.53 2.32
 1 5 -7 29.76 1.79
 -1 7 -7 7.13 1.08
 -1 7 -7 7.65 1.54
 1 7 -7 10.67 1.07
 1 7 -7 10.11 1.79
 -2 6 7 0.58 0.59
 2 -6 -7 -0.13 0.25
 2 6 7 0.83 0.5
 -2 -4 -7 0.9 0.38
 -2 4 7 1.27 0.56
 2 -4 -7 1.8 0.45
 2 4 7 1.69 0.6
 -2 -2 -7 2.05 0.35
 -2 2 7 0.92 0.29
 -2 2 7 1.49 0.56
 2 -2 -7 1.28 0.31
 2 2 7 1.32 0.26
 2 2 7 1.9 0.58
 -2 0 -7 -0.02 0.21
 -2 0 -7 -0.18 0.27
 -2 0 7 0.62 0.36
 2 0 7 -0.26 0.22
 2 0 -7 -0.28 0.24
 2 0 -7 0.48 0.32
 -2 2 -7 1.48 0.51
 -2 -2 7 1.57 0.54
 -2 2 -7 0.92 0.47
 2 -2 7 1.15 0.48
 2 2 -7 1.46 0.46
 2 2 -7 1.69 0.56
 -2 4 -7 1.65 0.66
 -2 4 -7 1 0.48
 2 4 -7 2.09 0.73
 2 4 -7 1.79 0.44
 -2 -6 7 0.51 0.33
 -2 6 -7 0.6 0.26
 -2 6 -7 0.65 0.46
 -2 6 -7 1.27 0.73
 2 6 -7 -0.14 0.26
 2 6 -7 0.87 0.38
 2 6 -7 0.05 0.48
 -3 -7 -7 7.87 1.15
 -3 7 7 7.18 1.33
 3 -7 -7 7.17 1.11
 3 7 7 7.57 1.35
 -3 -5 -7 26.82 1.57
 -3 5 7 25.81 2.03
 3 5 7 25.07 1.91
 3 -5 -7 25.2 1.53
 -3 -3 -7 35.84 1.49
 -3 3 7 31.87 2.12
 3 3 7 34.48 2.11
 3 -3 -7 34.52 1.5
 -3 -1 -7 52.98 1.81
 -3 1 7 52.06 2.49
 3 -1 -7 52.37 1.81
 3 1 7 54.02 2.56
 -3 1 -7 54.07 2.56
 -3 -1 7 54.57 2.38
 -3 1 -7 51.16 2.32
 3 1 -7 51.83 2.19
 3 1 -7 53.69 2.33
 3 -1 7 53.6 2.45
 -3 3 -7 33.56 2.18
 -3 3 -7 36.49 1.95
 3 3 -7 37.37 2.24
 3 3 -7 34.85 1.57
 -3 5 -7 24.18 2.08
 -3 5 -7 27.59 1.73
 3 5 -7 26.57 2.15
 3 5 -7 25.59 1.03
 3 5 -7 23.88 1.45
 3 5 -7 26.02 1.36
 -3 7 -7 8.69 1.62
 -3 7 -7 8.16 1.18
 3 7 -7 7.07 0.92
 3 7 -7 6.64 1.31
 -4 -6 -7 -0.16 0.3
 -4 6 7 -0.15 0.39
 4 6 7 0.15 0.42
 4 -6 -7 -0.23 0.25
 -4 4 7 1.64 0.67
 -4 -4 -7 1.59 0.44
 4 4 7 1.76 0.69
 4 -4 -7 0.59 0.36
 -4 -2 -7 0.46 0.24
 -4 2 7 0.29 0.37
 4 2 7 0.64 0.44
 4 -2 -7 1.12 0.29
 -4 0 -7 -0.25 0.29
 -4 0 7 0.51 0.32
 -4 0 -7 -0.08 0.21
 4 0 7 0.03 0.28
 4 0 -7 0.1 0.22
 -4 2 -7 0.66 0.41
 -4 2 -7 0.32 0.4
 -4 -2 7 0.73 0.42
 4 2 -7 0.96 0.49
 4 2 -7 0.24 0.27
 -4 4 -7 1.71 0.74
 -4 4 -7 0.62 0.44
 4 4 -7 2.13 0.68
 4 4 -7 1.37 0.49
 4 4 -7 0.99 0.34
 -4 6 -7 -0.18 0.5
 -4 6 -7 0.55 0.26
 -4 6 -7 0.67 0.46
 -4 -6 7 0.09 0.3
 4 -6 7 0.56 0.32
 4 6 -7 0.1 0.32
 4 6 -7 -0.64 0.47
 4 6 -7 -0.74 0.38
 4 6 -7 0.88 0.35
 -5 7 7 5.77 1.28
 -5 -7 -7 5.82 0.96
 5 7 7 8.57 1.43
 5 -7 -7 5.66 0.95
 -5 5 7 26.4 2.08
 -5 -5 -7 23.83 1.49
 5 5 7 22.47 1.82
 5 -5 -7 24.33 1.49
 -5 3 7 29.55 1.99
 -5 -3 -7 27.19 1.33
 5 -3 -7 28.77 1.38
 5 3 7 28.91 1.96
 -5 -1 -7 38.74 1.55
 -5 1 7 40.5 2.15
 5 -1 -7 38.46 1.26
 5 -1 -7 38.61 1.53
 5 1 7 35.56 2.08
 5 -1 -7 33.85 1.69
 -5 1 -7 41.4 2.28
 -5 -1 7 35.26 1.87
 -5 1 -7 38.34 2
 5 -1 7 41.34 2.11
 5 1 -7 33.74 2.26
 5 1 -7 37.53 1.68
 -5 3 -7 27.74 1.82
 -5 3 -7 32.45 2.1
 5 3 -7 27.22 1.23
 5 3 -7 28.44 1.94
 5 3 -7 25.09 1.5
 -5 5 -7 24.11 1.76
 -5 5 -7 21.62 2.03
 5 5 -7 23.27 1.14
 5 5 -7 22.39 1.31
 5 5 -7 23.05 2.07
 5 5 -7 22.42 1.02
 -5 7 -7 7.07 1.1
 -5 7 -7 6.03 1.36
 5 7 -7 8.88 1.61
 -6 6 7 -0.34 0.4
 -6 -6 -7 0.72 0.36
 6 -6 -7 -0.56 0.23
 6 6 7 0.27 0.57
 -6 -4 -7 1.72 0.46
 -6 4 7 1.44 0.63
 6 4 7 0.99 0.51
 6 -4 -7 1.72 0.48
 -6 -2 -7 1.08 0.3
 -6 2 7 1.05 0.54
 -6 -2 -7 0.81 0.18
 6 -2 -7 1.37 0.32
 6 2 7 1.87 0.58
 6 -2 -7 0.4 0.21
 6 2 7 0.87 0.23
 6 -2 -7 0.84 0.45
 -6 0 -7 0.13 0.37
 -6 0 -7 0.06 0.24
 -6 0 7 0.19 0.29
 6 0 -7 -0.56 0.19
 6 0 7 -0.58 0.24
 -6 -2 7 1.5 0.5
 -6 2 -7 0.78 0.39
 -6 2 -7 1.27 0.51
 6 2 -7 1.18 0.48
 6 2 -7 0.88 0.41
 6 2 -7 1.06 0.33
 -6 4 -7 1.25 0.57
 -6 4 -7 1.01 0.57
 6 4 -7 1.06 0.29
 6 4 -7 1.55 0.58
 6 4 -7 1.26 0.44
 -6 6 -7 -0.08 0.52
 -6 6 -7 -0.08 0.43
 -6 6 -7 0.56 0.29
 6 6 -7 0.33 0.25
 6 6 -7 0.94 0.36
 6 6 -7 -0.2 0.23
 6 6 -7 -0.22 0.44
 -7 -7 -7 10.09 1.13
 -7 7 7 6.74 1.38
 7 -7 -7 6.58 1.07
 7 7 7 6.93 1.28
 -7 -5 -7 21.47 1.45
 -7 5 7 23.87 1.99
 7 5 7 19.39 1.71
 -7 -3 -7 27.73 1.37
 -7 3 7 28.3 1.99
 7 3 7 25.16 1.82
 7 -3 -7 28.42 1.4
 -7 1 7 40.64 2.17
 -7 -1 -7 38.77 1.44
 -7 -1 -7 38.94 1.64
 7 -1 -7 36.83 1.69
 7 -1 -7 40.28 1.66
 7 1 7 37.6 2.13
 7 -1 -7 40.58 1.39
 -7 -1 7 43.92 2.06
 -7 1 -7 41.86 2.4
 -7 1 -7 37.55 2.49
 7 1 -7 40.78 1.61
 7 -1 7 38.6 2.13
 7 1 -7 39.1 2.01
 -7 3 -7 30.09 2.07
 -7 -3 7 26.63 1.47
 -7 3 -7 29.2 1.94
 7 3 -7 24.84 1.46
 7 3 -7 28.46 1.94
 7 3 -7 25.39 0.93
 -7 5 -7 22.49 1.76
 7 5 -7 21.81 0.91
 7 5 -7 22.68 1.22
 7 5 -7 19.85 2.3
 7 5 -7 21.28 1.07
 -7 7 -7 5.94 1.4
 7 7 -7 7.38 1.5
 -8 -6 -7 0.39 0.35
 -8 6 7 0.91 0.63
 8 -6 -7 -0.28 0.33
 8 6 7 0.31 0.45
 -8 4 7 0.29 0.45
 -8 -4 -7 1.27 0.41
 8 4 7 1.12 0.62
 8 -4 -7 1.06 0.41
 -8 2 7 0.73 0.51
 -8 -2 -7 0.47 0.22
 -8 -2 -7 0.64 0.26
 8 -2 -7 0.74 0.28
 8 -2 -7 0.92 0.26
 8 -2 -7 0.26 0.33
 8 2 7 0.98 0.48
 -8 0 7 -0.11 0.26
 -8 0 -7 0.1 0.25
 -8 0 -7 -0.32 0.34
 8 0 -7 -0.23 0.24
 8 0 -7 -0.29 0.16
 8 0 -7 0.12 0.21
 8 0 7 0.03 0.26
 -8 -2 7 0.77 0.34
 -8 2 -7 0.16 0.36
 -8 2 -7 0.75 0.49
 8 2 -7 0.48 0.46
 8 2 -7 0.87 0.19
 8 2 -7 0.7 0.24
 8 2 -7 -0.63 0.37
 -8 4 -7 0.42 0.5
 -8 4 -7 0.91 0.59
 8 4 -7 1.12 0.35
 8 4 -7 1.52 0.3
 8 4 -7 0.36 0.36
 8 4 -7 1.64 0.64
 -8 6 -7 0.19 0.44
 -8 -6 7 -0.2 0.37
 -8 6 -7 -0.84 0.46
 -8 6 -7 0.09 0.28
 8 6 -7 0.4 0.51
 8 6 -7 0.69 0.32
 8 -6 7 0.22 0.33
 -9 -7 -7 6.21 1.07
 -9 7 7 6.79 1.42
 9 -7 -7 3.95 0.84
 9 7 7 7.38 1.27
 -9 5 7 21.72 2
 9 -5 -7 22.56 1.47
 9 5 7 22.08 1.81
 -9 3 7 31.33 2.08
 -9 -3 -7 29.02 1.47
 9 3 7 28.68 1.92
 9 -3 -7 27.28 1.43
 -9 1 7 46.68 2.34
 -9 -1 -7 41.19 1.6
 -9 -1 -7 43.24 1.83
 9 -1 -7 39.41 1.73
 9 1 7 43.71 2.34
 9 -1 -7 41.71 1.53
 9 -1 -7 43.5 1.82
 -9 1 -7 43.47 2.53
 -9 -1 7 43.37 2.07
 9 -1 7 44.62 2.33
 9 1 -7 42.45 1.45
 9 1 -7 42.37 1.41
 9 1 -7 43.96 2.15
 -9 3 -7 29.2 2.08
 -9 -3 7 28.89 1.49
 -9 3 -7 26.43 2
 9 3 -7 27.72 1.15
 9 3 -7 27.18 1.93
 9 3 -7 27.93 1.49
 9 3 -7 26.28 1.06
 -9 5 -7 20.41 1.76
 -9 5 -7 22.83 2.03
 9 5 -7 19.82 1.08
 9 5 -7 18.84 1.83
 9 5 -7 20.48 1.07
 9 5 -7 20.93 1.28
 -9 7 -7 5.24 1.07
 -9 7 -7 6.64 1.42
 9 7 -7 7.35 1.44
 -10 -6 -7 0.1 0.37
 -10 6 7 -0.13 0.41
 10 -6 -7 0 0.31
 10 6 7 0.63 0.47
 -10 -4 -7 0.08 0.35
 -10 4 7 0.13 0.63
 10 -4 -7 0.75 0.37
 10 4 7 1.24 0.94
 -10 -2 -7 0.51 0.24
 -10 2 7 0.49 0.28
 -10 2 7 0.37 0.41
 -10 -2 -7 0.79 0.27
 -10 -2 -7 0.4 0.25
 10 -2 -7 0.93 0.31
 10 -2 -7 -0.06 0.22
 10 -2 -7 0.89 0.41
 10 2 7 0.45 0.39
 -10 0 7 0.41 0.33
 -10 0 -7 -0.12 0.32
 -10 0 7 0.49 0.36
 10 0 -7 -0.06 0.24
 10 0 7 -0.3 0.31
 10 0 -7 -0.06 0.15
 10 0 -7 0.23 0.2
 -10 2 -7 0.63 0.47
 -10 -2 7 0.69 0.43
 10 2 -7 0.86 0.23
 10 2 -7 0.43 0.45
 10 2 -7 0.73 0.24
 -10 4 -7 1.13 0.67
 -10 4 -7 0.22 0.5
 10 4 -7 1.31 0.37
 10 4 -7 0.63 0.56
 -10 6 -7 -0.21 0.53
 -10 6 -7 -0.06 0.3
 10 6 -7 0.09 0.5
 10 -6 7 0.96 0.38
 -11 -5 -7 16.74 1.32
 -11 5 7 18.04 1.81
 11 5 7 14.99 1.5
 11 -5 -7 15.82 1.29
 -11 3 7 24.01 1.86
 -11 3 7 22.22 1.04
 -11 -3 -7 22.64 1.32
 11 -3 -7 21.47 1.3
 11 3 7 24.35 1.79
 -11 1 7 35.66 1.78
 -11 -1 -7 32.24 1.5
 -11 1 7 35.19 2.08
 -11 -1 -7 34.55 2.34
 11 1 7 35.25 1.26
 11 -1 -7 33.85 1.51
 11 1 7 37.25 2.17
 11 -1 -7 37.25 1.74
 11 -1 -7 36.12 1.47
 -11 1 -7 38.93 2.44
 -11 -1 7 38.17 1.93
 11 1 -7 37.42 2.01
 11 1 -7 37.49 1.38
 11 1 -7 34.75 1.5
 -11 -3 7 22.14 1.25
 -11 3 -7 26.61 2.05
 11 3 -7 23.45 1.38
 11 3 -7 24.39 1.82
 11 3 -7 23.32 1.16
 -11 5 -7 18.83 1.91
 -11 5 -7 17.26 1.74
 -11 5 -7 15.72 0.95
 11 5 -7 15.77 1.01
 11 5 -7 20.22 1.91
 11 5 -7 16.97 1.22
 -12 -6 -7 -0.07 0.39
 -12 6 7 -0.42 0.55
 12 -6 -7 -0.01 0.32
 12 6 7 -0.3 0.32
 -12 -4 -7 0.48 0.38
 -12 4 7 0.34 0.2
 -12 4 7 1.03 0.58
 12 -4 -7 0.05 0.28
 12 4 7 0.13 0.41
 -12 -2 -7 0.85 0.32
 -12 2 7 0.1 0.38
 -12 2 7 0.9 0.41
 -12 -2 -7 1.1 0.37
 12 -2 -7 1.32 0.36
 12 -2 -7 1.24 0.44
 12 -2 -7 0.66 0.3
 12 2 7 0.43 0.36
 -12 0 -7 -0.71 0.3
 -12 0 7 0.29 0.38
 -12 0 7 -0.22 0.27
 12 0 7 0.07 0.35
 12 0 -7 -0.28 0.16
 12 0 -7 0.39 0.2
 12 0 -7 -0.22 0.27
 12 0 -7 0.21 0.21
 -12 2 -7 1.04 0.53
 -12 -2 7 1.24 0.42
 12 2 -7 0.73 0.29
 12 2 -7 0.79 0.3
 12 2 -7 0.46 0.41
 -12 4 -7 1.18 0.61
 12 4 -7 0.87 0.32
 12 4 -7 0.11 0.25
 12 4 -7 0.99 0.51
 -12 6 -7 -0.03 0.56
 -12 6 -7 0.43 0.6
 12 6 -7 -0.05 0.49
 -13 -5 -7 12.02 1.18
 -13 5 7 10.59 1.69
 13 5 7 10.46 1.52
 13 -5 -7 13 1.15
 -13 3 7 16.31 1.58
 -13 -3 -7 13.15 0.78
 -13 3 7 16.5 1.03
 -13 -3 -7 15.87 1.15
 13 -3 -7 15.43 1.14
 13 3 7 15.72 1.79
 -13 1 7 26.34 1.78
 -13 1 7 24.97 1.53
 -13 -1 -7 23.09 1.41
 -13 -1 -7 24.28 1.99
 13 -1 -7 24.65 1.26
 13 -1 -7 22.66 1.41
 13 1 7 27.12 1.84
 13 -1 -7 26.78 1.54
 13 -1 -7 23.9 1.21
 13 1 7 20.87 1.05
 -13 -1 7 25.52 1.52
 -13 1 -7 26.31 2.08
 13 1 -7 23.01 1.22
 13 1 -7 25.57 1.21
 13 1 -7 23.5 1.63
 -13 -3 7 16.82 1.03
 -13 3 -7 18.32 1.78
 13 3 -7 15.35 1.03
 13 3 -7 16.46 0.96
 13 3 -7 16.45 1.51
 -13 5 -7 10.75 2.49
 -13 5 -7 10.79 0.85
 13 5 -7 9.96 0.86
 13 5 -7 13.5 1.11
 13 5 -7 12.2 1.42
 -14 6 7 -0.55 0.49
 -14 -6 -7 0 0.3
 14 6 7 0.02 0.5
 14 -6 -7 0.48 0.35
 -14 4 7 -0.13 0.42
 -14 -4 -7 0.34 0.38
 -14 4 7 -0.05 0.31
 14 4 7 1.02 0.49
 14 -4 -7 0.65 0.33
 -14 -2 -7 -0.08 0.24
 -14 2 7 -0.32 0.37
 -14 -2 -7 -0.48 0.29
 -14 2 7 0.29 0.43
 14 2 7 0.3 0.39
 14 -2 -7 0.62 0.34
 14 -2 -7 -0.17 0.3
 14 2 7 0.62 0.31
 14 -2 -7 0.87 0.3
 -14 0 7 -0.12 0.3
 -14 0 -7 0.36 0.51
 14 0 -7 0.13 0.16
 14 0 -7 -0.28 0.25
 14 0 -7 0.17 0.17
 14 0 -7 -0.24 0.18
 14 0 -7 0.61 0.33
 -14 -2 7 0.04 0.3
 -14 2 -7 0.2 0.53
 14 2 -7 0.24 0.26
 14 2 -7 0.01 0.36
 14 2 -7 0.43 0.29
 -14 4 -7 0.55 0.53
 14 4 -7 0.66 0.35
 14 4 -7 0.23 0.25
 14 4 -7 0.42 0.74
 -14 6 -7 -0.53 0.57
 -14 6 -7 0.19 0.61
 14 6 -7 -0.1 0.36
 14 6 -7 0.41 0.51
 -15 5 7 7.86 1.49
 -15 -5 -7 7.51 1.12
 -15 5 7 6.96 0.81
 15 -5 -7 7.57 1.06
 15 5 7 7.55 1.27
 -15 3 7 10.47 1.53
 -15 -3 -7 9.84 0.82
 -15 -3 -7 11.38 1.03
 -15 3 7 11.56 1
 15 3 7 10.79 1.28
 15 -3 -7 10.67 0.99
 -15 1 7 13.47 1.46
 -15 1 7 12.55 1.27
 -15 -1 -7 13.18 1.05
 -15 -1 -7 17.35 1.66
 15 -1 -7 12.42 0.86
 15 -1 -7 14.46 1.03
 15 -1 -7 16.54 1.22
 15 1 7 14.51 1.39
 15 -1 -7 14.12 1.15
 -15 -1 7 15.99 1.22
 -15 1 -7 13.78 1.55
 15 1 -7 14.91 1.01
 15 1 -7 15.06 1.08
 15 1 -7 16.28 1.37
 -15 3 -7 11.83 1.73
 -15 -3 7 10.47 0.78
 15 3 -7 11.21 1.33
 15 3 -7 10.49 0.94
 15 3 -7 10.9 0.86
 -15 5 -7 10.8 1.68
 15 -5 7 8.99 0.76
 15 5 -7 8.03 1.44
 15 5 -7 7.19 1.19
 -16 -6 -7 0.61 0.42
 -16 6 7 0.38 0.67
 16 6 7 -0.25 0.42
 16 -6 -7 -0.13 0.37
 -16 -4 -7 0.58 0.33
 -16 4 7 -0.18 0.45
 -16 -4 -7 0.45 0.3
 -16 4 7 1.03 0.6
 16 4 7 0.34 0.4
 16 -4 -7 0.51 0.39
 -16 2 7 0.12 0.45
 -16 2 7 0.62 0.44
 16 -2 -7 0.49 0.36
 16 -2 -7 -0.03 0.26
 16 2 7 -0.03 0.31
 16 2 7 -0.13 0.34
 -16 0 -7 0.33 0.43
 -16 0 7 -0.64 0.32
 16 0 -7 -0.71 0.25
 16 0 -7 -0.04 0.24
 16 0 -7 0.09 0.47
 16 0 7 -0.24 0.18
 -16 -2 7 0.26 0.28
 -16 2 -7 0.88 0.54
 16 2 -7 -0.49 0.29
 16 2 -7 -0.28 0.26
 16 2 -7 0.18 0.41
 -16 4 -7 -0.42 0.51
 16 4 -7 0.41 0.33
 16 4 -7 -0.88 0.41
 -16 6 -7 1.24 0.57
 16 6 -7 -0.23 0.38
 16 6 -7 0.15 0.51
 -17 -5 -7 5.49 0.94
 -17 5 7 7.61 1.51
 17 5 7 5.85 1.16
 17 -5 -7 6.97 1.04
 -17 -3 -7 8.98 1.15
 -17 -3 -7 7.16 0.8
 -17 3 7 8.19 1.62
 -17 3 7 5.73 0.92
 17 3 7 8.19 1.28
 17 -3 -7 9.13 0.97
 -17 1 7 12.66 1.29
 -17 -1 -7 11.52 1.94
 17 1 7 11.28 0.92
 17 -1 -7 8.52 0.96
 17 -1 -7 13.26 1.2
 17 -1 -7 10.09 0.75
 17 -1 -7 12.61 1.03
 17 1 7 10.91 1.32
 -17 1 -7 12.79 1.56
 -17 -1 7 12.78 1.12
 17 -1 7 11.47 0.72
 17 1 -7 13.14 1
 17 1 -7 9.21 1.21
 17 1 -7 12.79 1.26
 -17 -3 7 8.67 0.69
 -17 3 -7 8.3 1.49
 17 3 -7 9.09 1.2
 17 3 -7 7.83 0.89
 17 3 -7 8.89 1.4
 17 -3 7 7.22 0.6
 -17 5 -7 4.18 1.08
 17 5 -7 9.01 1.05
 17 5 -7 6.79 1.32
 -18 4 7 0.23 0.58
 -18 4 7 -0.72 0.87
 -18 -4 -7 0 0.26
 18 -4 -7 0.22 0.34
 18 4 7 0.67 0.4
 -18 -2 -7 -0.89 0.41
 -18 -2 -7 0.97 0.57
 -18 2 7 0.29 0.45
 18 -2 -7 0.37 0.34
 18 -2 -7 -0.3 0.38
 18 2 7 -0.22 0.43
 18 -2 -7 0.37 0.34
 18 2 7 0.45 0.41
 -18 0 7 0.17 0.34
 18 0 -7 0.22 0.31
 18 0 -7 -0.4 0.21
 18 0 -7 0.65 0.42
 -18 2 -7 0.36 0.52
 -18 -2 7 -0.06 0.28
 18 2 -7 0.97 0.35
 18 2 -7 0.38 0.45
 18 -2 7 0.7 0.27
 18 2 -7 0.55 0.34
 -18 4 -7 -1.26 0.49
 18 4 -7 -0.08 0.47
 18 4 -7 0.72 0.4
 18 4 -7 0.41 0.38
 18 -4 7 -0.43 0.24
 -19 5 7 4.93 1.2
 -19 -5 -7 6.01 1.05
 19 5 7 5.24 1.07
 19 -5 -7 5.04 0.93
 -19 -3 -7 8.13 0.95
 -19 -3 -7 6.35 1.01
 -19 3 7 6.8 1.31
 19 -3 -7 6.29 0.94
 19 3 7 7.17 1.21
 19 3 7 6.83 1.04
 -19 -1 -7 8.3 1.56
 -19 1 7 10.52 1.16
 19 1 7 9.34 0.93
 19 -1 -7 10.96 1.1
 19 -1 -7 8.09 0.65
 19 -1 -7 9.87 1.08
 19 -1 -7 10.7 1.01
 -19 -1 7 9.56 0.99
 -19 1 -7 11.56 1.84
 19 1 -7 8.32 0.93
 19 1 -7 10.64 1
 19 1 -7 10.19 1.19
 -19 -3 7 7.3 0.62
 -19 3 -7 6.95 1.38
 19 -3 7 4.89 0.58
 19 3 -7 7.05 0.95
 19 3 -7 7.01 1.18
 19 3 -7 9 1.69
 -19 5 -7 4.02 1.07
 19 5 -7 5.3 0.89
 19 5 -7 4.36 0.99
 -20 -4 -7 -0.54 0.28
 -20 4 7 0.1 0.47
 20 -4 -7 0.54 0.37
 20 4 7 0.41 0.44
 -20 2 7 -0.73 0.47
 -20 -2 -7 -0.43 0.49
 20 -2 -7 0.28 0.35
 20 -2 -7 0.15 0.36
 -20 0 -7 -0.6 0.38
 -20 0 7 0.29 0.36
 20 0 7 -0.15 0.28
 20 0 -7 0.03 0.27
 20 0 -7 0.05 0.4
 -20 2 -7 0.7 0.71
 -20 -2 7 0.07 0.29
 20 2 -7 0.32 0.49
 20 2 -7 0.21 0.38
 20 2 -7 0.05 0.37
 -20 4 -7 -1.17 0.42
 20 4 -7 -0.48 0.45
 20 4 -7 0.07 0.41
 -21 -3 -7 4.81 1.1
 -21 3 7 4.75 1.16
 21 3 7 6.46 1.14
 21 3 7 5.83 0.95
 21 -3 -7 5.4 0.9
 -21 -1 -7 9.72 1.72
 -21 1 7 7.84 1.23
 21 -1 -7 6.9 1.08
 21 -1 -7 8.63 0.95
 21 -1 -7 6.97 0.55
 21 -1 -7 6.77 1.01
 21 1 7 7.39 0.96
 -21 -1 7 7.5 1.03
 -21 1 -7 7.97 1.5
 21 1 -7 8.03 1.06
 21 1 -7 7.64 1.11
 21 -1 7 6.15 0.77
 21 1 -7 8.05 1.22
 -21 3 -7 4.21 1.1
 -21 -3 7 5.42 0.5
 21 3 -7 6.06 1.26
 21 3 -7 5.47 0.9
 -22 4 7 -0.26 0.52
 -22 -4 -7 0.79 0.46
 22 -4 -7 -0.08 0.32
 22 4 7 -1.07 0.51
 22 4 7 0.82 0.51
 -22 -2 -7 -0.72 0.4
 -22 2 7 0.27 0.49
 22 -2 -7 0.81 0.34
 22 2 7 0.19 0.42
 22 -2 -7 -0.06 0.38
 -22 0 -7 -0.5 0.62
 -22 0 7 -0.53 0.32
 22 0 -7 -0.23 0.42
 22 0 7 0.11 0.41
 22 0 -7 0.22 0.45
 22 0 -7 -0.28 0.28
 -22 2 -7 1.04 0.71
 -22 -2 7 0.44 0.3
 22 2 -7 0.11 0.5
 22 2 -7 0.17 0.36
 22 -2 7 -0.33 0.33
 -22 4 -7 0.15 0.59
 22 4 -7 1.63 0.61
 22 4 -7 0.7 0.45
 -23 3 7 2.62 0.85
 -23 -3 -7 4.35 1.15
 23 -3 -7 2.69 0.75
 23 3 7 4.14 0.86
 -23 -1 -7 4.13 1.15
 -23 1 7 3.27 0.86
 23 1 7 3.75 0.77
 23 -1 -7 4.27 0.86
 23 -1 -7 4.46 0.82
 -23 1 -7 4.45 1.18
 -23 -1 7 3.68 0.74
 23 1 -7 4.39 0.83
 23 1 -7 3.27 1.2
 23 -1 7 4.71 0.75
 -23 3 -7 2.88 0.94
 23 3 -7 3.67 0.96
 23 3 -7 3.7 0.78
 23 -3 7 3.2 0.89
 -24 -2 -7 0.46 0.61
 -24 2 7 0.52 0.63
 24 2 7 0.64 0.5
 24 -2 -7 0.18 0.3
 -24 0 7 -0.59 0.38
 -24 0 -7 0.1 0.58
 24 0 7 0.05 0.4
 24 0 -7 0.62 0.32
 24 0 -7 -0.51 0.41
 -24 -2 7 0.07 0.33
 -24 2 -7 -0.47 0.61
 24 -2 7 -0.05 0.47
 24 2 -7 -0.34 0.44
 24 2 -7 -0.06 0.32
 -25 1 7 3.09 0.81
 -25 -1 -7 0.6 0.63
 25 1 7 1.88 0.61
 25 -1 -7 2.25 0.73
 25 -1 -7 2.14 0.65
 -25 1 -7 2.48 0.95
 -25 -1 7 2.14 0.6
 25 1 -7 3.47 0.94
 25 -1 7 1.84 0.62
 25 1 -7 1.88 0.61
 -26 -2 -7 0.42 0.66
 -26 2 7 0.4 0.54
 26 2 7 0.22 0.55
 26 -2 -7 -0.39 0.28
 -26 0 -7 -0.37 0.53
 -26 0 7 -0.14 0.44
 26 0 7 -0.63 0.45
 26 0 -7 0.22 0.49
 26 0 -7 0.78 0.4
 -26 2 -7 0.4 0.68
 -26 -2 7 -0.06 0.36
 26 2 -7 1.15 0.51
 26 2 -7 -0.37 0.36
 0 6 8 8.51 1.49
 0 -6 -8 9.37 1.03
 0 -4 -8 22.96 1.33
 0 4 8 23.76 1.93
 0 2 8 43.06 2.5
 0 0 -8 23.87 1.38
 0 0 -8 23.13 1.64
 0 0 8 21.71 1.64
 0 2 -8 38.04 2.12
 0 -2 8 43.36 2.26
 0 2 -8 43.82 2.36
 0 4 -8 21.34 1.39
 0 4 -8 20.52 1.87
 0 6 -8 6.83 0.95
 0 6 -8 8.07 1.5
 -1 -5 -8 0.5 0.36
 -1 5 8 -0.26 0.5
 1 -5 -8 0.28 0.33
 1 5 8 0.57 0.51
 -1 -3 -8 -0.03 0.26
 -1 3 8 0.59 0.59
 1 -3 -8 0.21 0.25
 1 3 8 0.22 0.48
 -1 -1 -8 -0.14 0.19
 -1 1 8 0.01 0.34
 1 1 8 0.57 0.43
 1 -1 -8 -0.04 0.2
 -1 1 -8 -0.31 0.29
 -1 -1 8 -0.09 0.33
 -1 1 -8 -0.15 0.32
 1 1 -8 0.07 0.32
 1 -1 8 0.01 0.26
 -1 3 -8 0.51 0.38
 -1 3 -8 0.37 0.44
 1 3 -8 0.33 0.35
 1 3 -8 -0.31 0.34
 -1 5 -8 0.66 0.42
 -1 5 -8 -0.01 0.46
 1 5 -8 0.55 0.54
 1 5 -8 0.21 0.36
 -2 -6 -8 9.28 1.02
 -2 6 8 5.83 1.24
 2 -6 -8 6.7 1.01
 2 6 8 7.75 1.36
 -2 -4 -8 20.09 1.23
 -2 4 8 19.97 1.78
 2 -4 -8 20.58 1.24
 2 4 8 19.68 1.78
 -2 2 8 42.43 2.42
 2 -2 -8 39.25 1.36
 2 2 8 38.01 2.32
 -2 0 8 19.87 1.58
 -2 0 -8 20.09 1.29
 -2 0 -8 21.22 1.68
 2 0 -8 20.43 1.27
 2 0 -8 20.15 1.49
 2 0 8 22.19 1.65
 -2 -2 8 35.39 1.98
 -2 2 -8 39 2.14
 -2 2 -8 38.01 2.2
 2 2 -8 36.01 2.13
 2 2 -8 40.61 1.94
 2 -2 8 33.95 2.05
 -2 4 -8 17.43 1.73
 -2 4 -8 21.65 1.51
 2 4 -8 18.86 1.21
 2 4 -8 17.01 1.7
 -2 6 -8 6.27 1.02
 -2 6 -8 4.75 1.16
 2 6 -8 7.33 0.85
 2 6 -8 8.69 1.53
 -3 5 8 -0.32 0.43
 -3 -5 -8 0.11 0.32
 3 -5 -8 0.11 0.33
 3 5 8 -0.2 0.41
 -3 3 8 0.37 0.73
 -3 -3 -8 0.44 0.26
 3 3 8 -0.33 0.38
 3 -3 -8 -0.11 0.23
 -3 -1 -8 0.13 0.24
 -3 1 8 0.44 0.43
 3 1 8 -0.06 0.35
 3 -1 -8 -0.19 0.21
 -3 1 -8 -0.17 0.3
 -3 1 -8 -0.19 0.31
 -3 -1 8 0.12 0.32
 3 -1 8 0.2 0.37
 3 1 -8 0.28 0.3
 3 1 -8 0.28 0.33
 -3 3 -8 -0.42 0.44
 -3 3 -8 0.65 0.45
 3 3 -8 -0.2 0.29
 3 3 -8 -0.24 0.38
 -3 5 -8 -0.04 0.39
 -3 5 -8 1.03 0.65
 3 5 -8 0.68 0.61
 3 5 -8 0.12 0.3
 -4 -6 -8 6.91 1
 -4 6 8 6.31 1.27
 4 -6 -8 6.85 0.98
 4 6 8 6.51 1.23
 -4 -4 -8 19.11 1.21
 -4 4 8 16.23 1.69
 4 -4 -8 17.91 1.19
 4 4 8 17.46 1.59
 -4 2 8 32.43 2.15
 4 2 8 34.47 2.19
 4 -2 -8 35.23 1.31
 -4 0 -8 18.94 1.25
 -4 0 -8 19.33 1.65
 -4 0 8 20.35 1.55
 4 0 -8 19.98 1.41
 4 0 -8 18.44 1.21
 4 0 8 20.38 1.59
 -4 2 -8 33.46 2.08
 -4 -2 8 33.41 1.9
 -4 2 -8 34.26 2.07
 4 2 -8 35.45 2.09
 4 2 -8 30.89 1.55
 -4 4 -8 17.95 1.49
 -4 4 -8 18.14 1.73
 4 4 -8 20.1 1.76
 4 4 -8 17.56 1.02
 -4 6 -8 6.53 1.3
 -4 6 -8 5.45 0.98
 4 6 -8 5.31 1.27
 4 6 -8 7.19 0.74
 -5 -5 -8 -0.4 0.3
 -5 5 8 0.65 0.57
 5 -5 -8 0.41 0.34
 5 5 8 0.01 0.49
 -5 -3 -8 0.32 0.26
 -5 3 8 0.24 0.62
 5 3 8 -0.08 0.33
 5 -3 -8 -0.05 0.23
 -5 1 8 0.07 0.31
 -5 -1 -8 0.1 0.23
 5 1 8 0.07 0.37
 5 -1 -8 0.24 0.24
 5 -1 -8 0.01 0.37
 -5 -1 8 -0.38 0.3
 -5 1 -8 0.73 0.48
 -5 1 -8 -0.13 0.33
 5 1 -8 0.29 0.31
 5 1 -8 -0.25 0.24
 5 -1 8 0.59 0.41
 -5 3 -8 0.39 0.4
 -5 3 -8 -0.4 0.41
 5 3 -8 -0.01 0.25
 5 3 -8 0.03 0.36
 -5 5 -8 -0.52 0.4
 -5 5 -8 -0.12 0.39
 5 5 -8 0.25 0.49
 5 5 -8 0.06 0.25
 -6 -6 -8 4.81 0.89
 -6 6 8 5.92 1.23
 6 6 8 6.59 1.26
 6 -6 -8 5.6 0.93
 -6 4 8 13.27 1.55
 -6 -4 -8 16.02 1.11
 6 -4 -8 14.61 1.11
 6 4 8 16.8 1.65
 -6 2 8 32.33 2.14
 6 2 8 36.22 3.46
 6 -2 -8 28.1 0.98
 6 -2 -8 31.56 1.26
 -6 0 -8 14.87 1.18
 -6 0 -8 19.19 1.66
 -6 0 8 15.71 1.34
 6 0 -8 17.94 1.22
 6 0 -8 16.25 1.22
 6 0 -8 16.18 1.09
 6 0 8 17.71 1.51
 -6 2 -8 31.47 2.01
 -6 -2 8 28.13 1.71
 -6 2 -8 29.03 2
 6 2 -8 28.45 1.9
 6 2 -8 26.58 1.26
 -6 4 -8 16.21 1.68
 -6 4 -8 13.81 1.45
 6 4 -8 17.67 1.68
 6 4 -8 15.43 0.78
 -6 6 -8 6.49 1.14
 -6 6 -8 5.07 1.25
 6 6 -8 6.43 1.36
 -7 -5 -8 0.25 0.4
 -7 5 8 -0.25 0.54
 7 -5 -8 0.14 0.35
 7 5 8 0.4 0.44
 -7 -3 -8 -0.15 0.26
 -7 3 8 0.24 0.49
 7 -3 -8 -0.14 0.24
 7 3 8 0.63 0.48
 -7 -1 -8 0.09 0.27
 -7 1 8 -0.12 0.32
 -7 -1 -8 -0.26 0.37
 -7 -1 -8 -0.01 0.23
 7 1 8 0.01 0.36
 7 -1 -8 0.38 0.28
 7 -1 -8 -0.01 0.16
 7 -1 -8 0.35 0.31
 7 -1 -8 -0.32 0.24
 -7 -1 8 0.02 0.36
 -7 1 -8 0.15 0.36
 -7 1 -8 0.77 0.47
 7 1 -8 0.21 0.35
 7 -1 8 -0.23 0.36
 7 1 -8 -0.58 0.22
 7 1 -8 -0.11 0.27
 -7 3 -8 0.55 0.48
 -7 3 -8 0.41 0.45
 7 3 -8 -0.18 0.16
 7 3 -8 0.12 0.47
 -7 5 -8 -0.54 0.51
 -7 5 -8 0.46 0.5
 7 5 -8 0.23 0.49
 -8 -6 -8 5.42 0.9
 -8 6 8 5.14 1.21
 8 6 8 6.54 1.24
 8 -6 -8 5.83 0.93
 -8 4 8 14.79 1.57
 -8 -4 -8 14.97 1.13
 8 -4 -8 15.77 1.38
 8 4 8 13.98 1.46
 -8 -2 -8 25.76 0.91
 -8 2 8 32.74 2.14
 8 2 8 30 2.07
 8 -2 -8 27.57 1.1
 8 -2 -8 29.88 1.29
 -8 0 -8 17.26 1.65
 -8 0 -8 17.14 1.28
 -8 0 8 17.58 1.47
 8 0 -8 15.6 1.11
 8 0 8 15.44 1.44
 8 0 -8 14.95 0.96
 -8 2 -8 27.62 2.03
 -8 2 -8 27.33 1.92
 -8 -2 8 25.93 1.65
 8 2 -8 25.97 1.81
 8 2 -8 27.47 0.99
 8 2 -8 27 1.3
 -8 4 -8 15.06 2.92
 -8 4 -8 15.74 1.55
 -8 6 -8 4.1 1.16
 -8 6 -8 6.81 1.43
 8 6 -8 5 0.66
 8 6 -8 4.05 1.08
 -9 -5 -8 -0.01 0.31
 -9 5 8 -0.16 0.44
 9 5 8 0.14 0.5
 9 -5 -8 0.78 0.43
 -9 3 8 0.45 0.5
 -9 -3 -8 -0.02 0.25
 9 -3 -8 -0.28 0.25
 9 3 8 0.3 0.42
 -9 1 8 0.36 0.38
 -9 -1 -8 -0.25 0.33
 -9 -1 -8 -0.75 0.25
 -9 -1 -8 0.15 0.24
 9 -1 -8 -0.32 0.22
 9 -1 -8 0.39 0.36
 9 -1 -8 0.14 0.18
 9 1 8 -0.31 0.63
 -9 1 -8 -0.32 0.43
 -9 -1 8 0 0.29
 -9 1 -8 0.35 0.37
 9 1 -8 -0.2 0.33
 9 1 -8 -0.33 0.17
 9 1 -8 -0.27 0.21
 9 -1 8 -0.46 0.33
 -9 -3 8 -0.1 0.29
 -9 3 -8 0.66 0.52
 -9 3 -8 0.01 0.47
 9 3 -8 0.21 0.41
 -9 5 -8 1.04 0.64
 -9 5 -8 0.5 0.51
 9 5 -8 0.2 0.26
 9 5 -8 -0.42 0.5
 -10 -4 -8 12.89 1.1
 -10 4 8 15.09 1.65
 10 -4 -8 14.28 1.12
 10 4 8 14.01 1.53
 -10 -2 -8 25.55 1.09
 -10 -2 -8 22.08 0.99
 -10 2 8 25.33 1.92
 10 -2 -8 25.7 1.25
 10 2 8 24.36 1.92
 10 -2 -8 24.77 1.14
 -10 0 -8 14.53 1.58
 -10 0 8 15.9 1.35
 10 0 -8 13.08 0.95
 10 0 -8 13.64 1.12
 10 0 -8 14.59 0.88
 10 0 -8 15.38 0.76
 10 0 8 14.53 1.71
 -10 2 -8 23.41 1.96
 -10 2 -8 23.16 1.84
 -10 -2 8 26.04 1.61
 10 2 -8 27.53 1.87
 -10 4 -8 13.42 1.56
 -10 4 -8 13.21 1.6
 10 4 -8 14.03 1.55
 -11 -5 -8 0.62 0.42
 -11 5 8 0.02 0.55
 11 -5 -8 -0.34 0.33
 11 5 8 0.42 0.5
 -11 3 8 0.4 0.52
 -11 -3 -8 0.97 0.38
 11 -3 -8 0.46 0.29
 11 3 8 0.04 0.38
 -11 -1 -8 0.4 0.32
 -11 -1 -8 0.4 0.44
 -11 -1 -8 0.22 0.27
 -11 1 8 0.35 0.44
 11 -1 -8 -0.06 0.29
 11 1 8 0.15 0.35
 11 -1 -8 0.34 0.21
 11 -1 -8 -0.66 0.26
 -11 1 -8 0.24 0.49
 -11 1 -8 0.01 0.35
 -11 -1 8 -0.24 0.3
 11 1 -8 -0.24 0.3
 -11 -3 8 0.15 0.32
 -11 3 -8 -0.02 0.4
 -11 3 -8 -1.19 0.46
 11 3 -8 -0.03 0.46
 -11 5 -8 0.14 0.57
 -11 5 -8 0.18 0.48
 11 5 -8 -0.98 0.39
 11 5 -8 0.23 0.31
 11 5 -8 0.25 0.56
 -12 -4 -8 9.52 1.33
 -12 4 8 7.2 1.31
 12 4 8 11.75 1.4
 12 -4 -8 10.91 1.04
 -12 -2 -8 18.72 1.07
 -12 -2 -8 17.35 0.95
 -12 2 8 17.96 1.64
 12 -2 -8 17.9 1.05
 12 -2 -8 19.03 1.13
 12 2 8 18.32 1.62
 12 2 8 16.36 0.97
 12 -2 -8 16.23 1.92
 -12 0 -8 12.2 1.74
 -12 0 8 10.41 1.17
 12 0 -8 11.16 0.75
 12 0 -8 10.96 0.82
 12 0 8 12 1.31
 12 0 -8 12.85 1.13
 12 0 -8 11.06 0.67
 12 0 -8 11.15 0.78
 -12 -2 8 17.18 1.29
 -12 2 -8 19.07 1.81
 -12 2 -8 21.96 1.8
 12 2 -8 19.67 1.61
 12 2 -8 17.39 0.85
 -12 4 -8 11.05 2.57
 -12 4 -8 9.35 1.58
 12 4 -8 9.89 1.52
 12 4 -8 9.1 0.68
 12 4 -8 10.51 0.77
 -13 -5 -8 0.05 0.34
 -13 5 8 0.11 0.55
 13 5 8 -0.45 0.4
 13 -5 -8 0.99 0.38
 -13 -3 -8 -0.03 0.31
 -13 3 8 -0.74 0.4
 13 3 8 -0.54 0.38
 -13 1 8 0.16 0.41
 -13 -1 -8 -0.42 0.35
 -13 1 8 0.65 0.56
 13 -1 -8 0.13 0.35
 13 1 8 0.56 0.45
 13 -1 -8 0.05 0.3
 13 -1 -8 0.38 0.32
 13 -1 -8 0.17 0.22
 -13 -1 8 0.35 0.38
 -13 1 -8 -0.28 0.49
 13 1 -8 0.2 0.37
 13 1 -8 0.18 0.2
 13 1 -8 -0.37 0.22
 -13 -3 8 0.35 0.52
 -13 3 -8 0.65 0.98
 -13 3 -8 1.15 0.56
 13 3 -8 0.07 0.22
 13 3 -8 -0.05 0.24
 13 3 -8 0.77 0.49
 -13 5 -8 0.2 0.57
 -13 5 -8 0.19 0.61
 13 5 -8 1.99 0.74
 13 5 -8 -0.1 0.3
 -14 4 8 7.08 1.36
 -14 -4 -8 7.2 1
 14 4 8 6.29 1.26
 14 -4 -8 6.91 0.96
 -14 -2 -8 11.89 0.92
 -14 2 8 12.91 1.46
 -14 -2 -8 13.76 1.95
 14 -2 -8 12.66 1.04
 14 -2 -8 10.08 0.92
 14 2 8 11.76 0.87
 14 -2 -8 13.54 1.03
 14 2 8 11.32 1.57
 -14 0 8 7.34 1.14
 14 0 -8 8.6 0.72
 14 0 -8 7.59 1.05
 14 0 -8 8.17 0.8
 -14 -2 8 14.19 1.16
 14 2 -8 12.97 0.85
 14 2 -8 14.02 0.87
 14 2 -8 11.72 1.3
 -14 4 -8 6.35 1.31
 -14 4 -8 7.94 1.41
 14 4 -8 6.15 1.18
 14 4 -8 5.18 0.72
 14 4 -8 7.11 0.73
 -15 -3 -8 -0.02 0.32
 -15 -3 -8 0.37 0.25
 -15 -3 -8 0.13 0.28
 -15 3 8 0.24 0.52
 15 3 8 -0.26 0.31
 15 3 8 0.39 0.41
 15 -3 -8 -0.39 0.28
 -15 -1 -8 0.44 0.38
 -15 1 8 0.37 0.44
 -15 -1 -8 0.41 0.49
 15 -1 -8 0.4 0.33
 15 -1 -8 -0.17 0.3
 15 1 8 -0.04 0.37
 15 -1 -8 0.1 0.33
 -15 1 -8 -1.02 0.46
 -15 -1 8 0.04 0.3
 15 1 -8 -0.13 0.24
 15 1 -8 -0.11 0.2
 15 1 -8 -0.33 0.34
 -15 3 -8 -0.64 0.51
 -15 -3 8 -0.61 0.28
 15 3 -8 0.06 0.28
 15 3 -8 -0.11 0.41
 -16 4 8 4.71 1.15
 -16 -4 -8 3.62 0.74
 16 -4 -8 4.52 0.83
 16 4 8 5.4 1.09
 -16 2 8 10.34 2.09
 -16 2 8 8.86 1.17
 -16 -2 -8 8.44 1.54
 16 2 8 12.25 1.37
 16 -2 -8 9.84 0.94
 16 -2 -8 8.15 0.89
 -16 0 -8 8.66 1.49
 -16 0 8 6.52 1.08
 16 0 -8 5.77 0.99
 16 0 -8 6.62 0.86
 16 0 -8 6.06 0.67
 -16 2 -8 9.05 1.58
 -16 -2 8 10.3 1.01
 16 2 -8 9.23 0.81
 16 2 -8 8.67 0.83
 16 2 -8 10.92 1.26
 -16 4 -8 5.39 1.27
 16 4 -8 5.96 1.21
 16 4 -8 6.27 1.42
 -17 3 8 -0.1 0.49
 17 3 8 0.14 0.49
 -17 1 8 -0.64 0.38
 -17 -1 -8 0.39 0.58
 17 -1 -8 0.57 0.4
 17 -1 -8 0.34 0.26
 17 -1 -8 0.1 0.26
 17 -1 -8 0.31 0.36
 17 1 8 0.25 0.3
 -17 -1 8 -0.13 0.38
 -17 1 -8 -0.06 0.48
 17 1 -8 -0.22 0.26
 17 1 -8 0.86 0.38
 17 1 -8 -0.03 0.44
 -17 -3 8 0.53 0.35
 -17 3 -8 0.75 0.62
 17 3 -8 1.46 0.65
 17 3 -8 -0.22 0.3
 -18 -4 -8 2.51 0.65
 -18 4 8 1.76 0.79
 18 -4 -8 2.35 0.69
 18 4 8 4.81 0.96
 -18 -2 -8 5.74 1.34
 -18 2 8 8.58 1.34
 18 -2 -8 8.5 0.91
 18 -2 -8 6.78 0.93
 18 2 8 7.27 1.25
 18 2 8 8.5 0.98
 -18 0 -8 6.73 1.37
 -18 0 8 6.49 1.07
 18 0 -8 5.8 0.97
 18 0 -8 6.02 0.81
 -18 -2 8 7.18 0.85
 -18 2 -8 9.43 1.6
 18 2 -8 8.59 1.41
 18 2 -8 8.39 0.85
 -18 4 -8 4.61 1.19
 18 4 -8 3.85 1.06
 18 4 -8 3.83 0.71
 -19 -3 -8 -0.65 0.49
 -19 3 8 0.08 0.49
 19 3 8 0.98 0.59
 19 -3 -8 -0.06 0.31
 19 3 8 0.31 0.48
 -19 -1 -8 -0.26 0.59
 -19 1 8 -0.32 0.44
 19 -1 -8 0.28 0.3
 19 1 8 0.39 0.35
 19 -1 -8 -0.46 0.32
 -19 1 -8 -1.39 0.48
 -19 -1 8 0.21 0.37
 19 1 -8 0.43 0.47
 19 1 -8 -0.09 0.35
 -19 -3 8 -0.12 0.31
 -19 3 -8 1.25 0.79
 19 3 -8 0.22 0.5
 19 3 -8 -0.16 0.31
 -20 -2 -8 7.49 1.55
 -20 2 8 6.71 1.24
 20 -2 -8 5.81 0.87
 20 2 8 5.57 1.11
 20 -2 -8 5.9 0.91
 -20 0 -8 3.83 1.15
 -20 0 8 3.69 0.85
 20 0 -8 3.83 0.68
 20 0 -8 4.19 0.98
 -20 -2 8 6.07 0.87
 -20 2 -8 5.88 1.33
 20 2 -8 4.76 1.04
 20 2 -8 7.78 0.88
 -21 1 8 -0.87 0.4
 -21 -1 -8 0.41 0.72
 21 -1 -8 0.34 0.49
 21 -1 -8 0.67 0.37
 -21 1 -8 0.52 0.69
 -21 -1 8 -0.21 0.44
 21 1 -8 -0.36 0.4
 21 1 -8 -0.18 0.28
 -22 -2 -8 6.62 1.46
 -22 2 8 3.81 1.06
 22 -2 -8 3.21 0.7
 -22 0 8 1.5 0.64
 -22 0 -8 2.75 0.94
 22 0 -8 1.93 0.68
 22 0 -8 3.09 0.62
 -22 2 -8 2.65 1.09
 -22 -2 8 2.85 0.64
 22 2 -8 3.33 0.96
 22 2 -8 3.04 0.7
 0 -4 -9 0.11 0.3
 0 4 9 1.18 0.6
 0 2 9 0.39 0.5
 0 0 -9 0.13 0.31
 0 0 -9 -0.43 0.34
 0 -2 9 -0.23 0.35
 0 2 -9 -0.59 0.39
 0 4 -9 -0.31 0.37
 0 4 -9 -0.32 0.49
 -1 -3 -9 12.2 0.78
 -1 3 9 13.07 1.48
 1 -3 -9 12.28 0.81
 1 3 9 11.8 1.67
 -1 -1 -9 24.52 1.88
 -1 1 9 21.71 1.79
 -1 -1 -9 21.5 1.06
 1 1 9 21.01 1.8
 1 -1 -9 21.53 1.06
 -1 1 -9 18.32 1.44
 -1 1 -9 19.77 1.6
 -1 -1 9 20.3 1.63
 1 -1 9 17.99 1.61
 1 1 -9 24.14 1.61
 1 1 -9 24.53 1.67
 -1 3 -9 12.75 1.42
 -1 3 -9 11.5 1.2
 1 3 -9 13 1.12
 1 3 -9 12.9 1.5
 -2 -4 -9 0.47 0.35
 -2 4 9 0 0.57
 2 4 9 0.34 0.52
 -2 2 9 0.26 0.53
 2 2 9 0.55 0.54
 -2 0 -9 -0.28 0.4
 -2 0 9 -0.2 0.34
 -2 0 -9 0.82 0.38
 2 0 -9 -0.22 0.39
 2 0 -9 -0.34 0.3
 2 0 9 0.16 0.4
 -2 -2 9 0.2 0.4
 -2 2 -9 -0.14 0.42
 -2 2 -9 0.77 0.48
 2 2 -9 0.23 0.34
 2 2 -9 -0.7 0.38
 -2 4 -9 0.83 0.53
 -2 4 -9 0.39 0.59
 2 4 -9 -0.42 0.49
 2 4 -9 0.08 0.58
 -3 3 9 9.5 1.47
 -3 -3 -9 11.31 0.78
 3 -3 -9 11.06 0.81
 3 3 9 11.36 1.64
 -3 1 9 17.98 1.62
 -3 -1 -9 19.23 1.77
 -3 -1 -9 17.55 0.96
 3 -1 -9 20.03 1.05
 3 1 9 18.2 1.67
 -3 1 -9 18.2 1.61
 -3 1 -9 16.67 1.42
 -3 -1 9 19.83 1.62
 3 1 -9 19.2 1.44
 3 1 -9 17.75 1.39
 3 -1 9 16.43 1.87
 -3 3 -9 11.63 1.3
 -3 3 -9 8.96 1.41
 3 3 -9 9.25 1.42
 3 3 -9 11.25 0.93
 -4 4 9 0.63 0.61
 -4 -4 -9 -0.23 0.29
 4 -4 -9 -0.02 0.34
 4 4 9 0.49 0.51
 -4 2 9 -0.19 0.4
 4 2 9 -0.17 0.49
 -4 0 9 0.56 0.47
 -4 0 -9 0.04 0.34
 -4 0 -9 0.78 0.58
 4 0 9 0.25 0.54
 4 0 -9 0.28 0.31
 4 0 -9 -0.64 0.36
 -4 -2 9 0.66 0.43
 -4 2 -9 0.45 0.52
 -4 2 -9 -0.17 0.45
 4 2 -9 -0.84 0.4
 4 2 -9 0.63 0.37
 -4 4 -9 0.77 0.51
 -4 4 -9 0.05 0.52
 4 4 -9 0.59 0.34
 4 4 -9 1.04 0.71
 -5 -3 -9 10.41 0.75
 -5 3 9 11.85 1.44
 5 -3 -9 10.17 0.79
 5 3 9 12.54 1.5
 -5 -1 -9 19.19 1.75
 -5 1 9 16.53 1.55
 -5 -1 -9 16.27 0.84
 -5 -1 -9 16.45 0.97
 5 1 9 16.59 1.62
 5 -1 -9 16.62 0.97
 -5 -1 9 16.65 1.49
 -5 1 -9 18.05 1.7
 -5 1 -9 17.06 1.43
 5 -1 9 18.22 1.58
 5 1 -9 16.07 1.34
 5 1 -9 13.28 1.13
 -5 3 -9 8.5 1.25
 -5 3 -9 10.17 1.46
 5 3 -9 9.58 1.41
 5 3 -9 9.18 0.75
 -6 4 9 0.27 0.6
 -6 -4 -9 0.04 0.37
 6 -4 -9 0.68 0.34
 6 4 9 -0.04 0.53
 -6 2 9 -0.8 0.37
 6 2 9 0.13 0.5
 -6 0 -9 -0.21 0.5
 -6 0 9 0.6 0.48
 -6 0 -9 -0.93 0.33
 6 0 -9 -0.06 0.33
 6 0 -9 1.03 0.42
 6 0 9 0.12 0.46
 -6 2 -9 0.31 0.5
 -6 -2 9 0.15 0.46
 -6 2 -9 0.46 0.43
 6 2 -9 0.78 0.51
 6 2 -9 0.21 0.27
 -6 4 -9 0.03 0.53
 -6 4 -9 -0.22 0.62
 6 4 -9 0.43 0.54
 -7 3 9 9.31 1.44
 -7 -3 -9 9.64 0.76
 7 3 9 8.23 1.35
 7 -3 -9 8.64 0.79
 -7 -1 -9 15.32 0.99
 -7 -1 -9 14.52 0.83
 -7 1 9 16.98 1.59
 -7 -1 -9 18.13 1.75
 7 1 9 16.08 1.59
 7 -1 -9 12.59 0.93
 -7 -1 9 17.1 1.41
 -7 1 -9 16.77 1.39
 -7 1 -9 17.76 1.72
 7 1 -9 14.38 0.93
 7 -1 9 14.9 1.5
 7 1 -9 14.07 1
 7 1 -9 16.08 1.36
 -7 3 -9 7.49 1.28
 -7 3 -9 7.83 1.32
 7 3 -9 8 1.31
 -8 -4 -9 0.41 0.34
 -8 4 9 1.2 0.66
 8 -4 -9 -0.09 0.3
 8 4 9 -0.61 0.46
 -8 2 9 -0.2 0.37
 8 -2 -9 0.2 0.23
 8 2 9 -0.24 0.44
 -8 0 -9 0.04 0.55
 -8 0 -9 -0.77 0.3
 -8 0 9 0.27 0.39
 8 0 -9 0.21 0.33
 8 0 -9 1.05 0.41
 8 0 9 -0.05 0.45
 -8 -2 9 0.52 0.43
 -8 2 -9 -1.08 0.48
 -8 2 -9 0.55 0.5
 8 2 -9 0.46 0.22
 8 2 -9 0.85 0.54
 -8 4 -9 -0.05 0.5
 -8 4 -9 0.84 0.61
 8 4 -9 0.05 0.53
 -9 -3 -9 8.51 0.74
 -9 3 9 8.45 1.44
 9 -3 -9 7.49 0.77
 9 3 9 7.48 1.27
 -9 1 9 13.24 1.44
 -9 -1 -9 15.01 1
 -9 -1 -9 12.74 0.85
 -9 -1 -9 15.18 1.66
 9 -1 -9 13.94 1.02
 9 -1 -9 13.87 1.08
 9 1 9 15.83 1.55
 -9 -1 9 13.57 1.34
 -9 1 -9 14.12 1.37
 -9 1 -9 12.06 1.7
 9 1 -9 13.03 1.28
 9 1 -9 13.82 0.74
 9 1 -9 14.19 0.85
 -9 3 -9 6.33 1.48
 -9 3 -9 8.71 1.43
 -10 4 9 0.09 0.5
 -10 -4 -9 0.47 0.32
 10 4 9 0.61 0.58
 10 -4 -9 1 0.43
 -10 -2 -9 -0.05 0.51
 10 -2 -9 0.09 0.34
 10 2 9 -0.12 0.39
 10 -2 -9 0.13 0.26
 -10 0 9 0.59 0.51
 -10 0 -9 -0.52 0.37
 -10 0 -9 0.71 0.79
 10 0 -9 0.11 0.34
 10 0 9 -0.06 0.4
 10 0 -9 0.4 0.31
 10 0 -9 0.76 0.4
 -10 2 -9 0.27 0.54
 -10 2 -9 0.27 0.63
 -10 -2 9 -0.47 0.36
 10 2 -9 -0.92 0.38
 -10 4 -9 1.07 0.65
 -10 4 -9 -0.41 0.51
 10 4 -9 -0.23 0.44
 -11 3 9 7.57 1.36
 -11 -3 -9 6.68 0.72
 11 3 9 6.57 1.2
 11 -3 -9 6.84 0.77
 -11 1 9 10.17 1.26
 -11 -1 -9 12.1 0.96
 -11 -1 -9 15.91 1.72
 11 -1 -9 12.58 1.02
 11 1 9 13.1 1.44
 -11 1 -9 12.08 1.33
 -11 -1 9 10.73 1.21
 -11 1 -9 14.02 1.64
 11 1 -9 10.66 1.17
 -11 3 -9 8.78 1.44
 11 3 -9 9.93 1.44
 -12 -2 -9 -0.43 0.52
 -12 -2 -9 -0.57 0.24
 -12 2 9 0.44 0.49
 12 2 9 0.55 0.61
 12 -2 -9 0.1 0.24
 -12 0 -9 0.08 0.56
 -12 0 -9 -0.55 0.38
 -12 0 9 0.34 0.41
 12 0 -9 -0.18 0.26
 12 0 -9 0.22 0.37
 12 0 9 -0.09 0.43
 -12 -2 9 -0.9 0.38
 -12 2 -9 0.69 0.63
 -12 2 -9 0.44 0.53
 12 2 -9 0.52 0.5
 -13 3 9 3.91 0.99
 13 -3 -9 5.19 0.71
 13 3 9 5.88 1.15
 -13 -1 -9 7.27 0.93
 -13 1 9 9.74 1.45
 -13 -1 -9 9.05 1.55
 13 -1 -9 6.82 0.83
 13 -1 -9 9.32 0.74
 13 1 9 7.78 1.32
 13 -1 -9 9.23 0.83
 -13 1 -9 12.66 1.88
 -13 -1 9 7.98 1.2
 -13 1 -9 11.14 1.28
 13 1 -9 9.46 1.31
 -13 3 -9 6.73 1.29
 -13 3 -9 5.29 1.15
 13 3 -9 5.42 1.1
 -14 2 9 -0.4 0.48
 -14 -2 -9 -0.48 0.49
 -14 -2 -9 0.09 0.32
 14 -2 -9 0.25 0.31
 14 2 9 0.48 0.48
 -14 0 9 -0.93 0.4
 -14 0 -9 0.51 0.45
 -14 0 -9 0.35 0.65
 14 0 -9 -0.33 0.39
 14 0 -9 -0.12 0.29
 14 0 -9 -0.24 0.2
 -14 2 -9 -0.17 0.53
 -14 -2 9 -0.68 0.39
 -14 2 -9 0.47 0.67
 14 2 -9 -0.58 0.53
 -15 -1 -9 9.07 0.97
 -15 1 9 5.63 1.14
 -15 -1 -9 7.03 1.44
 15 -1 -9 7.51 0.73
 15 -1 -9 6.45 0.93
 15 1 9 7.3 1.29
 -15 1 -9 7.98 1.49
 -15 1 -9 6.18 1.07
 -15 -1 9 6.19 1.01
 15 1 -9 8.48 1.24
 15 1 -9 6.7 0.59
 -16 -2 -9 0.73 0.38
 -16 -2 -9 1.75 0.73
 -16 2 9 0.66 0.54
 16 2 9 0.01 0.4
 16 -2 -9 -0.1 0.28
 -16 0 9 0.16 0.36
 -16 0 -9 0.69 0.49
 -16 0 -9 -0.65 0.5
 16 0 -9 -0.13 0.23
 16 0 -9 0.47 0.43
 -16 2 -9 0.54 0.65
 -16 -2 9 0.5 0.45
 -16 2 -9 1.49 0.72
 16 2 -9 0.08 0.24
 16 2 -9 0.6 0.5
 -17 -1 -9 4.71 1.24
 -17 1 9 3.47 0.87
 17 -1 -9 4.27 0.68
 17 -1 -9 4.59 0.82
 -17 1 -9 4.97 1.2
 -17 -1 9 5.19 0.88
 17 1 -9 4.38 0.6
 17 1 -9 4.71 0.93
 0 2 10 8.73 1.4
 0 0 10 13.51 1.46
 0 0 -10 12.87 1.48
 0 2 -10 6.89 1.09
 0 2 -10 7.37 1.18
 -1 -1 -10 -0.05 0.28
 -1 1 10 0.27 0.5
 -1 -1 -10 1.47 0.65
 1 1 10 -0.16 0.41
 1 -1 -10 -0.46 0.47
 1 -1 -10 0.08 0.27
 -1 1 -10 0.55 0.58
 -1 1 -10 0.57 0.41
 -1 -1 10 -0.06 0.49
 1 1 -10 0.47 0.52
 1 1 -10 -0.25 0.37
 1 -1 10 -0.52 0.36
 -2 2 10 7.62 1.39
 2 2 10 5.7 1.26
 -2 0 10 13.8 1.47
 -2 0 -10 13.24 1.53
 2 0 -10 10.92 1.46
 2 0 -10 13.14 1.54
 2 0 10 12.89 1.43
 -2 -2 10 7.09 1.24
 -2 2 -10 6.77 1.11
 -2 2 -10 7.92 1.18
 2 2 -10 7.76 1.23
 2 2 -10 5.45 0.86
 -3 1 10 0.05 0.52
 -3 -1 -10 0.41 0.32
 -3 -1 -10 0.05 0.99
 3 -1 -10 0.16 0.29
 3 -1 -10 0.41 0.53
 3 1 10 -0.19 0.45
 -3 1 -10 0.9 0.47
 -3 -1 10 -0.07 0.45
 -3 1 -10 1.02 0.64
 3 -1 10 -0.8 0.43
 3 1 -10 -0.57 0.4
 3 1 -10 -0.3 0.4
 -4 0 10 13.15 1.4
 -4 0 -10 11.48 1.61
 4 0 -10 12.39 1.03
 4 0 10 11.78 1.39
 4 0 -10 11.57 1.23
 -4 2 -10 7.85 1.27
 4 2 -10 5.7 1.01
 -5 1 10 0.08 0.57
 -5 -1 -10 0.51 0.34
 -5 -1 -10 0.03 0.47
 5 1 10 0.16 0.5
 5 -1 -10 -0.25 0.46
 5 -1 -10 -0.07 0.3
 -5 1 -10 0.37 0.63
 -5 -1 10 -0.15 0.5
 -5 1 -10 0.32 0.46
 5 1 -10 0.48 0.43
 5 1 -10 0.12 0.46
 5 -1 10 -0.14 0.49
 -6 0 -10 13.25 1.58
 -6 0 -10 10.31 1.02
 -6 0 10 6.84 1.18
 6 0 -10 10.1 1.08
 6 0 -10 9.78 0.95
 6 0 10 12.46 1.44
 -7 -1 -10 0.46 0.52
 -7 -1 -10 -1.26 0.56
 -7 1 10 0.16 0.42
 7 -1 -10 0.16 0.32
 7 -1 -10 -0.06 0.44
 7 1 10 -1.22 0.45
 -7 1 -10 0.35 0.54
 -7 -1 10 0.22 0.52
 -7 1 -10 -0.81 0.54
 7 1 -10 -0.01 0.48
 7 1 -10 -0.14 0.33
 -8 0 -10 11.29 1.68
 -8 0 10 8.35 1.34
 -8 0 -10 8.05 0.96
 8 0 -10 9 0.99
 8 0 10 7.98 1.32
 0 2 0 798.33 15.92
 0 2 0 808.04 15.89
 0 -2 0 836.07 15.91
 0 4 0 320.55 7.38
 0 4 0 317.09 7.3
 0 4 0 317.63 7.01
 0 -4 0 321.08 7.32
 0 -4 0 307.74 7.03
 0 6 0 147.04 4.68
 0 6 0 149.54 4.33
 0 6 0 154.24 4.68
 0 -6 0 161.86 6.01
 0 8 0 23.45 1.62
 0 8 0 23.29 1.78
 0 -8 0 22.05 1.62
 0 10 0 13.31 1.36
 0 -10 0 11.51 1.36
 0 10 0 13.44 1.51
 -1 1 0 -0.02 0.02
 -1 -1 0 0.05 0.04
 -1 -1 0 0.02 0.04
 -1 -1 0 0.03 0.04
 -1 1 0 0.05 0.05
 1 1 0 -0.03 0.04
 1 1 0 -0.02 0.02
 1 1 0 0.02 0.04
 1 -1 0 0 0.04
 1 -1 0 -0.01 0.03
 -1 3 0 -0.07 0.08
 -1 -3 0 -0.07 0.09
 -1 3 0 0.04 0.12
 -1 -3 0 0.08 0.12
 1 3 0 0.06 0.13
 1 -3 0 -0.07 0.07
 1 -3 0 -0.08 0.11
 1 3 0 0.12 0.14
 1 3 0 -0.13 0.06
 -1 5 0 -0.01 0.21
 -1 -5 0 -0.04 0.23
 -1 5 0 0.53 0.27
 1 5 0 0.42 0.22
 1 5 0 -0.11 0.18
 1 5 0 0.15 0.22
 1 -5 0 -0.02 0.2
 1 -5 0 -0.16 0.15
 -1 7 0 0.29 0.37
 -1 7 0 -0.05 0.32
 -1 -7 0 -0.12 0.26
 1 -7 0 -0.13 0.21
 1 7 0 -0.3 0.24
 -1 -9 0 0.19 0.32
 -1 9 0 -0.26 0.37
 -1 9 0 0.15 0.44
 1 9 0 0.14 0.46
 1 9 0 -0.22 0.33
 1 -9 0 0.53 0.38
 -2 2 0 243.21 5.45
 -2 2 0 253.9 5.27
 -2 -2 0 252.66 5.36
 -2 -2 0 250.28 5.46
 -2 -2 0 253.6 5.31
 2 2 0 252.14 5.44
 2 -2 0 251.08 5.27
 2 2 0 253.17 5.29
 -2 4 0 227.72 5.4
 -2 4 0 239.41 5.77
 -2 -4 0 232.76 5.64
 -2 -4 0 232.13 5.48
 2 4 0 230.76 5.71
 2 -4 0 223.84 5.42
 2 4 0 242.54 5.72
 2 -4 0 235.74 5.76
 2 4 0 230.52 5.42
 -2 6 0 114.11 4.72
 -2 6 0 117.89 3.66
 -2 -6 0 123.82 3.93
 -2 6 0 124.24 4.07
 2 -6 0 122.45 5.17
 2 6 0 116.93 3.65
 2 6 0 122.7 4.21
 2 6 0 127.87 3.72
 -2 8 0 21.65 1.73
 -2 -8 0 22.53 1.6
 2 8 0 22.5 1.48
 2 8 0 20.39 1.65
 2 -8 0 18.78 1.49
 -2 10 0 12.77 1.43
 -2 10 0 12.1 1.7
 -2 -10 0 13.52 1.47
 2 10 0 12.31 1.51
 2 -10 0 12.17 1.37
 2 10 0 11.71 1.25
 -3 1 0 0.05 0.05
 -3 -1 0 -0.07 0.03
 -3 1 0 0.05 0.06
 -3 -1 0 -0.01 0.04
 -3 -1 0 -0.02 0.02
 3 1 0 0.1 0.06
 3 -1 0 -0.02 0.04
 3 1 0 0.01 0.06
 3 1 0 -0.03 0.03
 3 -1 0 0.03 0.06
 -3 -3 0 0.02 0.12
 -3 -3 0 0.15 0.14
 -3 3 0 -0.05 0.12
 -3 -3 0 0 0.1
 -3 3 0 0.03 0.08
 3 3 0 0.07 0.13
 3 -3 0 0.06 0.09
 3 3 0 0.03 0.09
 3 3 0 0.09 0.1
 3 -3 0 0.07 0.13
 -3 5 0 0.44 0.26
 -3 5 0 -0.22 0.12
 -3 5 0 0.15 0.22
 -3 -5 0 0.23 0.19
 3 -5 0 0.34 0.29
 3 -5 0 -0.03 0.14
 3 5 0 0.17 0.2
 3 5 0 -0.08 0.16
 3 5 0 0 0.16
 -3 -7 0 0.13 0.29
 -3 7 0 0.56 0.42
 -3 7 0 -0.1 0.25
 3 7 0 0.21 0.3
 3 7 0 -0.07 0.3
 3 -7 0 0.12 0.26
 -3 9 0 0.39 0.43
 -3 -9 0 0.2 0.38
 -3 9 0 0.49 0.5
 3 -9 0 -0.05 0.34
 3 9 0 -0.21 0.31
 3 9 0 -0.25 0.41
 -4 2 0 29.98 1.03
 -4 -2 0 28.32 1.18
 -4 2 0 29.04 1.17
 -4 -2 0 28.25 1.05
 4 -2 0 28.34 1.03
 4 2 0 28.03 1.11
 4 -2 0 27.78 1.15
 4 2 0 29.59 0.88
 -4 -4 0 111.21 3.27
 -4 4 0 107.98 3.08
 -4 -4 0 113.84 3.19
 -4 4 0 112.83 3.42
 -4 -4 0 117.82 3.45
 4 -4 0 112.84 3.45
 4 -4 0 110.92 3.13
 4 4 0 120.5 3.01
 4 4 0 112.22 3.36
 4 4 0 108.39 3.11
 -4 6 0 105.51 3.64
 -4 6 0 96.41 3.73
 -4 -6 0 97.08 3.26
 -4 6 0 93.4 3.13
 4 -6 0 99.47 3.34
 4 6 0 92 5.11
 4 6 0 96.59 3.02
 4 6 0 94.32 3.17
 -4 8 0 18.53 1.61
 -4 -8 0 16.88 1.4
 -4 8 0 19.72 1.66
 4 8 0 18.55 1.32
 4 -8 0 18.79 1.47
 4 8 0 16.9 1.55
 -4 -10 0 12.22 1.38
 -4 10 0 11.05 1.66
 -4 10 0 11.79 1.59
 4 10 0 9.79 1.18
 4 10 0 10.02 1.45
 4 -10 0 8.87 1.29
 -5 -1 0 0.03 0.07
 -5 1 0 -0.02 0.07
 -5 -1 0 0.12 0.1
 -5 1 0 0.04 0.09
 -5 -1 0 -0.05 0.03
 5 1 0 -0.13 0.06
 5 1 0 0.06 0.05
 5 -1 0 -0.04 0.07
 5 -1 0 -0.02 0.06
 5 1 0 0.07 0.09
 -5 3 0 0.02 0.1
 -5 -3 0 -0.13 0.12
 -5 3 0 0.19 0.18
 -5 -3 0 -0.15 0.08
 -5 -3 0 -0.01 0.14
 5 3 0 0.18 0.15
 5 3 0 0.05 0.11
 5 -3 0 -0.08 0.1
 5 3 0 0.01 0.08
 5 -3 0 -0.22 0.08
 -5 5 0 -0.21 0.13
 -5 -5 0 0.29 0.23
 -5 -5 0 0.18 0.25
 -5 5 0 0.38 0.35
 5 -5 0 0.04 0.23
 5 -5 0 0.04 0.17
 5 5 0 0.15 0.16
 5 5 0 0.02 0.16
 5 5 0 -0.02 0.2
 -5 7 0 0.06 0.33
 -5 7 0 -0.44 0.28
 -5 -7 0 -0.08 0.24
 5 -7 0 0.21 0.3
 5 7 0 -0.2 0.21
 5 7 0 -0.03 0.32
 -5 -9 0 -0.55 0.34
 -5 9 0 -0.07 0.45
 -5 9 0 -1.18 0.38
 5 -9 0 0.52 0.45
 5 9 0 0.01 0.41
 5 9 0 -0.13 0.32
 -6 0 0 480.96 9.52
 -6 0 0 486.8 9.55
 -6 0 0 462 9.48
 6 0 0 454.93 9.49
 6 0 0 480.44 9.43
 6 0 0 480 9.51
 6 0 0 469.95 9.51
 -6 -2 0 60.54 1.52
 -6 -2 0 61.67 1.94
 -6 2 0 63.58 2
 -6 2 0 60.11 1.75
 -6 -2 0 61.89 1.84
 6 2 0 60.69 1.91
 6 -2 0 59.43 1.77
 6 2 0 60.59 1.81
 6 2 0 59.94 1.47
 6 -2 0 61.56 1.96
 -6 -4 0 117.97 3.38
 -6 4 0 120.26 3.31
 -6 4 0 121.43 3.67
 -6 -4 0 124.95 3.47
 -6 -4 0 120.17 3.62
 6 4 0 119.58 3.54
 6 4 0 119.63 3.34
 6 -4 0 116.23 3.64
 6 -4 0 121.65 3.35
 6 4 0 120.87 3.01
 -6 6 0 95.96 3.57
 -6 -6 0 96.7 3.3
 -6 6 0 92.44 3.1
 6 6 0 94.54 3.43
 6 6 0 93.54 2.84
 6 -6 0 95.01 3.24
 -6 8 0 15.5 1.54
 -6 -8 0 14.96 1.38
 -6 8 0 16.4 1.58
 6 -8 0 17.4 1.41
 6 8 0 19.4 1.59
 -6 10 0 9.58 1.54
 -6 -10 0 7.94 1.26
 -6 10 0 6.72 1.3
 6 -10 0 10.09 1.45
 6 10 0 8.85 1.39
 6 10 0 9.59 1.05
 -7 1 0 0.11 0.09
 -7 -1 0 0.13 0.11
 -7 -1 0 0.01 0.08
 -7 1 0 0.09 0.09
 -7 -1 0 -0.03 0.06
 -7 1 0 -0.09 0.11
 7 1 0 -0.17 0.07
 7 -1 0 0.14 0.12
 -7 3 0 -0.08 0.1
 -7 -3 0 0.04 0.12
 -7 3 0 0.01 0.13
 7 -3 0 0.36 0.21
 7 3 0 0.02 0.14
 7 3 0 -0.1 0.07
 7 3 0 -0.07 0.09
 -7 5 0 -0.02 0.22
 -7 -5 0 -0.02 0.18
 -7 -5 0 0.16 0.2
 -7 5 0 0.17 0.22
 7 5 0 -0.05 0.14
 7 -5 0 0.41 0.25
 7 5 0 -0.37 0.19
 7 5 0 0.13 0.15
 7 -5 0 0.05 0.18
 -7 -7 0 0.55 0.38
 -7 7 0 0.39 0.36
 -7 7 0 0.07 0.33
 7 -7 0 0.14 0.3
 7 7 0 -0.05 0.21
 7 7 0 -0.36 0.3
 -7 -9 0 -0.22 0.33
 -7 9 0 0.24 0.52
 -7 9 0 -0.41 0.57
 7 9 0 0.05 0.3
 7 -9 0 -0.1 0.37
 7 9 0 0.21 0.51
 -8 0 0 446.14 9.09
 -8 0 0 431.74 9.27
 -8 0 0 437.91 9.21
 8 0 0 446.52 9.21
 8 0 0 445.58 9.21
 8 0 0 464.57 9.22
 8 0 0 443.19 9.07
 -8 -2 0 176.81 3.8
 -8 2 0 177.19 4.48
 -8 -2 0 179.07 4.31
 -8 2 0 183.12 4.21
 -8 -2 0 182.14 4.46
 8 2 0 172.1 4.22
 8 -2 0 182.82 4.45
 8 2 0 183.16 3.77
 8 -2 0 180.73 4.22
 8 2 0 179.42 4.38
 -8 4 0 174.95 4.45
 -8 -4 0 172.19 4.81
 -8 -4 0 178.6 4.57
 -8 4 0 175.68 4.86
 -8 -4 0 178.36 4.6
 8 -4 0 177.42 4.52
 8 4 0 175.71 3.96
 8 -4 0 171.9 5.34
 8 4 0 174.87 4.73
 8 4 0 174.55 4.52
 -8 -6 0 97.38 3.4
 -8 6 0 102.03 3.77
 8 6 0 98.37 3.54
 8 -6 0 102.58 3.39
 8 6 0 96.08 2.83
 -8 8 0 18.29 1.68
 -8 8 0 15.63 1.52
 -8 -8 0 16.34 1.43
 8 -8 0 16.12 1.41
 8 8 0 14.86 1.06
 8 8 0 16.75 1.49
 -8 10 0 6.84 1.35
 -8 10 0 8.45 1.52
 -8 -10 0 7.72 1.28
 8 -10 0 10.65 1.25
 8 10 0 8.59 0.89
 8 10 0 7.95 1.36
 -9 1 0 0.05 0.13
 -9 -1 0 0.06 0.08
 -9 1 0 -0.07 0.07
 -9 -1 0 -0.12 0.08
 -9 1 0 -0.04 0.11
 -9 -1 0 0.05 0.1
 9 1 0 0.26 0.19
 9 1 0 -0.09 0.06
 9 -1 0 -0.02 0.1
 9 -1 0 -0.08 0.09
 -9 3 0 0.21 0.21
 -9 -3 0 -0.06 0.08
 -9 -3 0 -0.07 0.1
 -9 3 0 0.05 0.13
 -9 -3 0 0.16 0.16
 9 -3 0 0.08 0.13
 9 3 0 -0.02 0.07
 9 3 0 0.07 0.16
 9 3 0 -0.12 0.12
 9 -3 0 0.26 0.17
 -9 5 0 -0.44 0.16
 -9 -5 0 0.17 0.3
 -9 -5 0 -0.01 0.19
 -9 5 0 0.44 0.31
 9 -5 0 -0.18 0.17
 9 5 0 0.01 0.14
 9 5 0 -0.07 0.2
 -9 -7 0 -0.21 0.26
 -9 7 0 0.11 0.34
 9 -7 0 -0.27 0.28
 9 7 0 -0.24 0.32
 9 7 0 -0.3 0.15
 -9 9 0 -0.84 0.36
 -9 -9 0 -0.44 0.32
 9 -9 0 0.08 0.4
 9 9 0 -0.28 0.27
 9 9 0 0.6 0.55
 -10 0 0 1000 19.72
 10 0 0 980.31 19.61
 10 0 0 994.32 19.63
 10 0 0 999.94 19.48
 -10 2 0 282 6.23
 -10 -2 0 282.05 6.37
 -10 -2 0 285.93 5.76
 -10 2 0 281.85 6.54
 -10 -2 0 277.18 6.52
 10 -2 0 271.43 6.42
 10 -2 0 272.92 6.22
 10 2 0 279.09 6.42
 10 2 0 277.4 6.3
 -10 -4 0 158.99 4.64
 -10 4 0 165.76 4.75
 -10 -4 0 161.75 4.41
 -10 4 0 161.91 4.26
 -10 -4 0 158.2 4.31
 10 4 0 163.87 3.66
 10 -4 0 156.97 4.65
 10 4 0 158.98 4.31
 10 4 0 163.23 4.54
 10 -4 0 167.82 4.37
 -10 -6 0 87.78 3.24
 -10 6 0 87.81 3.53
 10 6 0 88.6 2.53
 10 -6 0 87.71 3.15
 10 6 0 90.69 3.37
 -10 -8 0 15 1.4
 10 8 0 14.53 0.98
 10 -8 0 15.66 1.37
 10 8 0 14.9 1.42
 -11 1 0 0.15 0.17
 -11 1 0 0.03 0.11
 -11 -1 0 0.01 0.14
 -11 -1 0 0.13 0.15
 -11 1 0 -0.1 0.08
 -11 -1 0 0.1 0.18
 -11 -1 0 0.1 0.11
 11 1 0 -0.14 0.08
 11 1 0 -0.03 0.11
 11 -1 0 -0.05 0.12
 11 -1 0 -0.15 0.08
 -11 -3 0 0.03 0.09
 -11 -3 0 -0.25 0.15
 -11 3 0 -0.13 0.12
 -11 -3 0 -0.17 0.13
 -11 3 0 -0.03 0.22
 11 -3 0 -0.41 0.14
 11 3 0 -0.06 0.13
 11 3 0 0.15 0.12
 11 -3 0 -0.2 0.11
 11 3 0 0.04 0.19
 -11 -5 0 0.31 0.24
 -11 5 0 0.33 0.32
 -11 5 0 0.02 0.19
 -11 -5 0 0.45 0.28
 11 -5 0 -0.38 0.15
 11 5 0 0.03 0.14
 11 5 0 -0.18 0.18
 -11 -7 0 -0.02 0.26
 -11 7 0 0.06 0.3
 11 -7 0 0.26 0.29
 11 7 0 0.02 0.37
 11 7 0 -0.08 0.17
 -11 9 0 -1.05 0.36
 -11 9 0 0.68 0.58
 11 9 0 0.19 0.29
 11 -9 0 0.44 0.43
 -12 0 0 443.36 9.5
 -12 0 0 452.55 9.73
 12 0 0 451.24 9.64
 12 0 0 442.85 9.62
 12 0 0 446.03 9.62
 12 0 0 443.95 9.46
 -12 -2 0 139.86 3.9
 -12 2 0 145.98 4.03
 -12 2 0 139.42 3.75
 -12 -2 0 148.8 3.33
 -12 2 0 142.69 3.77
 -12 -2 0 143.09 4.07
 12 -2 0 139.16 3.94
 12 2 0 139.39 3.81
 12 -2 0 143.37 3.79
 12 2 0 144.92 3.96
 -12 4 0 103.69 3.19
 -12 -4 0 104.96 3.64
 -12 -4 0 105.48 3.36
 12 4 0 101.53 2.51
 12 -4 0 107.35 3.28
 12 4 0 106.76 3.45
 12 -4 0 100.72 3.51
 12 4 0 100.4 3.23
 -12 -6 0 59.36 2.61
 -12 6 0 54.21 2.77
 12 -6 0 61.71 2.56
 12 6 0 59.59 2.69
 12 6 0 58.75 1.83
 -12 -8 0 11.78 1.29
 -12 8 0 9.01 1.45
 12 8 0 10.72 0.77
 12 8 0 10.44 1.46
 12 -8 0 10.11 1.19
 -13 -1 0 0.11 0.17
 -13 1 0 -0.12 0.11
 -13 -1 0 0.25 0.16
 -13 -1 0 -0.03 0.1
 -13 1 0 -0.04 0.12
 -13 1 0 0.1 0.14
 -13 -1 0 -0.01 0.14
 13 1 0 0.09 0.15
 13 1 0 -0.13 0.07
 13 -1 0 -0.1 0.13
 13 -1 0 0.02 0.14
 13 1 0 0.08 0.18
 -13 -3 0 0 0.11
 -13 -3 0 -0.02 0.2
 -13 3 0 -0.02 0.21
 -13 -3 0 0.02 0.14
 -13 3 0 -0.01 0.14
 13 3 0 0.05 0.2
 13 -3 0 -0.07 0.14
 13 -3 0 -0.03 0.21
 13 3 0 -0.04 0.17
 -13 -5 0 0.18 0.26
 -13 5 0 0.05 0.25
 -13 5 0 0.19 0.2
 13 5 0 0.23 0.33
 13 -5 0 0.19 0.24
 13 5 0 0.23 0.15
 -13 7 0 -0.4 0.23
 -13 -7 0 -0.38 0.22
 13 7 0 -0.05 0.19
 13 7 0 -0.29 0.3
 13 -7 0 0.24 0.29
 -13 -9 0 -0.17 0.41
 -13 9 0 -0.79 0.44
 -13 9 0 0.02 0.53
 13 -9 0 0.16 0.4
 13 9 0 -1.02 0.49
 13 9 0 -0.12 0.25
 -14 0 0 105.75 3.29
 -14 0 0 103.64 3.08
 14 0 0 105.66 3.19
 14 0 0 106.1 3.09
 14 0 0 102.66 3.19
 -14 -2 0 35.03 1.75
 -14 2 0 32.03 1.64
 -14 2 0 31.21 1.5
 -14 2 0 31.36 1.49
 -14 -2 0 31.73 1.17
 -14 -2 0 34.66 1.64
 14 -2 0 34.31 1.63
 14 2 0 32.17 1.61
 14 2 0 29.9 1.48
 14 -2 0 30.5 1.48
 -14 -4 0 44.5 2.24
 -14 4 0 45.73 1.97
 -14 4 0 45.44 2.27
 -14 -4 0 47.89 1.63
 -14 -4 0 45.46 2.15
 14 4 0 45.07 2.22
 14 4 0 47.16 1.42
 14 -4 0 47.17 2.03
 14 4 0 46.25 2.02
 -14 -6 0 35.49 2
 -14 6 0 35.37 2.24
 14 6 0 36.49 1.28
 14 -6 0 36.28 1.97
 14 6 0 33.09 2.01
 -14 -8 0 8.71 1.3
 -14 8 0 8.48 1.46
 14 8 0 7.29 0.61
 14 -8 0 6.93 1.1
 14 8 0 6.77 1.22
 -15 1 0 -0.1 0.13
 -15 -1 0 0.04 0.18
 -15 1 0 0.04 0.2
 -15 -1 0 -0.04 0.15
 -15 1 0 0.14 0.14
 -15 -1 0 0.11 0.13
 15 1 0 0.19 0.18
 15 1 0 0.21 0.2
 15 -1 0 0.08 0.17
 15 -1 0 0.15 0.19
 -15 -3 0 -0.1 0.16
 -15 3 0 0.19 0.19
 -15 -3 0 0.04 0.13
 -15 3 0 -0.25 0.19
 -15 -3 0 0.21 0.23
 -15 3 0 0.45 0.22
 15 3 0 0.04 0.19
 15 -3 0 -0.03 0.18
 15 3 0 0.22 0.25
 15 -3 0 -0.19 0.21
 -15 5 0 0.31 0.39
 -15 -5 0 0.51 0.31
 -15 -5 0 -0.12 0.23
 15 -5 0 0.3 0.27
 15 5 0 0.22 0.16
 15 5 0 -0.32 0.2
 -15 7 0 -0.03 0.4
 -15 -7 0 0.28 0.32
 15 -7 0 0.2 0.35
 15 7 0 -0.1 0.39
 15 7 0 -0.13 0.18
 -15 9 0 0.41 0.51
 -15 -9 0 0.6 0.47
 15 -9 0 0.53 0.47
 15 9 0 0.56 0.55
 15 9 0 0.1 0.24
 -16 0 0 106.6 3.22
 -16 0 0 100.55 3.37
 16 0 0 102.13 3.31
 16 0 0 100.5 3.26
 16 0 0 102.77 3.29
 -16 2 0 26.52 1.46
 -16 2 0 28.62 1.6
 -16 -2 0 27.37 1.13
 -16 -2 0 26.3 1.37
 -16 2 0 24.32 1.39
 -16 -2 0 26.71 1.61
 -16 -2 0 26.17 1.51
 16 -2 0 25.39 1.48
 16 2 0 26 1.5
 16 -2 0 27.84 1.48
 16 2 0 26.62 1.52
 -16 4 0 38.18 2.1
 -16 -4 0 35.88 1.89
 -16 -4 0 32.65 1.27
 -16 4 0 34.07 1.72
 16 4 0 34.65 1.86
 -16 6 0 32.44 2.17
 -16 -6 0 29.96 1.94
 16 6 0 31.17 1.95
 16 -6 0 30.37 1.86
 16 6 0 28.48 1.1
 -16 -8 0 4.99 1.53
 -16 8 0 6.79 1.38
 16 8 0 6.17 1.13
 16 8 0 5.39 0.48
 16 -8 0 6.56 1.07
 -17 -1 0 -0.22 0.14
 -17 -1 0 0.01 0.2
 -17 1 0 0.22 0.18
 -17 1 0 -0.06 0.17
 17 -1 0 -0.12 0.13
 17 1 0 0.12 0.2
 17 -1 0 0.25 0.22
 17 1 0 0.04 0.22
 17 1 0 0.11 0.21
 -17 -3 0 -0.18 0.26
 -17 3 0 -0.26 0.27
 -17 3 0 0.02 0.16
 -17 3 0 0.16 0.24
 -17 -3 0 0.3 0.45
 -17 -3 0 0.12 0.16
 17 -3 0 0.02 0.19
 17 -3 0 0.18 0.29
 17 3 0 -0.4 0.17
 17 3 0 0.04 0.2
 -17 -5 0 0.09 0.26
 -17 5 0 -0.37 0.32
 17 -5 0 0.12 0.26
 17 5 0 -0.15 0.26
 -17 7 0 -0.63 0.74
 -17 -7 0 -0.71 0.27
 17 7 0 -0.22 0.29
 17 -7 0 -0.5 0.31
 17 7 0 -0.12 0.17
 -17 9 0 -0.44 0.62
 -17 -9 0 -0.39 0.43
 17 9 0 -1.19 0.45
 17 -9 0 0.05 0.48
 -18 0 0 109.76 3.49
 -18 0 0 106.31 3.64
 18 0 0 112.98 3.61
 18 0 0 108.07 3.59
 18 0 0 113.68 3.64
 -18 2 0 45.91 2.09
 -18 -2 0 51.82 2.07
 -18 -2 0 47.36 1.7
 -18 2 0 51.77 2.25
 -18 -2 0 51.47 2.39
 -18 -2 0 51.08 2.3
 -18 2 0 51.76 2.33
 18 -2 0 47.21 2.18
 18 2 0 47.33 2.3
 18 -2 0 50.36 2.18
 18 2 0 49.66 2.2
 -18 4 0 47.94 2.46
 -18 -4 0 43.77 1.59
 -18 -4 0 48.31 2.35
 18 -4 0 48.64 2.24
 18 4 0 48.48 2.36
 -18 -6 0 27.37 1.9
 -18 6 0 26.64 2.07
 18 6 0 27.16 1.88
 18 -6 0 29.4 1.87
 -18 8 0 5.38 1.18
 -18 -8 0 4.49 0.95
 18 8 0 5.22 1.1
 -19 -1 0 -0.04 0.25
 -19 1 0 -0.09 0.25
 -19 1 0 -0.17 0.23
 -19 -1 0 -0.01 0.19
 -19 -1 0 0 0.24
 19 1 0 0.07 0.21
 19 1 0 0.01 0.2
 19 -1 0 -0.08 0.19
 19 1 0 -0.03 0.2
 -19 3 0 -0.12 0.24
 -19 3 0 0.49 0.38
 -19 -3 0 -0.01 0.23
 -19 -3 0 0.3 0.16
 19 -3 0 0.01 0.25
 19 3 0 -0.26 0.17
 -19 -5 0 0.46 0.39
 -19 5 0 0.06 0.35
 19 5 0 -0.7 0.29
 19 -5 0 -0.09 0.26
 -19 7 0 0.49 0.61
 -19 -7 0 0.61 0.45
 19 7 0 -0.39 0.3
 19 -7 0 0.02 0.36
 -20 0 0 108.38 3.53
 20 0 0 105.6 3.6
 20 0 0 106 3.62
 20 0 0 96.58 3.51
 -20 -2 0 46.95 2.07
 -20 -2 0 42.98 1.67
 -20 2 0 49.98 2.36
 -20 -2 0 45.03 2.27
 -20 2 0 41.5 2.09
 20 2 0 43.71 2.25
 20 -2 0 43.54 3.13
 20 2 0 43.41 2.21
 20 -2 0 44.59 2.18
 -20 -4 0 32.79 2
 -20 -4 0 33.43 1.36
 -20 4 0 32.12 2.11
 20 4 0 33.39 1.97
 20 -4 0 32.32 1.87
 -20 -6 0 20.17 1.66
 -20 6 0 23.18 1.92
 20 6 0 19.53 1.63
 20 -6 0 17.96 1.52
 -20 -8 0 4.1 0.93
 -20 8 0 3.48 1.19
 20 -8 0 4.06 1.05
 20 8 0 4.91 1.07
 -21 1 0 0.05 0.21
 -21 -1 0 -0.36 0.18
 -21 1 0 -0.15 0.28
 -21 -1 0 0.2 0.3
 21 -1 0 0.15 0.27
 21 -1 0 0.89 0.36
 21 1 0 -0.1 0.23
 21 1 0 -0.36 0.24
 -21 -3 0 -0.28 0.21
 -21 -3 0 -0.31 0.16
 -21 3 0 -0.43 0.27
 -21 -3 0 0.23 0.3
 21 3 0 -0.1 0.29
 21 -3 0 0.44 0.32
 -21 5 0 -0.23 0.36
 -21 -5 0 0.42 0.38
 21 5 0 0.77 0.51
 21 -5 0 -0.17 0.23
 -21 -7 0 0.88 0.5
 -21 7 0 -0.47 0.4
 21 -7 0 0.1 0.33
 -22 0 0 60.8 2.61
 22 0 0 60.79 2.66
 22 0 0 61.63 2.71
 -22 2 0 21.88 1.62
 -22 -2 0 20.78 1.16
 -22 -2 0 22.25 1.47
 22 2 0 24.26 1.7
 22 -2 0 22.57 1.55
 22 2 0 22.1 1.61
 -22 -4 0 15.25 0.92
 -22 4 0 17.07 1.55
 -22 -4 0 18.17 1.54
 22 -4 0 16.28 1.37
 22 4 0 14.49 1.35
 -22 -6 0 12.98 1.41
 -22 6 0 11.4 2.11
 22 6 0 12.18 1.35
 22 -6 0 11.4 1.28
 -22 -8 0 1.99 0.76
 -22 8 0 1.62 0.86
 22 -8 0 1.2 0.62
 22 8 0 2.47 0.91
 -23 -1 0 0.3 0.34
 -23 1 0 -0.03 0.26
 23 1 0 0.02 0.26
 23 -1 0 0.36 0.32
 23 1 0 -0.35 0.18
 -23 -3 0 -0.27 0.3
 -23 -3 0 0.25 0.31
 -23 -3 0 -0.1 0.21
 -23 3 0 0.38 0.4
 23 3 0 -0.1 0.34
 23 -3 0 0.33 0.32
 -23 -5 0 0.6 0.24
 -23 5 0 1.44 0.6
 -23 -5 0 0.51 0.38
 23 -5 0 0.27 0.37
 23 5 0 1.17 0.52
 -23 -7 0 0.25 0.51
 -23 7 0 -0.47 0.54
 23 7 0 0.14 0.47
 23 -7 0 0.2 0.46
 -24 0 0 20.7 1.53
 24 0 0 21.44 1.58
 24 0 0 23.13 1.64
 -24 -2 0 9.22 1.01
 -24 2 0 9.52 1.08
 -24 -2 0 8.61 0.78
 24 2 0 7.93 1.15
 24 2 0 9.59 1.12
 24 -2 0 11.52 1.15
 -24 -4 0 6.5 1.12
 -24 4 0 7.08 1.25
 -24 -4 0 6.78 0.68
 -24 -4 0 8.73 0.97
 24 -4 0 6.29 1.08
 24 4 0 6.62 1.11
 -24 6 0 3.49 0.99
 24 -6 0 4.61 0.94
 -25 -1 0 -0.06 0.29
 -25 1 0 0.69 0.41
 -25 -1 0 -0.25 0.25
 25 1 0 -0.23 0.22
 25 1 0 -0.25 0.27
 25 -1 0 -0.09 0.27
 -25 3 0 0.06 0.35
 -25 -3 0 0.3 0.36
 25 -3 0 0.31 0.34
 25 3 0 -0.35 0.26
 -25 -5 0 0.32 0.45
 -25 5 0 0.08 0.45
 -25 -5 0 -0.23 0.26
 25 -5 0 0.14 0.37
 -25 7 0 0.41 0.55
 -25 -7 0 0.28 0.48
 25 7 0 0.12 0.48
 25 -7 0 -0.08 0.46
 -26 0 0 11.75 1.18
 26 0 0 11.61 1.22
 26 0 0 10.12 1.17
 -26 -2 0 3.4 0.59
 -26 -2 0 4.24 0.82
 -26 2 0 3.1 0.83
 26 2 0 4.27 0.93
 26 -2 0 2.64 0.69
 26 2 0 3.89 0.9
 -26 4 0 3.43 0.92
 -26 -4 0 3.25 0.75
 -26 -4 0 3.9 0.63
 -26 -4 0 4.32 0.97
 26 -4 0 2.59 0.79
 26 4 0 3.34 0.85
 -26 6 0 2.74 0.9
 -26 -6 0 4.52 1.01
 26 6 0 3.16 0.87
 -27 -1 0 0.27 0.32
 -27 1 0 0.17 0.38
 27 1 0 -0.04 0.33
 27 1 0 -0.05 0.33
 -27 -3 0 -0.03 0.34
 -27 -3 0 -0.33 0.3
 -27 3 0 0.31 0.45
 27 -3 0 0.08 0.34
 27 3 0 0.21 0.38
 27 3 0 -0.87 0.36
 -27 5 0 0.29 0.44
 -27 -5 0 -0.68 0.38
 -27 -5 0 0.06 0.37
 -27 -5 0 0.32 0.33
 27 -5 0 0.38 0.46
 27 5 0 0.5 0.51
 -27 -7 0 -0.13 0.5
 -27 7 0 0.39 0.62
 27 -7 0 0.44 0.43
 27 7 0 0.55 0.52
 -28 0 0 9.92 1.12
 28 0 0 8.29 1.24
 -28 -2 0 2.22 0.56
 -28 -2 0 4.68 0.91
 -28 2 0 3.94 0.91
 28 -2 0 4.35 0.93
 28 2 0 3.22 0.86
 28 2 0 3.57 0.86
 -28 -4 0 3.31 0.59
 -28 -4 0 4.41 0.91
 -28 4 0 2.67 0.88
 28 4 0 2.42 0.87
 28 4 0 4.05 1.09
 28 -4 0 1.97 0.71
 -28 -6 0 2.17 0.73
 -28 6 0 2.3 0.9
 -28 -6 0 2.38 0.75
 28 6 0 2.89 0.83
 28 -6 0 2.09 0.75
 -29 1 0 -0.11 0.35
 -29 -1 0 -0.08 0.4
 29 -1 0 0 0.38
 29 1 0 0.38 0.39
 29 1 0 0.17 0.43
 -29 -3 0 -0.41 0.32
 -29 -3 0 0.3 0.38
 -29 3 0 -0.23 0.42
 29 -3 0 0.11 0.3
 29 3 0 -0.08 0.36
 -29 5 0 -0.58 0.48
 -29 -5 0 0.31 0.5
 -29 -5 0 -0.25 0.37
 29 -5 0 0.1 0.42
 29 5 0 0.66 0.5
 -30 0 0 8.7 1.27
 30 0 0 8.68 1.3
 -30 2 0 4.43 1.07
 -30 -2 0 5.05 0.96
 30 -2 0 5.04 1.08
 30 2 0 4.62 0.99
 30 2 0 3.97 1.11
 -30 4 0 3.47 0.92
 -30 -4 0 3.03 0.79
 -30 -4 0 2.6 0.72
 30 4 0 2.45 0.79
 30 -4 0 2.62 0.98
 30 4 0 5.12 1.12
 -30 6 0 2.55 0.95
 -30 -6 0 1.53 0.75
 -30 -6 0 2.54 0.72
 30 6 0 2.26 0.9
 30 -6 0 1.48 0.71
 -31 -1 0 0.06 0.39
 -31 1 0 0.12 0.43
 31 -1 0 0.37 0.39
 31 1 0 0.33 0.36
 31 1 0 0.22 0.45
 -31 3 0 0.99 0.66
 -31 -3 0 -0.39 0.4
 -31 -3 0 -0.17 0.48
 31 3 0 -0.73 0.42
 31 -3 0 -0.23 0.35
 31 3 0 -0.36 0.38
 -31 -5 0 0.16 0.46
 -31 5 0 -1.19 0.43
 31 5 0 -0.02 0.51
 31 5 0 0.58 0.55
 31 -5 0 0.03 0.41
 -32 0 0 3.92 0.9
 32 0 0 5.29 1.07
 -32 -2 0 1.57 0.69
 -32 2 0 2.25 0.75
 32 2 0 1.61 0.74
 32 2 0 1.39 0.74
 32 -2 0 1.79 0.67
 -32 -4 0 0.5 0.55
 -32 4 0 1.22 0.75
 32 4 0 1.96 0.75
 32 -4 0 0.98 0.52
 32 4 0 0.94 0.68
 -33 -1 0 0.21 0.47
 -33 1 0 0.02 0.47
 33 -1 0 0.07 0.43
 -33 3 0 0.61 0.64
 -33 -3 0 -0.55 0.41
 33 3 0 -0.74 0.41
 33 -3 0 0.47 0.45
 -34 0 0 0.39 0.52
 34 0 0 1.44 0.65
 -34 -2 0 -0.01 0.54
 -34 2 0 0.82 0.65
 34 2 0 0.64 0.52
 34 -2 0 -0.26 0.48
 34 2 0 0.15 0.46
 -34 4 0 1.43 0.7
 -34 -4 0 0.17 0.47
 34 -4 0 1.16 0.63
 34 4 0 0.62 0.54
 34 4 0 0.03 0.56
 -35 -1 0 0.24 0.5
 -35 1 0 -0.03 0.47
 35 1 0 -0.1 0.42
 35 -1 0 0.35 0.43
 -35 3 0 -1 0.47
 -35 -3 0 1.35 0.64
 35 3 0 -0.3 0.47
 35 3 0 0.59 0.47
 35 -3 0 -0.12 0.4
 -36 0 0 0.47 0.93
 36 0 0 0.6 0.53
 -36 -2 0 0.92 0.57
 -36 2 0 -0.77 0.5
 36 2 0 0.16 0.49
 36 2 0 1.18 0.66
 36 -2 0 0.58 0.58
 0 10 1 0.67 0.58
 0 10 1 -0.34 0.48
 0 -10 -1 0.2 0.39
 0 -8 -1 0.4 0.39
 0 8 1 0.38 0.43
 0 6 1 2.2 0.54
 0 -6 -1 3.5 0.68
 0 6 1 2.54 0.56
 0 -4 -1 18.79 1.14
 0 -4 -1 20.93 1.1
 0 4 1 16.75 0.96
 0 4 1 20.07 1.07
 0 4 1 18.63 1.12
 0 2 1 8.05 0.44
 0 -2 -1 8.37 0.57
 0 -2 -1 8.64 0.51
 0 2 1 8.81 0.5
 0 2 1 9 0.59
 0 0 -1 -0.01 0.02
 0 0 -1 0.08 0.04
 0 0 1 -0.01 0.03
 0 2 -1 8.37 0.62
 0 2 -1 8.38 0.45
 0 2 -1 8.39 0.52
 0 -2 1 8.92 0.54
 0 -2 1 8.74 0.47
 0 -4 1 19.34 1.01
 0 4 -1 19.3 1.24
 0 -4 1 19.14 1.12
 0 4 -1 19.84 1.12
 0 4 -1 20.18 1.01
 0 -6 1 1.38 0.52
 0 6 -1 2.1 0.56
 0 6 -1 2.41 0.53
 0 6 -1 2.74 0.68
 0 -6 1 2.82 0.59
 0 8 -1 0.12 0.41
 0 8 -1 0.33 0.37
 0 -8 1 0.02 0.3
 0 10 -1 0.59 0.61
 0 10 -1 -0.02 0.49
 0 -10 1 1.02 0.56
 -1 9 1 23.33 1.79
 -1 -9 -1 21.04 1.78
 -1 9 1 19.23 1.61
 1 -9 -1 20.33 1.84
 1 9 1 21.1 1.73
 1 9 1 19.58 1.61
 -1 7 1 67.27 2.84
 -1 7 1 71.18 2.87
 -1 -7 -1 62.5 2.71
 1 7 1 62.36 2.66
 1 -7 -1 62.53 2.68
 1 7 1 64.94 2.75
 -1 5 1 149.46 4.17
 -1 -5 -1 151.52 4.13
 -1 -5 -1 144.67 4.34
 -1 5 1 147.74 4.04
 -1 5 1 144.8 4.41
 1 5 1 154.04 4.25
 1 5 1 151.52 4.14
 1 -5 -1 148.78 4.12
 1 5 1 142.46 4
 1 -5 -1 143.31 4.35
 -1 -3 -1 440.3 9.2
 -1 3 1 457.26 9.53
 -1 -3 -1 440.42 9.43
 -1 3 1 453.03 9.2
 1 3 1 439.57 9.17
 1 3 1 452.33 9.39
 1 -3 -1 437.15 9.44
 1 -3 -1 431.14 9.19
 1 3 1 442.28 9.13
 -1 -1 -1 338.45 6.65
 -1 -1 -1 304.35 7.02
 -1 1 1 339.84 6.47
 -1 1 1 302.87 6.81
 -1 -1 -1 342.43 6.25
 1 1 1 333.1 6.45
 1 1 1 333.66 6.24
 1 -1 -1 317.1 6.68
 1 -1 -1 331.91 6.6
 -1 -1 1 341.36 6.89
 -1 1 -1 336.11 6.71
 -1 1 -1 339.01 6.47
 -1 -1 1 331.61 6.5
 -1 -1 1 319.67 6.54
 1 1 -1 338.99 6.54
 1 1 -1 341.45 6.51
 1 -1 1 330.03 6.47
 1 -1 1 334.83 6.73
 1 1 -1 332.93 6.47
 -1 3 -1 453.51 9.42
 -1 -3 1 449.69 9.19
 -1 -3 1 440.08 9.3
 1 3 -1 441.41 9.69
 1 -3 1 440.42 9.16
 1 3 -1 450.48 9.31
 1 -3 1 457.05 9.49
 -1 -5 1 142.84 3.96
 -1 5 -1 140.82 4.16
 -1 -5 1 140.48 4.14
 -1 5 -1 145.28 4.49
 -1 5 -1 145.68 3.92
 1 5 -1 146.33 4.13
 1 5 -1 145.55 3.92
 1 5 -1 145.75 4.45
 1 -5 1 149.36 3.97
 -1 -7 1 65.59 2.68
 -1 7 -1 66.04 3.08
 -1 7 -1 67.18 2.93
 1 7 -1 65.92 2.87
 1 -7 1 68.1 2.71
 1 7 -1 64.75 3.04
 -1 9 -1 20.7 1.94
 -1 -9 1 19.64 1.63
 1 -9 1 22.09 1.7
 1 9 -1 21.9 1.94
 1 9 -1 21.6 1.52
 -2 10 1 0.59 0.56
 -2 -10 -1 0.68 0.44
 -2 10 1 -0.11 0.49
 2 10 1 -0.16 0.5
 2 -10 -1 -0.15 0.36
 2 10 1 0.36 0.47
 -2 8 1 -0.28 0.28
 -2 -8 -1 -0.32 0.26
 2 8 1 0.32 0.33
 2 8 1 -0.14 0.29
 2 -8 -1 0.14 0.33
 -2 6 1 2.93 0.64
 -2 6 1 1.83 0.55
 -2 -6 -1 3.25 0.68
 2 6 1 2.11 0.54
 2 6 1 2.21 0.54
 2 -6 -1 1.54 0.46
 -2 4 1 15.46 1.06
 -2 -4 -1 14.97 1.03
 -2 -4 -1 16.56 0.98
 -2 4 1 15.61 0.92
 2 -4 -1 16.38 1.08
 2 -4 -1 13.89 0.9
 2 4 1 17.04 1
 2 4 1 14.85 0.91
 2 4 1 15.68 0.95
 -2 -2 -1 22.89 0.95
 -2 -2 -1 22.51 0.82
 -2 2 1 22.44 0.87
 -2 -2 -1 20.88 0.86
 2 -2 -1 22.73 0.99
 2 2 1 23.14 0.94
 2 2 1 22.61 0.88
 2 -2 -1 22.13 0.87
 2 2 1 22.67 0.8
 -2 0 -1 0.1 0.04
 -2 0 -1 -0.02 0.03
 -2 0 1 0.05 0.05
 -2 0 1 -0.04 0.03
 -2 0 1 -0.04 0.02
 2 0 -1 0.03 0.04
 2 0 1 -0.04 0.04
 2 0 -1 0.06 0.05
 2 0 -1 -0.01 0.03
 2 0 1 0.01 0.02
 -2 -2 1 22.3 0.84
 -2 -2 1 23.5 0.86
 -2 2 -1 21.8 0.95
 -2 -2 1 23.38 1.08
 -2 2 -1 22.64 0.82
 2 2 -1 23.18 0.84
 2 2 -1 21.58 1.04
 2 -2 1 21.59 0.81
 2 2 -1 23.65 0.85
 -2 4 -1 17.21 0.93
 -2 -4 1 15.45 0.98
 -2 -4 1 15.56 0.92
 -2 4 -1 16.83 1.06
 2 -4 1 16.66 0.94
 2 4 -1 15.96 1.14
 2 -4 1 16.4 1.06
 2 4 -1 16.25 0.92
 2 4 -1 16.92 0.99
 -2 6 -1 2.24 0.6
 -2 -6 1 1.47 0.44
 -2 6 -1 2.74 0.55
 -2 -6 1 1.73 0.45
 -2 6 -1 2.77 0.7
 2 6 -1 2.96 0.74
 2 -6 1 2.07 0.49
 2 6 -1 2.14 0.55
 2 6 -1 1.53 0.45
 -2 8 -1 0.17 0.41
 -2 -8 1 0.28 0.31
 -2 8 -1 0.09 0.39
 2 8 -1 -0.29 0.42
 2 -8 1 0.2 0.27
 2 8 -1 -0.21 0.3
 -2 10 -1 0.18 0.5
 -2 -10 1 -0.24 0.44
 -2 10 -1 0.87 0.67
 2 10 -1 -0.74 0.43
 2 -10 1 -0.38 0.38
 2 10 -1 0.77 0.62
 -3 9 1 20.36 1.68
 -3 9 1 18.25 1.65
 -3 -9 -1 21.59 1.73
 3 9 1 17.31 1.45
 3 9 1 18.5 1.6
 3 -9 -1 19.47 1.7
 -3 7 1 52.99 2.48
 -3 -7 -1 48.41 2.36
 3 -7 -1 54.23 2.45
 3 7 1 57.78 2.42
 3 7 1 52.63 2.46
 -3 5 1 99.51 3.1
 -3 -5 -1 104.32 3.23
 -3 5 1 102.43 3.27
 -3 -5 -1 101.39 3.4
 3 -5 -1 102.08 3.47
 3 5 1 99.95 3.13
 3 5 1 102.74 3.2
 3 -5 -1 103.22 3.19
 3 5 1 109.77 3.23
 -3 -3 -1 298.34 6.64
 -3 3 1 305.83 6.91
 -3 -3 -1 302.26 6.71
 -3 -3 -1 298.52 6.82
 -3 3 1 302.97 6.61
 3 -3 -1 308.94 6.65
 3 -3 -1 313.46 6.94
 3 3 1 305.64 6.65
 3 3 1 306.47 6.58
 3 3 1 316.24 6.65
 -3 -1 -1 575.98 10.74
 -3 1 1 532 10.7
 -3 -1 -1 574.95 10.94
 3 1 1 545.75 10.72
 -3 -1 1 527.89 10.52
 -3 -1 1 549.46 10.46
 -3 -1 1 576.25 10.78
 -3 1 -1 553.87 11.03
 3 1 -1 568.8 11.07
 3 -1 1 557.44 11.01
 -3 -3 1 302.97 6.62
 -3 3 -1 308.27 6.98
 -3 -3 1 310.51 6.66
 -3 -3 1 312.73 7.14
 -3 3 -1 309.61 6.91
 3 3 -1 312.96 6.62
 3 -3 1 308.86 6.93
 3 -3 1 303.79 6.56
 3 3 -1 310.38 6.64
 3 3 -1 303.96 7.07
 -3 5 -1 104.07 3.4
 -3 -5 1 99.99 3.24
 -3 5 -1 105.82 3.66
 -3 -5 1 106.42 3.19
 -3 5 -1 101.8 3.07
 3 5 -1 103.8 3.57
 3 5 -1 102.59 3.09
 3 5 -1 102.46 3.24
 3 -5 1 106.56 3.17
 3 -5 1 102.2 3.45
 -3 -7 1 52.84 2.36
 -3 7 -1 51.5 2.73
 -3 7 -1 52.56 2.57
 3 7 -1 54.29 2.74
 3 -7 1 52.55 2.34
 3 7 -1 50.88 2.11
 -3 -9 1 19.29 1.61
 -3 9 -1 20.49 2.25
 -3 9 -1 19.65 1.77
 3 -9 1 17.62 1.51
 3 9 -1 20.93 1.44
 3 9 -1 17.57 1.81
 -4 10 1 0.64 0.51
 -4 10 1 1.32 1.05
 -4 -10 -1 -0.48 0.41
 4 10 1 0.07 0.54
 4 -10 -1 -0.83 0.37
 -4 8 1 -0.1 0.32
 -4 8 1 0.28 0.4
 -4 -8 -1 0.48 0.42
 4 -8 -1 0.27 0.36
 4 8 1 0.19 0.37
 4 8 1 -0.12 0.24
 -4 6 1 2.99 0.66
 -4 6 1 2.46 0.64
 -4 -6 -1 2.41 0.57
 4 6 1 2.79 0.6
 4 6 1 1.95 0.47
 4 -6 -1 1.65 0.5
 -4 4 1 12.27 0.95
 -4 -4 -1 13.38 0.89
 -4 -4 -1 12.39 0.86
 -4 -4 -1 12.47 0.91
 -4 4 1 10.99 0.78
 4 4 1 11.83 0.81
 4 4 1 11.69 0.82
 4 4 1 11.02 0.79
 4 -4 -1 11.69 0.94
 -4 -2 -1 21.53 0.91
 -4 -2 -1 21.96 0.91
 -4 2 1 22.65 1.02
 -4 2 1 21.7 0.88
 -4 -2 -1 22.14 0.88
 4 2 1 22.17 0.85
 4 -2 -1 21.9 1
 4 2 1 22.05 0.9
 4 2 1 22.87 0.91
 -4 0 -1 0 0.06
 -4 0 -1 0.03 0.07
 -4 0 1 -0.01 0.05
 -4 0 -1 -0.02 0.04
 -4 0 1 -0.02 0.05
 -4 0 1 -0.02 0.04
 4 0 -1 0.02 0.04
 4 0 1 0.08 0.08
 4 0 -1 0.08 0.08
 4 0 1 0.03 0.06
 4 0 1 0.01 0.06
 -4 -2 1 21.57 0.79
 -4 -2 1 19.65 0.85
 -4 2 -1 21.56 0.82
 -4 -2 1 21.5 1.06
 -4 2 -1 20.97 1
 4 2 -1 22.72 0.87
 4 -2 1 19.65 0.96
 4 2 -1 22.77 1.08
 4 -2 1 22.76 1.04
 -4 -4 1 10.28 0.92
 -4 -4 1 10.81 0.78
 -4 4 -1 11.65 0.92
 -4 4 -1 13.42 0.81
 -4 -4 1 10.38 0.78
 4 -4 1 12.5 0.81
 4 4 -1 12.52 0.99
 4 -4 1 12.04 0.93
 4 4 -1 11.63 0.78
 4 4 -1 11.93 0.83
 -4 6 -1 2.08 0.64
 -4 6 -1 1.83 0.55
 -4 6 -1 2.54 0.53
 -4 -6 1 1.84 0.55
 -4 -6 1 2.33 0.55
 4 6 -1 2.62 0.52
 4 -6 1 2.09 0.5
 4 6 -1 2.26 0.63
 4 6 -1 2.03 0.43
 -4 8 -1 -0.2 0.39
 -4 8 -1 -0.25 0.4
 -4 -8 1 0.12 0.32
 4 8 -1 -0.01 0.26
 4 8 -1 0.06 0.43
 4 -8 1 0.05 0.33
 -4 10 -1 0.59 0.69
 -4 -10 1 0.28 0.46
 4 10 -1 -0.13 0.58
 4 10 -1 0.18 0.35
 4 -10 1 -0.29 0.45
 -5 9 1 18.16 1.62
 -5 -9 -1 14 1.48
 -5 9 1 16.26 1.6
 5 9 1 17.15 1.52
 5 -9 -1 16.05 1.47
 5 9 1 15.29 1.35
 -5 7 1 35.88 2.23
 -5 -7 -1 40.12 2.07
 -5 7 1 36.48 2.09
 5 -7 -1 36.4 2
 5 7 1 37.18 2.26
 5 7 1 37.89 2.01
 -5 -5 -1 66.05 2.42
 -5 -5 -1 63.82 2.52
 -5 5 1 69.77 2.7
 -5 5 1 60.99 2.28
 5 5 1 66.58 2.3
 5 -5 -1 63.05 2.6
 5 5 1 63.63 2.36
 5 5 1 62.32 2.33
 5 -5 -1 66.33 2.4
 -5 3 1 206.22 4.86
 -5 -3 -1 208.83 4.93
 -5 3 1 214.5 5.19
 -5 -3 -1 211.74 4.91
 -5 -3 -1 214.48 4.9
 5 -3 -1 213.24 5.18
 5 3 1 206.92 4.84
 5 3 1 208.75 4.88
 5 3 1 215.08 4.82
 -5 -1 -1 129.45 2.91
 -5 -1 -1 127.77 2.9
 -5 1 1 123.73 2.93
 -5 1 1 125.43 2.9
 -5 1 1 128.33 2.94
 -5 -1 -1 128.32 2.89
 5 -1 -1 126.66 2.92
 5 -1 -1 119.75 2.89
 5 1 1 121.92 2.86
 5 1 1 115.19 3.15
 5 -1 -1 128.07 2.89
 5 1 1 127.75 2.93
 -5 -1 1 124.78 2.91
 -5 -1 1 123.41 2.47
 -5 1 -1 125.15 2.79
 -5 -1 1 123.49 3.14
 5 -1 1 125.03 2.78
 5 1 -1 124.63 3.07
 5 -1 1 126.4 3.17
 5 1 -1 123.01 2.88
 -5 3 -1 217.24 5.22
 -5 -3 1 212.77 4.8
 -5 3 -1 212.88 4.8
 -5 -3 1 211.04 4.89
 -5 -3 1 205.99 5.28
 5 3 -1 212.21 4.35
 5 3 -1 217.05 4.88
 5 -3 1 212.1 4.82
 5 3 -1 208.56 5.29
 5 -3 1 210.61 5.21
 -5 5 -1 63.47 2.56
 -5 5 -1 61.5 2.22
 -5 -5 1 63.64 2.37
 -5 -5 1 64.06 2.36
 5 5 -1 66.44 2.71
 5 -5 1 62.89 2.58
 5 -5 1 70.1 2.38
 5 5 -1 64.02 2.29
 5 5 -1 63.76 1.98
 -5 7 -1 38.7 2.33
 -5 -7 1 36.53 1.97
 -5 7 -1 38.67 2.23
 5 7 -1 38.82 2.3
 5 7 -1 40.28 1.71
 5 -7 1 38.32 1.98
 -5 -9 1 15.17 1.43
 -5 9 -1 15.77 1.59
 -5 9 -1 13.77 2.73
 5 9 -1 15.91 1.16
 5 -9 1 18.49 1.57
 -6 10 1 0.17 0.53
 -6 -10 -1 0.73 0.45
 6 10 1 0.94 0.5
 6 -10 -1 0.29 0.48
 6 10 1 2.75 1.29
 -6 8 1 0.04 0.39
 -6 8 1 -0.19 0.33
 -6 -8 -1 -0.45 0.23
 6 8 1 0.13 0.3
 6 -8 -1 -0.5 0.27
 6 8 1 0.11 0.4
 -6 -6 -1 1.78 0.49
 -6 6 1 1.67 0.57
 6 6 1 2.49 0.6
 6 -6 -1 1.03 0.41
 6 6 1 2.65 0.55
 -6 -4 -1 9.52 0.79
 -6 4 1 8.74 0.83
 -6 -4 -1 8.68 0.73
 -6 4 1 7.69 0.67
 -6 -4 -1 9.42 0.77
 6 4 1 7.9 0.69
 6 4 1 8.57 0.72
 6 -4 -1 7.41 0.75
 6 4 1 8.43 0.65
 6 -4 -1 8.12 0.71
 -6 -2 -1 20.13 0.92
 -6 -2 -1 20.14 1.02
 -6 -2 -1 18.82 0.89
 -6 2 1 20.31 1
 -6 2 1 19.39 0.88
 6 2 1 19.68 0.83
 6 2 1 20.8 0.91
 6 -2 -1 18.92 0.96
 6 2 1 19.4 0.88
 6 -2 -1 19.56 0.89
 -6 0 1 0.01 0.09
 -6 0 -1 0.18 0.11
 -6 0 -1 -0.01 0.12
 -6 0 -1 0.15 0.1
 -6 0 1 0.04 0.07
 -6 0 1 -0.02 0.09
 6 0 1 -0.07 0.07
 6 0 -1 0.02 0.07
 6 0 -1 -0.03 0.06
 6 0 -1 -0.11 0.07
 6 0 1 0.1 0.11
 -6 -2 1 20.23 0.75
 -6 2 -1 19.41 0.82
 -6 2 -1 17.73 1
 -6 -2 1 20.23 0.91
 -6 -2 1 20.04 1.06
 6 -2 1 19.51 1.02
 6 -2 1 18.76 0.82
 6 2 -1 19.33 0.87
 -6 -4 1 8.38 0.69
 -6 -4 1 8.81 0.73
 -6 -4 1 8.49 0.85
 -6 4 -1 8.28 0.65
 -6 4 -1 7.64 0.78
 6 4 -1 7.61 0.8
 6 -4 1 7.74 0.67
 6 -4 1 7.36 0.79
 6 4 -1 8.4 0.48
 6 4 -1 9.99 0.73
 -6 6 -1 1.16 0.49
 -6 6 -1 2.26 0.53
 -6 -6 1 3.05 0.61
 -6 -6 1 1.26 0.45
 6 6 -1 2.44 0.44
 6 6 -1 2.12 0.54
 6 6 -1 2.25 0.67
 6 -6 1 2.32 0.55
 -6 8 -1 -0.32 0.35
 -6 -8 1 0.2 0.26
 -6 8 -1 0.27 0.4
 6 8 -1 -0.21 0.23
 6 8 -1 -0.06 0.44
 6 -8 1 -0.1 0.28
 -6 -10 1 -0.03 0.46
 -6 10 -1 -0.55 0.52
 -6 10 -1 0.56 0.6
 6 10 -1 0.09 0.35
 6 10 -1 -1.32 0.5
 6 -10 1 0.73 0.54
 -7 -9 -1 15.6 1.48
 -7 9 1 15.69 1.49
 7 9 1 14.47 1.48
 7 -9 -1 16.06 1.49
 7 9 1 14.03 1.17
 -7 7 1 39.02 2.19
 -7 -7 -1 40.94 2.15
 -7 7 1 41.71 2.38
 7 7 1 40.9 1.88
 7 -7 -1 39.34 2.09
 7 7 1 39.78 2.1
 -7 5 1 71.69 2.85
 -7 -5 -1 68.11 3.26
 -7 -5 -1 67.78 2.57
 -7 5 1 67.36 2.44
 -7 -5 -1 62.59 2.55
 7 5 1 71.86 2.32
 7 -5 -1 65.6 2.82
 7 5 1 73.1 2.57
 7 -5 -1 71.45 2.63
 7 5 1 65.88 2.46
 -7 3 1 191.57 4.91
 -7 -3 -1 193.53 4.7
 -7 -3 -1 194.26 4.54
 -7 3 1 191.74 4.61
 -7 -3 -1 195.1 4.69
 7 3 1 188.48 4.63
 7 -3 -1 189.73 4.89
 7 -3 -1 200.64 4.69
 7 3 1 193.6 4.44
 7 3 1 195.24 4.62
 -7 1 1 253.6 5.46
 -7 -1 -1 258.92 5.57
 -7 1 1 252.63 5.48
 -7 -1 -1 255.42 5.52
 -7 1 1 248.72 5.86
 -7 -1 -1 258.89 5.43
 7 1 1 253.08 5.38
 7 1 1 254 5.47
 7 -1 -1 256.76 5.46
 7 -1 -1 252.49 5.48
 7 -1 -1 254.63 5.49
 7 1 1 252.69 5.52
 -7 1 -1 251.84 5.71
 -7 -1 1 255.75 5.51
 -7 1 -1 255.16 5.36
 -7 -1 1 249.6 5.64
 7 -1 1 225.36 5.61
 7 1 -1 248.84 5.45
 7 1 -1 256.96 5.63
 7 -1 1 256.92 5.69
 -7 -3 1 195.65 4.43
 -7 -3 1 196.12 4.65
 -7 3 -1 194.28 4.97
 -7 -3 1 191.79 5.01
 -7 3 -1 189.26 4.47
 7 -3 1 191.95 4.53
 7 3 -1 195.4 3.79
 7 3 -1 191.02 4.58
 7 -3 1 187.73 4.91
 -7 -5 1 66.08 2.44
 -7 5 -1 65.84 2.73
 -7 5 -1 68.79 2.39
 -7 -5 1 71.61 2.54
 -7 -5 1 65.94 2.81
 7 5 -1 72.98 3.35
 7 -5 1 69.46 2.45
 7 5 -1 70.85 1.94
 7 5 -1 69.92 2.48
 7 -5 1 68.49 2.8
 -7 7 -1 40.65 2.33
 -7 7 -1 39.55 2.44
 -7 -7 1 38.11 2.04
 7 7 -1 37.87 2.28
 7 -7 1 38.3 2.02
 7 7 -1 38.16 1.56
 -7 9 -1 16.96 1.73
 -7 9 -1 13.17 1.87
 -7 -9 1 15.55 1.49
 7 9 -1 13.56 1.58
 7 -9 1 17.73 1.49
 7 9 -1 15.53 1.09
 -8 8 1 0.51 0.47
 -8 8 1 -0.02 0.41
 -8 -8 -1 -0.09 0.27
 8 -8 -1 0.61 0.44
 8 8 1 -0.47 0.32
 8 8 1 -0.05 0.31
 -8 6 1 1.8 0.59
 -8 -6 -1 1.52 0.5
 8 6 1 1.32 0.38
 8 6 1 2.17 0.57
 8 -6 -1 1.21 0.47
 -8 -4 -1 8.87 0.77
 -8 4 1 8.79 0.86
 -8 4 1 7.81 0.68
 -8 -4 -1 7.99 0.73
 8 4 1 8.17 0.62
 8 4 1 6.55 0.65
 8 -4 -1 7.87 0.73
 8 4 1 8.44 0.73
 -8 2 1 17.97 0.86
 -8 -2 -1 16.52 0.89
 -8 -2 -1 18.03 0.83
 -8 2 1 16.69 0.96
 -8 2 1 17.87 0.89
 -8 -2 -1 18.59 0.95
 8 -2 -1 17.18 0.95
 8 2 1 17.24 0.9
 8 2 1 17.46 0.89
 8 2 1 18.45 0.81
 -8 0 1 -0.01 0.08
 -8 0 1 -0.06 0.08
 -8 0 -1 0.02 0.08
 -8 0 1 -0.09 0.1
 -8 0 -1 0.13 0.16
 -8 0 -1 0.19 0.13
 8 0 1 0.09 0.12
 8 0 -1 0.02 0.08
 8 0 -1 -0.07 0.08
 8 0 1 0.08 0.1
 8 0 -1 -0.16 0.09
 -8 -2 1 17.73 0.93
 -8 2 -1 17.33 1.02
 -8 2 -1 16.97 1.05
 -8 -2 1 18.58 1.07
 8 -2 1 18.57 0.88
 8 2 -1 18.24 0.91
 8 -2 1 17.72 1.03
 8 2 -1 17.45 1.02
 -8 4 -1 8.54 0.69
 -8 -4 1 6.98 0.63
 -8 4 -1 8.08 0.83
 -8 -4 1 8.26 0.86
 -8 -4 1 8.09 0.74
 8 -4 1 8.03 0.7
 8 4 -1 8.21 0.7
 8 4 -1 7.56 0.38
 8 4 -1 8.32 0.85
 -8 -6 1 1.13 0.45
 -8 6 -1 1.88 0.59
 -8 -6 1 1.4 0.41
 -8 6 -1 1.26 0.4
 8 6 -1 1.63 0.32
 8 6 -1 1.81 0.48
 8 6 -1 1.33 0.52
 8 -6 1 0.28 0.28
 -8 8 -1 -0.13 0.31
 -8 8 -1 -0.25 0.4
 -8 -8 1 0.75 0.43
 8 -8 1 0.27 0.35
 8 8 -1 0.38 0.24
 8 8 -1 -0.43 0.37
 -9 -9 -1 14.74 1.48
 -9 9 1 17.08 1.84
 -9 9 1 15.76 1.56
 9 -9 -1 12.28 1.4
 9 9 1 11.6 1.28
 9 9 1 13.18 1.14
 -9 7 1 44.45 2.51
 -9 -7 -1 40.36 2.19
 9 -7 -1 41.72 2.19
 9 7 1 43.47 1.89
 9 7 1 42.91 2.22
 -9 5 1 94.59 3.09
 -9 -5 -1 93.11 3.27
 -9 -5 -1 96.67 3.2
 -9 5 1 95.61 3.47
 -9 -5 -1 93.01 3.24
 9 5 1 97.8 2.81
 9 -5 -1 98.33 3.18
 9 5 1 91.27 3.1
 9 5 1 101.14 3.22
 -9 3 1 299.81 7.02
 -9 -3 -1 301.7 6.53
 -9 -3 -1 291.96 6.76
 -9 3 1 303.88 6.7
 -9 -3 -1 301.58 6.84
 9 3 1 285.47 6.68
 9 3 1 298.24 6.38
 9 3 1 292.94 6.7
 9 -3 -1 290.84 6.97
 9 -3 -1 299.27 6.72
 -9 1 1 364.58 7.69
 -9 -1 -1 352.53 7.76
 -9 1 1 352.53 7.59
 -9 -1 -1 368.27 7.53
 -9 -1 -1 362.42 7.71
 -9 1 1 361.3 7.78
 9 1 1 351.75 7.7
 9 1 1 370.74 7.67
 9 -1 -1 347.75 7.65
 9 1 1 357.89 7.47
 9 -1 -1 360.83 7.57
 9 -1 -1 371.3 7.69
 -9 1 -1 357.22 7.87
 -9 1 -1 367.26 7.55
 -9 -1 1 348.06 7.65
 -9 -1 1 357.2 7.84
 -9 -1 1 341.01 7.14
 9 1 -1 359.25 7.65
 9 -1 1 365.07 7.52
 9 1 -1 346.96 7.72
 9 -1 1 354.46 7.84
 -9 3 -1 300.45 6.57
 -9 -3 1 300.4 6.77
 -9 -3 1 293.07 6.37
 -9 -3 1 297.29 7.16
 -9 3 -1 292.84 7.12
 9 -3 1 299.96 6.6
 9 3 -1 287.86 6.66
 9 3 -1 293.27 7.02
 9 -3 1 294.37 7.05
 -9 -5 1 95.07 3.04
 -9 5 -1 93.11 3
 -9 -5 1 97.29 3.19
 -9 5 -1 97.94 3.51
 9 5 -1 100.92 3.53
 9 -5 1 93.83 3.04
 9 5 -1 96.28 2.29
 9 5 -1 90.17 3.1
 -9 -7 1 43.68 2.23
 -9 7 -1 43.51 2.48
 9 7 -1 41.33 2.38
 9 7 -1 40.41 1.51
 9 -7 1 43.95 2.17
 -9 9 -1 14.63 1.68
 -9 -9 1 15.11 1.49
 -9 9 -1 15.36 1.65
 9 -9 1 12.39 1.35
 9 9 -1 16.51 1.69
 9 9 -1 14.28 0.92
 -10 -8 -1 -0.04 0.32
 -10 8 1 0.66 0.48
 -10 8 1 -0.2 0.37
 10 -8 -1 -0.28 0.29
 10 8 1 -0.91 0.33
 10 8 1 0.34 0.27
 -10 6 1 1.2 0.53
 -10 -6 -1 0.66 0.46
 -10 -6 -1 0.93 0.42
 10 -6 -1 0.49 0.34
 10 6 1 1.39 0.39
 10 6 1 0.59 0.38
 -10 -4 -1 10.21 0.86
 -10 -4 -1 8.07 0.8
 -10 -4 -1 8.27 0.69
 -10 4 1 9.43 0.92
 -10 4 1 7.35 0.84
 10 4 1 8.01 0.62
 10 -4 -1 8.68 0.85
 10 -4 -1 9.82 0.82
 10 4 1 8.74 0.76
 10 4 1 10.13 0.85
 -10 2 1 3.55 0.42
 -10 -2 -1 3.63 0.4
 -10 -2 -1 4.12 0.47
 -10 -2 -1 3.23 0.49
 -10 2 1 4.27 0.46
 -10 2 1 4.62 0.51
 10 2 1 3.09 0.48
 10 2 1 3.56 0.38
 10 2 1 4.41 0.48
 10 -2 -1 3.84 0.45
 10 -2 -1 4.46 0.48
 -10 0 1 -0.11 0.08
 -10 0 1 0.13 0.14
 -10 0 1 0.09 0.12
 -10 0 -1 -0.19 0.09
 10 0 1 0.19 0.15
 10 0 -1 -0.02 0.09
 10 0 1 -0.08 0.11
 10 0 -1 0 0.14
 10 0 -1 0.03 0.11
 -10 2 -1 3.95 0.43
 -10 -2 1 3.99 0.22
 -10 2 -1 5.1 0.76
 -10 -2 1 4.37 0.53
 -10 -2 1 3.61 0.53
 10 -2 1 4.78 0.69
 10 -2 1 3.71 0.44
 10 2 -1 4.18 0.48
 10 2 -1 4.68 0.57
 -10 -4 1 8.63 0.69
 -10 -4 1 7.61 0.84
 -10 4 -1 8.68 0.73
 -10 -4 1 8.66 0.8
 -10 4 -1 9.54 0.93
 10 4 -1 8.32 0.73
 10 -4 1 7.65 0.81
 10 -4 1 7.76 0.73
 10 4 -1 8.57 0.33
 10 4 -1 8.72 0.86
 -10 -6 1 1.31 0.45
 -10 6 -1 0.87 0.31
 -10 6 -1 0.88 0.49
 -10 -6 1 1.15 0.38
 10 6 -1 0.73 0.23
 10 6 -1 0.72 0.42
 -10 8 -1 1.29 0.63
 -10 -8 1 0.2 0.38
 -10 8 -1 -0.04 0.81
 10 8 -1 -0.51 0.36
 10 -8 1 0.06 0.31
 10 8 -1 -0.41 0.2
 -11 9 1 9.58 1.61
 -11 -9 -1 11.61 1.57
 -11 9 1 12.01 1.39
 11 9 1 12.04 1.04
 11 9 1 11.34 1.32
 11 -9 -1 10.7 1.47
 -11 -7 -1 38.46 2.15
 -11 7 1 36.64 2.33
 11 -7 -1 35.27 2.03
 11 7 1 35.33 2.01
 11 7 1 36.57 1.66
 -11 5 1 85.11 3.28
 -11 -5 -1 77.39 2.99
 -11 -5 -1 79.48 3.05
 -11 -5 -1 87.77 3.06
 11 5 1 83.13 2.96
 11 -5 -1 88.31 3.03
 11 5 1 82.79 2.5
 -11 -3 -1 242.56 5.47
 -11 -3 -1 238.09 5.88
 -11 3 1 238.84 6
 -11 3 1 241.36 5.62
 -11 3 1 237.46 5.69
 -11 -3 -1 239.09 5.83
 11 3 1 242.57 5.76
 11 3 1 240.44 5.31
 11 3 1 233.89 5.71
 11 -3 -1 229.85 5.89
 -11 -1 -1 217.25 5.28
 -11 1 1 214.38 5.08
 -11 1 1 220.78 5.26
 -11 1 1 222.1 5.18
 -11 -1 -1 214.91 5.22
 -11 -1 -1 215.05 4.91
 11 1 1 214.9 5.1
 11 -1 -1 214.1 5.02
 11 1 1 217.29 5.21
 11 -1 -1 218.21 5.18
 11 -1 -1 219.17 5.15
 -11 -1 1 211.33 5.2
 -11 1 -1 213.9 5.05
 -11 -1 1 211.57 4.71
 -11 1 -1 215.77 5.05
 -11 -1 1 216.06 5.34
 -11 1 -1 211.28 5.34
 11 1 -1 214.04 5.25
 11 1 -1 218.89 5.25
 11 1 -1 214.61 5.16
 11 -1 1 212.68 5.29
 11 -1 1 215.69 5.03
 -11 -3 1 243.29 5.81
 -11 3 -1 243.96 5.61
 -11 -3 1 240.69 6.2
 -11 3 -1 229.65 6.07
 11 3 -1 236.71 5.69
 11 3 -1 230.62 5.95
 11 -3 1 227.73 6.03
 11 -3 1 241.51 5.63
 -11 5 -1 83.35 3.28
 -11 5 -1 79.79 2.75
 -11 -5 1 83.24 2.95
 -11 -5 1 77.78 2.71
 11 -5 1 80.57 2.82
 11 5 -1 77.74 2.81
 11 5 -1 82 3.16
 11 5 -1 81.77 1.85
 -11 7 -1 35.99 2.27
 -11 -7 1 34.85 2.02
 11 -7 1 37.71 2.01
 11 7 -1 34.21 1.21
 11 7 -1 36.93 2.28
 -11 9 -1 8.18 1.42
 -11 -9 1 9.51 1.53
 -11 9 -1 12.05 1.79
 11 -9 1 13 1.38
 11 9 -1 11.82 0.73
 11 9 -1 9.56 1.5
 -12 8 1 0.43 0.45
 12 -8 -1 -0.48 0.25
 12 8 1 -0.26 0.32
 12 8 1 0.28 0.46
 -12 6 1 0.75 0.48
 -12 -6 -1 0.61 0.38
 12 6 1 1.37 0.35
 12 -6 -1 1.43 0.48
 12 6 1 0.97 0.43
 -12 -4 -1 5.25 0.81
 -12 -4 -1 5.42 0.93
 -12 -4 -1 4.77 0.53
 -12 4 1 4.11 0.63
 12 4 1 5.63 0.67
 12 4 1 5.5 0.52
 12 -4 -1 5.27 0.78
 12 -4 -1 5.59 0.88
 12 4 1 5.87 0.64
 -12 -2 -1 3.81 0.62
 -12 2 1 4.21 0.49
 -12 -2 -1 3.69 0.42
 -12 2 1 3.24 0.56
 -12 2 1 3.13 0.48
 -12 -2 -1 3.71 0.59
 12 2 1 3.73 0.4
 12 -2 -1 3.54 0.52
 12 -2 -1 4.31 0.51
 12 2 1 3.02 0.51
 12 2 1 4.45 0.64
 -12 0 1 0.03 0.19
 -12 0 -1 0.02 0.18
 -12 0 -1 -0.2 0.11
 -12 0 1 0.14 0.15
 12 0 -1 0.09 0.13
 12 0 1 0 0.14
 12 0 -1 0.01 0.11
 12 0 1 0.05 0.14
 12 0 -1 0.04 0.08
 12 0 -1 -0.02 0.15
 12 0 1 -0.15 0.07
 -12 2 -1 4.17 0.73
 -12 -2 1 4.47 0.29
 -12 -2 1 4.39 0.73
 -12 -2 1 3.29 0.56
 -12 2 -1 4.4 0.5
 12 -2 1 4.08 0.6
 12 -2 1 3.74 0.62
 12 2 -1 4.5 0.65
 12 2 -1 4.81 0.72
 -12 -4 1 5.88 0.88
 -12 -4 1 5.97 0.94
 -12 4 -1 5.27 0.94
 -12 -4 1 4.85 0.56
 -12 4 -1 6.08 0.65
 12 -4 1 6.48 0.98
 12 4 -1 6.06 0.93
 12 4 -1 5.17 0.61
 12 -4 1 5.4 0.63
 -12 -6 1 0.69 0.38
 -12 -6 1 0.76 0.39
 -12 6 -1 1.31 0.41
 -12 6 -1 0.35 0.37
 12 -6 1 0.88 0.45
 12 6 -1 1.52 0.56
 -12 8 -1 0.79 0.48
 -12 -8 1 -0.46 0.25
 12 8 -1 0.29 0.2
 12 -8 1 -0.1 0.32
 12 8 -1 -0.11 0.38
 -13 9 1 9.31 1.66
 -13 -9 -1 6.14 1.16
 -13 9 1 8.7 1.5
 13 9 1 9.18 1.31
 13 -9 -1 6.83 1.14
 13 9 1 8.52 0.84
 -13 -7 -1 24.15 1.74
 -13 7 1 19.84 1.75
 13 -7 -1 23.76 1.67
 13 7 1 24.68 1.28
 13 7 1 22.88 1.64
 -13 5 1 48.9 2.43
 -13 -5 -1 45.99 2.17
 -13 -5 -1 44.8 2.22
 13 5 1 45.31 1.66
 13 5 1 43.84 2.52
 13 -5 -1 45.47 2.12
 -13 -3 -1 104.64 3.34
 -13 3 1 111.14 3.26
 -13 -3 -1 106.33 2.98
 -13 3 1 107.97 3.26
 -13 3 1 111.38 3.54
 -13 -3 -1 108.58 3.47
 13 -3 -1 110.82 3.31
 13 3 1 108.99 3.34
 13 3 1 111.34 2.89
 13 -3 -1 106.14 3.43
 13 3 1 110.21 3.38
 -13 -1 -1 121.99 3.25
 -13 1 1 125.94 3.41
 -13 -1 -1 127.42 3.67
 -13 1 1 129.74 3.66
 -13 -1 -1 121.24 3.55
 -13 1 1 124.91 3.53
 -13 -1 -1 125.51 3.59
 13 -1 -1 128.57 3.56
 13 -1 -1 123.56 3.35
 13 -1 -1 124.15 3.49
 13 1 1 123.76 3.54
 13 1 1 118.38 3.44
 -13 1 -1 118.79 3.4
 -13 1 -1 118.46 3.63
 -13 1 -1 121.14 3.41
 -13 -1 1 124.02 3.71
 -13 -1 1 122.84 3.11
 13 1 -1 124.41 3.6
 13 -1 1 118.14 3.57
 13 1 -1 119.86 3.49
 13 -1 1 121.83 3.4
 13 1 -1 125.15 3.59
 -13 -3 1 100.98 3.57
 -13 3 -1 107.5 3.6
 -13 -3 1 111.2 3.4
 -13 3 -1 110.29 3.19
 13 3 -1 114.98 3.59
 13 -3 1 101.42 3.49
 13 -3 1 114.03 3.26
 13 3 -1 106.28 3.27
 -13 5 -1 46.01 2.43
 -13 5 -1 42.6 1.96
 -13 -5 1 44.32 1.92
 13 5 -1 45.8 2.09
 13 -5 1 46.38 2.06
 13 5 -1 48.44 2.36
 -13 7 -1 21.7 1.81
 -13 -7 1 23.46 1.7
 13 7 -1 26.52 1.93
 13 -7 1 22.84 1.6
 13 7 -1 23.84 0.84
 -13 -9 1 6.87 1.23
 -13 9 -1 8.09 1.47
 -13 9 -1 8.18 1.5
 13 9 -1 8.09 1.4
 13 -9 1 7.9 1.22
 13 9 -1 8.37 0.5
 -14 8 1 0.39 0.49
 -14 -8 -1 0.39 0.42
 14 8 1 0.3 0.42
 14 -8 -1 0.15 0.35
 -14 -6 -1 0.55 0.41
 -14 6 1 0.54 0.43
 14 6 1 1.01 0.42
 14 6 1 0.81 0.29
 14 -6 -1 1.28 0.47
 -14 4 1 3.5 0.74
 -14 4 1 4.44 0.69
 -14 4 1 2.91 0.53
 -14 -4 -1 3.9 0.57
 -14 -4 -1 4.06 0.75
 -14 -4 -1 4.06 0.72
 14 -4 -1 4.85 0.82
 14 4 1 4.23 0.94
 14 -4 -1 4.97 0.78
 14 4 1 4.08 0.46
 14 4 1 3.94 0.69
 -14 -2 -1 3.43 0.61
 -14 2 1 4.37 0.68
 -14 -2 -1 4.83 0.48
 -14 -2 -1 4.97 0.79
 -14 2 1 4.14 0.69
 -14 2 1 4.2 0.68
 14 2 1 4.74 0.55
 14 2 1 4.02 0.64
 14 -2 -1 4.36 0.67
 14 -2 -1 4.06 0.64
 -14 0 -1 0.1 0.2
 -14 0 1 0.15 0.25
 -14 0 -1 -0.4 0.16
 -14 0 1 0.16 0.18
 14 0 -1 0.09 0.15
 14 0 1 0 0.16
 14 0 1 0.06 0.19
 14 0 1 -0.08 0.11
 14 0 -1 -0.19 0.1
 14 0 -1 0.07 0.15
 14 0 -1 -0.14 0.15
 -14 2 -1 4.03 0.59
 -14 2 -1 3.71 0.64
 -14 -2 1 5.17 0.82
 -14 -2 1 4.94 0.75
 -14 -2 1 3.89 0.44
 -14 -2 1 3.73 0.32
 -14 2 -1 3.34 0.65
 14 2 -1 4.55 0.68
 14 -2 1 4.66 0.55
 14 2 -1 4.4 0.72
 14 -2 1 4.73 0.75
 -14 -4 1 3.76 0.73
 -14 4 -1 3.28 0.72
 -14 -4 1 4.5 1.02
 -14 -4 1 3.34 0.55
 -14 4 -1 3.84 0.65
 14 4 -1 4 0.69
 14 4 -1 3.38 0.7
 14 -4 1 3.16 0.61
 -14 -6 1 0.35 0.31
 -14 6 -1 0.49 0.44
 -14 -6 1 0.64 0.39
 14 -6 1 0.26 0.32
 14 6 -1 0.75 0.47
 -14 8 -1 0.39 0.47
 -14 -8 1 0.3 0.35
 14 8 -1 -0.37 0.44
 -15 9 1 3.97 1.01
 -15 -9 -1 5.53 1.06
 15 9 1 7.06 0.72
 15 9 1 3.91 1.1
 15 -9 -1 5.87 1.07
 -15 7 1 11.71 1.46
 -15 -7 -1 14.55 1.38
 15 7 1 13.63 0.94
 15 7 1 14.97 1.36
 15 -7 -1 16.34 1.44
 -15 5 1 25.84 1.76
 -15 -5 -1 24.69 1.62
 -15 -5 -1 24.11 1.3
 15 5 1 25.33 1.57
 15 5 1 26.11 1.19
 15 -5 -1 25.75 1.61
 -15 -3 -1 63.44 2.62
 -15 -3 -1 58.41 2.61
 -15 3 1 60.99 2.5
 -15 -3 -1 61.63 2.06
 -15 3 1 62.46 2.4
 -15 3 1 58.7 2.29
 15 3 1 62.02 2.41
 15 -3 -1 62.35 2.45
 15 -3 -1 60.19 2.35
 15 3 1 57.1 2.3
 -15 -1 -1 51.92 2.1
 -15 -1 -1 54.04 2.21
 -15 1 1 54.15 2.2
 -15 1 1 51.27 2.08
 -15 -1 -1 53.23 2.16
 -15 1 1 52.69 2
 -15 -1 -1 49.87 1.83
 15 -1 -1 51.66 2.08
 15 1 1 48.05 2.08
 15 -1 -1 50.48 2.04
 15 1 1 48.67 2.01
 15 1 1 52.84 2.1
 15 -1 -1 53.31 1.97
 -15 1 -1 51.04 2.2
 -15 1 -1 52.74 2.08
 -15 -1 1 49.93 2.24
 -15 1 -1 51.14 2.04
 -15 -1 1 53.13 1.82
 15 1 -1 50.54 2.14
 15 -1 1 48.83 2.11
 15 1 -1 53.81 2.19
 15 1 -1 50.4 2.07
 15 -1 1 49.92 2.01
 -15 -3 1 62.2 1.54
 -15 -3 1 63.88 2.49
 -15 -3 1 61.39 2.68
 -15 3 -1 58.93 2.27
 15 -3 1 62.03 2.33
 15 -3 1 61.61 2.59
 15 3 -1 62.58 2.4
 -15 -5 1 25.34 1.6
 -15 -5 1 24.79 1.38
 -15 5 -1 28.45 1.91
 -15 5 -1 23.28 1.45
 15 -5 1 24.33 1.59
 15 5 -1 23.69 1.65
 -15 -7 1 15.99 1.45
 -15 7 -1 16.29 1.62
 15 -7 1 15.4 1.37
 15 7 -1 15.43 1.49
 -15 9 -1 5.02 1.26
 -15 -9 1 7.45 1.24
 15 -9 1 3.62 1.07
 15 9 -1 7.35 1.36
 -16 -8 -1 -0.56 0.33
 -16 8 1 -0.38 0.3
 16 8 1 0.47 0.41
 16 -8 -1 -0.28 0.36
 16 8 1 -0.59 0.23
 -16 -6 -1 0.3 0.39
 -16 6 1 0.37 0.46
 16 -6 -1 1.04 0.49
 16 6 1 0.27 0.26
 16 6 1 -0.05 0.33
 -16 4 1 2.72 0.58
 -16 -4 -1 1.67 0.43
 -16 -4 -1 2.15 0.58
 -16 -4 -1 2.58 0.65
 -16 4 1 2.79 0.69
 16 -4 -1 2.22 0.57
 16 4 1 2.06 0.54
 16 4 1 1.28 0.34
 -16 2 1 2.08 0.5
 -16 -2 -1 1.92 0.48
 -16 2 1 2.15 0.53
 -16 -2 -1 1.82 0.55
 -16 -2 -1 2.24 0.42
 16 -2 -1 2.06 0.46
 16 -2 -1 2.67 0.55
 16 2 1 2.98 0.55
 16 2 1 3.16 0.64
 -16 0 1 -0.1 0.23
 -16 0 1 0.03 0.17
 -16 0 -1 0.21 0.23
 -16 0 -1 -0.11 0.17
 16 0 -1 0 0.16
 16 0 1 -0.12 0.15
 16 0 1 0.14 0.18
 16 0 -1 0.32 0.21
 16 0 -1 -0.19 0.12
 -16 2 -1 2.72 0.57
 -16 -2 1 2.15 0.5
 -16 2 -1 2.46 0.54
 -16 -2 1 1.54 0.46
 -16 2 -1 3.26 0.71
 -16 -2 1 2.87 0.49
 16 -2 1 3.16 0.63
 16 -2 1 2.87 0.6
 16 2 -1 2.33 0.52
 16 2 -1 1.64 0.49
 -16 -4 1 2.39 0.7
 -16 4 -1 1.27 0.5
 -16 4 -1 1.41 0.43
 16 4 -1 1.91 0.48
 16 4 -1 2.29 0.62
 16 -4 1 2.61 0.58
 -16 -6 1 0.02 0.34
 -16 -6 1 0.42 0.36
 -16 6 -1 0.5 0.47
 16 -6 1 0.61 0.39
 16 6 -1 0.3 0.41
 -16 8 -1 0.3 0.48
 -16 -8 1 0.24 0.4
 16 -8 1 -0.52 0.3
 16 8 -1 -0.34 0.43
 -17 -9 -1 4.98 1.1
 -17 9 1 3.56 1.12
 17 9 1 4.49 0.67
 17 -9 -1 3.97 1.01
 17 9 1 5.24 1.04
 -17 -7 -1 11.64 1.3
 -17 7 1 12.35 2.64
 17 7 1 10.86 0.8
 17 7 1 9.95 1.17
 17 -7 -1 12.55 1.31
 -17 5 1 20.76 1.62
 -17 -5 -1 20.46 1.21
 -17 -5 -1 21.38 1.55
 17 -5 -1 20.55 1.48
 17 5 1 20.16 1.05
 17 5 1 19.82 1.46
 -17 3 1 49.02 2.16
 -17 -3 -1 50.59 2.27
 -17 -3 -1 48.4 1.85
 -17 3 1 49.68 2.16
 -17 -3 -1 45.82 2.28
 17 -3 -1 48.62 2.21
 17 -3 -1 49.61 2.18
 17 3 1 49.75 2.24
 -17 1 1 51.28 2.19
 -17 1 1 48.54 2.02
 -17 -1 -1 49.37 1.88
 -17 -1 -1 50.28 2.33
 -17 -1 -1 47.41 2.13
 -17 1 1 50.23 2.23
 17 -1 -1 49.5 2.11
 17 1 1 51.22 2.22
 17 1 1 50.53 2.13
 17 1 1 52.51 2.16
 17 -1 -1 50.46 2.15
 17 -1 -1 49.8 2.02
 -17 1 -1 52.67 2.33
 -17 1 -1 47.44 2.11
 -17 -1 1 48.39 2.31
 -17 -1 1 54.34 1.93
 -17 1 -1 50.52 2.19
 17 1 -1 53.88 2.28
 17 -1 1 51.96 2.15
 17 1 -1 49.92 2.24
 17 1 -1 50.43 2.18
 -17 -3 1 48.58 1.41
 -17 3 -1 47.24 2.08
 -17 -3 1 52.31 2.34
 -17 3 -1 49.59 2.45
 17 3 -1 54.59 2.41
 17 3 -1 49.35 2.19
 17 -3 1 51.31 2.14
 -17 5 -1 22.31 2.24
 -17 -5 1 20.83 1.55
 -17 -5 1 17.41 1.38
 -17 5 -1 19.67 1.65
 17 -5 1 20.4 1.43
 17 5 -1 22.81 1.64
 -17 -7 1 10.98 1.24
 -17 7 -1 10.94 1.7
 17 -7 1 12.32 1.25
 17 7 -1 10.86 1.31
 -17 -9 1 4.36 1.01
 -17 9 -1 4.31 1.12
 17 9 -1 5.1 1.2
 17 -9 1 5.3 1.06
 -18 8 1 -0.37 0.47
 -18 -8 -1 -0.14 0.32
 18 8 1 -0.14 0.45
 18 -8 -1 0.73 0.46
 18 8 1 -0.2 0.25
 -18 -6 -1 0.46 0.4
 -18 6 1 1.27 0.57
 18 6 1 0.02 0.37
 18 6 1 0.45 0.24
 18 -6 -1 0.16 0.31
 -18 -4 -1 1.23 0.35
 -18 -4 -1 1.29 0.48
 -18 4 1 1.21 0.54
 18 4 1 0.77 0.45
 18 -4 -1 0.89 0.4
 -18 -2 -1 2.59 0.61
 -18 2 1 2.09 0.5
 -18 2 1 3.02 0.65
 -18 -2 -1 2.09 0.54
 -18 -2 -1 2.84 0.48
 -18 2 1 2.95 0.65
 -18 -2 -1 1.15 0.51
 18 2 1 1.93 0.52
 18 2 1 3.12 0.69
 -18 0 -1 -0.01 0.25
 -18 0 1 0.12 0.2
 -18 0 -1 -0.11 0.22
 -18 0 1 0.07 0.23
 18 0 1 -0.36 0.16
 18 0 -1 -0.08 0.23
 18 0 -1 -0.06 0.19
 18 0 -1 0.08 0.18
 18 0 1 0.15 0.26
 18 0 -1 -0.29 0.15
 -18 -2 1 2.59 0.61
 -18 -2 1 2.6 0.51
 -18 -2 1 2.65 0.38
 -18 2 -1 2.03 0.52
 -18 -2 1 1.82 0.64
 -18 2 -1 2.84 0.58
 -18 2 -1 1.92 0.55
 18 2 -1 2.03 0.53
 18 -2 1 1.87 0.52
 18 -2 1 2.54 0.57
 18 2 -1 2.2 0.61
 18 2 -1 1.68 0.47
 -18 4 -1 0.71 0.33
 -18 -4 1 1.16 0.42
 -18 4 -1 0.46 0.47
 18 4 -1 -0.16 0.32
 18 -4 1 1.19 0.46
 -18 6 -1 0.48 0.46
 -18 -6 1 0.54 0.34
 -18 -6 1 0.03 0.34
 18 -6 1 0.44 0.35
 18 6 -1 -0.33 0.36
 18 -8 1 0.82 0.48
 18 8 -1 -0.13 0.39
 -19 7 1 11.44 1.69
 -19 -7 -1 7.87 1.59
 19 -7 -1 10.88 1.25
 19 7 1 9.35 0.72
 19 7 1 11.56 1.27
 -19 -5 -1 19.74 1.56
 -19 5 1 21.58 1.75
 -19 -5 -1 22.31 1.27
 19 5 1 23.5 1.63
 19 -5 -1 21.15 1.56
 -19 -3 -1 57.39 2.15
 -19 3 1 63.67 2.73
 -19 -3 -1 62.09 2.7
 19 -3 -1 63.6 2.58
 19 3 1 60.68 2.64
 -19 -1 -1 82 3.01
 -19 -1 -1 76.39 3.02
 -19 1 1 74 2.91
 -19 1 1 80.07 3.07
 -19 -1 -1 76.52 2.58
 -19 1 1 79.57 2.82
 19 1 1 81.97 3.04
 19 1 1 80 2.95
 19 -1 -1 71.68 2.69
 19 1 1 73.14 2.84
 19 -1 -1 81.1 2.97
 -19 -1 1 79.38 2.62
 -19 -1 1 75.29 3.19
 -19 1 -1 80.03 3.01
 -19 1 -1 76.42 2.91
 -19 1 -1 81.32 3.15
 19 1 -1 74.07 2.91
 19 -1 1 79.19 3.01
 19 -1 1 79.61 2.91
 19 -1 1 73.04 2.87
 19 1 -1 85.16 3.11
 19 1 -1 80.33 3.07
 -19 3 -1 56.59 2.39
 -19 3 -1 56.58 2.71
 -19 -3 1 59.83 2.17
 -19 -3 1 60.5 2.66
 -19 -3 1 56.41 1.83
 19 -3 1 58.92 2.45
 19 3 -1 59.43 2.65
 19 3 -1 55.22 2.45
 -19 -5 1 20.3 1.29
 -19 -5 1 21.05 1.6
 -19 5 -1 21.72 1.77
 19 -5 1 22.8 1.55
 19 5 -1 22.45 1.69
 -19 7 -1 9.66 1.57
 -19 -7 1 10.13 1.46
 19 -7 1 10.78 1.23
 19 7 -1 11.34 1.81
 -20 -8 -1 0.07 0.48
 -20 8 1 1.3 0.7
 20 8 1 0.69 0.57
 20 -8 -1 -0.2 0.39
 -20 6 1 0.16 0.45
 -20 -6 -1 -0.01 0.29
 20 6 1 -0.19 0.32
 20 -6 -1 -0.15 0.34
 -20 4 1 1.65 0.67
 -20 -4 -1 1.4 0.38
 -20 -4 -1 0.69 0.4
 20 -4 -1 1.01 0.46
 20 4 1 0.88 0.5
 -20 -2 -1 0.94 0.41
 -20 -2 -1 0.85 0.29
 -20 2 1 1.03 0.46
 -20 -2 -1 0.75 0.39
 20 -2 -1 1.55 0.47
 20 2 1 0.72 0.43
 20 -2 -1 0.71 0.42
 -20 0 -1 0.11 0.19
 -20 0 1 0.39 0.27
 -20 0 -1 -0.33 0.22
 20 0 -1 -0.1 0.24
 20 0 -1 0.23 0.26
 20 0 1 -0.1 0.18
 20 0 -1 -0.17 0.2
 -20 2 -1 0.93 0.44
 -20 2 -1 0.58 0.39
 -20 -2 1 0.71 0.23
 -20 -2 1 0.97 0.38
 20 -2 1 0.4 0.31
 20 2 -1 0.6 0.42
 20 2 -1 1.57 0.53
 20 2 -1 1.35 0.47
 -20 -4 1 1.16 0.51
 -20 4 -1 0.86 0.54
 20 4 -1 1.15 0.54
 20 -4 1 1.56 0.5
 -20 -6 1 -0.07 0.3
 -20 6 -1 -0.23 0.39
 20 -6 1 0.17 0.36
 20 6 -1 0.42 0.48
 -20 8 -1 0.21 0.61
 -20 -8 1 -0.17 0.4
 20 -8 1 1 0.52
 20 8 -1 -0.03 0.41
 -21 7 1 8.43 1.51
 -21 -7 -1 7.86 1.3
 21 7 1 8.58 1.28
 21 -7 -1 7.09 1.15
 -21 -5 -1 16 1.49
 -21 -5 -1 17.17 1.11
 -21 5 1 17.95 1.61
 21 -5 -1 20 1.55
 21 5 1 17.72 1.5
 -21 3 1 49.66 2.49
 -21 -3 -1 49.32 2.47
 -21 -3 -1 47.41 1.95
 21 3 1 51.42 2.47
 21 -3 -1 50.45 2.38
 -21 -1 -1 49.26 2.06
 -21 1 1 54 2.32
 21 -1 -1 57.93 2.51
 21 1 1 53.03 2.4
 21 -1 -1 57.92 2.49
 21 -1 -1 49.27 2.59
 21 1 1 51.87 2.46
 -21 -1 1 55.02 2.2
 -21 1 -1 54.78 2.58
 21 1 -1 51.31 2.41
 21 1 -1 56.59 2.56
 21 -1 1 55.76 2.45
 21 1 -1 54.58 2.55
 -21 -3 1 48.14 2
 -21 -3 1 50.32 2.48
 -21 3 -1 47.43 2.53
 -21 3 -1 45.02 2.22
 -21 -3 1 46.46 1.54
 21 3 -1 49.67 2.5
 21 -3 1 48.7 2.3
 -21 -5 1 18.66 1.58
 -21 -5 1 16.67 1.25
 -21 5 -1 21.02 1.83
 21 -5 1 17.48 1.41
 21 5 -1 17.31 1.51
 -21 7 -1 6.29 1.34
 -21 -7 1 7.16 1.27
 21 7 -1 7.15 1.33
 21 -7 1 7.08 1.14
 -22 8 1 -1.2 0.52
 -22 -8 -1 -0.42 0.37
 22 -8 -1 -0.29 0.44
 22 8 1 -0.19 0.49
 -22 -6 -1 -0.4 0.32
 22 -6 -1 0.02 0.32
 22 6 1 0.07 0.36
 -22 4 1 0.83 0.52
 -22 -4 -1 0.89 0.46
 -22 -4 -1 0.89 0.33
 22 4 1 -0.27 0.33
 22 -4 -1 1.13 0.47
 -22 2 1 0.49 0.37
 -22 -2 -1 0.09 0.29
 22 -2 -1 0.47 0.41
 22 2 1 0.27 0.3
 22 -2 -1 0.16 0.3
 22 2 1 0.37 0.31
 -22 0 1 -0.01 0.23
 -22 0 -1 0.58 0.39
 22 0 1 -0.11 0.26
 22 0 -1 0.03 0.24
 22 0 -1 -0.16 0.23
 -22 2 -1 0.07 0.39
 -22 -2 1 0.43 0.22
 -22 2 -1 0.42 0.32
 -22 -2 1 0.39 0.31
 22 2 -1 -0.49 0.26
 22 -2 1 -0.05 0.27
 22 2 -1 0.02 0.36
 -22 -4 1 1 0.39
 -22 -4 1 0.42 0.35
 -22 -4 1 0.75 0.2
 -22 4 -1 1.26 0.6
 22 -4 1 0.67 0.42
 22 4 -1 0.28 0.36
 -22 6 -1 0.47 0.48
 -22 -6 1 0.27 0.41
 22 6 -1 -0.53 0.46
 22 -6 1 0.78 0.37
 -22 -8 1 -0.78 0.38
 -22 8 -1 0.61 0.6
 22 -8 1 -0.41 0.47
 22 8 -1 0.69 0.57
 -23 -7 -1 4.43 1.02
 -23 7 1 2.45 1.01
 23 -7 -1 3.84 0.9
 23 7 1 4.28 0.96
 -23 5 1 7.89 1.32
 -23 -5 -1 7.84 1.23
 -23 -5 -1 9.83 0.86
 23 -5 -1 6.57 1.15
 23 5 1 7.99 1.19
 -23 -3 -1 13.75 1.34
 -23 -3 -1 15.21 1.28
 -23 3 1 16.69 1.44
 -23 -3 -1 14.58 1.29
 23 -3 -1 14.16 1.32
 23 3 1 14.04 1.35
 -23 1 1 13.44 1.41
 -23 -1 -1 15.04 1.3
 -23 -1 -1 15.31 1.09
 23 1 1 12.82 1.2
 23 -1 -1 13.87 1.17
 23 -1 -1 15.58 1.31
 23 1 1 15.33 1.31
 -23 -1 1 15.78 1.18
 -23 1 -1 13.97 1.35
 23 1 -1 14.55 1.33
 23 -1 1 16.34 1.32
 23 1 -1 15.83 1.37
 -23 -3 1 15.69 1.14
 -23 -3 1 14.6 1.38
 -23 -3 1 14.25 0.83
 -23 3 -1 15.65 1.5
 23 3 -1 17.22 1.51
 23 3 -1 17.18 1.48
 23 -3 1 15.18 1.32
 -23 -5 1 6.89 1.17
 -23 5 -1 9.12 1.5
 23 5 -1 7.32 1.25
 23 -5 1 9.59 1.13
 -23 7 -1 3.19 0.99
 -23 -7 1 3.06 0.85
 23 -7 1 5.24 1.05
 23 7 -1 3.32 0.96
 -24 6 1 0.39 0.56
 -24 -6 -1 0.14 0.4
 24 6 1 0.33 0.39
 -24 -4 -1 0.18 0.41
 -24 4 1 0.18 0.4
 -24 -4 -1 0.06 0.39
 24 -4 -1 0.2 0.37
 24 4 1 0.51 0.4
 -24 -2 -1 0.6 0.28
 -24 -2 -1 0.06 0.28
 -24 2 1 0.52 0.37
 24 2 1 0.16 0.26
 24 -2 -1 0.42 0.35
 24 2 1 0.5 0.39
 -24 0 -1 0.38 0.37
 -24 0 1 0.1 0.27
 24 0 1 -0.03 0.26
 24 0 -1 -0.19 0.24
 24 0 -1 -0.27 0.28
 -24 -2 1 0.03 0.24
 -24 -2 1 0.32 0.3
 -24 2 -1 0.47 0.43
 24 2 -1 0.01 0.32
 24 2 -1 0.6 0.41
 24 -2 1 0.49 0.37
 -24 -4 1 0.56 0.32
 -24 -4 1 0.45 0.34
 -24 -4 1 0.42 0.39
 -24 4 -1 0.21 0.48
 24 4 -1 0.48 0.49
 24 -4 1 0.54 0.38
 -24 -6 1 -0.06 0.4
 -24 6 -1 0.43 0.52
 24 -6 1 -0.25 0.3
 24 6 -1 -0.21 0.48
 -25 7 1 2.5 0.89
 -25 -7 -1 0.68 0.57
 25 7 1 2.36 0.77
 25 -7 -1 2.46 0.79
 -25 -5 -1 1.38 0.77
 -25 5 1 1.71 0.75
 -25 -5 -1 2.05 0.6
 25 -5 -1 3.71 0.82
 25 5 1 5.95 1.09
 -25 -3 -1 5.48 0.78
 -25 -3 -1 6.49 1.11
 -25 -3 -1 6.31 1.05
 -25 3 1 5.04 1.01
 25 3 1 5.81 1.05
 25 3 1 5.63 1.08
 25 -3 -1 6.31 1.09
 -25 1 1 4.72 0.89
 -25 -1 -1 4.49 0.89
 25 1 1 4.51 0.91
 25 1 1 5.66 0.98
 25 -1 -1 4.27 0.89
 -25 -1 1 4.23 0.8
 -25 1 -1 3.63 0.87
 25 1 -1 4.8 0.92
 25 -1 1 4.32 0.83
 25 1 -1 4.04 0.87
 -25 -3 1 6.46 0.57
 -25 3 -1 6.7 1.24
 -25 -3 1 6.45 0.91
 25 -3 1 6 1.06
 25 3 -1 5.11 0.97
 25 3 -1 5.67 1.07
 -25 -5 1 4.23 0.95
 -25 -5 1 4.54 0.78
 -25 5 -1 3.98 1.09
 25 -5 1 3.1 0.76
 25 5 -1 4.13 1.6
 -25 7 -1 2.53 0.88
 -25 -7 1 2.56 0.86
 25 -7 1 2.04 0.95
 25 7 -1 3.43 0.94
 -26 -6 -1 0.51 0.54
 -26 6 1 -0.89 0.41
 26 -6 -1 0.31 0.41
 26 6 1 0.54 0.53
 -26 -4 -1 1.18 0.48
 -26 -4 -1 -0.07 0.33
 -26 -4 -1 0.21 0.4
 -26 4 1 0.02 0.34
 26 4 1 -0.37 0.36
 26 -4 -1 -0.12 0.29
 -26 -2 -1 -0.01 0.39
 -26 2 1 0.19 0.38
 26 -2 -1 -0.2 0.29
 26 2 1 0.33 0.39
 26 2 1 0.15 0.32
 -26 0 1 -0.35 0.29
 -26 0 -1 0.46 0.42
 26 0 -1 0.06 0.3
 26 0 -1 -0.09 0.29
 26 0 1 -0.31 0.33
 -26 -2 1 0.33 0.32
 -26 -2 1 1.03 0.3
 -26 2 -1 -0.43 0.35
 26 2 -1 -0.24 0.31
 26 2 -1 0.2 0.41
 26 -2 1 0.2 0.35
 -26 -4 1 -0.3 0.17
 -26 4 -1 0.12 0.48
 -26 -4 1 0.22 0.42
 -26 -4 1 -0.27 0.31
 26 -4 1 0.02 0.33
 26 4 -1 0.01 0.4
 26 4 -1 -0.3 0.24
 -26 6 -1 0.24 0.49
 -26 -6 1 -0.48 0.43
 26 -6 1 -0.44 0.37
 26 6 -1 -0.06 0.51
 -27 5 1 2.1 0.85
 -27 -5 -1 2.33 0.76
 -27 -5 -1 2.49 0.66
 -27 -5 -1 2.57 0.64
 27 -5 -1 3.34 0.83
 -27 3 1 6.09 1.1
 -27 -3 -1 7.23 1.16
 -27 -3 -1 5.92 0.85
 27 -3 -1 5.14 0.95
 27 3 1 4.43 0.99
 27 3 1 5.76 1.13
 -27 1 1 6.33 1.05
 -27 -1 -1 5.38 0.99
 27 -1 -1 7 1.16
 27 1 1 6.29 1.06
 27 1 1 7.29 1.18
 -27 1 -1 5.24 1.02
 -27 -1 1 6.29 0.94
 27 -1 1 7.4 1.19
 27 1 -1 4.5 0.91
 27 1 -1 6.91 1.18
 -27 -3 1 6.32 0.63
 -27 -3 1 7.55 0.93
 -27 3 -1 5.82 1.2
 27 3 -1 6.58 1.24
 27 3 -1 5.68 1.07
 27 -3 1 6.78 1.07
 -27 -5 1 2.04 0.59
 -27 5 -1 3.16 0.97
 -27 -5 1 1.73 0.78
 27 -5 1 2.47 0.74
 27 5 -1 0.34 0.58
 -28 -6 -1 0.12 0.43
 -28 6 1 0.47 0.59
 28 6 1 -0.22 0.48
 28 -6 -1 -0.53 0.36
 -28 -4 -1 1.65 0.51
 -28 -4 -1 -0.65 0.34
 -28 -4 -1 -0.08 0.42
 -28 4 1 0.67 0.52
 28 -4 -1 0.23 0.35
 28 4 1 -0.37 0.39
 28 4 1 0.13 0.43
 -28 -2 -1 0.43 0.41
 -28 2 1 0.68 0.43
 28 -2 -1 0.51 0.46
 28 2 1 0.2 0.38
 28 2 1 -0.31 0.4
 -28 0 1 0.16 0.41
 -28 0 -1 -0.28 0.31
 28 0 1 0.58 0.41
 28 0 -1 -0.48 0.26
 28 0 -1 0.03 0.34
 -28 2 -1 0.46 0.47
 -28 -2 1 0.19 0.32
 -28 -2 1 0.77 0.29
 28 -2 1 0.74 0.49
 28 2 -1 -0.5 0.24
 28 2 -1 -0.37 0.4
 -28 -4 1 0.26 0.36
 -28 4 -1 -0.01 0.55
 -28 -4 1 0.07 0.25
 28 -4 1 -0.05 0.36
 28 4 -1 -0.33 0.41
 28 4 -1 0.73 0.47
 -28 -6 1 0.26 0.41
 -28 -6 1 0.19 0.55
 -28 6 -1 0.38 0.66
 28 -6 1 0.65 0.68
 28 6 -1 0.99 0.59
 -29 -5 -1 1.61 0.73
 -29 -5 -1 1.18 0.63
 -29 5 1 2.34 0.81
 29 5 1 2 0.73
 29 -5 -1 1.64 0.76
 -29 -3 -1 6.09 1.09
 -29 3 1 5.55 1.1
 29 -3 -1 6.56 1.09
 29 3 1 5.56 1.12
 29 3 1 4.74 1.08
 -29 -1 -1 5.97 1.13
 -29 1 1 9 1.26
 29 -1 -1 7.67 1.17
 29 1 1 8.19 1.25
 -29 -1 1 8.38 0.97
 -29 1 -1 9.12 1.38
 29 1 -1 6.96 1.19
 29 -1 1 7.24 1.13
 29 1 -1 7.05 1.22
 -29 -3 1 5.29 0.87
 -29 -3 1 4.69 0.64
 -29 3 -1 5.1 1.07
 29 -3 1 5.15 0.97
 29 3 -1 8.46 1.38
 -29 -5 1 2.5 0.68
 -29 -5 1 2.91 0.88
 -29 5 -1 2.3 0.87
 29 -5 1 1.46 0.7
 29 5 -1 1.7 0.68
 29 5 -1 1.87 0.73
 -30 4 1 -0.07 0.5
 -30 -4 -1 0.56 0.52
 30 4 1 -0.33 0.39
 30 -4 -1 0.38 0.48
 30 4 1 0.67 0.58
 -30 2 1 -0.67 0.37
 -30 -2 -1 0.17 0.43
 30 2 1 -0.7 0.27
 30 -2 -1 -0.12 0.35
 -30 0 1 -0.1 0.39
 -30 0 -1 0.61 0.48
 30 0 1 -0.65 0.2
 30 0 -1 -0.79 0.28
 30 0 -1 -0.47 0.2
 -30 -2 1 -0.53 0.37
 -30 -2 1 -0.11 0.31
 -30 2 -1 0.28 0.39
 30 2 -1 -0.32 0.43
 30 2 -1 -0.38 0.41
 30 -2 1 -0.56 0.35
 -30 4 -1 -0.4 0.51
 -30 -4 1 -0.29 0.33
 -30 -4 1 -0.05 0.4
 30 4 -1 -0.3 0.49
 30 4 -1 0.43 0.51
 30 -4 1 -0.93 0.31
 -31 -5 -1 1.36 0.71
 -31 -5 -1 2 0.86
 -31 5 1 1.4 0.77
 31 5 1 1.34 0.79
 31 -5 -1 0.17 0.55
 31 5 1 1.98 0.8
 -31 3 1 4.12 0.96
 -31 -3 -1 3.86 0.92
 31 3 1 3.91 1.02
 31 3 1 2.9 1.06
 31 -3 -1 4.28 0.96
 -31 1 1 2.59 0.78
 -31 -1 -1 2.48 0.82
 31 1 1 3 0.79
 31 -1 -1 2.73 0.86
 -31 -1 1 4.41 0.89
 -31 1 -1 4.73 1.06
 31 1 -1 3.74 0.92
 31 -1 1 2.31 0.71
 -31 -3 1 2.65 0.87
 -31 3 -1 3.58 1.01
 -31 -3 1 2.2 0.62
 31 3 -1 2.89 0.87
 31 3 -1 3.42 0.94
 31 -3 1 2.25 0.75
 -31 -5 1 0 0.45
 -31 5 -1 0.6 0.68
 31 5 -1 1.74 0.77
 31 -5 1 2.26 0.73
 31 5 -1 -0.34 0.47
 -32 4 1 -0.2 0.41
 -32 -4 -1 1.25 0.57
 32 -4 -1 0.46 0.47
 32 4 1 0.57 0.57
 32 4 1 0.95 0.6
 -32 2 1 -0.31 0.43
 -32 -2 -1 -0.38 0.39
 32 -2 -1 0.42 0.49
 32 2 1 -0.18 0.36
 32 2 1 0.44 0.43
 -32 0 1 -0.5 0.36
 -32 0 -1 -0.01 0.44
 32 0 1 -0.48 0.37
 32 0 -1 -0.28 0.37
 -32 -2 1 -0.45 0.38
 -32 2 -1 1.25 0.66
 32 2 -1 -0.04 0.43
 32 2 -1 0.2 0.48
 32 -2 1 -0.47 0.42
 -32 -4 1 0.45 0.37
 -32 4 -1 0.17 0.59
 32 -4 1 -0.5 0.34
 32 4 -1 -0.44 0.36
 32 4 -1 -0.26 0.33
 -33 -3 -1 0.87 0.58
 -33 3 1 2.11 0.83
 33 3 1 1.13 0.65
 33 3 1 1.49 0.75
 33 -3 -1 1.52 0.71
 -33 1 1 0.91 0.58
 -33 -1 -1 2.64 0.79
 33 -1 -1 0.2 0.37
 33 1 1 0.44 0.49
 -33 -1 1 0.27 0.43
 33 -1 1 1.39 0.63
 33 1 -1 0.48 0.52
 33 1 -1 1.17 0.59
 -33 3 -1 1.97 0.74
 -33 -3 1 0.24 0.47
 33 3 -1 1.12 0.62
 33 -3 1 1.76 0.85
 33 3 -1 0.99 0.64
 -34 2 1 -1.21 0.46
 34 2 1 -0.37 0.43
 34 -2 -1 0.07 0.49
 -34 0 1 1.07 0.52
 34 0 -1 -0.68 0.37
 34 0 1 -0.72 0.36
 -34 2 -1 -0.35 0.43
 -34 -2 1 0.06 0.45
 34 2 -1 -0.58 0.37
 34 2 -1 0.23 0.42
 34 -2 1 -0.24 0.45
 -35 3 1 0.41 0.61
 -35 -3 -1 0.36 0.52
 35 -3 -1 -0.12 0.49
 35 3 1 0.16 0.43
 35 3 1 0.53 0.6
 -35 -1 -1 0.53 0.54
 -35 1 1 0 0.44
 35 1 1 0.69 0.59
 35 -1 -1 0.8 0.54
 -35 1 -1 -0.81 0.47
 -35 -1 1 1.2 0.6
 35 1 -1 0.87 0.6
 35 -1 1 0.29 0.48
 35 1 -1 0.96 0.57
 -35 3 -1 -0.3 0.5
 -35 -3 1 0.93 0.5
 35 3 -1 0.61 0.51
 35 -3 1 0.54 0.51
 -36 -2 -1 0.96 0.62
 -36 2 1 0.13 0.52
 36 2 1 -0.98 0.37
 36 -2 -1 -0.86 0.33
 -36 0 -1 -0.92 0.46
 -36 0 1 0.48 0.45
 36 0 -1 -0.2 0.44
 36 0 1 0.51 0.49
 -36 -2 1 -0.65 0.43
 -36 2 -1 0.86 0.65
 36 2 -1 0.51 0.65
 36 -2 1 0.35 0.53
 36 2 -1 0.69 0.55
 0 10 2 7.22 1.24
 0 10 2 5.98 1.08
 0 -10 -2 6.99 1.23
 0 8 2 39.95 2.1
 0 8 2 38.96 2.26
 0 -8 -2 39.18 2.23
 0 -6 -2 79.16 2.91
 0 6 2 77.37 2.7
 0 6 2 80.68 3.09
 0 4 2 247.14 5.88
 0 -4 -2 239.22 6.21
 0 4 2 255.85 5.63
 0 4 2 261.43 6.3
 0 -4 -2 263.39 6
 0 2 2 816.36 16.23
 0 -2 -2 814.63 16.26
 0 2 2 822.29 15.79
 0 -2 -2 801.16 15.79
 0 2 2 802.3 15.28
 0 0 2 820.06 16.41
 0 0 -2 806.1 16.34
 0 -2 2 811.58 15.52
 0 -2 2 810.4 15.86
 0 2 -2 805.51 15.5
 0 2 -2 809.43 15.66
 0 2 -2 782.79 15.76
 0 2 -2 823.55 16.35
 0 4 -2 259.9 6.04
 0 4 -2 246.5 5.71
 0 -4 2 257.34 5.79
 0 4 -2 250.8 6.58
 0 -4 2 258.83 6.12
 0 6 -2 77.52 3.3
 0 -6 2 79.07 2.76
 0 6 -2 82.23 2.98
 0 -6 2 76.18 2.97
 0 6 -2 74.42 2.65
 0 -8 2 43.09 2.21
 0 8 -2 40.95 2.34
 0 8 -2 39.32 2.59
 0 -10 2 7 1.18
 0 10 -2 6.96 1.04
 0 10 -2 7.02 1.4
 -1 9 2 -0.9 0.33
 -1 -9 -2 -0.36 0.34
 -1 9 2 0.89 0.52
 1 9 2 -0.63 0.41
 1 -9 -2 -0.32 0.33
 1 9 2 0.7 0.49
 -1 -7 -2 0.53 0.37
 -1 7 2 1.26 0.46
 -1 7 2 1.35 0.54
 1 7 2 1.66 0.49
 1 -7 -2 1.67 0.57
 1 7 2 1.57 0.55
 -1 5 2 1.79 0.41
 -1 5 2 1.55 0.43
 -1 -5 -2 1.9 0.46
 -1 -5 -2 1.44 0.47
 -1 5 2 1.39 0.48
 1 5 2 1.27 0.38
 1 -5 -2 1 0.41
 1 5 2 2.08 0.43
 1 -5 -2 1.52 0.43
 1 5 2 1.81 0.49
 -1 -3 -2 3.67 0.56
 -1 -3 -2 3.91 0.43
 -1 3 2 3.71 0.58
 -1 3 2 3.79 0.41
 -1 3 2 3.41 0.4
 1 3 2 4.66 0.54
 1 -3 -2 3.98 0.48
 1 3 2 4.12 0.43
 1 -3 -2 3.9 0.44
 1 3 2 4.16 0.34
 -1 -1 -2 12.34 0.51
 -1 1 2 12.09 0.52
 -1 -1 -2 13.06 0.33
 -1 -1 -2 13.63 0.74
 1 -1 -2 14.05 0.75
 1 -1 -2 13.5 0.54
 1 1 2 11.93 0.5
 1 -1 -2 13.27 0.39
 1 1 2 12.35 0.7
 -1 1 -2 13.19 0.67
 -1 1 -2 12.47 0.62
 -1 -1 2 12.02 0.55
 -1 -1 2 12.56 0.57
 1 -1 2 13.99 0.67
 1 -1 2 12.67 0.62
 1 1 -2 12.66 0.57
 1 1 -2 13.43 0.43
 1 1 -2 12.79 0.73
 1 1 -2 12.66 0.56
 -1 -3 2 3.88 0.39
 -1 -3 2 4.59 0.46
 -1 3 -2 3.51 0.44
 -1 3 -2 4.29 0.39
 -1 3 -2 3.98 0.7
 1 3 -2 4.77 0.46
 1 3 -2 3.86 0.37
 1 -3 2 4.85 0.5
 1 3 -2 4.94 0.75
 1 -3 2 3.11 0.46
 -1 5 -2 2.16 0.6
 -1 -5 2 1.41 0.43
 -1 -5 2 2.17 0.46
 -1 5 -2 1.52 0.34
 -1 5 -2 1.35 0.44
 1 -5 2 1.85 0.43
 1 -5 2 1.94 0.5
 1 5 -2 1.68 0.45
 1 5 -2 2.17 0.6
 1 5 -2 1.93 0.41
 -1 7 -2 0.77 0.35
 -1 7 -2 1.36 0.5
 -1 7 -2 0.87 0.62
 1 -7 2 1.21 0.55
 1 7 -2 1.4 0.45
 1 7 -2 0.43 0.43
 1 7 -2 0.91 0.49
 -1 -9 2 -0.09 0.37
 -1 9 -2 0.87 0.5
 1 -9 2 -0.41 0.36
 1 9 -2 0.69 0.56
 -2 -10 -2 5.92 1.13
 -2 10 2 6.22 1.09
 -2 10 2 9.76 1.48
 2 10 2 5.71 1.02
 2 10 2 7.04 1.17
 2 -10 -2 7.85 1.27
 -2 -8 -2 38.4 2.22
 -2 8 2 35.47 2.21
 -2 8 2 35.87 2
 2 -8 -2 39.31 2.22
 2 8 2 38.32 2.02
 2 8 2 37.74 2.17
 -2 -6 -2 63.27 2.57
 -2 6 2 67.35 2.85
 -2 6 2 65.98 2.45
 2 6 2 63.27 2.62
 2 -6 -2 63.45 2.57
 2 6 2 67.09 2.43
 -2 4 2 186.11 5.05
 -2 4 2 189.74 4.43
 -2 -4 -2 183.74 4.96
 -2 4 2 189.49 4.64
 -2 -4 -2 188.4 4.69
 2 -4 -2 182.1 4.94
 2 4 2 187.47 4.86
 2 -4 -2 189.2 4.68
 2 4 2 184.48 4.32
 2 4 2 176.99 4.56
 -2 -2 -2 512.48 10.36
 -2 2 2 521.06 9.92
 -2 -2 -2 521.21 10.73
 -2 -2 -2 526.24 9.92
 -2 2 2 525.52 10.35
 -2 2 2 519.75 10.83
 2 2 2 506.55 9.89
 2 2 2 514.25 10.68
 2 -2 -2 527.32 10.38
 2 2 2 497.99 10.31
 2 -2 -2 519.78 10.66
 -2 0 -2 250.08 4.81
 -2 0 2 241.8 5.24
 -2 0 2 251.79 4.93
 -2 0 2 250.53 5.19
 2 0 -2 252.66 5.29
 2 0 -2 244.8 4.87
 2 0 2 243.35 5.3
 2 0 -2 250.28 5.17
 -2 -2 2 526.39 10.19
 -2 -2 2 511.56 10.81
 -2 2 -2 511.95 10.49
 -2 2 -2 515.24 10.01
 -2 -2 2 491.71 10.06
 2 2 -2 504.51 10.1
 2 2 -2 513.71 10.06
 2 2 -2 523.4 10.84
 2 -2 2 506.49 10.49
 2 2 -2 520.84 10.01
 2 -2 2 501.9 10
 -2 -4 2 184.23 4.66
 -2 4 -2 189.41 4.48
 -2 4 -2 189.16 5.31
 -2 4 -2 190.47 4.86
 -2 -4 2 188.71 4.54
 2 4 -2 188.07 4.49
 2 4 -2 184.52 5.25
 2 -4 2 185.47 4.9
 2 4 -2 185.29 4.62
 2 -4 2 193.13 4.53
 -2 6 -2 59.63 2.33
 -2 -6 2 61.62 2.58
 -2 6 -2 65.94 2.71
 -2 -6 2 63.38 2.43
 -2 6 -2 71.83 3.14
 2 6 -2 66.21 2.42
 2 -6 2 64.24 2.43
 2 6 -2 62.82 2.92
 -2 8 -2 36.25 2.52
 -2 8 -2 37.16 2.25
 -2 -8 2 39.25 2.1
 2 8 -2 34.77 2.44
 2 -8 2 37.62 2.05
 -2 -10 2 8.1 1.45
 -2 10 -2 3.22 1.08
 2 10 -2 7.31 1.43
 2 -10 2 6.85 1.17
 2 10 -2 6.78 0.97
 -3 9 2 0.03 0.45
 -3 9 2 -0.06 0.42
 -3 -9 -2 0.14 0.37
 3 9 2 -0.01 0.44
 3 -9 -2 -0.15 0.42
 3 9 2 0.53 0.54
 -3 -7 -2 1.42 0.53
 -3 7 2 1.31 0.44
 -3 7 2 0.7 0.45
 3 -7 -2 0.49 0.36
 3 7 2 1.32 0.51
 3 7 2 0.98 0.41
 -3 -5 -2 1.25 0.36
 -3 -5 -2 0.46 0.35
 -3 5 2 1.41 0.38
 -3 5 2 1.66 0.45
 -3 5 2 0.71 0.39
 3 5 2 1.61 0.47
 3 -5 -2 1.25 0.4
 3 5 2 2.19 0.48
 3 5 2 1.45 0.37
 3 -5 -2 1.05 0.38
 -3 -3 -2 0.7 0.25
 -3 3 2 1.59 0.41
 -3 -3 -2 1.18 0.3
 -3 3 2 0.83 0.22
 -3 -3 -2 0.6 0.18
 3 -3 -2 0.78 0.24
 3 3 2 0.71 0.22
 3 -3 -2 0.71 0.28
 3 3 2 0.93 0.3
 3 3 2 0.99 0.2
 -3 1 2 28.36 0.9
 -3 1 2 27.83 1.14
 -3 -1 -2 27.48 1.11
 -3 -1 -2 27.64 0.79
 -3 1 2 27.15 0.82
 -3 -1 -2 27.85 0.89
 3 1 2 25.03 1.05
 3 -1 -2 27.15 0.83
 3 -1 -2 27.03 0.89
 3 1 2 26.46 0.88
 3 -1 -2 26.43 0.99
 -3 1 -2 27.93 1.05
 -3 1 -2 23.92 0.83
 -3 -1 2 26.9 0.86
 -3 -1 2 29.02 1.17
 -3 1 -2 27.05 1.12
 -3 -1 2 25.96 0.85
 3 1 -2 28.11 0.88
 3 1 -2 27.88 0.84
 3 1 -2 27.26 1.14
 3 1 -2 27.17 0.75
 -3 3 -2 0.66 0.21
 -3 3 -2 0.74 0.31
 -3 -3 2 0.75 0.23
 -3 -3 2 0.91 0.33
 -3 -3 2 0.75 0.22
 3 -3 2 0.53 0.27
 3 3 -2 1.27 0.42
 3 3 -2 0.84 0.24
 3 -3 2 0.61 0.2
 3 3 -2 0.58 0.18
 -3 -5 2 0.76 0.35
 -3 5 -2 1.66 0.48
 -3 5 -2 0.87 0.42
 -3 5 -2 2.26 0.41
 -3 -5 2 1.38 0.4
 3 5 -2 1.16 0.44
 3 5 -2 1.33 0.42
 3 -5 2 1.79 0.48
 3 -5 2 1.57 0.39
 3 5 -2 1.19 0.33
 -3 7 -2 1.13 0.51
 -3 7 -2 0.33 0.47
 -3 7 -2 0.48 0.32
 -3 -7 2 0.93 0.45
 3 7 -2 0.36 0.35
 3 -7 2 0.5 0.43
 3 7 -2 1.71 0.57
 3 7 -2 0.52 0.52
 -3 9 -2 0.9 0.58
 -3 9 -2 0.22 0.45
 -3 -9 2 0.95 0.52
 3 9 -2 0.37 0.36
 3 -9 2 -0.56 0.33
 3 9 -2 0.39 0.49
 -4 -8 -2 31.25 2
 -4 8 2 32.44 2.16
 -4 8 2 33.26 1.92
 4 -8 -2 33.66 2.04
 4 8 2 31.76 1.97
 4 8 2 32.57 1.85
 -4 6 2 46.92 2.05
 -4 -6 -2 46.26 2.15
 -4 6 2 49.87 2.46
 4 6 2 46.4 2.16
 4 -6 -2 46.95 2.15
 4 6 2 48.15 1.99
 -4 -4 -2 96.73 3.61
 -4 -4 -2 99.6 2.98
 -4 4 2 102.12 3.3
 -4 4 2 96.44 3.29
 -4 4 2 100.13 3.26
 4 4 2 98.26 2.67
 4 -4 -2 93.4 3.22
 4 4 2 94.96 3.02
 4 -4 -2 101.17 2.97
 -4 2 2 185.55 4.16
 -4 -2 -2 189.46 4.19
 -4 2 2 183.56 4.6
 -4 -2 -2 188.21 4.47
 -4 2 2 178.01 4.4
 -4 -2 -2 186.72 3.9
 -4 2 2 189.66 3.94
 4 -2 -2 183.08 4.18
 4 -2 -2 188 4.4
 4 2 2 174.13 3.86
 4 2 2 182.76 4.14
 4 2 2 176.62 4.34
 -4 0 2 28.77 1.03
 -4 0 2 28.83 0.94
 -4 0 2 27.12 1.01
 -4 0 -2 28.41 0.86
 -4 0 -2 27.4 1.08
 4 0 -2 27.78 0.88
 4 0 -2 28.3 0.8
 4 0 -2 27.24 1
 4 0 -2 27.11 1.01
 4 0 2 28.27 1.08
 4 0 2 28.39 0.8
 -4 2 -2 185.49 4.51
 -4 -2 2 187.1 4.69
 -4 -2 2 191.18 3.95
 -4 -2 2 179.99 4.09
 -4 2 -2 189.11 3.99
 4 2 -2 185.61 3.88
 4 -2 2 182.13 3.98
 4 2 -2 186.94 3.8
 4 -2 2 184.26 4.53
 4 2 -2 187.13 4.07
 4 2 -2 180.65 4.63
 -4 4 -2 99.8 2.75
 -4 -4 2 100.07 2.85
 -4 -4 2 98.12 2.86
 -4 4 -2 95.65 3.1
 4 -4 2 91.99 3.1
 4 4 -2 100.22 2.81
 4 -4 2 101.31 2.8
 4 4 -2 98.41 2.78
 4 4 -2 96.83 3.38
 -4 -6 2 43.47 2.11
 -4 -6 2 49 2.1
 -4 6 -2 49.04 2.58
 -4 6 -2 47.31 2.3
 -4 6 -2 47.06 1.97
 4 6 -2 49.65 2.06
 4 6 -2 48.63 2.12
 4 6 -2 44.86 2.46
 4 -6 2 46.64 2.02
 -4 8 -2 30.64 2.28
 -4 8 -2 33.05 2.14
 -4 -8 2 31.65 1.92
 4 8 -2 32.02 1.59
 4 8 -2 30.81 2.27
 4 -8 2 33.38 1.94
 -5 9 2 0.18 0.44
 -5 9 2 0.45 0.53
 -5 -9 -2 0.48 0.51
 5 -9 -2 0.18 0.41
 5 9 2 0.83 0.46
 5 9 2 -0.27 0.37
 -5 -7 -2 1.4 0.49
 -5 7 2 0.69 0.39
 -5 7 2 0.23 0.46
 5 7 2 1.03 0.43
 5 7 2 1.02 0.44
 5 -7 -2 0.4 0.29
 -5 -5 -2 0.81 0.33
 -5 5 2 0.48 0.36
 -5 5 2 0.63 0.3
 -5 -5 -2 -0.19 0.21
 5 5 2 0.44 0.27
 5 5 2 0.27 0.24
 5 -5 -2 0.81 0.32
 -5 -3 -2 -0.12 0.09
 -5 -3 -2 0.03 0.14
 -5 3 2 -0.01 0.17
 -5 3 2 0.01 0.12
 -5 -3 -2 0.11 0.16
 5 -3 -2 0.14 0.17
 5 -3 -2 -0.1 0.15
 5 3 2 0.19 0.13
 5 3 2 0.12 0.17
 5 3 2 0.06 0.12
 -5 1 2 17.99 0.79
 -5 -1 -2 17.54 0.74
 -5 1 2 18.83 0.76
 -5 -1 -2 17.17 0.71
 -5 -1 -2 17.52 0.89
 -5 1 2 18.38 0.77
 5 -1 -2 17.36 0.75
 5 1 2 17.52 0.86
 5 -1 -2 17.03 0.76
 5 -1 -2 18.33 0.76
 5 1 2 16.62 0.69
 -5 1 -2 18.02 0.86
 -5 -1 2 16.14 0.74
 -5 1 -2 18.4 0.98
 -5 -1 2 18.11 0.65
 -5 1 -2 16.36 0.65
 -5 -1 2 17.77 0.94
 5 -1 2 17.79 0.95
 5 1 -2 17.37 0.91
 5 1 -2 17.37 0.73
 5 1 -2 17.39 0.65
 5 -1 2 17.25 0.63
 -5 -3 2 -0.13 0.18
 -5 -3 2 0.18 0.14
 -5 -3 2 -0.07 0.11
 -5 3 -2 0.07 0.18
 -5 3 -2 -0.08 0.08
 5 -3 2 -0.02 0.15
 5 3 -2 0 0.1
 5 3 -2 -0.03 0.16
 5 3 -2 0.09 0.12
 5 -3 2 0.22 0.15
 5 3 -2 0.19 0.08
 -5 5 -2 0.63 0.25
 -5 -5 2 0.28 0.23
 -5 5 -2 0.45 0.31
 -5 -5 2 0.82 0.31
 5 -5 2 0.56 0.24
 5 -5 2 0.2 0.31
 5 5 -2 0.47 0.31
 5 5 -2 1.03 0.38
 5 5 -2 0.91 0.3
 -5 7 -2 1.42 0.42
 -5 -7 2 1.36 0.48
 -5 7 -2 0.64 0.5
 -5 7 -2 1.01 0.52
 5 7 -2 0.78 0.46
 5 7 -2 0.14 0.42
 5 7 -2 0.99 0.35
 -5 -9 2 0.58 0.45
 -5 9 -2 0.26 0.51
 -5 9 -2 -0.82 0.53
 5 9 -2 -0.45 0.41
 5 -9 2 0.03 0.38
 5 9 -2 0.82 0.36
 -6 -8 -2 29.27 1.94
 -6 8 2 29.44 1.85
 -6 8 2 30.15 2.14
 6 8 2 28.03 1.75
 6 -8 -2 28.62 1.9
 6 8 2 28.69 1.74
 -6 6 2 46.79 2.43
 -6 -6 -2 49.83 2.22
 6 6 2 43.48 1.92
 6 -6 -2 46.81 2.17
 -6 4 2 110.1 3.47
 -6 -4 -2 97.99 3.17
 -6 -4 -2 106.82 3.15
 -6 -4 -2 103.88 2.94
 -6 4 2 104.3 3.05
 6 -4 -2 106.56 3.12
 6 -4 -2 96.28 3.63
 6 4 2 105.82 2.86
 6 4 2 102.43 3.06
 6 4 2 103.67 3.1
 -6 2 2 207.95 4.89
 -6 -2 -2 210.53 4.91
 -6 -2 -2 211.22 4.54
 -6 2 2 210.92 4.58
 -6 2 2 202.29 4.67
 -6 -2 -2 205.7 4.71
 6 2 2 201 4.79
 6 -2 -2 208.13 4.7
 6 2 2 209.1 4.67
 6 -2 -2 200.22 4.81
 6 2 2 201.8 4.5
 -6 0 -2 58.58 2.01
 -6 0 2 61.36 1.78
 -6 0 -2 62.46 1.9
 -6 0 2 61.6 1.78
 6 0 -2 63.27 1.74
 6 0 2 58.49 1.66
 6 0 2 61.12 1.85
 6 0 2 59.75 1.62
 6 0 -2 62.2 1.84
 6 0 -2 63.07 1.46
 -6 2 -2 201.92 5.03
 -6 -2 2 209.78 4.2
 -6 2 -2 209.86 4.48
 -6 -2 2 204.62 5.14
 -6 -2 2 194.02 4.7
 6 -2 2 205.06 4.46
 6 2 -2 210.49 4.07
 6 2 -2 214.49 5.15
 6 2 -2 208.96 4.61
 6 -2 2 199.38 5.04
 -6 -4 2 103.11 2.9
 -6 4 -2 107.09 3.41
 -6 -4 2 106.63 3.06
 -6 4 -2 105.79 2.91
 -6 -4 2 101.21 3.56
 6 -4 2 103.14 3.38
 6 4 -2 101.2 3.53
 6 -4 2 104.28 2.93
 6 4 -2 108.23 3
 -6 6 -2 44.29 1.95
 -6 6 -2 46.71 2.34
 -6 -6 2 46.62 2.09
 -6 -6 2 47.55 2.1
 6 -6 2 47.26 2.04
 6 6 -2 46.96 2.5
 6 6 -2 45.58 1.58
 -6 8 -2 26.71 1.98
 -6 8 -2 32.1 2.37
 -6 -8 2 30.6 1.89
 6 8 -2 32.77 2.3
 6 8 -2 27.63 1.36
 6 -8 2 31.78 1.86
 -7 -9 -2 0.45 0.47
 -7 9 2 -0.94 0.48
 -7 9 2 0.91 0.48
 7 9 2 0.44 0.45
 7 -9 -2 -0.46 0.38
 7 9 2 -0.11 0.46
 -7 -7 -2 0.78 0.4
 -7 7 2 0.13 0.38
 -7 7 2 0.71 0.41
 -7 7 2 0.81 0.5
 7 -7 -2 0.91 0.43
 7 7 2 1.2 0.44
 -7 5 2 0.66 0.39
 -7 -5 -2 0.4 0.28
 -7 -5 -2 0.24 0.26
 7 5 2 -0.04 0.23
 7 -5 -2 0.83 0.34
 7 5 2 0.64 0.27
 -7 -3 -2 0.04 0.12
 -7 3 2 0.03 0.17
 -7 3 2 0.23 0.16
 -7 3 2 0.09 0.12
 -7 -3 -2 0.04 0.12
 -7 -3 -2 0.09 0.16
 7 3 2 0.19 0.3
 7 3 2 -0.03 0.11
 7 3 2 0.08 0.14
 7 -3 -2 0.22 0.2
 7 -3 -2 0.06 0.12
 -7 -1 -2 23.41 0.96
 -7 -1 -2 23.41 1.06
 -7 1 2 21.59 0.95
 -7 1 2 21.18 0.91
 -7 -1 -2 22.83 0.95
 7 -1 -2 22.37 0.91
 7 -1 -2 22.82 0.95
 7 1 2 21.61 0.9
 7 -1 -2 22.45 0.97
 7 1 2 21.93 1.01
 -7 -1 2 21.32 0.76
 -7 -1 2 21.08 0.97
 -7 1 -2 21.29 1.15
 -7 1 -2 21.8 0.87
 -7 1 -2 22.1 1.04
 -7 -1 2 21.76 1.11
 7 1 -2 22.04 1.08
 7 -1 2 21.9 0.84
 7 1 -2 20.45 0.93
 7 -1 2 20.87 1.11
 -7 -3 2 -0.04 0.16
 -7 -3 2 -0.05 0.12
 -7 3 -2 -0.05 0.08
 -7 -3 2 -0.06 0.09
 -7 3 -2 0.14 0.22
 7 3 -2 0.12 0.12
 7 3 -2 0.12 0.17
 7 -3 2 0.03 0.13
 7 -3 2 -0.19 0.11
 -7 5 -2 0.41 0.36
 -7 -5 2 0.58 0.3
 -7 -5 2 0.95 0.3
 -7 5 -2 0.39 0.24
 7 -5 2 1 0.45
 7 -5 2 0.32 0.24
 7 5 -2 0.31 0.31
 7 5 -2 0.59 0.37
 7 5 -2 0.47 0.18
 -7 7 -2 1.22 0.56
 -7 7 -2 1.94 0.66
 -7 -7 2 2.56 0.59
 -7 7 -2 0.93 0.44
 7 -7 2 0.26 0.35
 7 7 -2 0.74 0.26
 7 7 -2 1.53 0.61
 -7 -9 2 0.01 0.4
 -7 9 -2 0.17 0.57
 -7 9 -2 -0.62 0.36
 7 9 -2 0.27 0.29
 7 -9 2 0.61 0.48
 7 9 -2 0.75 0.52
 -8 8 2 23.24 1.93
 -8 8 2 31.22 1.95
 -8 -8 -2 27.76 1.93
 8 8 2 28.47 1.75
 8 8 2 24.37 1.6
 8 -8 -2 27.89 1.91
 -8 6 2 50.99 2.54
 -8 -6 -2 51.54 2.31
 8 6 2 48.05 2.05
 8 -6 -2 47.98 2.23
 8 6 2 47.82 2.09
 -8 -4 -2 134.64 3.91
 -8 4 2 132.81 3.78
 -8 4 2 138.81 4.16
 -8 -4 -2 140.74 3.91
 -8 -4 -2 141.45 3.75
 8 4 2 136.41 3.81
 8 -4 -2 138.98 4.12
 8 -4 -2 138.46 3.89
 8 4 2 142.57 3.82
 8 4 2 140.89 3.65
 -8 -2 -2 353.43 7.38
 -8 -2 -2 342.24 7.42
 -8 2 2 340.04 7.54
 -8 2 2 344.22 7.41
 -8 2 2 339.51 7.37
 -8 -2 -2 347.79 7.56
 8 2 2 337.91 7.3
 8 2 2 344.27 7.36
 8 2 2 342.29 7.44
 8 -2 -2 348.59 7.51
 8 -2 -2 346.17 7.41
 -8 0 2 173.51 3.72
 -8 0 -2 176.74 4.27
 -8 0 -2 178.63 4.1
 -8 0 2 178.26 4.33
 -8 0 -2 181.75 4.54
 -8 0 2 175.17 4.22
 8 0 -2 178.17 3.74
 8 0 -2 182.42 4.19
 8 0 2 182.67 4.29
 8 0 2 180.37 4.06
 8 0 2 172.54 4.1
 8 0 -2 177.97 4.3
 -8 2 -2 347.02 7.89
 -8 -2 2 346.95 7.92
 -8 -2 2 349.97 7.46
 -8 -2 2 350.15 6.7
 -8 2 -2 341.11 7.18
 8 -2 2 346.86 7.88
 8 -2 2 317.73 7.6
 8 2 -2 346.7 7.82
 8 2 -2 339.85 7.35
 -8 -4 2 142.53 3.86
 -8 4 -2 148 4.31
 -8 4 -2 135.38 3.63
 -8 -4 2 139.98 3.58
 -8 -4 2 136 4.38
 8 -4 2 139.9 3.69
 8 4 -2 143.73 4.37
 8 4 -2 135.06 3.74
 8 -4 2 139.09 4.25
 -8 -6 2 48.1 2.18
 -8 -6 2 46.73 2.09
 -8 6 -2 50.38 2.09
 -8 6 -2 50.57 2.5
 8 6 -2 48.74 1.42
 8 6 -2 45.42 2.05
 8 6 -2 49.69 2.59
 8 -6 2 48.7 2.11
 -8 -8 2 29.02 1.87
 -8 8 -2 29.76 2.1
 -8 8 -2 26.26 2.18
 8 8 -2 26.52 1.17
 8 -8 2 28.65 1.81
 8 8 -2 28.02 2.13
 -9 9 2 0.2 0.61
 -9 9 2 -0.43 0.42
 -9 -9 -2 -0.07 0.47
 9 9 2 0.37 0.39
 9 9 2 0.49 0.44
 9 -9 -2 -0.13 0.43
 -9 -7 -2 1.06 0.45
 -9 7 2 0.96 0.59
 9 -7 -2 0.6 0.39
 9 7 2 1.12 0.43
 9 7 2 0.17 0.31
 -9 5 2 0.3 0.41
 -9 -5 -2 1.24 0.39
 -9 -5 -2 1.07 0.39
 9 5 2 1.12 0.35
 9 5 2 0.56 0.28
 9 -5 -2 1.14 0.42
 -9 -3 -2 1.91 0.43
 -9 3 2 1.08 0.37
 -9 -3 -2 1.66 0.39
 -9 3 2 1.38 0.32
 -9 3 2 0.35 0.2
 -9 -3 -2 1.4 0.32
 9 3 2 1.19 0.33
 9 3 2 1.07 0.31
 9 -3 -2 0.83 0.32
 9 3 2 1.15 0.31
 9 -3 -2 0.63 0.25
 -9 -1 -2 9.4 0.69
 -9 1 2 9.79 0.69
 -9 -1 -2 8.91 0.64
 -9 1 2 8.58 0.58
 -9 -1 -2 9.43 0.64
 -9 1 2 9.81 0.67
 9 -1 -2 9.11 0.64
 9 -1 -2 9.7 0.69
 9 1 2 9.16 0.62
 9 1 2 9.67 0.67
 9 -1 -2 9.42 0.6
 9 1 2 8.82 0.6
 -9 1 -2 9.69 0.63
 -9 1 -2 8.89 0.79
 -9 1 -2 8.48 0.67
 -9 -1 2 8.3 0.7
 9 -1 2 8.42 0.58
 9 1 -2 9.86 0.71
 9 -1 2 7.65 0.7
 9 1 -2 8.89 0.66
 9 1 -2 8.59 0.71
 -9 -3 2 1.34 0.26
 -9 -3 2 0.93 0.3
 -9 3 -2 1.23 0.44
 -9 3 -2 1.52 0.33
 -9 -3 2 0.59 0.32
 9 3 -2 0.51 0.29
 9 -3 2 0.88 0.34
 9 3 -2 1.35 0.35
 9 -3 2 1.36 0.33
 -9 5 -2 1.12 0.47
 -9 5 -2 0.58 0.29
 -9 -5 2 1.68 0.4
 -9 -5 2 0.62 0.32
 9 5 -2 1.54 0.42
 9 -5 2 0.63 0.32
 9 5 -2 0.97 0.47
 -9 7 -2 0.19 0.39
 -9 -7 2 0.62 0.38
 9 7 -2 1.02 0.23
 9 -7 2 0.6 0.33
 9 7 -2 0.82 0.63
 -9 9 -2 0.23 0.64
 -9 9 -2 -0.34 0.41
 -9 -9 2 -0.38 0.4
 9 9 -2 -0.05 0.21
 9 -9 2 -0.03 0.43
 9 9 -2 0.37 0.65
 -10 8 2 26.32 2.14
 -10 -8 -2 23.28 1.94
 -10 8 2 23.53 1.76
 10 8 2 23.23 1.5
 10 -8 -2 23.63 2.18
 10 8 2 27.93 1.73
 -10 -6 -2 46.27 2.17
 -10 6 2 45.05 2.48
 -10 -6 -2 51.17 2.35
 10 -6 -2 51.47 2.32
 10 6 2 49.89 2.13
 10 6 2 48.05 2.05
 -10 -4 -2 131.87 3.75
 -10 -4 -2 130.3 3.86
 -10 4 2 129.7 3.75
 -10 4 2 136.64 4.15
 -10 4 2 132.32 3.54
 -10 -4 -2 128.61 3.77
 10 4 2 136.76 3.65
 10 4 2 135.94 3.64
 10 -4 -2 126.07 4
 10 4 2 129.96 3.75
 -10 -2 -2 343.92 7.47
 -10 2 2 333.36 7.46
 -10 -2 -2 333.77 7.4
 -10 -2 -2 333.67 7.39
 -10 2 2 335.4 7.42
 -10 2 2 327.89 7.35
 10 2 2 342.81 7.34
 10 -2 -2 335.65 7.46
 10 -2 -2 334.74 7.38
 10 2 2 329.82 7.31
 10 2 2 329.03 7.31
 -10 0 -2 267.8 6.6
 -10 0 2 280.29 6.37
 -10 0 -2 284.69 6.22
 -10 0 2 279.84 6.46
 -10 0 -2 278.85 6.32
 10 0 -2 283.48 6.4
 10 0 2 277.44 6.16
 10 0 -2 278.21 6.27
 10 0 -2 277.33 5.76
 10 0 2 280.07 6.23
 -10 -2 2 337.1 6.57
 -10 -2 2 329.15 7.87
 -10 2 -2 339.05 7.22
 -10 2 -2 332.24 7.88
 -10 -2 2 345.14 7.5
 10 -2 2 330.01 7.15
 10 2 -2 341.22 7.79
 10 2 -2 334.51 7.37
 10 -2 2 321.35 7.8
 -10 -4 2 137.92 3.83
 -10 -4 2 131.23 3.35
 -10 -4 2 121.92 4.2
 -10 4 -2 130.59 3.55
 10 4 -2 127.44 3.66
 10 -4 2 135.2 3.62
 10 -4 2 129.04 4.15
 10 4 -2 126.07 4.33
 -10 6 -2 48.92 2.54
 -10 6 -2 44.63 2.08
 -10 -6 2 49.71 2.25
 10 6 -2 48.29 2.55
 10 -6 2 47.74 2.11
 10 6 -2 44.74 2.1
 -10 8 -2 25.31 4.42
 -10 -8 2 24.63 1.76
 10 8 -2 24.67 2.35
 10 8 -2 22.57 0.85
 10 -8 2 25.53 1.74
 -11 -9 -2 0.01 0.41
 -11 9 2 -0.45 0.4
 -11 9 2 0.57 0.51
 11 -9 -2 0.39 0.45
 11 9 2 -0.09 0.42
 11 9 2 0.04 0.38
 -11 7 2 0.95 0.59
 -11 -7 -2 0.51 0.39
 11 7 2 1.16 0.45
 11 -7 -2 0.95 0.46
 11 7 2 0.81 0.38
 -11 -5 -2 0.81 0.36
 -11 -5 -2 0.48 0.36
 -11 -5 -2 0.84 0.3
 -11 5 2 0.38 0.35
 11 -5 -2 0.52 0.35
 11 5 2 0.9 0.31
 11 5 2 0.86 0.33
 -11 3 2 1.78 0.4
 -11 3 2 1.95 0.47
 -11 3 2 2.95 0.54
 -11 -3 -2 1.56 0.37
 -11 -3 -2 1.38 0.36
 -11 -3 -2 1.4 0.4
 11 3 2 2.06 0.43
 11 3 2 1.75 0.39
 11 -3 -2 1.85 0.44
 11 3 2 1.59 0.38
 11 -3 -2 2.94 0.56
 -11 1 2 4.29 0.51
 -11 1 2 3.91 0.58
 -11 -1 -2 2.97 0.5
 -11 -1 -2 3.65 0.54
 -11 1 2 2.88 0.43
 -11 -1 -2 3.31 0.53
 11 1 2 2.99 0.47
 11 -1 -2 3.23 0.46
 11 1 2 3.63 0.53
 11 -1 -2 2.9 0.49
 11 1 2 3.39 0.5
 11 -1 -2 3.46 0.56
 -11 -1 2 2.87 0.24
 -11 1 -2 3.28 0.52
 -11 1 -2 3.44 0.65
 -11 -1 2 3.34 0.58
 -11 1 -2 3.03 0.5
 11 1 -2 3.34 0.55
 11 1 -2 3.2 0.59
 11 -1 2 3.39 0.61
 11 -1 2 3.31 0.49
 11 1 -2 3.76 0.58
 -11 3 -2 2.22 0.61
 -11 -3 2 2.3 0.32
 -11 -3 2 2.73 0.53
 -11 3 -2 1.36 0.31
 -11 -3 2 1.93 0.53
 11 3 -2 1.99 0.42
 11 -3 2 1.33 0.33
 11 3 -2 2.24 0.54
 11 -3 2 1.49 0.52
 -11 5 -2 0.69 0.45
 -11 -5 2 0.63 0.28
 -11 -5 2 0.92 0.37
 -11 5 -2 0.86 0.35
 11 5 -2 1.4 0.4
 11 5 -2 1.33 0.52
 11 -5 2 0.98 0.37
 -11 7 -2 1.07 0.6
 -11 -7 2 0.79 0.46
 11 7 -2 1.05 0.55
 11 -7 2 1.09 0.41
 -11 9 -2 0.75 0.59
 -11 9 -2 -0.1 0.46
 -11 -9 2 0.37 0.52
 11 -9 2 0.2 0.45
 11 9 -2 -0.09 0.51
 -12 -8 -2 19.06 1.64
 -12 8 2 17.45 1.78
 12 8 2 19.3 1.47
 12 8 2 19.51 1.33
 12 -8 -2 16.79 1.57
 -12 -6 -2 31.35 1.83
 -12 6 2 31.47 2.07
 -12 -6 -2 31.6 1.88
 12 6 2 35.39 1.66
 12 6 2 33.16 2.09
 12 -6 -2 32.24 1.86
 -12 4 2 84.15 3.34
 -12 -4 -2 87.26 2.98
 -12 -4 -2 93.37 3.09
 -12 -4 -2 90.72 2.95
 -12 4 2 88.79 3.38
 -12 4 2 90.71 2.84
 12 4 2 93.91 2.93
 12 -4 -2 90.56 3.02
 12 4 2 90.36 2.77
 12 -4 -2 85.96 3.17
 -12 2 2 218.73 5.35
 -12 -2 -2 226.76 5.34
 -12 2 2 217.67 5.38
 -12 2 2 219.35 5.37
 -12 -2 -2 212.64 5.37
 -12 -2 -2 216.34 5.39
 12 2 2 221.09 5.31
 12 -2 -2 213.1 5.28
 12 2 2 217.03 5.25
 12 -2 -2 224.95 5.35
 12 2 2 218.06 5.19
 -12 0 -2 143.94 3.81
 -12 0 2 142.78 4.03
 -12 0 2 143.01 3.35
 -12 0 -2 139.95 3.81
 -12 0 -2 145.98 4.16
 -12 0 2 144.22 3.93
 12 0 -2 143.99 3.85
 12 0 -2 147.27 3.95
 12 0 2 139.58 3.77
 12 0 2 137.55 3.71
 12 0 -2 143.61 3.36
 12 0 -2 147.48 3.97
 -12 2 -2 210.73 5.73
 -12 -2 2 215.16 4.35
 -12 -2 2 216.39 5.4
 -12 -2 2 216.69 4.52
 -12 -2 2 218.93 5.76
 -12 2 -2 214.2 5.13
 12 2 -2 222.16 5.33
 12 -2 2 220.26 5.14
 12 -2 2 213.67 5.73
 12 2 -2 209.68 5.56
 -12 4 -2 94.04 3.5
 -12 4 -2 91.72 2.86
 -12 -4 2 90.03 2.57
 -12 -4 2 93.35 3.08
 12 -4 2 92.72 2.89
 12 4 -2 82.74 2.88
 12 4 -2 92.83 3.41
 -12 6 -2 29.01 1.63
 -12 -6 2 33.41 1.87
 -12 6 -2 33.29 2.13
 12 6 -2 35.49 2.19
 12 -6 2 32.66 1.74
 12 6 -2 31.53 1.75
 -12 -8 2 18.83 1.56
 -12 8 -2 20.26 1.87
 12 -8 2 17.63 1.48
 12 8 -2 18.12 1.8
 -13 9 2 0.18 0.6
 -13 -9 -2 -0.06 0.42
 -13 9 2 -0.78 0.43
 13 9 2 0 0.37
 13 9 2 0.03 0.42
 13 -9 -2 0.14 0.44
 -13 -7 -2 -0.13 0.27
 -13 7 2 0.49 0.55
 13 7 2 1.7 0.54
 13 7 2 1.25 0.43
 13 -7 -2 0.74 0.46
 -13 5 2 0.24 0.32
 -13 -5 -2 0.83 0.36
 -13 -5 -2 0.65 0.35
 -13 5 2 0.91 0.46
 -13 -5 -2 -0.13 0.26
 13 5 2 0.33 0.32
 13 -5 -2 0.58 0.3
 13 5 2 0.69 0.29
 -13 -3 -2 0.5 0.29
 -13 3 2 0.33 0.24
 -13 -3 -2 0.7 0.31
 -13 -3 -2 0.59 0.27
 -13 3 2 0.65 0.31
 -13 3 2 -0.02 0.18
 13 3 2 0.67 0.27
 13 -3 -2 0.14 0.25
 13 3 2 0.13 0.21
 13 -3 -2 0.93 0.34
 13 3 2 0.07 0.23
 -13 1 2 4.36 0.64
 -13 -1 -2 6.37 0.66
 -13 1 2 4.97 0.61
 -13 1 2 4.73 0.51
 -13 -1 -2 5.19 0.59
 -13 -1 -2 4.49 0.52
 13 -1 -2 5.64 0.53
 13 1 2 4.73 0.55
 13 -1 -2 5.47 0.61
 13 -1 -2 5.46 0.6
 13 1 2 4.9 0.54
 -13 1 -2 5.87 0.88
 -13 1 -2 4.66 0.55
 -13 -1 2 5.79 0.86
 -13 1 -2 5.51 0.73
 -13 1 -2 5.37 0.75
 13 -1 2 4.84 0.77
 13 1 -2 5.41 0.64
 13 1 -2 3.87 0.59
 13 1 -2 5.76 0.64
 13 -1 2 4.25 0.59
 -13 3 -2 0.31 0.31
 -13 3 -2 0.3 0.19
 -13 -3 2 0.5 0.31
 -13 -3 2 0.66 0.31
 -13 -3 2 0.61 0.21
 13 -3 2 0.38 0.32
 13 3 -2 0.5 0.27
 13 3 -2 0.55 0.34
 13 -3 2 0.39 0.25
 -13 5 -2 0.45 0.42
 -13 -5 2 0.27 0.25
 -13 -5 2 0.19 0.26
 -13 5 -2 0.43 0.27
 13 5 -2 0.71 0.43
 13 5 -2 0.13 0.29
 13 -5 2 0.96 0.36
 -13 -7 2 0.33 0.4
 -13 7 -2 1.09 0.57
 13 7 -2 -0.27 0.37
 13 -7 2 1.02 0.41
 -13 9 -2 0.03 0.56
 -13 9 -2 0.82 0.67
 -13 -9 2 -0.06 0.41
 13 9 -2 0.47 0.51
 13 -9 2 0.29 0.39
 -14 -8 -2 13.71 1.43
 -14 8 2 13.15 1.62
 14 8 2 11.84 1.23
 14 8 2 13.45 1.12
 14 -8 -2 14.06 1.46
 -14 -6 -2 17.37 1.43
 -14 6 2 19.53 1.64
 14 -6 -2 19.11 1.44
 14 6 2 18.76 1.32
 14 6 2 18.03 1.16
 -14 -4 -2 40.5 1.83
 -14 4 2 36.7 2.11
 -14 4 2 43.81 2.16
 -14 -4 -2 39.81 1.93
 -14 -4 -2 42.42 2.03
 14 4 2 44.28 1.91
 14 4 2 40.47 1.67
 14 -4 -2 40.54 1.92
 14 -4 -2 36.29 2.27
 -14 -2 -2 76.79 2.71
 -14 -2 -2 80.04 2.72
 -14 2 2 77.08 2.71
 -14 2 2 80.35 2.65
 -14 -2 -2 76.54 2.54
 -14 2 2 74.19 2.62
 14 2 2 81.23 2.51
 14 2 2 75.09 2.56
 14 -2 -2 75.43 2.56
 14 2 2 83.1 2.69
 14 -2 -2 78.67 2.65
 -14 0 -2 30.49 1.47
 -14 0 -2 31.93 1.54
 -14 0 -2 33.46 1.74
 -14 0 2 30.37 1.61
 -14 0 2 33.29 1.27
 14 0 -2 32.76 1.25
 14 0 2 29.45 1.43
 14 0 -2 31.85 1.6
 14 0 -2 31.32 1.53
 14 0 -2 33.09 1.6
 14 0 2 32.93 1.53
 -14 -2 2 74.24 2.94
 -14 2 -2 77.36 2.99
 -14 -2 2 78.64 2.04
 -14 2 -2 77.96 2.57
 -14 -2 2 79.41 2.76
 14 -2 2 80.2 2.54
 14 2 -2 80.45 2.9
 14 -2 2 76.32 2.92
 14 2 -2 78.11 2.69
 -14 4 -2 36.12 1.68
 -14 4 -2 40.73 2.23
 -14 -4 2 37.85 1.46
 -14 -4 2 40.66 1.95
 14 4 -2 41.13 2.14
 14 4 -2 36.76 1.8
 14 -4 2 40.75 1.79
 -14 -6 2 17.3 1.41
 -14 -6 2 16.39 1.7
 -14 6 -2 19.62 1.36
 -14 6 -2 19.65 1.65
 14 -6 2 18.19 2.11
 14 6 -2 15.56 1.51
 -14 8 -2 14.55 1.62
 -14 -8 2 13.96 1.41
 14 -8 2 15.12 1.4
 14 8 -2 13.65 1.55
 -15 9 2 0.93 0.58
 -15 -9 -2 0.06 0.38
 15 9 2 -0.22 0.48
 15 -9 -2 0.72 0.47
 15 9 2 -0.05 0.37
 -15 -7 -2 0.44 0.42
 -15 7 2 1.07 0.6
 15 -7 -2 0.37 0.36
 15 7 2 0.06 0.26
 15 7 2 0.51 0.36
 -15 5 2 -0.07 0.25
 -15 -5 -2 1.47 0.4
 -15 -5 -2 -0.08 0.26
 -15 5 2 -0.11 0.37
 15 5 2 0.31 0.23
 15 -5 -2 0.24 0.3
 -15 -3 -2 0.12 0.21
 -15 -3 -2 -0.32 0.21
 -15 3 2 0.57 0.3
 -15 3 2 0.32 0.25
 -15 3 2 0.09 0.23
 15 3 2 -0.02 0.19
 15 3 2 0.22 0.2
 15 -3 -2 0.36 0.26
 15 -3 -2 0.06 0.22
 -15 -1 -2 2.56 0.55
 -15 -1 -2 2.74 0.52
 -15 1 2 3.46 0.54
 -15 -1 -2 2.77 0.57
 -15 1 2 3.09 0.62
 -15 -1 -2 3.09 0.63
 -15 1 2 2.99 0.6
 15 -1 -2 2.65 0.55
 15 -1 -2 3.49 0.62
 15 1 2 2.91 0.56
 15 -1 -2 3.11 0.5
 15 1 2 4.19 0.71
 15 1 2 3.32 0.58
 -15 1 -2 3.25 0.59
 -15 1 -2 2.11 0.46
 -15 -1 2 3.71 0.38
 -15 1 -2 3.35 0.67
 -15 1 -2 2.35 0.8
 15 1 -2 4 0.7
 15 1 -2 3.29 0.62
 15 -1 2 2.43 0.63
 15 1 -2 3.08 0.57
 15 -1 2 2.61 0.52
 -15 -3 2 0.22 0.25
 -15 3 -2 0.13 0.34
 -15 3 -2 0.04 0.2
 15 3 -2 0.48 0.37
 15 -3 2 0.19 0.24
 15 3 -2 0.28 0.21
 -15 5 -2 0.48 0.42
 -15 -5 2 0.24 0.21
 15 -5 2 0.09 0.26
 15 5 -2 0.75 0.36
 15 5 -2 -0.1 0.27
 -15 -7 2 -0.13 0.35
 -15 7 -2 -0.13 0.37
 15 -7 2 0.21 0.34
 15 7 -2 0.72 0.52
 -15 -9 2 -0.49 0.37
 -15 9 -2 -0.07 0.52
 15 9 -2 0.29 0.54
 15 -9 2 -0.03 0.44
 -16 -8 -2 7.03 1.23
 -16 8 2 10.75 1.67
 16 -8 -2 8.93 1.32
 16 8 2 11.03 0.97
 16 8 2 9.94 1.18
 -16 -6 -2 14.77 1.36
 -16 6 2 16.85 1.54
 16 6 2 16.23 1.14
 16 6 2 19.05 1.37
 16 -6 -2 15.76 1.38
 -16 4 2 30.98 1.86
 -16 -4 -2 30.32 1.59
 -16 4 2 31.7 1.69
 -16 -4 -2 31.09 1.79
 -16 -4 -2 29.85 1.74
 16 4 2 30.79 1.65
 16 -4 -2 32.99 1.76
 16 4 2 32.01 1.49
 -16 2 2 54.27 2.21
 -16 2 2 56.45 2.22
 -16 -2 -2 58.12 2.37
 -16 -2 -2 52.53 2.27
 -16 -2 -2 55.82 2.1
 16 2 2 52.49 2.13
 16 -2 -2 48.47 2.57
 16 -2 -2 51.07 2.07
 16 2 2 55.06 2.18
 -16 0 -2 26.57 1.63
 -16 0 -2 25.78 1.47
 -16 0 2 27.24 1.22
 -16 0 -2 25.72 1.38
 16 0 -2 28.9 1.59
 16 0 -2 29.58 1.55
 16 0 -2 28.42 1.22
 16 0 2 25.45 1.4
 16 0 -2 25.31 1.47
 16 0 2 24.13 1.41
 -16 2 -2 55.59 2.65
 -16 -2 2 57.72 1.73
 -16 -2 2 50.86 2.46
 -16 2 -2 53.51 2.14
 -16 2 -2 53.62 2.18
 16 -2 2 52.49 2.42
 16 2 -2 56.67 2.5
 16 2 -2 57.78 2.42
 16 -2 2 60.42 2.22
 16 2 -2 56.08 2.3
 -16 4 -2 30.65 1.61
 -16 -4 2 34.03 1.84
 -16 4 -2 28.73 1.94
 -16 -4 2 32.11 1.32
 16 4 -2 27.59 1.62
 16 -4 2 31.07 1.63
 16 4 -2 36.12 2.05
 -16 -6 2 14.39 1.33
 -16 6 -2 14.91 1.53
 16 -6 2 14.81 1.25
 16 6 -2 16.36 1.53
 -16 -8 2 8.16 1.26
 -16 8 -2 9.65 1.56
 16 8 -2 9.95 1.55
 16 -8 2 7.68 1.19
 -17 -7 -2 0.16 0.37
 -17 7 2 -0.54 0.39
 17 -7 -2 0.25 0.36
 17 7 2 0.42 0.31
 17 7 2 0.29 0.33
 -17 -5 -2 0.85 0.35
 -17 -5 -2 -0.17 0.26
 -17 5 2 0.47 0.37
 17 5 2 0.17 0.22
 17 -5 -2 0 0.24
 17 5 2 -0.26 0.24
 -17 -3 -2 -0.26 0.2
 -17 3 2 -0.1 0.27
 -17 -3 -2 -0.17 0.21
 -17 3 2 0.27 0.32
 -17 -3 -2 -0.3 0.21
 17 -3 -2 0.02 0.26
 17 3 2 -0.03 0.19
 17 -3 -2 -0.32 0.19
 17 3 2 -0.28 0.2
 -17 1 2 3.32 0.67
 -17 -1 -2 2.32 0.46
 -17 1 2 2.29 0.49
 -17 -1 -2 3.01 0.65
 -17 1 2 3.21 0.58
 -17 -1 -2 2.88 0.63
 17 1 2 2.1 0.49
 17 -1 -2 2.87 0.62
 17 1 2 2.17 0.55
 17 -1 -2 2.74 0.5
 17 1 2 3.31 0.63
 -17 1 -2 2.99 0.56
 -17 1 -2 2.87 0.79
 -17 1 -2 2.5 0.51
 -17 -1 2 2.05 0.55
 -17 -1 2 2.6 0.43
 17 -1 2 2.96 0.58
 17 1 -2 2.45 0.72
 17 -1 2 3.12 0.59
 17 -1 2 2.55 0.63
 17 1 -2 2.86 0.62
 17 1 -2 2.25 0.68
 -17 -3 2 -0.16 0.2
 -17 -3 2 -0.16 0.14
 -17 3 -2 -0.01 0.2
 -17 3 -2 0.1 0.34
 17 3 -2 -0.28 0.25
 17 3 -2 -0.07 0.22
 17 -3 2 -0.14 0.2
 -17 -5 2 -0.38 0.24
 -17 -5 2 -0.02 0.24
 -17 5 -2 0.33 0.4
 -17 5 -2 -0.08 0.27
 17 5 -2 0 0.3
 17 -5 2 0.3 0.28
 -17 7 -2 0.25 0.51
 -17 -7 2 -0.29 0.33
 17 -7 2 0.33 0.39
 -18 -8 -2 10.17 1.52
 -18 8 2 7.88 1.44
 18 -8 -2 5.52 1.1
 18 8 2 10.38 1.19
 18 8 2 7.4 0.8
 -18 6 2 13.53 1.42
 -18 -6 -2 16.26 1.23
 -18 -6 -2 14.53 1.37
 18 6 2 13.48 1.27
 18 -6 -2 14.83 1.37
 -18 -4 -2 36.26 2.43
 -18 -4 -2 38 2.07
 -18 -4 -2 35.54 2.12
 -18 4 2 38.77 2.13
 18 4 2 39.28 1.7
 18 4 2 37.22 1.96
 18 -4 -2 37.34 1.98
 -18 -2 -2 74.44 3.04
 -18 2 2 74.87 2.94
 -18 -2 -2 70.4 2.89
 -18 2 2 81.91 2.88
 -18 -2 -2 81.08 3.01
 18 2 2 76.39 2.82
 18 -2 -2 76 2.73
 18 -2 -2 80.8 2.89
 -18 0 -2 50.16 2.23
 -18 0 -2 45.23 2
 -18 0 2 46.7 2.31
 -18 0 2 50.13 1.85
 18 0 -2 46.9 1.78
 18 0 2 55.62 2.26
 18 0 -2 49.52 2.21
 18 0 2 47.02 2.09
 18 0 -2 51.31 2.28
 -18 -2 2 75.14 2.24
 -18 2 -2 79.84 3.24
 -18 2 -2 77.48 2.81
 18 2 -2 76.8 3.04
 18 2 -2 69.21 2.82
 18 2 -2 83.23 3.09
 18 -2 2 81.4 2.83
 -18 4 -2 32.75 2.15
 -18 -4 2 35.94 1.48
 -18 4 -2 39.03 2.29
 -18 -4 2 35.81 2.22
 18 -4 2 38.48 1.9
 18 4 -2 39.49 2.22
 18 4 -2 34.77 1.9
 -18 -6 2 16.39 1.42
 -18 6 -2 14.7 1.53
 -18 -6 2 14.58 1.27
 18 -6 2 14.23 1.25
 18 6 -2 11.31 1.37
 -18 -8 2 7.06 1.23
 -18 8 -2 7.39 1.48
 18 -8 2 6.83 1.14
 18 8 -2 8.32 1.42
 -19 -7 -2 0.47 0.45
 -19 7 2 -0.06 0.44
 19 -7 -2 0.53 0.44
 19 7 2 0.77 0.35
 19 7 2 0.42 0.37
 -19 5 2 0.11 0.38
 -19 -5 -2 -0.1 0.31
 -19 -5 -2 0.28 0.26
 19 5 2 -0.29 0.21
 19 5 2 0.27 0.37
 19 -5 -2 0.54 0.36
 -19 3 2 -0.05 0.29
 -19 -3 -2 -0.12 0.26
 -19 -3 -2 0.21 0.3
 19 -3 -2 -0.21 0.29
 19 3 2 -0.23 0.24
 19 -3 -2 -0.26 0.18
 -19 -1 -2 2.27 0.51
 -19 -1 -2 2.02 0.45
 -19 -1 -2 1.26 0.55
 -19 1 2 2.68 0.63
 -19 1 2 2.35 0.54
 19 -1 -2 1.43 0.51
 19 -1 -2 0.91 0.39
 19 1 2 1.73 0.53
 19 -1 -2 0.94 0.41
 -19 -1 2 1.78 0.39
 -19 1 -2 1.35 0.47
 -19 1 -2 1.89 0.58
 19 1 -2 1.95 0.78
 19 -1 2 2.39 0.56
 19 1 -2 1.61 0.53
 19 1 -2 1.73 0.58
 -19 -3 2 -0.25 0.15
 -19 3 -2 0.36 0.26
 -19 -3 2 0.14 0.24
 -19 3 -2 -0.2 0.21
 19 3 -2 0.25 0.25
 19 3 -2 -0.03 0.31
 19 -3 2 0.02 0.26
 -19 -5 2 0.17 0.23
 -19 5 -2 0.5 0.48
 -19 5 -2 0.11 0.33
 -19 -5 2 0.58 0.43
 19 -5 2 0.12 0.26
 19 5 -2 -0.49 0.33
 -19 7 -2 0.5 0.47
 -19 -7 2 0.83 0.5
 19 7 -2 -0.14 0.47
 19 -7 2 0.81 0.49
 -20 -8 -2 5.19 1.11
 -20 8 2 4.25 1.07
 20 8 2 4.95 1.04
 20 -8 -2 4.34 0.99
 20 8 2 4.97 0.7
 -20 6 2 13.1 1.49
 -20 -6 -2 9.27 1.04
 -20 -6 -2 10.26 1.43
 20 6 2 10.8 1.19
 20 6 2 12.01 0.95
 20 -6 -2 11.3 1.23
 -20 -4 -2 27.01 1.81
 -20 4 2 30.27 1.95
 -20 -4 -2 25.73 1.55
 20 4 2 27.16 1.72
 20 -4 -2 29.03 1.8
 -20 2 2 59.43 2.46
 -20 -2 -2 56.12 2.61
 -20 -2 -2 60.31 2.65
 -20 -2 -2 52.87 2.24
 20 -2 -2 56.93 2.48
 20 2 2 57.46 2.49
 20 2 2 61.58 2.67
 20 -2 -2 56.76 2.35
 -20 0 -2 47.03 2.36
 -20 0 -2 43.87 2.01
 -20 0 2 47.7 1.87
 20 0 -2 43.79 1.81
 20 0 -2 42.72 2.18
 20 0 -2 46.77 2.23
 20 0 2 47.51 2.18
 20 0 -2 45.59 2.26
 -20 -2 2 60.28 1.99
 -20 2 -2 54.9 2.42
 -20 2 -2 59.8 2.84
 20 2 -2 58.57 2.65
 20 2 -2 62.08 2.75
 20 -2 2 56.38 2.4
 20 2 -2 49.49 2.4
 -20 4 -2 25.36 1.61
 -20 -4 2 26.68 1.29
 -20 -4 2 25.63 1.28
 -20 -4 2 30.18 1.89
 -20 4 -2 30.43 2.1
 20 4 -2 28.08 1.89
 20 -4 2 30.54 1.74
 -20 -6 2 9.91 1.42
 -20 -6 2 11.38 0.99
 20 6 -2 10.89 1.3
 20 -6 2 12.78 1.22
 -20 8 -2 5.65 1.25
 -20 -8 2 6.73 1.51
 20 8 -2 6.45 1.3
 20 -8 2 5.31 1.05
 -21 -7 -2 0.26 0.41
 -21 7 2 0.09 0.51
 21 7 2 -0.02 0.28
 21 7 2 0.4 0.43
 21 -7 -2 0.11 0.44
 -21 -5 -2 0.19 0.37
 -21 -5 -2 -0.7 0.36
 -21 5 2 0.57 0.43
 21 -5 -2 0.44 0.31
 21 5 2 0.04 0.31
 -21 3 2 0.32 0.36
 -21 -3 -2 -0.14 0.27
 -21 -3 -2 0.68 0.36
 21 -3 -2 0.02 0.21
 21 3 2 0.04 0.28
 -21 -1 -2 0.89 0.45
 -21 1 2 0.77 0.32
 -21 -1 -2 0.11 0.25
 21 -1 -2 0.95 0.43
 21 -1 -2 0.69 0.34
 21 -1 -2 0.05 0.35
 -21 -1 2 0.55 0.28
 -21 1 -2 0.5 0.37
 21 1 -2 0.21 0.31
 21 -1 2 0.15 0.24
 21 1 -2 0.23 0.3
 21 1 -2 0.29 0.31
 -21 -3 2 0.4 0.37
 -21 3 -2 -0.02 0.33
 -21 3 -2 0.19 0.45
 -21 -3 2 0.51 0.14
 -21 -3 2 0.36 0.27
 21 -3 2 0.86 0.4
 21 3 -2 0.09 0.28
 21 3 -2 -0.14 0.29
 -21 -5 2 -0.1 0.34
 -21 5 -2 -0.53 0.39
 -21 -5 2 0.3 0.29
 21 -5 2 0.22 0.32
 21 5 -2 0.21 0.41
 -21 -7 2 -0.36 0.37
 -21 7 -2 -0.9 0.43
 21 -7 2 -0.06 0.33
 21 7 -2 0.18 0.49
 -22 -8 -2 3.16 1
 -22 8 2 1.69 0.92
 22 -8 -2 5.58 1.13
 22 8 2 2.08 0.74
 -22 -6 -2 5.63 1.05
 -22 -6 -2 5.77 1.04
 22 6 2 6.55 1.08
 22 -6 -2 6.26 1.55
 -22 4 2 15.07 1.4
 -22 -4 -2 14.85 1.39
 -22 -4 -2 13.51 1.13
 22 -4 -2 13.83 1.32
 22 4 2 15.66 1.37
 -22 2 2 28.67 2.13
 -22 -2 -2 27.31 1.59
 -22 -2 -2 29.78 1.92
 22 2 2 30.83 1.92
 22 2 2 31.58 1.83
 22 -2 -2 30.95 1.82
 22 -2 -2 30.34 1.71
 -22 0 2 24.67 1.35
 -22 0 -2 23.99 1.75
 22 0 -2 24.11 1.66
 22 0 2 24.2 1.59
 22 0 -2 24.04 1.64
 22 0 -2 22.99 1.68
 -22 2 -2 33.89 2.11
 -22 -2 2 32.2 1.45
 -22 2 -2 30.14 1.82
 22 2 -2 31.67 1.95
 22 2 -2 28.51 1.91
 22 -2 2 29.96 1.77
 -22 4 -2 14.35 1.56
 -22 -4 2 16.49 1.04
 -22 -4 2 17.41 1.5
 22 -4 2 16.25 1.35
 22 4 -2 16.88 1.58
 -22 -6 2 7.26 0.85
 -22 -6 2 6.04 1.1
 -22 6 -2 5.76 1.21
 22 6 -2 5.62 1.14
 22 -6 2 6.03 1.08
 -22 -8 2 4.22 1.03
 -22 8 -2 3.62 1.05
 22 -8 2 2.31 0.81
 22 8 -2 4.31 1.12
 -23 7 2 -0.38 0.45
 -23 -7 -2 0.77 0.53
 23 7 2 0.1 0.44
 23 -7 -2 0.07 0.44
 -23 5 2 0.16 0.45
 -23 -5 -2 -0.55 0.21
 -23 -5 -2 0.35 0.43
 23 -5 -2 -0.36 0.28
 23 5 2 -0.04 0.34
 -23 -3 -2 -0.51 0.27
 -23 3 2 0.32 0.43
 -23 -3 -2 -0.56 0.24
 -23 -3 -2 -0.36 0.29
 23 -3 -2 0.11 0.3
 23 3 2 0.44 0.3
 -23 -1 -2 0.01 0.33
 -23 1 2 0.04 0.29
 23 -1 -2 0.42 0.29
 23 -1 -2 0.25 0.31
 23 -1 -2 -0.3 0.18
 23 1 2 0.08 0.35
 -23 -1 2 0.02 0.24
 -23 1 -2 0.46 0.39
 23 -1 2 0.36 0.33
 23 1 -2 -0.01 0.28
 23 1 -2 0.5 0.45
 -23 -3 2 -0.01 0.27
 -23 -3 2 0.1 0.16
 -23 3 -2 -0.36 0.31
 -23 3 -2 0.28 0.42
 23 3 -2 -0.42 0.24
 23 3 -2 0.08 0.3
 23 -3 2 0.53 0.36
 -23 -5 2 0.19 0.41
 -23 -5 2 -0.23 0.34
 -23 -5 2 -0.29 0.26
 -23 5 -2 0.43 0.46
 23 -5 2 0.43 0.39
 23 5 -2 0.14 0.47
 -23 7 -2 0.33 0.62
 23 7 -2 -0.26 0.47
 23 -7 2 0.86 0.52
 -24 -6 -2 2.68 0.78
 -24 6 2 3.56 0.98
 24 -6 -2 4.06 0.93
 24 6 2 2.75 0.82
 -24 4 2 6.55 1.14
 -24 -4 -2 7.42 1.22
 24 -4 -2 6.44 1.04
 24 4 2 8.09 1.21
 -24 -2 -2 13.63 1.31
 -24 2 2 13.87 1.23
 24 2 2 13.14 1.32
 24 2 2 15.28 1.33
 24 -2 -2 14.76 1.35
 -24 0 -2 8.8 1.34
 -24 0 2 8.52 0.84
 24 0 2 9.17 1.27
 24 0 -2 7.64 1.13
 24 0 -2 9.39 1.09
 -24 -2 2 12.07 0.79
 -24 2 -2 15.01 1.5
 -24 -2 2 14.34 1
 24 -2 2 14.1 1.25
 24 2 -2 12.69 1.29
 24 2 -2 14.43 1.38
 -24 -4 2 8.38 1.26
 -24 -4 2 7.71 0.76
 -24 4 -2 7.37 1.35
 24 4 -2 6.4 1.1
 24 -4 2 6.77 1.04
 24 4 -2 9.45 1.4
 -24 -6 2 3.92 0.93
 -24 -6 2 2.16 0.61
 -24 6 -2 3.75 1.04
 24 6 -2 1.65 0.78
 24 -6 2 3.53 0.83
 -25 7 2 0.14 0.64
 -25 -7 -2 0.05 0.41
 25 7 2 -0.37 0.55
 25 -7 -2 -0.46 0.37
 -25 5 2 0.38 0.47
 -25 -5 -2 0.63 0.42
 25 -5 -2 -0.27 0.44
 25 5 2 -0.25 0.38
 -25 -3 -2 0.27 0.41
 -25 3 2 -0.04 0.36
 -25 -3 -2 -0.37 0.24
 25 3 2 0.58 0.43
 25 3 2 -0.12 0.34
 25 -3 -2 0.34 0.37
 -25 -1 -2 0.68 0.46
 25 -1 -2 0.8 0.42
 25 -1 -2 0.2 0.39
 25 1 2 0.28 0.29
 25 -1 -2 0.11 0.25
 -25 1 -2 -0.28 0.35
 -25 -1 2 0.17 0.31
 25 -1 2 0.22 0.32
 25 1 -2 0.42 0.36
 25 1 -2 0.03 0.31
 -25 3 -2 0.28 0.49
 -25 -3 2 0.03 0.17
 -25 -3 2 0.11 0.28
 25 -3 2 -0.06 0.27
 25 3 -2 0.04 0.32
 25 3 -2 -0.26 0.32
 -25 -5 2 0.13 0.4
 -25 5 -2 -0.47 0.41
 -25 -5 2 0.02 0.34
 -25 -5 2 0.1 0.26
 25 5 -2 -0.43 0.48
 25 -5 2 -0.13 0.28
 -25 -7 2 0.03 0.45
 -25 7 -2 -0.46 0.43
 25 -7 2 1.07 0.5
 25 7 -2 0.76 0.56
 -26 6 2 3.29 0.98
 -26 -6 -2 3.11 0.88
 26 -6 -2 2.12 0.74
 -26 -4 -2 3.9 0.94
 -26 4 2 4.66 1.02
 26 -4 -2 4.56 0.91
 26 4 2 4.47 0.95
 -26 -2 -2 6.28 1.14
 -26 2 2 4.95 0.96
 26 2 2 5.03 0.94
 26 -2 -2 5.65 0.98
 26 2 2 5.49 1.04
 -26 0 2 4.61 0.76
 -26 0 -2 4.01 0.92
 26 0 -2 4.34 0.9
 26 0 2 4.24 0.96
 26 0 -2 4.84 0.95
 -26 2 -2 4.5 1
 -26 -2 2 5.04 0.56
 -26 -2 2 4.69 0.73
 26 2 -2 5.53 1.12
 26 2 -2 6.74 1.16
 26 -2 2 7.2 1.13
 -26 -4 2 4.23 0.66
 -26 4 -2 4.77 1.66
 26 -4 2 4.57 0.91
 -26 -6 2 1.22 0.7
 -26 6 -2 1.97 0.88
 26 6 -2 1.95 0.78
 26 -6 2 1.13 0.59
 -27 -5 -2 -0.68 0.34
 -27 5 2 -0.22 0.48
 27 -5 -2 0.19 0.37
 27 5 2 0.44 0.45
 -27 3 2 0.65 0.44
 -27 -3 -2 0.22 0.36
 27 3 2 -0.34 0.25
 27 3 2 0.37 0.42
 27 -3 -2 0.5 0.43
 -27 1 2 -0.38 0.31
 -27 -1 -2 -0.38 0.34
 27 1 2 0.07 0.31
 27 -1 -2 0.17 0.27
 27 -1 -2 -0.05 0.32
 -27 -1 2 -0.19 0.26
 -27 1 -2 0.07 0.42
 27 1 -2 -0.25 0.31
 27 1 -2 0.65 0.49
 27 -1 2 0.05 0.27
 -27 -3 2 0.78 0.24
 -27 3 -2 -0.49 0.43
 -27 -3 2 0.58 0.31
 27 -3 2 0.12 0.34
 27 3 -2 -0.05 0.37
 27 3 -2 0.12 0.44
 -27 -5 2 -0.19 0.44
 -27 -5 2 0.75 0.5
 -27 5 -2 -0.22 0.47
 -27 -5 2 -0.89 0.31
 27 5 -2 0.12 0.49
 27 -5 2 -0.28 0.4
 27 5 -2 -1.1 0.4
 -28 -6 -2 0.83 0.63
 -28 6 2 1.27 0.81
 28 6 2 0.5 0.59
 28 -6 -2 1.73 0.69
 -28 -4 -2 4.41 1
 -28 4 2 4.05 1
 -28 -4 -2 3.17 0.91
 28 4 2 3.3 0.95
 28 -4 -2 3.18 0.81
 28 4 2 3.94 0.87
 -28 -2 -2 6.03 1.18
 -28 2 2 6.84 1.11
 28 -2 -2 6.25 1.15
 28 2 2 5.92 1.13
 -28 0 -2 4.71 0.99
 -28 0 2 3.83 0.78
 28 0 -2 4.6 1
 28 0 2 4.05 0.93
 28 0 -2 2.73 0.81
 -28 -2 2 5.1 0.63
 -28 2 -2 4.85 1.1
 -28 -2 2 5.69 0.84
 28 -2 2 5.59 1.08
 28 2 -2 5.81 1.09
 28 2 -2 6.55 1.2
 -28 4 -2 3.95 1.08
 -28 -4 2 2.69 0.58
 28 -4 2 4.43 0.88
 28 4 -2 4.11 0.94
 -28 6 -2 1.91 0.84
 -28 -6 2 1.72 0.78
 -28 -6 2 1.65 0.53
 28 -6 2 2.75 0.81
 28 6 -2 1.38 0.77
 -29 -5 -2 -0.19 0.5
 -29 5 2 -0.35 0.42
 -29 -5 -2 -0.09 0.39
 29 -5 -2 0.06 0.4
 29 5 2 0.89 0.54
 -29 -3 -2 0.76 0.52
 -29 3 2 -0.11 0.36
 29 -3 -2 -0.03 0.39
 29 3 2 0.54 0.46
 29 3 2 0.4 0.38
 -29 -1 -2 -0.01 0.4
 -29 1 2 0.09 0.34
 29 -1 -2 -0.26 0.37
 29 1 2 0.27 0.36
 -29 -1 2 -0.35 0.29
 -29 1 -2 0.39 0.5
 29 -1 2 -0.74 0.29
 29 1 -2 0.27 0.37
 29 1 -2 -0.11 0.42
 -29 -3 2 -0.01 0.32
 -29 3 -2 -0.13 0.52
 -29 -3 2 -0.12 0.27
 29 3 -2 -0.18 0.4
 29 -3 2 -0.34 0.34
 -29 5 -2 -0.3 0.54
 -29 -5 2 0.07 0.45
 29 -5 2 0.58 0.46
 29 5 -2 -0.38 0.45
 29 5 -2 0.25 0.53
 -30 4 2 3.19 1.14
 30 4 2 3.87 0.93
 30 4 2 4.15 1.48
 30 -4 -2 2.16 0.78
 -30 2 2 4 0.95
 -30 -2 -2 5.1 1.08
 30 2 2 5.64 1.1
 30 -2 -2 5.74 1.12
 -30 0 2 6.72 1.06
 -30 0 -2 4.68 1.1
 30 0 -2 3.94 1.21
 30 0 2 7.92 1.29
 -30 -2 2 5.35 0.82
 -30 -2 2 4.57 0.66
 30 2 -2 4.63 1.01
 30 -2 2 4.06 0.88
 30 2 -2 5.09 1.05
 -30 4 -2 2.16 0.9
 -30 -4 2 3.26 0.62
 30 4 -2 2.27 0.8
 30 -4 2 3.54 0.89
 30 4 -2 1.63 0.69
 -31 -5 -2 -0.28 0.35
 -31 5 2 0.49 0.58
 -31 -5 -2 -0.82 0.48
 31 5 2 0.46 0.59
 31 -5 -2 0.36 0.48
 31 5 2 -0.45 0.42
 -31 -3 -2 -0.68 0.33
 31 3 2 0.63 0.49
 31 3 2 -0.52 0.4
 31 -3 -2 0.36 0.52
 -31 -1 -2 0.47 0.42
 -31 1 2 0.68 0.45
 31 1 2 -0.51 0.35
 31 -1 -2 0.39 0.42
 -31 -1 2 -0.36 0.31
 31 -1 2 0.28 0.37
 31 1 -2 0.7 0.54
 31 1 -2 -0.07 0.5
 -31 3 -2 0.01 0.55
 -31 -3 2 0.24 0.35
 31 -3 2 -0.53 0.36
 31 3 -2 0.07 0.43
 31 3 -2 0.31 0.44
 -31 -5 2 0.94 0.53
 -31 5 -2 -0.11 0.55
 31 -5 2 -0.66 0.4
 31 5 -2 -0.78 0.43
 -32 -4 -2 1.6 0.71
 -32 4 2 0.64 0.7
 32 4 2 1.07 0.62
 32 4 2 1.91 0.69
 32 -4 -2 1.86 0.71
 -32 2 2 2.57 0.8
 32 -2 -2 1.49 0.7
 32 2 2 3.22 0.89
 -32 0 2 1.73 0.64
 32 0 -2 0.81 0.54
 32 0 -2 2.7 0.82
 32 0 2 1.14 0.57
 -32 -2 2 2.2 0.65
 -32 2 -2 0.69 0.64
 -32 -2 2 0.94 0.48
 32 2 -2 2.11 0.8
 32 -2 2 2.72 0.78
 32 2 -2 1.35 0.69
 -32 4 -2 0.21 0.5
 -32 -4 2 1.93 0.74
 32 -4 2 -0.76 0.47
 32 4 -2 0.86 0.53
 32 4 -2 1.26 0.69
 -33 -3 -2 -0.14 0.51
 -33 3 2 0.49 0.54
 33 -3 -2 0.36 0.52
 33 3 2 0.84 0.56
 -33 -1 -2 -0.05 0.46
 -33 1 2 -0.49 0.44
 33 -1 -2 -0.03 0.44
 33 1 2 0.21 0.42
 -33 1 -2 0.47 0.59
 -33 -1 2 -0.12 0.31
 33 1 -2 0.36 0.46
 33 1 -2 0.28 0.47
 33 -1 2 0.21 0.4
 -33 -3 2 0.3 0.41
 -33 3 -2 -1.14 0.46
 33 3 -2 1.89 0.73
 33 -3 2 0.14 0.46
 33 3 -2 0.84 0.52
 -34 -2 -2 1.46 0.68
 -34 2 2 0.01 0.42
 34 -2 -2 0.7 0.56
 34 2 2 0.98 0.59
 -34 0 -2 0.2 0.67
 -34 0 2 0.76 0.49
 34 0 -2 0.62 0.59
 34 0 -2 0.56 0.52
 34 0 2 0.82 0.53
 -34 2 -2 -0.2 0.58
 -34 -2 2 0.51 0.49
 34 2 -2 0.55 0.55
 34 -2 2 0.64 0.53
 34 2 -2 0.27 0.45
 -35 -1 -2 -0.13 0.55
 -35 1 2 -0.05 0.45
 35 -1 -2 -0.93 0.33
 35 1 2 0.45 0.58
 -35 1 -2 -0.61 0.48
 -35 -1 2 -0.67 0.42
 35 1 -2 -0.58 0.42
 35 1 -2 0.41 0.51
 -36 0 -2 -0.09 0.48
 -36 0 2 0.25 0.52
 36 0 -2 0.14 0.52
 36 0 2 1.03 0.55
 0 -8 -3 -0.08 0.4
 0 8 3 -0.13 0.29
 0 8 3 -0.02 0.38
 0 6 3 0.47 0.26
 0 6 3 0.9 0.4
 0 -6 -3 1.03 0.43
 0 4 3 0.56 0.18
 0 -4 -3 0.81 0.3
 0 -4 -3 0.52 0.28
 0 4 3 0.6 0.36
 0 4 3 0.32 0.22
 0 2 3 5.45 0.42
 0 -2 -3 5.91 0.6
 0 -2 -3 5.26 0.44
 0 2 3 6.14 0.62
 0 0 -3 -0.04 0.1
 0 0 -3 0.1 0.1
 0 0 3 0.15 0.13
 0 2 -3 5.53 0.5
 0 2 -3 5.93 0.47
 0 -2 3 5.57 0.5
 0 2 -3 6.14 0.65
 0 -4 3 0.54 0.26
 0 -4 3 0.6 0.24
 0 4 -3 0.59 0.28
 0 4 -3 0.67 0.23
 0 4 -3 0.51 0.23
 0 4 -3 1.21 0.44
 0 6 -3 1.06 0.36
 0 6 -3 0.44 0.35
 0 -6 3 0.46 0.31
 0 6 -3 0.74 0.46
 0 -6 3 0.17 0.36
 0 8 -3 0 0.38
 0 8 -3 0.88 0.98
 0 -8 3 0.65 0.36
 -1 9 3 11.65 1.1
 -1 -9 -3 11.52 1.3
 -1 9 3 11.65 1.38
 1 9 3 12.43 1.13
 1 -9 -3 12.33 1.36
 1 9 3 11.65 1.8
 -1 7 3 42.65 1.86
 -1 7 3 41.78 2.34
 -1 -7 -3 42.36 2.21
 1 7 3 43.1 2.34
 1 7 3 40.98 1.79
 1 -7 -3 40.32 2.14
 -1 5 3 166.6 3.98
 -1 5 3 172.33 5.03
 -1 -5 -3 163.85 4.56
 1 5 3 166.02 4.92
 1 -5 -3 164.99 4.57
 1 5 3 163.92 3.92
 -1 3 3 146.29 4.15
 -1 3 3 142.62 3.62
 -1 -3 -3 151 3.69
 -1 -3 -3 140.5 4.1
 1 3 3 142.14 3.6
 1 3 3 149.8 4.15
 1 -3 -3 139.25 3.98
 1 -3 -3 146.8 3.66
 -1 -1 -3 447.82 9.61
 -1 1 3 451.37 8.87
 -1 -1 -3 465.35 8.77
 -1 -1 -3 455.58 8.87
 -1 1 3 433.28 9.52
 1 -1 -3 455.09 8.76
 1 1 3 458.75 8.84
 1 1 3 444.7 9.53
 1 -1 -3 448.86 9.59
 1 -1 -3 451.26 8.88
 -1 1 -3 434.29 9.26
 -1 1 -3 444.97 9.19
 -1 -1 3 441.84 9.1
 -1 1 -3 461.53 9.46
 1 -1 3 440.57 9.18
 1 1 -3 432.34 9.05
 1 1 -3 440.73 9.4
 1 1 -3 452.18 9.14
 -1 -3 3 140.88 3.67
 -1 3 -3 145.03 3.61
 -1 3 -3 143.24 3.78
 -1 3 -3 144.55 4.31
 -1 3 -3 145.52 3.34
 -1 -3 3 144.81 3.39
 1 3 -3 148.39 4.31
 1 3 -3 144.38 3.47
 1 -3 3 144.84 3.36
 1 3 -3 141.8 3.62
 1 3 -3 145.94 3.37
 1 -3 3 143.11 3.83
 -1 5 -3 166.3 4.59
 -1 5 -3 168.32 5.3
 -1 5 -3 159.87 4.18
 -1 -5 3 165.67 4.28
 -1 -5 3 157.72 4.53
 1 5 -3 168.28 5.27
 1 -5 3 157.52 5.18
 1 5 -3 159.46 4.18
 1 5 -3 172.28 4.52
 1 -5 3 165.1 4.25
 -1 7 -3 43.31 2.63
 -1 -7 3 40.49 1.99
 -1 7 -3 41.51 2.19
 1 -7 3 39.92 1.95
 1 7 -3 39.24 2.05
 1 7 -3 39.45 1.98
 1 7 -3 41.71 2.58
 -1 -9 3 12.22 1.28
 -1 9 -3 12.1 1.9
 1 -9 3 13.07 1.32
 1 9 -3 10.78 1.7
 -2 8 3 0.57 0.37
 -2 8 3 0.12 0.39
 -2 -8 -3 0.52 0.45
 2 8 3 0.38 0.34
 2 8 3 0 0.39
 2 -8 -3 0.25 0.46
 -2 6 3 0.78 0.34
 -2 -6 -3 0.21 0.29
 -2 6 3 1.14 0.53
 2 -6 -3 0.96 0.36
 2 6 3 1.11 0.49
 2 6 3 0.76 0.32
 -2 -4 -3 1.41 0.41
 -2 -4 -3 0.22 0.21
 -2 4 3 0.49 0.36
 -2 4 3 0.62 0.19
 -2 4 3 0.52 0.25
 2 -4 -3 0.58 0.27
 2 4 3 1.27 0.43
 2 -4 -3 1.01 0.37
 2 4 3 0.85 0.28
 -2 2 3 1.86 0.44
 -2 -2 -3 1.23 0.27
 -2 -2 -3 1.3 0.35
 -2 2 3 2.01 0.32
 2 2 3 1.8 0.29
 2 -2 -3 1.59 0.42
 2 -2 -3 1.7 0.29
 2 2 3 2.27 0.46
 2 -2 -3 1.6 0.32
 -2 0 3 0.06 0.07
 -2 0 -3 0.04 0.12
 -2 0 3 0.1 0.13
 -2 0 3 0.04 0.11
 2 0 3 -0.04 0.11
 2 0 -3 0.02 0.09
 2 0 -3 0.21 0.14
 2 0 -3 0.07 0.06
 -2 -2 3 1.76 0.3
 -2 2 -3 1.96 0.4
 -2 2 -3 2.43 0.4
 2 2 -3 2.37 0.35
 2 2 -3 1.69 0.29
 2 2 -3 2.17 0.46
 2 2 -3 1.81 0.24
 2 -2 3 2.43 0.44
 -2 4 -3 0.56 0.39
 -2 -4 3 0.91 0.31
 -2 -4 3 1.23 0.32
 -2 4 -3 1.13 0.37
 -2 4 -3 0.76 0.24
 2 4 -3 0.92 0.4
 2 4 -3 1.13 0.27
 2 4 -3 0.71 0.28
 2 -4 3 0.43 0.26
 2 4 -3 0.87 0.25
 2 -4 3 0.84 0.26
 -2 6 -3 -0.1 0.29
 -2 -6 3 0.37 0.34
 -2 6 -3 1.03 0.34
 -2 -6 3 0.72 0.36
 -2 6 -3 1.39 0.59
 2 6 -3 0.58 0.3
 2 6 -3 1.09 0.52
 2 6 -3 0.59 0.34
 2 -6 3 0.54 0.33
 -2 -8 3 0.04 0.35
 -2 8 -3 -0.27 0.3
 2 8 -3 0.14 0.4
 2 -8 3 0.3 0.36
 -3 9 3 9.52 1.08
 -3 -9 -3 10.95 1.3
 -3 9 3 11.97 1.42
 3 9 3 9.04 1.39
 3 9 3 10.96 1.09
 3 -9 -3 12.77 1.39
 -3 -7 -3 32.74 1.93
 -3 7 3 35.47 2.19
 -3 7 3 32.61 1.63
 3 7 3 31.68 1.97
 3 7 3 31.98 1.53
 3 -7 -3 33.96 1.94
 -3 5 3 138.64 4.46
 -3 5 3 136.17 3.49
 -3 -5 -3 136.77 4
 3 5 3 134.45 4.23
 3 -5 -3 138.79 4
 3 5 3 138.52 3.39
 -3 -3 -3 96.08 2.69
 -3 -3 -3 88.12 2.99
 -3 3 3 94.91 2.64
 -3 3 3 98.28 3.17
 -3 3 3 93.16 2.14
 3 -3 -3 99.13 2.71
 3 -3 -3 90.52 2.92
 3 3 3 88.8 2.59
 3 3 3 91.56 2.02
 3 3 3 97.56 3.03
 -3 -1 -3 312.83 6.34
 -3 1 3 310.65 6.39
 -3 1 3 303.67 7
 -3 -1 -3 318.17 7.05
 -3 1 3 319.04 6.37
 3 1 3 316.73 6.97
 3 1 3 320.92 6.31
 3 -1 -3 309.68 6.31
 3 -1 -3 315.33 6.39
 3 -1 -3 303.84 7.01
 -3 1 -3 297.93 6.9
 -3 1 -3 317.11 6.79
 -3 -1 3 303.79 6.51
 -3 -1 3 307.1 6.9
 3 -1 3 302.9 6.71
 3 1 -3 304.58 6.21
 3 1 -3 307.7 6.88
 3 1 -3 318.31 6.56
 3 1 -3 306.04 6.31
 3 1 -3 319.98 6.14
 -3 3 -3 93.68 2.39
 -3 -3 3 94.6 2.59
 -3 3 -3 96.8 2.76
 -3 3 -3 94.85 2.91
 -3 -3 3 93.7 2.51
 3 3 -3 92.71 2.5
 3 -3 3 94.28 2.97
 3 3 -3 94.68 3.23
 3 -3 3 95.44 2.42
 3 3 -3 96.27 2.48
 3 3 -3 97.67 3.06
 -3 5 -3 133.97 4.07
 -3 5 -3 134.01 3.59
 -3 5 -3 133.01 4.6
 -3 -5 3 134.57 3.71
 -3 -5 3 129.91 3.84
 3 5 -3 136.83 3.77
 3 -5 3 132.55 3.62
 3 5 -3 131.96 3.63
 3 5 -3 135.39 3.32
 3 5 -3 131.5 4.53
 3 -5 3 126.68 4.09
 -3 7 -3 32.53 2.28
 -3 7 -3 32.92 1.99
 -3 -7 3 31.95 1.77
 3 7 -3 35.62 1.88
 3 7 -3 35.75 2.37
 3 7 -3 29.63 1.69
 3 -7 3 34.14 1.81
 -3 -9 3 9.97 1.17
 -3 9 -3 11.51 1.77
 -3 9 -3 9.41 1.4
 3 9 -3 9.76 1.59
 3 -9 3 10.6 1.2
 3 9 -3 11.49 1.17
 -4 8 3 0.4 0.42
 -4 -8 -3 0.38 0.4
 -4 8 3 -0.08 0.46
 4 8 3 0.4 0.43
 4 -8 -3 -0.34 0.3
 4 8 3 -0.12 0.31
 -4 -6 -3 1.01 0.41
 -4 6 3 0.12 0.39
 -4 6 3 0.33 0.29
 4 6 3 0.17 0.31
 4 -6 -3 0.13 0.24
 4 6 3 0.3 0.25
 -4 -4 -3 1.47 0.42
 -4 -4 -3 1.84 0.48
 -4 4 3 2.06 0.42
 -4 4 3 2.23 0.32
 -4 4 3 1.94 0.54
 4 -4 -3 1.57 0.46
 4 4 3 2.33 0.54
 4 -4 -3 2.06 0.5
 4 4 3 2.2 0.44
 4 4 3 2.01 0.29
 -4 2 3 0.2 0.15
 -4 -2 -3 0.57 0.12
 -4 -2 -3 0.76 0.3
 -4 -2 -3 0.53 0.19
 -4 2 3 0.32 0.13
 -4 2 3 0.29 0.23
 4 -2 -3 0.58 0.2
 4 2 3 0.39 0.16
 4 2 3 0.61 0.26
 4 -2 -3 0.5 0.24
 -4 0 -3 0.02 0.11
 -4 0 3 -0.09 0.09
 -4 0 3 0.07 0.12
 -4 0 -3 0.07 0.07
 -4 0 3 -0.13 0.09
 4 0 3 0.01 0.11
 4 0 -3 0.06 0.07
 4 0 -3 0.07 0.11
 4 0 -3 -0.04 0.1
 4 0 3 0.05 0.09
 -4 -2 3 0.36 0.15
 -4 2 -3 0.38 0.18
 -4 2 -3 0.53 0.14
 -4 -2 3 0.17 0.11
 -4 2 -3 0.25 0.22
 -4 -2 3 0.39 0.26
 -4 -2 3 0.22 0.13
 4 -2 3 0.22 0.18
 4 2 -3 0.26 0.18
 4 2 -3 0.52 0.14
 4 2 -3 0.43 0.15
 4 2 -3 0.45 0.15
 -4 -4 3 1.71 0.38
 -4 -4 3 2.17 0.43
 -4 4 -3 2.29 0.38
 -4 4 -3 1.8 0.46
 4 4 -3 2.39 0.49
 4 -4 3 2.16 0.4
 4 -4 3 2.25 0.5
 4 4 -3 1.37 0.36
 4 4 -3 1.84 0.62
 4 4 -3 1.84 0.36
 -4 -6 3 -0.11 0.33
 -4 6 -3 0.82 0.32
 -4 6 -3 0.78 0.48
 -4 -6 3 0.79 0.39
 -4 6 -3 0.11 0.33
 4 6 -3 0.15 0.22
 4 -6 3 0.21 0.27
 4 6 -3 0.52 0.32
 4 6 -3 0.81 0.52
 4 6 -3 0.55 0.33
 -4 8 -3 0.17 0.41
 -4 8 -3 0.19 0.51
 -4 -8 3 -0.21 0.29
 4 -8 3 0.26 0.37
 4 8 -3 1.12 0.69
 -5 9 3 9.19 1.06
 -5 -9 -3 5.83 1.09
 -5 9 3 10.03 1.53
 5 9 3 8.04 1.22
 5 9 3 7.74 1.04
 5 -9 -3 8.69 1.24
 -5 7 3 26.36 1.48
 -5 -7 -3 28.4 1.79
 -5 7 3 26.12 1.94
 5 -7 -3 27.38 1.74
 5 7 3 27.89 1.43
 5 7 3 28.05 1.76
 -5 -5 -3 102.42 3.28
 -5 5 3 102.62 3.75
 5 -5 -3 98.13 3.25
 5 5 3 97.29 3.37
 5 5 3 101.85 2.73
 -5 -3 -3 54.97 2.21
 -5 -3 -3 59 1.98
 -5 -3 -3 58.54 1.58
 -5 3 3 58.09 1.95
 -5 3 3 61.61 2.42
 -5 3 3 56.42 1.63
 5 3 3 59.79 1.55
 5 3 3 60.58 2.21
 5 3 3 57.09 1.91
 5 -3 -3 58.01 1.97
 5 -3 -3 59.08 2.19
 -5 1 3 213.23 5.18
 -5 -1 -3 216.14 4.63
 -5 1 3 213.78 4.7
 -5 -1 -3 219.08 4.55
 -5 1 3 217.18 4.71
 -5 -1 -3 218.38 5.21
 5 -1 -3 215.49 4.69
 5 -1 -3 211.86 4.78
 5 1 3 213.09 5.13
 5 1 3 215.13 4.56
 5 -1 -3 213.69 4.66
 -5 1 -3 210.55 5.04
 -5 1 -3 214.25 5.28
 -5 1 -3 214.42 4.41
 -5 -1 3 216.09 5.19
 -5 -1 3 210.58 4.68
 5 1 -3 214.54 4.56
 5 1 -3 217.98 5.15
 5 -1 3 212.64 5.04
 5 1 -3 215.21 4.3
 5 1 -3 210.33 4.62
 5 1 -3 205.95 5.06
 5 -1 3 210.19 4.37
 -5 -3 3 58.57 1.75
 -5 -3 3 57.74 2.43
 -5 3 -3 58.11 1.71
 -5 3 -3 58.4 2.07
 -5 3 -3 60.34 2.29
 5 -3 3 58.85 2.27
 5 -3 3 58.73 1.72
 5 3 -3 59.83 2.43
 5 3 -3 58.6 1.67
 5 3 -3 58.29 1.57
 5 3 -3 59.18 1.82
 -5 -5 3 101.12 3.13
 -5 -5 3 101.11 3.12
 -5 5 -3 100.72 2.97
 -5 5 -3 105.33 3.63
 5 5 -3 102.39 3.01
 5 5 -3 100.55 2.52
 5 -5 3 95.61 3.5
 5 -5 3 99.69 2.99
 5 5 -3 100.33 3.04
 5 5 -3 105.43 3.9
 -5 7 -3 25.45 1.55
 -5 -7 3 28.13 1.66
 -5 7 -3 29.13 2.17
 -5 7 -3 26.99 1.85
 5 7 -3 26.42 2.08
 5 7 -3 24.68 1.53
 5 -7 3 26.71 1.57
 5 7 -3 27.34 1.16
 -5 9 -3 10.74 1.53
 -5 9 -3 7.73 1.47
 -5 -9 3 10.79 1.26
 5 -9 3 9.9 1.34
 5 9 -3 9.04 0.79
 5 9 -3 8.37 1.44
 -6 -8 -3 0.36 0.36
 -6 8 3 0.28 0.37
 -6 8 3 -0.87 0.29
 6 8 3 0.2 0.33
 6 -8 -3 0.36 0.4
 -6 6 3 -0.41 0.24
 -6 6 3 0.01 0.32
 -6 -6 -3 0.65 0.39
 6 6 3 0.22 0.23
 6 6 3 0.21 0.3
 6 -6 -3 0.13 0.29
 -6 4 3 3.01 0.35
 -6 4 3 2.79 0.63
 -6 -4 -3 2.69 0.62
 -6 -4 -3 3.04 0.56
 -6 4 3 3.45 0.56
 6 -4 -3 2.96 0.57
 6 4 3 3.45 0.54
 6 4 3 2.67 0.54
 6 -4 -3 2.64 0.51
 6 4 3 3.05 0.35
 -6 2 3 -0.17 0.09
 -6 -2 -3 0.01 0.09
 -6 2 3 -0.24 0.09
 -6 -2 -3 -0.05 0.09
 -6 2 3 0 0.14
 -6 -2 -3 -0.16 0.11
 6 2 3 0.03 0.17
 6 -2 -3 0.04 0.11
 6 2 3 0.01 0.11
 6 -2 -3 -0.01 0.12
 -6 0 3 0.04 0.13
 -6 0 3 -0.08 0.09
 -6 0 -3 0.01 0.13
 -6 0 3 0.09 0.11
 6 0 -3 0.2 0.13
 6 0 3 -0.12 0.08
 6 0 3 0.02 0.07
 6 0 -3 0 0.14
 6 0 -3 0.15 0.09
 -6 -2 3 0 0.1
 -6 -2 3 -0.22 0.16
 -6 -2 3 0.05 0.09
 -6 2 -3 0.02 0.09
 -6 2 -3 -0.1 0.15
 -6 2 -3 -0.02 0.15
 6 2 -3 -0.04 0.08
 6 2 -3 -0.06 0.13
 6 -2 3 -0.08 0.12
 6 2 -3 0.07 0.06
 6 -2 3 0.15 0.1
 6 2 -3 0.04 0.11
 -6 4 -3 3.18 0.49
 -6 4 -3 3.1 0.67
 -6 -4 3 4 0.57
 -6 -4 3 3.37 0.71
 -6 -4 3 2.54 0.42
 6 -4 3 2.61 0.65
 6 4 -3 3.63 0.78
 6 4 -3 3.18 0.48
 6 4 -3 2.78 0.26
 6 -4 3 2.57 0.43
 6 4 -3 2.3 0.39
 -6 6 -3 0.14 0.22
 -6 6 -3 0.04 0.34
 -6 6 -3 0.42 0.43
 -6 -6 3 0.02 0.26
 -6 -6 3 -0.61 0.5
 6 -6 3 0.34 0.29
 6 6 -3 0.28 0.42
 6 6 -3 0.24 0.16
 6 6 -3 0.49 0.29
 -6 8 -3 0.88 0.52
 -6 -8 3 -0.16 0.37
 -6 8 -3 0.13 0.47
 6 -8 3 -0.31 0.24
 6 8 -3 -0.2 0.23
 6 8 -3 -0.16 0.2
 6 8 -3 0.27 0.44
 -7 9 3 9.39 1.22
 -7 -9 -3 9.12 1.44
 -7 9 3 8.99 1.46
 7 9 3 11.09 1.18
 7 -9 -3 7.92 1.23
 7 9 3 9.93 1.02
 -7 7 3 24.97 1.52
 -7 7 3 28.3 2.07
 -7 -7 -3 28.62 1.82
 7 7 3 28.89 1.49
 7 -7 -3 30.31 1.84
 7 7 3 28.22 1.76
 -7 -5 -3 99.84 3.32
 -7 5 3 100.84 2.78
 -7 5 3 103.29 3.84
 7 5 3 100.24 3.36
 7 5 3 97.76 2.78
 7 -5 -3 104.07 3.35
 -7 -3 -3 59.58 1.76
 -7 3 3 60.56 2.48
 -7 -3 -3 58.87 2.03
 -7 3 3 60.26 1.81
 -7 -3 -3 56.72 2.25
 7 3 3 57.19 1.69
 7 -3 -3 56.69 2.18
 7 3 3 61.13 2.22
 7 3 3 59.58 2.28
 7 -3 -3 57.53 2.02
 -7 -1 -3 195.97 4.88
 -7 1 3 188.64 4.84
 -7 1 3 197.21 4.49
 -7 -1 -3 195.87 4.4
 -7 1 3 196.57 4.51
 7 -1 -3 191.47 4.48
 7 -1 -3 194.96 4.4
 7 -1 -3 193.88 4.4
 7 1 3 196.76 4.8
 7 1 3 190.93 4.28
 -7 -1 3 193.96 4.89
 -7 1 -3 198.1 4.79
 -7 1 -3 201.56 5.1
 -7 1 -3 195.98 4.25
 -7 -1 3 190.45 4.3
 7 -1 3 192.51 4.21
 7 1 -3 192.45 4.41
 7 -1 3 174.63 4.16
 7 1 -3 193.75 4.81
 7 1 -3 194.72 4.44
 -7 -3 3 60.83 1.99
 -7 3 -3 60.52 1.81
 -7 3 -3 59.31 2.38
 -7 -3 3 58.7 1.63
 7 3 -3 59.53 1.91
 7 3 -3 57.54 2.42
 7 -3 3 55.52 2.32
 7 3 -3 57.47 1.45
 7 -3 3 60.05 1.79
 -7 5 -3 97.68 2.97
 -7 -5 3 95.67 2.98
 -7 -5 3 101.28 3.17
 -7 5 -3 104.08 3.61
 7 -5 3 101.63 3.03
 7 5 -3 97.89 2.26
 7 5 -3 100.01 3.07
 7 5 -3 103.72 3.88
 -7 7 -3 28.64 2.18
 -7 -7 3 24.37 1.61
 -7 7 -3 26.41 1.89
 -7 7 -3 25.76 1.54
 7 7 -3 27.55 1.08
 7 7 -3 26.36 0.99
 7 -7 3 27.74 1.62
 7 7 -3 25.32 2.02
 7 7 -3 29.16 1.66
 -7 9 -3 6.16 1.34
 -7 -9 3 7.48 1.2
 -7 9 -3 9.43 1.48
 7 -9 3 7.56 1.13
 7 9 -3 8.22 0.63
 7 9 -3 8.56 1.52
 -8 -8 -3 -0.07 0.29
 -8 8 3 -0.22 0.31
 -8 8 3 -0.49 0.37
 8 8 3 -0.01 0.41
 8 -8 -3 -0.18 0.28
 8 8 3 0.53 0.35
 -8 6 3 0.15 0.36
 -8 -6 -3 0.2 0.29
 8 6 3 0.82 0.36
 8 -6 -3 0.64 0.33
 8 6 3 0.23 0.24
 -8 4 3 0.43 0.35
 -8 4 3 1.15 0.31
 -8 -4 -3 1.55 0.3
 -8 4 3 0.6 0.29
 -8 -4 -3 0.89 0.37
 -8 -4 -3 1.18 0.36
 -8 4 3 1.5 0.53
 8 4 3 0.67 0.3
 8 -4 -3 0.24 0.36
 8 4 3 0.92 0.35
 8 -4 -3 1.37 0.42
 8 4 3 1.38 0.31
 -8 2 3 0.37 0.25
 -8 -2 -3 0.14 0.17
 -8 -2 -3 0.22 0.16
 -8 2 3 0.03 0.13
 -8 -2 -3 0.19 0.2
 -8 2 3 0.01 0.12
 8 -2 -3 0.18 0.17
 8 2 3 0 0.12
 8 2 3 -0.2 0.13
 8 -2 -3 0.12 0.15
 -8 0 3 0.07 0.11
 -8 0 3 -0.09 0.11
 -8 0 -3 -0.07 0.15
 -8 0 -3 -0.21 0.1
 -8 0 3 0.19 0.17
 8 0 3 -0.08 0.13
 8 0 -3 0.03 0.11
 8 0 -3 -0.15 0.1
 8 0 -3 0.05 0.08
 8 0 3 -0.07 0.08
 8 0 3 0 0.11
 -8 2 -3 0.17 0.18
 -8 -2 3 0.11 0.21
 -8 2 -3 -0.31 0.14
 -8 -2 3 -0.04 0.14
 8 -2 3 0.07 0.18
 8 2 -3 -0.14 0.1
 8 -2 3 0.17 0.1
 8 2 -3 0.01 0.15
 -8 -4 3 1.33 0.31
 -8 4 -3 0.86 0.39
 -8 -4 3 1.11 0.34
 -8 -4 3 0.4 0.49
 -8 4 -3 0.62 0.26
 8 -4 3 1.12 0.31
 8 4 -3 1.02 0.44
 8 4 -3 0.96 0.31
 8 -4 3 0.95 0.38
 -8 6 -3 0.84 0.39
 -8 6 -3 0.26 0.41
 -8 -6 3 0.71 0.35
 -8 -6 3 0.38 0.34
 8 6 -3 0.32 0.38
 8 -6 3 0.82 0.32
 8 6 -3 0.25 0.3
 -8 8 -3 1.4 0.67
 -8 -8 3 -0.05 0.42
 -8 8 -3 -0.48 0.34
 8 8 -3 0.56 0.5
 8 -8 3 0.31 0.4
 8 8 -3 -0.26 0.17
 -9 9 3 8.45 1.17
 -9 -9 -3 8.13 1.34
 -9 9 3 6.79 1.34
 9 9 3 8.19 1.07
 9 9 3 7.75 1.18
 9 -9 -3 6.81 1.19
 -9 7 3 26.3 2.03
 -9 -7 -3 30.62 1.9
 9 7 3 29.05 1.53
 9 7 3 27.75 1.69
 9 -7 -3 25.41 1.76
 -9 5 3 115.43 4.01
 -9 5 3 110.49 3.13
 -9 -5 -3 112.19 3.59
 -9 -5 -3 107.49 3.24
 -9 -5 -3 108.08 3.72
 -9 5 3 109.62 4.1
 9 5 3 109.27 3.12
 9 5 3 113.93 3.58
 9 -5 -3 110.18 3.56
 -9 3 3 106.31 3.14
 -9 -3 -3 111.46 2.97
 -9 -3 -3 110.29 3.46
 -9 -3 -3 114.6 3.24
 -9 3 3 107.71 3.67
 -9 3 3 111.74 3.43
 -9 3 3 110.59 3.02
 9 3 3 111.72 2.89
 9 3 3 111.5 3.13
 9 -3 -3 109.37 3.35
 9 3 3 105.02 3.26
 9 -3 -3 107.84 3.17
 -9 -1 -3 301.1 6.96
 -9 1 3 295.78 6.7
 -9 -1 -3 303.39 6.59
 -9 -1 -3 314.28 6.64
 -9 1 3 295.2 6.98
 -9 1 3 302.52 6.67
 9 1 3 300.24 6.88
 9 -1 -3 302.82 6.58
 9 -1 -3 292.98 6.42
 9 -1 -3 299.56 6.7
 9 1 3 294.37 6.42
 -9 -1 3 294.43 7.07
 -9 1 -3 288.4 6.89
 -9 1 -3 307.88 7.31
 -9 -1 3 300.12 6.36
 9 1 -3 297.82 6.63
 9 -1 3 291.6 6.4
 9 1 -3 302.66 6.67
 9 1 -3 298.05 6.94
 9 -1 3 311.77 6.35
 -9 -3 3 109.62 3.75
 -9 3 -3 109.13 2.91
 -9 -3 3 117.26 3.22
 -9 3 -3 108.76 3.65
 -9 -3 3 109.67 2.47
 9 3 -3 108.88 3.05
 9 3 -3 105.38 3.61
 9 -3 3 110.68 2.9
 9 -3 3 102.26 5.07
 -9 5 -3 106.73 3.18
 -9 -5 3 105.22 3.05
 -9 -5 3 107.84 3.41
 -9 5 -3 109.46 3.9
 9 5 -3 102.81 3.23
 9 5 -3 107.96 4.02
 9 -5 3 106.8 3.19
 -9 -7 3 25.75 1.6
 -9 7 -3 27.2 1.94
 -9 -7 3 25.92 1.68
 -9 7 -3 28.18 1.58
 9 7 -3 26.79 1.66
 9 -7 3 28.53 1.67
 9 7 -3 25.76 2.03
 -9 9 -3 7.26 1.27
 -9 9 -3 6.2 1.32
 -9 -9 3 8.8 1.3
 9 9 -3 7.1 1.41
 9 -9 3 7.1 1.08
 -10 8 3 0.15 0.46
 -10 8 3 -0.27 0.38
 -10 -8 -3 -0.25 0.33
 10 8 3 0.86 0.39
 10 8 3 0.19 0.37
 10 -8 -3 0.27 0.36
 -10 6 3 -0.37 0.26
 -10 -6 -3 0.93 0.38
 -10 6 3 0.27 0.48
 -10 6 3 0.49 0.45
 -10 -6 -3 -0.12 0.24
 10 6 3 0.03 0.26
 10 6 3 0.03 0.29
 10 -6 -3 0.01 0.25
 -10 4 3 0.33 0.31
 -10 -4 -3 0.28 0.25
 -10 -4 -3 0.16 0.2
 -10 4 3 0.57 0.23
 -10 -4 -3 0.06 0.24
 10 4 3 0.87 0.28
 10 -4 -3 0.2 0.21
 10 4 3 0.23 0.25
 10 -4 -3 0.76 0.34
 -10 2 3 2.13 0.44
 -10 2 3 2.37 0.45
 -10 -2 -3 2.42 0.45
 -10 2 3 2.95 0.49
 -10 -2 -3 2.43 0.47
 -10 -2 -3 2.23 0.39
 10 2 3 1.98 0.39
 10 -2 -3 1.66 0.36
 10 -2 -3 1.99 0.39
 10 -2 -3 2.65 0.46
 10 2 3 1.91 0.44
 -10 0 -3 0.02 0.13
 -10 0 3 -0.02 0.14
 -10 0 -3 0 0.11
 -10 0 3 -0.07 0.14
 -10 0 -3 0.04 0.22
 -10 0 3 -0.01 0.15
 10 0 -3 0.12 0.18
 10 0 3 0.14 0.13
 10 0 3 0.08 0.15
 10 0 -3 0 0.09
 10 0 -3 -0.06 0.13
 10 0 3 0.1 0.17
 -10 2 -3 2.53 0.6
 -10 2 -3 2.25 0.46
 -10 2 -3 1.92 0.36
 -10 -2 3 2.73 0.49
 -10 -2 3 2.69 0.25
 -10 -2 3 1.74 0.54
 10 -2 3 2.16 0.36
 10 2 -3 2.41 0.53
 10 -2 3 1.59 0.48
 -10 4 -3 -0.2 0.29
 -10 -4 3 0.22 0.2
 -10 4 -3 0.29 0.19
 10 4 -3 0.32 0.19
 10 -4 3 0.03 0.25
 10 4 -3 0.27 0.35
 10 -4 3 0.44 0.24
 -10 6 -3 0.16 0.36
 -10 6 -3 0.43 0.27
 -10 -6 3 0.34 0.33
 -10 -6 3 -0.22 0.3
 10 6 -3 0.51 0.41
 10 -6 3 0.45 0.3
 -10 8 -3 -0.28 0.39
 -10 -8 3 -0.21 0.33
 -10 8 -3 -0.05 0.51
 10 -8 3 -0.15 0.36
 10 8 -3 -0.01 0.51
 -11 -9 -3 7.57 1.3
 -11 9 3 6.82 1.12
 -11 9 3 5.27 1.25
 11 9 3 6.06 0.98
 11 -9 -3 6.18 1.1
 11 9 3 6.66 1.04
 -11 -7 -3 23.64 1.73
 -11 7 3 26.84 2.1
 -11 7 3 23.28 1.35
 11 7 3 22.81 1.4
 11 -7 -3 21.85 1.63
 11 7 3 20.86 1.47
 -11 -5 -3 81.83 3.16
 -11 -5 -3 82.12 2.83
 -11 5 3 84.15 2.71
 -11 -5 -3 84.8 3.11
 -11 5 3 88.08 3.39
 11 5 3 89.15 3.02
 11 5 3 87.76 2.75
 11 -5 -3 85.97 3.07
 -11 -3 -3 87.98 3.4
 -11 3 3 80.15 2.68
 -11 3 3 88.55 2.95
 -11 -3 -3 82.57 2.59
 -11 3 3 82.05 2.63
 11 3 3 79.19 2.62
 11 3 3 83.63 2.77
 11 -3 -3 82.44 2.81
 11 -3 -3 82.37 2.82
 11 3 3 88.21 2.54
 -11 1 3 240.2 5.75
 -11 1 3 246.19 6.01
 -11 -1 -3 244.67 5.94
 -11 1 3 245.47 5.45
 -11 1 3 237.24 5.82
 -11 -1 -3 238.85 5.67
 -11 -1 -3 244.59 5.71
 11 -1 -3 245.73 5.66
 11 1 3 241.44 5.84
 11 1 3 234.07 5.48
 11 -1 -3 243.41 5.79
 11 -1 -3 243.72 5.43
 -11 1 -3 231.07 5.85
 -11 -1 3 236.66 6.02
 -11 1 -3 239.08 6.25
 -11 -1 3 240.36 5.28
 11 -1 3 224.42 5.39
 11 1 -3 230.38 6.19
 11 -1 3 249.34 5.41
 11 1 -3 242.74 5.69
 11 1 -3 243.62 5.94
 -11 3 -3 74.49 2.78
 -11 3 -3 87.72 3.26
 -11 -3 3 83.61 2.74
 11 -3 3 83.42 2.46
 11 3 -3 84.69 2.64
 11 -3 3 82.08 3.14
 -11 5 -3 87.57 3.48
 -11 -5 3 87.44 3.04
 -11 5 -3 83.78 2.81
 -11 -5 3 87.6 2.63
 11 -5 3 90.21 2.88
 11 5 -3 82.72 2.91
 11 5 -3 85.94 3.54
 -11 -7 3 23.35 1.44
 -11 7 -3 21.68 1.45
 -11 -7 3 22.6 1.61
 -11 7 -3 23.25 1.89
 11 -7 3 22.08 1.5
 11 7 -3 23.59 1.91
 -11 9 -3 7.07 1.36
 -11 -9 3 7.96 1.25
 -11 9 -3 5.57 1.21
 11 -9 3 7.43 1.12
 11 9 -3 6.88 1.45
 -12 8 3 0.23 0.49
 -12 -8 -3 -0.21 0.39
 12 -8 -3 1.26 0.52
 12 8 3 0.38 0.42
 12 8 3 0.11 0.37
 -12 6 3 -0.23 0.25
 -12 6 3 0.46 0.44
 -12 -6 -3 0.51 0.37
 12 6 3 0 0.29
 12 6 3 0.22 0.25
 12 -6 -3 0.4 0.36
 -12 -4 -3 -0.06 0.28
 -12 -4 -3 0.23 0.24
 -12 4 3 1.11 0.28
 -12 -4 -3 0.7 0.29
 -12 4 3 0.51 0.34
 12 4 3 0.22 0.22
 12 4 3 -0.16 0.18
 12 -4 -3 0.21 0.35
 12 -4 -3 0.39 0.25
 -12 2 3 0.82 0.31
 -12 2 3 1.17 0.3
 -12 -2 -3 0.24 0.22
 -12 -2 -3 0.9 0.34
 -12 -2 -3 0.95 0.31
 -12 2 3 0.62 0.3
 12 -2 -3 0.86 0.32
 12 2 3 0.38 0.22
 12 2 3 0.83 0.33
 12 -2 -3 1.52 0.38
 12 -2 -3 0.54 0.27
 -12 0 -3 0.38 0.2
 -12 0 -3 -0.2 0.19
 -12 0 3 -0.21 0.16
 -12 0 -3 0.13 0.27
 -12 0 3 0.04 0.19
 -12 0 3 0.34 0.13
 12 0 -3 0.06 0.14
 12 0 3 0.08 0.16
 12 0 -3 -0.05 0.09
 12 0 -3 -0.15 0.1
 12 0 3 -0.22 0.09
 12 0 -3 0.03 0.18
 -12 -2 3 0.78 0.31
 -12 -2 3 0.59 0.33
 -12 2 -3 1.22 0.34
 -12 2 -3 0.98 0.29
 -12 2 -3 0.9 0.4
 -12 -2 3 0.95 0.19
 12 -2 3 1.09 0.29
 12 -2 3 0.65 0.32
 12 2 -3 0.72 0.34
 12 2 -3 1.1 0.32
 -12 4 -3 0.36 0.23
 -12 -4 3 0.23 0.17
 -12 -4 3 0.37 0.28
 -12 4 -3 0.07 0.38
 12 -4 3 -0.13 0.21
 12 4 -3 0.29 0.23
 12 4 -3 0.43 0.38
 -12 -6 3 0.72 0.35
 -12 -6 3 0.03 0.28
 -12 6 -3 0.28 0.39
 -12 6 -3 0.1 0.34
 12 -6 3 0.42 0.25
 12 6 -3 0.65 0.54
 12 6 -3 -0.01 0.29
 -12 8 -3 -0.59 0.33
 -12 -8 3 0.1 0.36
 12 8 -3 0.24 0.52
 12 -8 3 0.75 0.42
 -13 9 3 4.88 1.26
 -13 -9 -3 3.95 0.9
 -13 9 3 5.04 0.98
 13 9 3 4.71 0.93
 13 9 3 5.62 0.93
 13 -9 -3 6.13 1.15
 -13 -7 -3 16.18 2.45
 -13 7 3 15.09 1.64
 13 7 3 16.65 1.22
 13 -7 -3 16.54 1.48
 13 7 3 17.23 1.3
 -13 -5 -3 50.71 2.2
 -13 5 3 54.48 2.66
 -13 -5 -3 48.48 2.82
 -13 5 3 52.72 2.51
 -13 -5 -3 58.78 2.52
 13 5 3 55.08 2.14
 13 5 3 55.79 2.27
 13 -5 -3 57.15 2.44
 -13 -3 -3 36.95 1.68
 -13 -3 -3 39.08 1.87
 -13 3 3 39.76 1.88
 -13 -3 -3 40.78 1.82
 -13 3 3 39.68 1.74
 13 3 3 36.56 1.71
 13 3 3 39.85 1.63
 13 -3 -3 38.37 2.13
 13 -3 -3 38.07 1.75
 -13 1 3 103.13 3.31
 -13 -1 -3 109.37 3.25
 -13 1 3 106.56 3.27
 -13 -1 -3 106.68 3.36
 -13 1 3 112.4 2.96
 -13 -1 -3 110.08 3.26
 13 -1 -3 110.74 3.33
 13 1 3 107.34 3.27
 13 -1 -3 109.02 2.92
 13 1 3 102.43 3.08
 13 -1 -3 112.47 3.22
 -13 -1 3 108.98 2.87
 -13 -1 3 103.49 3.5
 -13 1 -3 112.04 3.75
 -13 1 -3 105.09 3.35
 13 1 -3 103.25 3.24
 13 1 -3 107.84 3.41
 13 1 -3 112.09 3.3
 13 -1 3 111.04 3.05
 13 -1 3 100.02 3.03
 -13 3 -3 35.64 2.07
 -13 3 -3 38.3 1.62
 -13 -3 3 40.53 1.86
 13 -3 3 37.85 2.43
 13 -3 3 40.95 1.63
 13 3 -3 41.03 2.07
 13 3 -3 36.16 1.67
 -13 -5 3 57.97 2.45
 -13 5 -3 54.2 2.18
 -13 5 -3 55.28 2.83
 -13 -5 3 55.91 1.9
 13 5 -3 51.12 2.26
 13 5 -3 59.12 2.84
 13 -5 3 55.82 2.22
 -13 7 -3 16.67 1.62
 -13 -7 3 15.45 1.19
 -13 -7 3 16.35 1.42
 -13 7 -3 14.42 1.28
 13 -7 3 14.77 1.24
 13 7 -3 16.34 1.7
 -13 9 -3 4.41 1.23
 -13 9 -3 5.39 1.17
 -13 -9 3 4.2 0.91
 13 9 -3 4.65 1.13
 13 -9 3 4.04 0.89
 -14 -8 -3 0.63 0.44
 -14 8 3 0.22 0.39
 14 8 3 -0.23 0.3
 14 -8 -3 0.51 0.47
 -14 6 3 -0.14 0.37
 -14 6 3 1.02 0.41
 -14 -6 -3 -0.46 0.26
 -14 -6 -3 -0.61 0.3
 14 -6 -3 -0.12 0.24
 14 6 3 0.36 0.27
 14 6 3 0.01 0.31
 -14 -4 -3 0.26 0.29
 -14 4 3 0.38 0.36
 -14 -4 -3 0.16 0.3
 -14 -4 -3 1.26 0.44
 -14 4 3 0.07 0.26
 14 -4 -3 0.31 0.29
 14 4 3 0.38 0.28
 -14 -2 -3 0.43 0.26
 -14 -2 -3 -0.03 0.22
 -14 2 3 0.07 0.24
 -14 -2 -3 0.48 0.22
 -14 2 3 0.02 0.17
 -14 2 3 0.57 0.3
 14 2 3 0.4 0.25
 14 -2 -3 0.1 0.21
 14 -2 -3 0.46 0.26
 14 2 3 0.2 0.18
 14 -2 -3 0.32 0.25
 -14 0 3 -0.02 0.1
 -14 0 -3 0.12 0.23
 -14 0 -3 0.13 0.21
 -14 0 -3 0.47 0.21
 14 0 -3 0.06 0.2
 14 0 -3 -0.01 0.14
 14 0 -3 0.32 0.21
 14 0 3 0.18 0.18
 14 0 -3 -0.1 0.1
 -14 -2 3 0.05 0.11
 -14 2 -3 0.23 0.26
 -14 2 -3 0.63 0.36
 -14 2 -3 0.53 0.25
 -14 -2 3 0.75 0.36
 14 -2 3 0.52 0.33
 14 2 -3 0.28 0.23
 14 -2 3 0.48 0.26
 -14 4 -3 0.17 0.21
 -14 -4 3 0.32 0.17
 -14 4 -3 0.86 0.46
 14 4 -3 0.87 0.44
 14 4 -3 0.71 0.29
 14 -4 3 0.29 0.21
 -14 6 -3 0.86 0.47
 -14 -6 3 -0.19 0.29
 -14 -6 3 -0.24 0.27
 -14 6 -3 0.58 0.5
 14 6 -3 0.38 0.47
 14 -6 3 0.34 0.34
 14 6 -3 0.52 0.38
 -14 8 -3 -0.35 0.51
 -14 -8 3 0.46 0.38
 14 8 -3 0.56 0.47
 14 -8 3 -0.65 0.32
 -15 7 3 9.71 1.6
 -15 -7 -3 10.92 1.24
 15 7 3 10.49 1.07
 15 7 3 9.01 0.97
 15 -7 -3 10.57 1.2
 -15 5 3 36.9 2.15
 -15 -5 -3 32.56 1.79
 -15 5 3 34.99 1.82
 -15 -5 -3 37.18 2.03
 15 5 3 35.52 1.77
 15 5 3 35.83 1.78
 15 -5 -3 37.86 1.98
 -15 -3 -3 24.1 1.41
 -15 3 3 21.32 1.36
 -15 3 3 21.16 1.38
 -15 -3 -3 21.47 1.36
 -15 -3 -3 22.75 1.42
 15 -3 -3 22.16 1.37
 15 -3 -3 24.84 1.43
 15 3 3 25.04 1.39
 15 3 3 25.03 1.34
 -15 -1 -3 59.98 2.38
 -15 -1 -3 61.68 2.35
 -15 -1 -3 65.04 2.43
 -15 1 3 59.93 2.44
 -15 1 3 61.75 2.05
 -15 1 3 59.5 2.36
 15 1 3 61.99 2.21
 15 1 3 62.73 2.38
 15 -1 -3 63.27 2.42
 15 -1 -3 60.72 2.8
 15 -1 -3 61.9 2.03
 -15 1 -3 60.87 2.44
 -15 1 -3 61.93 2.3
 -15 1 -3 63.08 2.87
 -15 -1 3 60.94 1.49
 -15 -1 3 60.43 2.61
 -15 -1 3 66.02 2.08
 15 -1 3 60.83 2.24
 15 1 -3 65.48 2.59
 15 -1 3 66.4 2.27
 15 1 -3 61.33 2.41
 -15 3 -3 25.35 1.74
 -15 -3 3 22.86 1.45
 -15 3 -3 22.88 1.28
 15 3 -3 24.18 1.65
 15 3 -3 22.73 1.36
 15 -3 3 23.79 1.28
 -15 -5 3 37.52 1.99
 -15 -5 3 33.2 1.36
 -15 5 -3 36 2.32
 -15 5 -3 30.28 1.66
 15 5 -3 37.5 2.26
 15 -5 3 35.3 1.76
 15 5 -3 33.23 1.79
 -15 7 -3 10.8 1.58
 -15 -7 3 10.22 1.17
 -15 -7 3 10.07 1.02
 15 -7 3 10.93 1.08
 15 7 -3 12.11 1.46
 -16 8 3 -0.06 0.51
 -16 -8 -3 -0.38 0.31
 -16 8 3 -0.85 0.5
 16 8 3 0.13 0.34
 16 8 3 0 0.39
 16 -8 -3 -0.52 0.33
 -16 6 3 0.2 0.42
 -16 -6 -3 0.22 0.32
 16 6 3 0.17 0.33
 16 -6 -3 0.2 0.37
 16 6 3 0.29 0.31
 -16 -4 -3 0.92 0.41
 -16 4 3 0.82 0.41
 -16 -4 -3 0.44 0.29
 -16 -4 -3 0.75 0.35
 -16 4 3 0.36 0.37
 16 -4 -3 0.53 0.32
 16 4 3 0.26 0.28
 16 4 3 0.5 0.31
 -16 -2 -3 0.23 0.22
 -16 -2 -3 0.14 0.21
 -16 2 3 0.25 0.23
 -16 -2 -3 -0.29 0.2
 16 -2 -3 -0.03 0.21
 16 -2 -3 -0.05 0.2
 16 -2 -3 0.06 0.2
 16 2 3 0.2 0.27
 -16 0 3 0.26 0.17
 -16 0 3 0.34 0.26
 -16 0 -3 0.06 0.31
 -16 0 -3 -0.01 0.24
 -16 0 -3 0.31 0.19
 16 0 -3 -0.15 0.12
 16 0 3 -0.12 0.17
 16 0 3 -0.25 0.15
 16 0 -3 0.27 0.2
 16 0 -3 0.23 0.24
 16 0 -3 -0.24 0.12
 -16 2 -3 0.05 0.35
 -16 -2 3 0.16 0.12
 -16 2 -3 0.07 0.24
 16 2 -3 0.22 0.3
 16 2 -3 0.12 0.22
 16 2 -3 -0.04 0.22
 16 -2 3 0.04 0.14
 -16 -4 3 0.39 0.36
 -16 4 -3 0.03 0.38
 -16 4 -3 0.32 0.28
 -16 -4 3 0.55 0.17
 16 4 -3 0.67 0.38
 16 -4 3 0.51 0.29
 16 4 -3 0.35 0.29
 -16 -6 3 -0.07 0.27
 -16 6 -3 -0.16 0.37
 -16 6 -3 -0.18 0.31
 -16 -6 3 -0.06 0.33
 16 6 -3 0.47 0.47
 16 -6 3 0.61 0.4
 -16 8 -3 0.36 0.52
 -16 -8 3 -0.67 0.36
 16 -8 3 -0.25 0.36
 16 8 -3 0.24 0.51
 -17 7 3 8.5 1.47
 -17 -7 -3 9.4 1.36
 17 7 3 8.22 0.91
 17 -7 -3 8.08 1.2
 17 7 3 9.28 1.07
 -17 -5 -3 26.73 1.71
 -17 -5 -3 29.68 1.84
 -17 5 3 28.36 1.94
 17 5 3 27.29 1.55
 17 5 3 29.35 1.64
 17 -5 -3 26.31 1.73
 -17 -3 -3 17.8 1.27
 -17 -3 -3 18.31 1.29
 -17 3 3 18.09 1.28
 -17 -3 -3 18.09 1.33
 -17 3 3 17.97 1.35
 17 -3 -3 14.7 1.19
 17 -3 -3 20.61 1.35
 17 3 3 17.83 1.2
 17 3 3 16.91 1.18
 -17 1 3 47.79 2.25
 -17 -1 -3 45.87 2.11
 -17 -1 -3 49.59 2.42
 -17 1 3 52.04 1.89
 -17 -1 -3 51.27 2.21
 17 1 3 50.62 2.19
 17 -1 -3 50.29 2.15
 17 -1 -3 53.17 2.26
 17 -1 -3 48.48 1.84
 -17 1 -3 54.28 2.6
 -17 -1 3 49.24 2.42
 -17 1 -3 48.21 2.1
 17 1 -3 50.03 2.21
 17 1 -3 50.25 2.3
 17 -1 3 46.95 2
 17 -1 3 48.79 2.06
 17 1 -3 48.36 2.19
 -17 -3 3 17.32 1.33
 -17 3 -3 17.76 1.52
 -17 3 -3 17.73 1.18
 17 3 -3 18.38 1.45
 17 3 -3 17.16 1.26
 17 -3 3 16.09 1.13
 -17 -5 3 27.32 2.78
 -17 5 -3 26.23 1.56
 -17 -5 3 25.39 1.13
 -17 5 -3 29.47 2.16
 17 5 -3 26.6 1.66
 17 -5 3 27.47 1.59
 17 5 -3 26.73 1.96
 -17 -7 3 9.04 1.29
 -17 7 -3 7.46 1.38
 -17 -7 3 7.34 0.98
 17 7 -3 9.35 1.51
 17 -7 3 8.39 1.13
 -18 -8 -3 -0.68 0.32
 -18 8 3 -0.81 0.47
 18 -8 -3 -0.41 0.46
 18 8 3 0.19 0.45
 18 8 3 -0.36 0.33
 -18 -6 -3 0.65 0.45
 -18 6 3 -0.36 0.43
 18 6 3 0.39 0.32
 18 6 3 0.66 0.43
 18 -6 -3 -0.21 0.27
 -18 -4 -3 0.48 0.34
 -18 -4 -3 0.33 0.29
 -18 4 3 0.7 0.43
 18 -4 -3 -0.24 0.26
 18 4 3 0.67 0.38
 18 4 3 0.42 0.32
 -18 -2 -3 0.32 0.24
 -18 2 3 -0.1 0.18
 -18 2 3 -0.01 0.28
 -18 -2 -3 0.07 0.19
 -18 -2 -3 0.39 0.29
 18 -2 -3 -0.09 0.18
 18 -2 -3 0.08 0.24
 -18 0 3 1.02 0.37
 -18 0 -3 0.21 0.37
 -18 0 -3 -0.48 0.19
 -18 0 3 0.01 0.14
 18 0 -3 -0.27 0.16
 18 0 -3 -0.13 0.22
 18 0 -3 0.23 0.28
 18 0 -3 -0.2 0.16
 18 0 3 0.09 0.25
 -18 -2 3 0.08 0.15
 -18 2 -3 0.06 0.2
 -18 -2 3 0.22 0.12
 18 2 -3 0.34 0.38
 18 2 -3 0.05 0.28
 18 -2 3 0.16 0.22
 18 2 -3 -0.08 0.21
 -18 4 -3 1.1 0.36
 -18 -4 3 0.51 0.38
 -18 -4 3 0.51 0.17
 -18 -4 3 0.31 0.19
 -18 4 -3 0.2 0.36
 18 -4 3 -0.39 0.21
 18 4 -3 0.33 0.35
 18 4 -3 0.6 0.39
 -18 -6 3 0.59 0.34
 -18 -6 3 0.55 0.39
 -18 6 -3 -0.58 0.35
 -18 6 -3 -0.2 0.32
 18 6 -3 0.26 0.46
 18 -6 3 -0.13 0.31
 -18 8 -3 -0.22 0.4
 -18 -8 3 0.11 0.38
 18 -8 3 -0.16 0.35
 18 8 -3 0.28 0.56
 -19 7 3 8.98 1.51
 -19 -7 -3 6.75 1.16
 19 -7 -3 6.7 1.18
 19 7 3 7.87 0.9
 19 7 3 6.99 1.11
 -19 -5 -3 23 1.72
 -19 5 3 26.6 1.91
 19 5 3 27.25 1.67
 19 5 3 24.94 1.49
 19 -5 -3 24.14 1.71
 -19 -3 -3 25.69 1.66
 -19 3 3 26.29 1.63
 -19 -3 -3 21.95 1.52
 19 -3 -3 25.45 1.52
 19 -3 -3 26.84 1.64
 19 3 3 25.37 1.51
 -19 1 3 63.3 2.25
 -19 -1 -3 59.71 2.82
 -19 -1 -3 60.92 2.57
 19 1 3 60.3 2.54
 19 -1 -3 63.01 2.59
 19 -1 -3 63.04 2.57
 19 -1 -3 58.27 2.16
 -19 1 -3 59.64 2.86
 -19 -1 3 58.43 1.72
 19 1 -3 57.52 2.61
 19 1 -3 59.37 2.56
 19 1 -3 61.88 2.58
 19 -1 3 58.66 2.37
 -19 -3 3 24.11 0.78
 -19 3 -3 23.01 1.46
 -19 3 -3 23.66 1.85
 19 3 -3 26.19 1.76
 19 3 -3 20.53 1.46
 19 3 -3 25.75 1.71
 19 -3 3 26.91 1.53
 -19 5 -3 24.8 2.01
 -19 -5 3 26.27 1.83
 -19 -5 3 23.63 1.09
 -19 5 -3 25.23 1.57
 19 5 -3 27.16 1.98
 19 -5 3 24.78 1.61
 -19 7 -3 6.19 1.26
 -19 -7 3 8.94 1.35
 19 7 -3 6.29 1.31
 19 -7 3 8.71 1.23
 -20 8 3 -0.41 0.53
 -20 -8 -3 0.49 0.46
 20 8 3 0.63 0.39
 20 8 3 -0.41 0.43
 20 -8 -3 0.22 0.46
 -20 6 3 0.08 0.42
 -20 -6 -3 0.13 0.41
 20 6 3 0.7 0.43
 20 -6 -3 -0.12 0.31
 20 6 3 0.35 0.32
 -20 4 3 0.26 0.4
 -20 -4 -3 0.09 0.32
 20 4 3 0.11 0.32
 20 4 3 -0.02 0.28
 20 -4 -3 0.15 0.34
 -20 -2 -3 -0.05 0.25
 -20 2 3 0.45 0.28
 -20 -2 -3 0.41 0.39
 20 -2 -3 0.17 0.26
 20 -2 -3 0.35 0.34
 20 2 3 -0.05 0.27
 -20 0 3 -0.14 0.19
 -20 0 -3 0.16 0.42
 20 0 -3 -0.04 0.25
 20 0 -3 0.55 0.35
 20 0 -3 -0.23 0.16
 20 0 3 0.44 0.29
 20 0 -3 -0.08 0.27
 -20 2 -3 0.39 0.28
 -20 2 -3 0.1 0.3
 -20 -2 3 0.48 0.2
 20 -2 3 0.09 0.29
 20 2 -3 0.16 0.29
 20 2 -3 0.6 0.33
 20 2 -3 0.87 0.42
 -20 4 -3 0.04 0.31
 -20 4 -3 0.08 0.37
 -20 -4 3 0.23 0.19
 -20 -4 3 0.02 0.3
 -20 -4 3 -0.02 0.15
 20 4 -3 0.03 0.31
 20 4 -3 -0.08 0.33
 20 -4 3 0.05 0.24
 -20 -6 3 0.02 0.37
 -20 6 -3 0.81 0.64
 -20 -6 3 -0.04 0.3
 20 -6 3 0.26 0.42
 20 6 -3 -0.55 0.43
 -20 -8 3 -0.15 0.49
 -20 8 -3 0.26 0.59
 20 -8 3 -0.54 0.31
 20 8 -3 0.56 0.55
 -21 -7 -3 4.99 1.07
 -21 7 3 2.84 0.99
 21 -7 -3 3.25 0.79
 21 7 3 5.18 0.94
 21 7 3 4.83 0.78
 -21 5 3 16.92 1.59
 -21 -5 -3 17.93 1.57
 21 5 3 16.51 1.35
 21 -5 -3 16.95 1.48
 21 5 3 18.29 1.28
 -21 3 3 20.07 1.47
 -21 -3 -3 18.59 1.5
 21 -3 -3 22.65 1.57
 21 3 3 21.52 1.45
 -21 -1 -3 50.19 2.62
 -21 1 3 51.16 2.04
 21 -1 -3 49.75 2.36
 21 -1 -3 45.07 2.25
 21 1 3 49.46 2.34
 21 -1 -3 46.25 1.95
 -21 -1 3 46.96 1.59
 -21 1 -3 48.44 2.63
 21 1 -3 51.42 2.42
 21 1 -3 44.64 2.28
 21 -1 3 46.29 2.18
 21 1 -3 50.55 2.47
 -21 3 -3 19.12 1.41
 -21 3 -3 18.3 1.68
 -21 -3 3 18.83 0.75
 21 3 -3 23.4 1.68
 21 3 -3 17.32 1.37
 21 -3 3 22.56 1.43
 21 3 -3 20.32 1.65
 -21 -5 3 17.51 0.9
 -21 5 -3 17 1.78
 -21 -5 3 17.07 0.91
 -21 5 -3 18.28 1.42
 -21 -5 3 19.59 1.61
 21 -5 3 17.64 1.74
 21 5 -3 18.3 1.72
 -21 7 -3 6.46 1.39
 -21 -7 3 5.07 1.11
 21 7 -3 4.18 1.08
 21 -7 3 4.9 0.94
 -22 6 3 0.29 0.53
 -22 -6 -3 0 0.41
 22 6 3 -0.08 0.29
 22 -6 -3 -0.31 0.34
 22 6 3 0.1 0.43
 -22 -4 -3 -0.13 0.32
 -22 4 3 -0.44 0.33
 22 4 3 -0.28 0.27
 22 -4 -3 -0.57 0.19
 -22 -2 -3 0.15 0.34
 -22 2 3 0.19 0.34
 22 -2 -3 -0.46 0.2
 22 -2 -3 -0.04 0.29
 22 2 3 -0.26 0.25
 -22 0 3 0.04 0.19
 -22 0 -3 0.11 0.3
 22 0 3 -0.38 0.22
 22 0 -3 0.38 0.4
 22 0 -3 0.02 0.28
 22 0 -3 0.08 0.32
 -22 2 -3 0.03 0.48
 -22 -2 3 0.01 0.21
 -22 -2 3 -0.04 0.18
 22 2 -3 -0.2 0.26
 22 -2 3 0.26 0.3
 22 2 -3 0 0.39
 22 2 -3 0.05 0.35
 -22 -4 3 -0.47 0.26
 -22 4 -3 -0.5 0.33
 -22 -4 3 0.02 0.3
 -22 4 -3 0.05 0.36
 -22 -4 3 0.19 0.19
 22 4 -3 0.17 0.38
 22 4 -3 0.03 0.31
 22 -4 3 0.32 0.3
 -22 -6 3 -0.51 0.25
 -22 6 -3 -0.4 0.46
 -22 -6 3 0.76 0.42
 -22 -6 3 -0.19 0.35
 22 -6 3 -0.12 0.31
 22 6 -3 -0.48 0.44
 -23 7 3 1.65 0.88
 -23 -7 -3 1.51 0.69
 23 7 3 2.57 0.63
 23 -7 -3 1.24 0.74
 23 7 3 2.05 0.75
 -23 5 3 7.7 1.29
 -23 -5 -3 6.92 1.18
 23 -5 -3 7.81 1.2
 23 5 3 8.51 1.19
 -23 -3 -3 8.2 1.2
 -23 3 3 8.35 1.01
 -23 -3 -3 7.04 1.22
 23 -3 -3 6.46 1.04
 23 3 3 6.71 1.01
 -23 -1 -3 16.19 1.55
 -23 1 3 14.96 1.12
 23 -1 -3 16.24 1.13
 23 -1 -3 16.87 1.38
 23 -1 -3 15.4 1.35
 23 1 3 15.87 1.34
 -23 1 -3 15.64 1.51
 -23 -1 3 15.28 0.9
 23 1 -3 15.76 1.37
 23 -1 3 13.61 1.21
 23 1 -3 15.53 1.43
 -23 -3 3 5.58 0.47
 -23 3 -3 6.44 1.24
 -23 3 -3 6.26 0.93
 23 3 -3 6.65 1.12
 23 3 -3 6.63 1.11
 23 -3 3 6.74 1.04
 -23 -5 3 9.94 1.43
 -23 5 -3 9.5 1.61
 -23 -5 3 8.44 0.65
 -23 -5 3 8.26 0.65
 23 5 -3 7.72 1.27
 23 -5 3 8.56 1.19
 -23 7 -3 4.19 1.13
 -23 -7 3 2.14 0.72
 23 7 -3 1.29 0.72
 23 -7 3 3.44 0.85
 -24 -6 -3 0.19 0.37
 -24 6 3 0.17 0.47
 24 -6 -3 -0.35 0.38
 24 6 3 -0.14 0.37
 -24 -4 -3 0.12 0.38
 -24 4 3 -0.25 0.36
 24 -4 -3 -0.28 0.34
 24 4 3 0.03 0.38
 -24 2 3 0.29 0.34
 -24 -2 -3 0.01 0.4
 24 -2 -3 -0.17 0.31
 24 2 3 -0.19 0.24
 24 -2 -3 0.12 0.31
 -24 0 3 -0.63 0.21
 -24 0 -3 0.03 0.35
 24 0 -3 -0.37 0.23
 24 0 -3 -0.28 0.32
 24 0 3 0.12 0.31
 -24 -2 3 -0.17 0.2
 -24 2 -3 -0.01 0.39
 24 2 -3 -0.03 0.28
 24 2 -3 0.16 0.38
 24 -2 3 -0.28 0.32
 -24 -4 3 0.19 0.21
 -24 4 -3 -0.13 0.38
 24 4 -3 -0.61 0.26
 24 4 -3 0.2 0.43
 24 -4 3 0.42 0.38
 -24 6 -3 -0.44 0.43
 -24 -6 3 -0.47 0.4
 -24 -6 3 -0.48 0.26
 -24 -6 3 -0.54 0.36
 24 6 -3 -1.24 0.49
 24 -6 3 0.81 0.48
 -25 5 3 5.86 1.16
 -25 -5 -3 2.61 0.84
 25 5 3 3.67 0.81
 25 -5 -3 4.33 0.97
 -25 -3 -3 2.66 0.8
 -25 -3 -3 1.75 0.64
 -25 3 3 2.77 0.72
 25 3 3 3.76 0.83
 25 3 3 3.65 0.82
 25 -3 -3 2.1 0.68
 -25 1 3 6.75 0.81
 -25 -1 -3 4.61 1.03
 25 -1 -3 5.21 0.8
 25 -1 -3 7.54 1.19
 25 1 3 7.67 1.19
 25 -1 -3 6.89 1.1
 -25 1 -3 7.37 1.33
 -25 -1 3 5.69 0.63
 25 1 -3 4.48 0.93
 25 1 -3 6.15 1.06
 25 -1 3 7.89 1.11
 -25 3 -3 1.49 0.64
 -25 3 -3 1.31 0.72
 -25 -3 3 3.05 0.44
 25 3 -3 1.94 0.75
 25 -3 3 2.29 0.61
 25 3 -3 2.27 0.65
 -25 -5 3 3.9 0.51
 -25 5 -3 3.88 1.13
 -25 -5 3 3.98 0.52
 -25 -5 3 3.11 0.86
 25 -5 3 3.68 0.86
 25 5 -3 3.93 1
 25 5 -3 4.22 0.97
 -26 6 3 -0.65 0.51
 -26 -6 -3 -0.25 0.32
 26 6 3 0.78 0.5
 26 -6 -3 0.22 0.47
 -26 -4 -3 0.21 0.4
 -26 4 3 0.5 0.51
 -26 -4 -3 -0.01 0.32
 26 -4 -3 0.71 0.43
 26 4 3 -0.17 0.39
 -26 -2 -3 -0.14 0.37
 -26 2 3 0.45 0.33
 26 -2 -3 0.3 0.35
 26 2 3 0.02 0.32
 -26 0 -3 0.27 0.39
 -26 0 3 0.13 0.31
 26 0 -3 0.25 0.39
 26 0 -3 0.03 0.3
 26 0 3 -0.19 0.3
 -26 -2 3 0.16 0.21
 -26 2 -3 -0.21 0.32
 26 2 -3 0.44 0.41
 26 -2 3 0.59 0.44
 26 2 -3 -0.37 0.31
 -26 -4 3 -0.33 0.22
 -26 -4 3 0.32 0.24
 -26 4 -3 -0.44 0.6
 26 4 -3 0.05 0.45
 26 -4 3 -0.29 0.35
 26 4 -3 -0.18 0.36
 -26 -6 3 -0.32 0.31
 -26 -6 3 0.17 0.49
 -26 6 -3 -0.18 0.46
 26 -6 3 -0.18 0.39
 26 6 -3 -0.16 0.41
 -27 -5 -3 3.09 0.84
 -27 5 3 2.22 0.8
 27 5 3 3.02 0.8
 27 -5 -3 2.33 0.72
 -27 3 3 2.4 0.68
 -27 -3 -3 2.42 0.79
 27 3 3 2.31 0.65
 27 -3 -3 2.52 0.72
 -27 -1 -3 5.72 1.15
 27 -1 -3 6.57 1.19
 27 -1 -3 6.63 1.15
 27 1 3 6.83 1.1
 27 -1 -3 6.48 0.94
 -27 -1 3 5.93 0.67
 -27 1 -3 5.53 1.16
 27 1 -3 5.11 1.04
 27 -1 3 6.69 1.08
 27 1 -3 5.17 0.98
 -27 -3 3 2.09 0.29
 -27 -3 3 2.83 0.44
 -27 3 -3 3.29 0.96
 27 3 -3 2.13 0.7
 27 3 -3 1.97 0.76
 27 -3 3 2.53 0.73
 -27 -5 3 2.38 0.47
 -27 5 -3 2.84 1.01
 -27 -5 3 2.32 0.43
 27 5 -3 2.43 0.89
 27 5 -3 2.56 0.84
 27 -5 3 3.14 0.76
 -28 -6 -3 0.18 0.44
 -28 6 3 0.04 0.66
 28 6 3 0.78 0.52
 28 -6 -3 0.28 0.36
 -28 -4 -3 0.19 0.47
 -28 4 3 0.06 0.44
 -28 -4 -3 0.25 0.35
 28 4 3 -0.19 0.38
 28 -4 -3 0.08 0.44
 28 4 3 -0.3 0.39
 -28 -2 -3 -0.17 0.43
 -28 2 3 0.08 0.37
 28 2 3 -0.17 0.37
 28 -2 -3 -0.09 0.34
 -28 0 3 0.1 0.32
 -28 0 -3 0.15 0.41
 28 0 -3 0.09 0.34
 28 0 -3 0.01 0.3
 28 0 3 -0.05 0.35
 -28 -2 3 -0.48 0.26
 -28 -2 3 0.18 0.28
 28 -2 3 0.35 0.39
 28 2 -3 -0.34 0.4
 28 2 -3 -0.41 0.34
 -28 -4 3 -0.02 0.27
 -28 -4 3 0.11 0.27
 -28 4 -3 -0.35 0.42
 28 4 -3 -0.03 0.4
 28 -4 3 -0.66 0.3
 28 4 -3 -0.42 0.48
 -28 6 -3 -0.07 0.58
 -28 -6 3 0.32 0.5
 28 6 -3 -0.35 0.55
 28 6 -3 -0.05 0.57
 28 -6 3 -0.21 0.39
 -29 -5 -3 1.26 0.67
 -29 5 3 2.91 0.92
 -29 -5 -3 1.39 0.89
 29 -5 -3 1.17 0.72
 29 5 3 2.74 0.76
 -29 -3 -3 2.19 0.85
 -29 3 3 3.01 0.81
 29 3 3 4.57 0.95
 29 -3 -3 3.55 0.85
 -29 -1 -3 6.09 1.23
 -29 1 3 6.89 1
 29 -1 -3 6.96 1.2
 29 1 3 6.19 1.13
 29 -1 -3 7.5 1.26
 -29 -1 3 6.47 0.7
 29 -1 3 3.97 0.86
 29 1 -3 6.69 1.15
 29 1 -3 5.42 1.1
 -29 3 -3 1.94 0.86
 -29 -3 3 1.99 0.35
 -29 -3 3 3.43 0.49
 29 -3 3 2.78 0.78
 29 3 -3 3.22 0.87
 29 3 -3 1 0.65
 -29 -5 3 0.96 0.38
 -29 5 -3 1.32 0.85
 29 5 -3 2.49 0.85
 29 5 -3 3.53 1
 29 -5 3 2.08 0.78
 -30 4 3 -0.16 0.48
 -30 -4 -3 0.29 0.57
 30 4 3 0.35 0.44
 30 -4 -3 -0.11 0.39
 -30 -2 -3 0.1 0.5
 -30 2 3 -0.01 0.35
 30 2 3 -0.21 0.42
 30 -2 -3 -0.46 0.33
 -30 0 3 -0.12 0.38
 30 0 -3 0.25 0.4
 30 0 3 -0.57 0.36
 30 0 -3 0.37 0.43
 -30 2 -3 -0.29 0.45
 -30 -2 3 0.71 0.34
 -30 -2 3 0.44 0.3
 30 2 -3 0.42 0.4
 30 2 -3 0.14 0.44
 30 -2 3 0.58 0.47
 -30 4 -3 0.36 0.58
 -30 -4 3 -0.4 0.28
 30 4 -3 -0.74 0.28
 30 -4 3 -0.12 0.35
 30 4 -3 -0.1 0.48
 -31 -3 -3 0.25 0.66
 -31 3 3 2.85 0.8
 31 3 3 1.78 0.77
 31 -3 -3 1.49 0.68
 -31 1 3 3.51 0.73
 -31 -1 -3 4.25 0.99
 31 -1 -3 2.23 0.71
 31 1 3 3.57 0.9
 -31 -1 3 3.41 0.64
 -31 1 -3 4.44 1.13
 31 -1 3 3.12 0.83
 31 1 -3 3.23 0.88
 31 1 -3 5.23 1.17
 -31 -3 3 0.93 0.42
 -31 3 -3 0.56 0.66
 -31 -3 3 1.95 0.35
 31 3 -3 1.74 0.82
 31 -3 3 2.22 0.75
 31 3 -3 1.94 0.73
 -32 4 3 -0.29 0.51
 -32 -4 -3 0.26 0.56
 32 4 3 -0.79 0.49
 32 -4 -3 -0.43 0.38
 -32 2 3 -0.06 0.41
 -32 -2 -3 0.26 0.54
 32 -2 -3 -0.02 0.41
 32 2 3 -0.51 0.44
 -32 0 -3 0.28 0.45
 -32 0 3 -0.41 0.37
 32 0 -3 0.26 0.43
 32 0 -3 0.16 0.36
 32 0 3 -0.39 0.4
 -32 2 -3 -0.02 0.57
 -32 -2 3 -0.06 0.33
 32 2 -3 -0.66 0.34
 32 2 -3 -0.35 0.48
 32 -2 3 -0.13 0.39
 -32 -4 3 0.34 0.4
 -32 4 -3 1.37 0.79
 32 -4 3 -0.15 0.43
 32 4 -3 0.84 0.62
 32 4 -3 0.76 0.45
 -33 -3 -3 0.94 0.65
 -33 3 3 1.12 0.62
 33 3 3 0.22 0.54
 33 -3 -3 -0.61 0.42
 -33 -1 -3 0.78 0.64
 -33 1 3 1.54 0.61
 33 -1 -3 0.32 0.5
 33 1 3 0.72 0.48
 -33 1 -3 1.04 0.74
 -33 -1 3 0.84 0.49
 33 1 -3 1.03 0.57
 33 1 -3 1.25 0.62
 33 -1 3 0.66 0.59
 -33 -3 3 0.65 0.35
 -33 -3 3 0.83 0.37
 -33 3 -3 0.48 0.57
 33 -3 3 0.58 0.63
 33 3 -3 1.36 0.63
 33 3 -3 0.26 0.43
 -34 2 3 -0.02 0.46
 -34 -2 -3 0.19 0.54
 34 -2 -3 0.36 0.47
 34 2 3 0.82 0.75
 -34 0 3 -0.33 0.45
 34 0 -3 -0.52 0.4
 34 0 -3 0.42 0.45
 34 0 3 -0.43 0.43
 -34 -2 3 1.01 0.43
 -34 2 -3 -0.45 0.55
 34 -2 3 0.05 0.4
 34 2 -3 -0.1 0.46
 34 2 -3 0.16 0.42
 -35 -1 -3 0.3 0.61
 -35 1 3 0.44 0.51
 35 -1 -3 0.32 0.59
 35 1 3 -1.5 0.63
 -35 -1 3 -0.07 0.45
 -35 1 -3 0.05 0.68
 35 -1 3 0.76 0.56
 35 1 -3 0.3 0.46
 35 1 -3 1.6 0.66
 0 -8 -4 23.27 1.72
 0 8 4 19.33 2.92
 0 8 4 19.83 1.11
 0 6 4 55.27 1.6
 0 -6 -4 55.23 2.42
 0 6 4 58.73 2.82
 0 4 4 161 4.84
 0 -4 -4 165.45 4.28
 0 -4 -4 152.51 6.27
 0 2 4 252.45 5.53
 0 -2 -4 268.1 5.62
 0 -2 -4 247.98 6.37
 0 2 4 260.47 6.36
 0 0 -4 324.37 7.28
 0 0 -4 324.96 6.92
 0 0 4 308.93 7.17
 0 2 -4 263.37 5.97
 0 2 -4 265.84 6.49
 0 -2 4 252.84 5.91
 0 2 -4 253.38 5.9
 0 4 -4 166.81 3.91
 0 -4 4 164.36 3.94
 0 -4 4 158.25 4.43
 0 4 -4 167.1 5.15
 0 4 -4 161.33 4.31
 0 4 -4 161.42 4.13
 0 6 -4 56.1 2.38
 0 6 -4 55.81 2.07
 0 -6 4 55.97 2.18
 0 6 -4 55.43 2.99
 0 -6 4 55.08 2.51
 0 6 -4 53.27 2.09
 0 8 -4 18.52 1.96
 0 -8 4 19.35 1.43
 0 8 -4 19.77 1.4
 0 8 -4 17.31 1.49
 -1 9 4 -0.41 0.48
 -1 9 4 1.07 0.42
 -1 -9 -4 0.6 0.44
 1 9 4 0.05 0.54
 1 -9 -4 0.64 0.53
 1 9 4 0.67 0.35
 -1 7 4 0.74 0.54
 -1 -7 -4 1.52 0.55
 -1 7 4 1.34 0.31
 1 7 4 0.98 0.31
 1 -7 -4 1.47 0.53
 1 7 4 2.03 0.69
 -1 5 4 0.53 0.33
 -1 -5 -4 0.49 0.29
 1 -5 -4 0.53 0.29
 1 5 4 0.53 0.37
 -1 -3 -4 0.1 0.27
 -1 3 4 0.92 0.39
 -1 -3 -4 0.5 0.24
 -1 3 4 0.39 0.2
 1 -3 -4 0.95 0.27
 1 3 4 0.7 0.24
 1 3 4 0.91 0.38
 1 -3 -4 -0.37 0.27
 -1 1 4 19.1 0.71
 -1 -1 -4 18.81 0.71
 -1 -1 -4 18.3 1.13
 -1 1 4 17.7 1.09
 -1 -1 -4 18.28 0.73
 1 -1 -4 17.37 0.77
 1 1 4 18.17 1.1
 1 -1 -4 18.97 1.15
 1 -1 -4 19.1 0.73
 1 1 4 17.75 0.66
 -1 1 -4 18.84 1.06
 -1 1 -4 18.96 1.05
 -1 -1 4 17.11 0.97
 -1 1 -4 18.79 1.1
 1 1 -4 17.76 0.96
 1 1 -4 17.69 1.07
 1 -1 4 17.49 1
 1 1 -4 18.46 1.01
 -1 3 -4 0.64 0.34
 -1 3 -4 0.86 0.33
 -1 -3 4 0.47 0.32
 -1 3 -4 0.67 0.27
 -1 3 -4 0.84 0.2
 1 -3 4 0.69 0.25
 1 3 -4 0.68 0.2
 1 3 -4 0.72 0.27
 1 3 -4 0.3 0.31
 1 3 -4 0.93 0.26
 -1 -5 4 1.01 0.38
 -1 -5 4 0.57 0.27
 -1 5 -4 0.88 0.31
 -1 5 -4 0.73 0.4
 -1 5 -4 0.58 0.45
 1 5 -4 0.45 0.3
 1 5 -4 0.45 0.25
 1 -5 4 0.47 0.31
 1 -5 4 0.98 0.31
 1 5 -4 0.84 0.46
 1 5 -4 0.59 0.26
 -1 7 -4 1.3 0.43
 -1 -7 4 0.85 0.42
 -1 7 -4 1.6 0.79
 -1 7 -4 1 0.51
 -1 7 -4 1.82 0.43
 1 7 -4 1.1 0.46
 1 -7 4 0.95 0.42
 1 7 -4 1.99 0.73
 1 7 -4 1.24 0.45
 1 7 -4 1.65 0.47
 -1 -9 4 0 0.46
 -1 9 -4 0.38 0.67
 1 9 -4 0.54 0.68
 1 9 -4 0.98 0.57
 1 -9 4 0.7 0.47
 -2 8 4 20.63 1.85
 -2 -8 -4 21.33 1.66
 -2 8 4 19.35 1.12
 2 -8 -4 21.41 1.69
 2 8 4 19.56 1.09
 2 8 4 18.49 1.67
 -2 6 4 46.41 1.49
 -2 6 4 48.17 2.54
 -2 -6 -4 47.53 2.21
 2 6 4 46.58 1.42
 2 6 4 49.5 2.49
 2 -6 -4 46.23 2.18
 -2 4 4 132.36 4.26
 -2 -4 -4 136.82 3.71
 2 -4 -4 128.29 3.65
 2 -4 -4 118.94 3.94
 2 4 4 127.89 4.09
 -2 -2 -4 185.33 4.27
 -2 2 4 187.23 4.27
 -2 -2 -4 181.14 5.01
 -2 2 4 189.45 5.04
 2 2 4 192.37 5.01
 2 2 4 187.6 4.23
 2 -2 -4 186.71 5.07
 2 -2 -4 192.87 4.32
 -2 0 -4 241.74 5.43
 -2 0 4 232.94 5.6
 -2 0 -4 232.9 5.71
 2 0 -4 237.52 5.38
 2 0 4 237.83 5.67
 2 0 -4 239.13 5.69
 -2 2 -4 193.64 4.73
 -2 -2 4 185.43 4.49
 -2 2 -4 194.71 4.85
 -2 2 -4 191.78 5.16
 -2 -2 4 185.45 4
 2 2 -4 185.91 4.52
 2 2 -4 190.34 5.09
 2 2 -4 185.96 4.39
 2 2 -4 191.98 3.93
 -2 4 -4 130.79 4.4
 -2 4 -4 129.33 3.77
 -2 4 -4 124.63 3.52
 -2 -4 4 120.41 3.53
 -2 -4 4 127.45 3.27
 -2 4 -4 124.32 3.15
 2 -4 4 128.82 3.21
 2 4 -4 122.74 3.25
 2 4 -4 125.86 3.44
 2 4 -4 124.86 3.19
 2 4 -4 122.79 4.26
 2 -4 4 128.15 3.87
 -2 6 -4 43.5 2.64
 -2 6 -4 43.79 1.84
 -2 6 -4 43.52 1.9
 -2 -6 4 47.31 1.98
 -2 6 -4 44.18 2.19
 -2 -6 4 43.61 2.14
 2 6 -4 46.19 1.73
 2 6 -4 47.32 2.71
 2 -6 4 47.37 1.95
 2 6 -4 48.52 2.09
 2 6 -4 44.61 1.89
 -2 8 -4 20.37 2.01
 -2 8 -4 16.1 1.25
 -2 -8 4 20.03 1.45
 -2 8 -4 19.94 1.62
 2 8 -4 18.86 1.14
 2 8 -4 16.92 1.32
 2 -8 4 19.53 1.42
 2 8 -4 20.2 2.01
 2 8 -4 18.54 1.46
 -3 -9 -4 -0.02 0.34
 -3 9 4 -0.77 0.56
 -3 9 4 -0.25 0.41
 3 9 4 0.79 0.53
 3 -9 -4 -0.27 0.4
 3 9 4 0.72 0.35
 -3 7 4 1.65 0.66
 -3 -7 -4 1.42 0.53
 -3 7 4 2.34 0.4
 3 7 4 2.19 0.66
 3 7 4 1.09 0.31
 3 -7 -4 2.12 0.62
 -3 5 4 0.48 0.16
 -3 5 4 0.47 0.37
 -3 -5 -4 0.45 0.31
 -3 5 4 0.83 0.2
 3 5 4 0.36 0.32
 3 -5 -4 -0.1 0.23
 -3 3 4 1.51 0.35
 -3 -3 -4 0.75 0.36
 -3 -3 -4 1.31 0.34
 -3 3 4 0.84 0.37
 3 -3 -4 1.42 0.42
 3 3 4 1.39 0.44
 3 -3 -4 1.06 0.3
 3 3 4 0.83 0.25
 -3 1 4 13.24 0.68
 -3 -1 -4 12.36 0.95
 -3 -1 -4 14.96 0.63
 -3 1 4 14.65 0.99
 -3 1 4 13.93 0.66
 3 -1 -4 14.65 0.65
 3 1 4 13.77 0.95
 3 1 4 14.19 0.59
 3 -1 -4 14.32 0.67
 3 -1 -4 13.11 0.95
 -3 1 -4 14.65 0.93
 -3 -1 4 14.76 0.86
 -3 1 -4 14.02 0.98
 3 1 -4 14.2 0.95
 3 1 -4 13.38 0.75
 3 -1 4 12.14 0.87
 3 1 -4 14.34 0.86
 -3 3 -4 1.06 0.23
 -3 3 -4 0.94 0.41
 -3 3 -4 1.11 0.34
 -3 -3 4 0.79 0.28
 -3 3 -4 1.09 0.4
 -3 -3 4 0.7 0.22
 3 -3 4 0.72 0.33
 3 3 -4 1.09 0.24
 3 3 -4 0.87 0.39
 3 3 -4 1.49 0.33
 3 3 -4 1.45 0.31
 -3 -5 4 0.77 0.31
 -3 5 -4 0.97 0.34
 -3 -5 4 -0.11 0.3
 -3 5 -4 0.33 0.41
 -3 5 -4 0.71 0.48
 3 5 -4 0.61 0.29
 3 -5 4 0.52 0.37
 3 5 -4 0.31 0.22
 3 -5 4 1.05 0.31
 3 5 -4 0.1 0.23
 3 5 -4 0.22 0.34
 -3 -7 4 0.76 0.4
 -3 7 -4 1.58 0.57
 -3 7 -4 2.18 0.49
 -3 7 -4 0.43 0.57
 3 -7 4 0.55 0.37
 3 7 -4 0.76 0.61
 3 7 -4 1.49 0.45
 3 7 -4 1.22 0.34
 3 7 -4 1.39 0.48
 -3 9 -4 -0.39 0.56
 -3 -9 4 -0.4 0.46
 -3 9 -4 0.25 0.51
 3 9 -4 0.13 0.57
 3 -9 4 0.63 0.47
 -4 8 4 15.94 1.66
 -4 8 4 16.82 1.08
 -4 -8 -4 17.53 1.55
 4 -8 -4 16.18 1.47
 4 8 4 17 1.02
 4 8 4 15.16 1.47
 -4 6 4 36.6 1.26
 -4 6 4 33.37 1.31
 -4 6 4 38.14 2.28
 -4 -6 -4 36.98 1.92
 4 6 4 36.34 2.08
 4 -6 -4 34.82 1.88
 4 6 4 34.29 1.21
 -4 4 4 83.07 1.87
 -4 4 4 85.04 3.26
 -4 -4 -4 83.74 2.72
 -4 4 4 79.92 1.88
 4 -4 -4 78.92 2.97
 4 -4 -4 85.4 2.75
 4 4 4 88.53 3.14
 -4 -2 -4 99.86 2.62
 -4 2 4 100.67 3.3
 -4 2 4 97.51 2.62
 -4 -2 -4 97.1 2.1
 -4 2 4 99.16 2.27
 4 -2 -4 95.96 2.93
 4 2 4 99.13 3.16
 4 -2 -4 101.57 2.64
 4 2 4 97.83 2.55
 -4 0 -4 118 3.42
 -4 0 4 113.84 3.13
 -4 0 4 112.64 2.7
 -4 0 4 115.98 3.24
 4 0 -4 112.49 3.06
 4 0 4 115.6 3.33
 4 0 -4 113.33 3.25
 4 0 -4 114.85 2.57
 -4 -2 4 93.79 3.23
 -4 2 -4 100.15 2.99
 -4 -2 4 98.97 2.69
 -4 2 -4 97.35 3.13
 4 2 -4 102 3.28
 4 2 -4 96.77 2.45
 4 2 -4 102.15 2.72
 -4 4 -4 82 3.36
 -4 4 -4 84.36 2.99
 -4 -4 4 79.67 2.52
 -4 4 -4 79.4 2.7
 -4 4 -4 81.06 2.31
 4 4 -4 82.91 2.4
 4 4 -4 79.35 2.26
 4 4 -4 81.07 2.4
 4 -4 4 84.94 2.35
 4 4 -4 88.01 3.4
 -4 6 -4 35.69 1.84
 -4 -6 4 34.64 1.8
 -4 -6 4 37.82 1.78
 -4 6 -4 32.17 2.28
 -4 6 -4 35.33 1.62
 -4 6 -4 38.27 2.05
 4 6 -4 33.84 1.62
 4 6 -4 36.76 1.71
 4 6 -4 33.27 1.33
 4 -6 4 37.07 1.71
 4 6 -4 33.89 2.28
 -4 8 -4 15.67 1.47
 -4 8 -4 15.09 1.24
 -4 8 -4 17.01 1.87
 4 -8 4 18.3 1.39
 4 8 -4 15.72 1.77
 4 8 -4 13.23 1.21
 4 8 -4 16.45 0.95
 -5 9 4 0.74 0.62
 -5 9 4 0.84 0.46
 -5 -9 -4 0.12 0.45
 5 9 4 0.11 0.46
 5 -9 -4 0.16 0.43
 5 9 4 -0.4 0.36
 -5 7 4 1.21 0.35
 -5 7 4 0.79 0.51
 -5 7 4 0.58 0.29
 -5 -7 -4 1.74 0.59
 5 7 4 0.69 0.49
 5 -7 -4 1.71 0.58
 5 7 4 0.86 0.33
 -5 5 4 0.76 0.22
 -5 5 4 1.21 0.48
 -5 5 4 1.39 0.27
 -5 -5 -4 1.42 0.44
 5 -5 -4 1.01 0.38
 5 5 4 1.3 0.48
 -5 3 4 2.7 0.44
 -5 -3 -4 2.61 0.47
 -5 3 4 2.52 0.24
 -5 -3 -4 2.92 0.58
 5 3 4 2.44 0.56
 5 3 4 2.32 0.42
 5 -3 -4 2.87 0.57
 5 -3 -4 3.64 0.54
 -5 1 4 8.48 0.77
 -5 1 4 10.36 0.62
 -5 -1 -4 10.04 0.57
 -5 -1 -4 9.28 0.83
 5 -1 -4 9.9 0.61
 5 -1 -4 9.53 0.81
 5 1 4 10.23 0.83
 5 -1 -4 9.94 0.68
 5 -1 -4 10.66 0.59
 5 1 4 10.12 0.51
 -5 1 -4 11.92 0.87
 -5 1 -4 10.22 0.89
 -5 -1 4 10.64 0.71
 -5 -1 4 9.61 0.82
 5 1 -4 10.05 0.7
 5 1 -4 10.04 0.54
 5 -1 4 10 0.81
 5 1 -4 9.55 0.79
 5 1 -4 9.59 0.75
 5 1 -4 10.36 0.71
 -5 -3 4 3.15 0.35
 -5 3 -4 3.05 0.62
 -5 3 -4 2.47 0.47
 -5 3 -4 2.6 0.31
 -5 -3 4 2.87 0.43
 5 3 -4 3.29 0.35
 5 -3 4 2.96 0.61
 5 -3 4 2.4 0.39
 5 3 -4 2.5 0.61
 5 3 -4 2.94 0.4
 5 3 -4 2.95 0.33
 -5 5 -4 1.04 0.5
 -5 5 -4 1.16 0.48
 -5 -5 4 1.87 0.41
 -5 5 -4 1.21 0.38
 -5 5 -4 1.83 0.48
 -5 -5 4 1.01 0.4
 5 5 -4 1.04 0.47
 5 5 -4 1.25 0.36
 5 -5 4 1.09 0.55
 5 5 -4 0.99 0.34
 5 5 -4 0.76 0.24
 5 -5 4 0.73 0.32
 -5 7 -4 1.42 0.44
 -5 7 -4 1.98 0.68
 -5 7 -4 1.17 0.71
 -5 -7 4 0.55 0.38
 5 7 -4 0.82 0.39
 5 7 -4 1.99 0.75
 5 -7 4 -0.11 0.33
 5 7 -4 1.58 0.52
 5 7 -4 1.01 0.28
 -5 9 -4 0.75 0.69
 -5 -9 4 -0.07 0.38
 -5 9 -4 0.15 0.51
 5 9 -4 0.19 0.47
 5 9 -4 0.22 0.32
 5 -9 4 0.3 0.47
 -6 -8 -4 18.57 1.58
 -6 8 4 14.21 1.01
 -6 8 4 18.83 1.16
 -6 8 4 13.45 1.58
 6 8 4 16.44 1.49
 6 8 4 14.07 0.96
 6 -8 -4 15.69 1.48
 -6 6 4 30.62 1.25
 -6 6 4 31.97 1.36
 -6 6 4 29.74 2.08
 -6 -6 -4 32.41 1.82
 6 6 4 31.61 1.2
 6 6 4 31.19 1.89
 6 -6 -4 34.26 1.85
 -6 -4 -4 81.62 2.72
 -6 4 4 81.87 2.1
 -6 4 4 82 3.27
 6 -4 -4 77.36 2.92
 6 -4 -4 80.89 2.7
 6 4 4 78.71 2.97
 -6 -2 -4 105.96 2.49
 -6 2 4 106.73 2.84
 -6 2 4 106.12 3.44
 -6 2 4 106.17 2.61
 -6 -2 -4 107.38 2.83
 -6 -2 -4 104.13 3.4
 6 -2 -4 102.42 2.8
 6 2 4 102.68 3.27
 6 2 4 103.95 2.71
 6 -2 -4 104.14 2.53
 6 -2 -4 100.49 3.02
 -6 0 4 121.17 3.39
 -6 0 4 122.26 3.36
 -6 0 -4 124.5 3.6
 6 0 4 123.97 2.65
 6 0 -4 123.86 2.93
 6 0 4 122.79 3.54
 6 0 -4 119.64 3.27
 6 0 -4 121.86 2.88
 6 0 -4 120.7 3.42
 -6 2 -4 107.99 3.24
 -6 2 -4 101.99 3.38
 -6 2 -4 101.19 2.46
 -6 -2 4 102.32 3.44
 -6 -2 4 104.52 2.72
 6 2 -4 104.94 2.32
 6 2 -4 104.24 2.61
 6 2 -4 107.77 3.43
 6 2 -4 105.54 2.78
 -6 4 -4 77.3 2.72
 -6 4 -4 81 3.01
 -6 4 -4 82.68 2.33
 -6 -4 4 82.88 2.53
 -6 -4 4 76.33 2.33
 6 4 -4 77.47 2.39
 6 4 -4 83.13 3.34
 6 4 -4 79.84 2.23
 6 4 -4 80.74 2.14
 6 -4 4 78.88 3.03
 6 -4 4 79.22 2.31
 -6 6 -4 29.82 2.23
 -6 6 -4 33.41 1.99
 -6 -6 4 34.39 1.72
 -6 6 -4 29.52 1.49
 -6 -6 4 32.1 1.64
 6 -6 4 31.54 1.56
 6 6 -4 31.17 2.17
 6 6 -4 32.98 1.58
 6 6 -4 31.99 1.58
 6 6 -4 30.52 1.12
 -6 8 -4 13.72 1.65
 -6 -8 4 14.74 1.33
 -6 8 -4 13.47 1.46
 -6 8 -4 12.64 1.14
 6 8 -4 15.91 1.71
 6 -8 4 13.66 1.21
 6 8 -4 13.48 0.73
 6 8 -4 14.06 0.82
 -7 -9 -4 -0.06 0.37
 -7 9 4 0.48 0.52
 -7 9 4 0.67 0.72
 7 9 4 -0.93 0.33
 7 9 4 0.32 0.48
 7 -9 -4 -0.42 0.41
 -7 7 4 1.18 0.6
 -7 7 4 1.27 0.4
 -7 -7 -4 0.87 0.43
 -7 7 4 1.14 0.36
 7 7 4 1.05 0.54
 7 7 4 0.38 0.28
 7 -7 -4 0.48 0.4
 -7 5 4 0.23 0.22
 -7 5 4 0.11 0.35
 -7 -5 -4 1.03 0.4
 7 -5 -4 0.62 0.31
 7 5 4 0.67 0.35
 7 5 4 0.68 0.23
 -7 3 4 2 0.34
 -7 -3 -4 1.81 0.5
[truncated: 108,997 more chars]
